# Supplementary material for: Changes in transcriptomic landscape with macronutrients intake switch are independent from O-GlcNAcylation levels in heart throughout postnatal development in rats
Source: Heliyon. 2024 Apr 30;10(9):e30526. doi: 10.1016/j.heliyon.2024.e30526 (PMC11087977; doi:10.1016/j.heliyon.2024.e30526)
Supplement: Multimedia component 2 [file mmc2.xlsx]

## Sheet: D0 vs D12
Name	baseMean	log2FoldChange	lfcSE	stat	pvalue	padj	meanInComp			positive log2FC = up at D0
Ucp1	46.0353	-7.2997	1.1936	-6.1157	9.61361e-10	2.30141e-08	87.879			negative log2FC = up at D12
Pck1	8.05315	-6.1534	1.23636	-4.97703	6.45687e-07	9.15124e-06	12.389
Thrsp	43.7613	-5.2755	0.974857	-5.41157	6.24757e-08	1.1141e-06	37.7792
Retn	4.31994	-4.82074	1.18352	-4.07321	4.63701e-05	0.000433815	4.9666
Adipoq	10.0971	-4.77285	1.12412	-4.24587	2.17748e-05	0.000221936	9.03033
Ucp3	25.9501	-4.7435	0.638319	-7.43123	1.0759e-13	4.24215e-12	13.1163
Cidec	5.78187	-4.71569	1.13314	-4.16161	3.16017e-05	0.000310165	6.56747
C4b	2.12012	-4.64417	0.976076	-4.758	1.95524e-06	2.54047e-05	2.14232
Hs3st5	9.5219	-4.47743	0.887234	-5.04651	4.49963e-07	6.61591e-06	3.88241
Rbfox1	39.8466	-4.4746	0.39968	-11.1955	4.29087e-29	5.96274e-27	27.3275
Rbp4	12.6507	-4.2674	0.8822	-4.83723	1.3166e-06	1.74856e-05	15.3475
Tuba8	176.502	-4.19127	0.278169	-15.0673	2.65613e-51	1.08095e-48	56.6937
Cpa3	22.6732	-3.94631	0.461131	-8.55788	1.14963e-17	6.71796e-16	16.5721
Adra1d	7.02931	-3.90578	0.768387	-5.0831	3.71329e-07	5.5095e-06	5.11107
Alox15	603.546	-3.88998	0.334684	-11.6228	3.15505e-31	4.9249e-29	160.039
Asb10	9.64361	-3.8123	0.864875	-4.40792	1.0437e-05	0.000114797	3.68354
Serinc2	149.445	-3.80772	0.499362	-7.62516	2.4373e-14	1.0441e-12	76.4666
Cacng6	1.01725	-3.77954	1.05848	-3.57073	0.000355991	0.00262728	1.21661
Mcpt8l2	3.40594	-3.766	0.88502	-4.25527	2.08794e-05	0.000213382	3.4678
Asph	114.09	-3.62542	0.222019	-16.3294	6.10303e-60	3.86356e-57	56.0216
Sh2d1a	1.37433	-3.5865	1.00399	-3.57225	0.000353925	0.00261373	1.01916
Fcer2	11.9639	-3.55184	0.777437	-4.56865	4.90868e-06	5.81439e-05	3.84937
Pcsk4	7.68793	-3.54424	0.871876	-4.06508	4.80162e-05	0.000446649	2.96958
Angptl8	0.894876	-3.50154	1.34018	-2.61274	0.008982	0.0399742	0.974782
Myom2	83.9457	-3.47746	0.227728	-15.2703	1.2068e-52	5.5006e-50	59.8689
Mcpt1l1	23.5235	-3.47154	0.483498	-7.18004	6.96926e-13	2.4663e-11	16.5588
C1qtnf9	43.1562	-3.43142	0.315681	-10.8699	1.60397e-27	2.0308e-25	24.7539
Slco1c1	1.18734	-3.42076	1.01415	-3.37302	0.000743494	0.00498359	1.36637
Hdc	0.822527	-3.40805	1.10859	-3.07423	0.00211049	0.0120245	0.918822
Wfdc1	382.341	-3.3583	0.141835	-23.6775	6.15244e-124	2.3369e-120	179.027
Ddit4l2	138.754	-3.3253	0.24542	-13.5494	7.98674e-42	1.85733e-39	68.4678
Paqr9	2.03797	-3.31588	1.00317	-3.30539	0.000948446	0.00612563	0.84493
Sbk2	13.0011	-3.2844	0.674099	-4.87229	1.10314e-06	1.50003e-05	8.2153
Slamf1	4.36186	-3.23072	0.945021	-3.41867	0.000629269	0.00431699	1.25434
Tas2r120	2.99589	-3.22278	0.956304	-3.37004	0.000751576	0.00503185	2.42952
Cd8b	1.12134	-3.20796	1.23086	-2.60626	0.00915359	0.0405856	1.16487
Cblc	69.1421	-3.19659	0.257607	-12.4088	2.3422e-35	4.60161e-33	31.9558
Fbp1	3.02458	-3.15989	0.734678	-4.30105	1.69993e-05	0.000177876	3.88619
Rpe65	3.93766	-3.10338	0.805239	-3.85399	0.000116209	0.000986004	2.97499
Psd4	0.67448	-3.10107	1.22177	-2.53817	0.0111434	0.0477184	0.758102
Slc7a15	1.10973	-3.09493	1.02451	-3.02088	0.00252041	0.0139825	0.72579
Tekt3	2.62435	-3.08131	0.965407	-3.19172	0.0014143	0.00857687	2.28223
Gimap7	9.94435	-3.05284	0.715901	-4.26433	2.00499e-05	0.000206199	3.56672
C1qtnf3	1.19894	-3.0492	1.02182	-2.98409	0.00284424	0.0154647	1.56693
Slc2a9	1.79232	-3.02203	0.99115	-3.04901	0.00229596	0.0128942	1.62432
Il21r	1.40809	-3.01757	1.12714	-2.6772	0.00742399	0.0340702	1.47431
Vtn	106.006	-2.9635	0.215809	-13.732	6.52961e-43	1.5501e-40	53.0453
LOC100364673	0.897816	-2.96084	1.02965	-2.87559	0.00403267	0.0206527	1.04907
Fcmr	22.2796	-2.94667	0.463073	-6.36329	1.9748e-10	5.18499e-09	7.97826
Cd247	1.21793	-2.91012	1.07969	-2.69532	0.00703203	0.0325203	1.36923
Chrnd	5.23211	-2.89697	0.922763	-3.13945	0.00169263	0.00995229	1.44809
Cntnap5a	2.03121	-2.88807	0.987469	-2.92472	0.00344762	0.0181878	1.04324
Fndc1	1.014	-2.88724	1.02342	-2.82116	0.00478507	0.0237069	1.40415
Efhd1	13.2259	-2.88226	0.429237	-6.71484	1.88268e-11	5.55782e-10	10.4293
LOC298139	56.3041	-2.86781	0.260025	-11.029	2.7697e-28	3.62767e-26	26.9862
Fndc7	1.82705	-2.85897	0.935794	-3.05513	0.00224964	0.0126653	1.92277
Mapt	34.1099	-2.83761	0.306539	-9.25695	2.10346e-20	1.58735e-18	22.5165
Aldh1a1	17.8669	-2.82307	0.391077	-7.21871	5.24812e-13	1.87468e-11	11.3361
Akr1c15	379.522	-2.80404	0.185155	-15.1443	8.26601e-52	3.48856e-49	73.6937
Rp1	25.1494	-2.78408	0.320162	-8.69583	3.44289e-18	2.17954e-16	17.0727
Cma1	27.2957	-2.78323	0.358459	-7.76444	8.20095e-15	3.67913e-13	22.3581
Gas2l1	11.3818	-2.74895	0.61204	-4.49146	7.07371e-06	8.1337e-05	4.2595
Sh3pxd2a	0.93653	-2.74203	1.04823	-2.61588	0.00889979	0.0396812	0.869043
PCOLCE2	14.5203	-2.74137	0.436639	-6.27834	3.42211e-10	8.68483e-09	8.95689
Asb5	3.69774	-2.73568	0.897205	-3.04912	0.00229515	0.0128942	1.75446
Hcn2	1.02609	-2.73229	1.02262	-2.67187	0.00754307	0.0345611	0.847973
Gpr37l1	1.36219	-2.70151	0.984296	-2.74461	0.00605827	0.0288966	1.17718
Cyth4	1.5013	-2.67976	0.993652	-2.69688	0.00699931	0.0323952	1.31622
Clcn4	3.7422	-2.67946	0.901884	-2.97096	0.00296866	0.0160268	1.72911
Acss1	121.387	-2.67934	0.187697	-14.2748	3.1426e-46	9.18204e-44	55.6989
Sult1c2	1.66739	-2.67856	1.01356	-2.64273	0.00822397	0.0370111	2.30468
Atp2b2	2.74161	-2.67174	0.938861	-2.84572	0.00443111	0.022322	1.67164
Slc22a3	4.03123	-2.66592	0.813156	-3.27848	0.00104368	0.00664767	2.32635
Omd	12.6585	-2.65115	0.494075	-5.36589	8.0553e-08	1.40138e-06	6.22982
Ms4a2	1.58627	-2.64874	0.975359	-2.71566	0.00661444	0.0309789	1.18375
Nalcn	1.37311	-2.63849	1.01968	-2.58756	0.00966584	0.0424932	0.841098
Apln	17.0842	-2.62836	0.322835	-8.14149	3.90431e-16	1.98615e-14	19.3674
Cdh23	1.94654	-2.62531	1.03096	-2.54646	0.0108823	0.0467408	1.1639
Gfra3	2.41391	-2.59045	0.780385	-3.31945	0.000901958	0.00588224	2.69606
Phospho1	2.39018	-2.55451	0.959835	-2.6614	0.00778162	0.0354751	1.10111
Itgbl1	13.5168	-2.54338	0.380259	-6.68854	2.25408e-11	6.56912e-10	11.4758
Mpz	3.54427	-2.54193	0.843505	-3.01353	0.00258226	0.0142562	5.61174
Asb14	19.4971	-2.53561	0.345727	-7.33414	2.23152e-13	8.47604e-12	13.0708
Cyp2d4	4.44056	-2.5233	0.675765	-3.73399	0.000188474	0.00150396	3.23399
Crybb1	22.9889	-2.51727	0.385782	-6.52511	6.79531e-11	1.8886e-09	9.84235
Rhobtb2	1.51561	-2.48371	0.960434	-2.58603	0.00970892	0.0426003	1.50425
Rgs17	4.62054	-2.45397	0.671777	-3.65295	0.000259244	0.00198928	2.98368
Lynx1	220.781	-2.43358	0.153011	-15.9047	5.88213e-57	3.19176e-54	95.3784
Spta1	16.2182	-2.43348	0.428958	-5.67299	1.40323e-08	2.83004e-07	7.29112
Dpt	475.315	-2.42733	0.203974	-11.9002	1.1803e-32	1.97788e-30	450.177
Sod3	27.88	-2.42165	0.279056	-8.678	4.02778e-18	2.48089e-16	19.138
Pgam2	1419.8	-2.4205	0.111319	-21.7437	7.91785e-105	1.50373e-101	774.621
Calhm5	13.5567	-2.41951	0.456043	-5.30544	1.12402e-07	1.88356e-06	6.29364
Akr1c14	55.4406	-2.41474	0.160639	-15.0321	4.52233e-51	1.77696e-48	64.0031
Slc38a3	19.9976	-2.40695	0.384095	-6.26655	3.69138e-10	9.26503e-09	10.4842
Acsl6	16.3998	-2.40126	0.373522	-6.42871	1.28689e-10	3.4749e-09	9.50829
Itga7	111.392	-2.39504	0.166986	-14.3427	1.18283e-46	3.96421e-44	68.5559
Pik3c2g	54.8959	-2.39061	0.422379	-5.65987	1.51488e-08	3.04445e-07	12.3438
Casp1	9.73604	-2.36898	0.497041	-4.76616	1.87773e-06	2.44814e-05	5.12707
Cmbl	259.77	-2.36176	0.123395	-19.1398	1.17808e-81	1.49158e-78	129.512
Rasal3	4.39691	-2.3603	0.664609	-3.55141	0.000383173	0.00280428	3.14783
Dhrs7c	241.441	-2.35809	0.124057	-19.0081	1.46163e-80	1.66553e-77	137.74
Gda	36.5005	-2.35035	0.398021	-5.9051	3.5243e-09	7.92098e-08	8.30876
RGD1306750	10.8178	-2.33438	0.72775	-3.20767	0.00133816	0.00824422	10.4733
Slco2b1	21.6611	-2.31775	0.28225	-8.21169	2.18102e-16	1.12967e-14	19.2149
Prex2	5.58307	-2.31593	0.595142	-3.89139	9.9672e-05	0.000860427	3.64904
Igsf1	36.1899	-2.30074	0.240308	-9.57413	1.02719e-21	8.86726e-20	27.0531
Rxrg	146.495	-2.29402	0.149105	-15.3853	2.05387e-53	9.7516e-51	95.63
Scgb1c1	10.296	-2.29221	0.367236	-6.24179	4.32578e-10	1.0786e-08	15.5537
Cd74	1364.25	-2.28036	0.101892	-22.3802	6.13965e-111	1.39923e-107	488.779
Pcp4	4.37341	-2.27053	0.551932	-4.11378	3.8924e-05	0.000370542	4.49905
Myh14	11.9914	-2.26466	0.405596	-5.58354	2.3567e-08	4.56712e-07	7.4019
Slitrk6	4.38471	-2.25975	0.659514	-3.42639	0.000611662	0.00421142	3.1819
Tcea3	223.207	-2.2453	0.142733	-15.7308	9.30831e-56	4.61166e-53	105.615
Dgkb	2.76612	-2.24199	0.709138	-3.16156	0.00156924	0.00935224	2.58822
Ar	9.25747	-2.2304	0.464856	-4.79803	1.60231e-06	2.10835e-05	5.52183
Galnt13	16.0789	-2.21618	0.303399	-7.30451	2.78269e-13	1.03963e-11	13.9629
Lrrc9	2.25106	-2.20962	0.710642	-3.10934	0.00187507	0.0108625	2.53259
Ky	13.2065	-2.20123	0.349479	-6.29859	3.00357e-10	7.69115e-09	10.6424
Neu2	4.02014	-2.19952	0.767672	-2.86519	0.0041676	0.0212136	2.0503
Scn4b	4.72067	-2.19777	0.675685	-3.25266	0.0011433	0.00720342	2.64916
Kcnb1	5.25329	-2.19776	0.593321	-3.70417	0.000212087	0.00166288	3.81593
Pdcd1lg2	8.62167	-2.19267	0.552478	-3.96879	7.2239e-05	0.000646125	4.21731
Pde4dip	119.469	-2.18309	0.170589	-12.7974	1.69525e-37	3.64479e-35	72.7844
Sorl1	3.48514	-2.1762	0.60797	-3.57945	0.000344318	0.00254773	3.33976
Selenbp1	3.34041	-2.16297	0.693059	-3.1209	0.001803	0.0105198	2.45472
Xirp2	106.352	-2.15602	0.17945	-12.0146	2.97749e-33	5.14069e-31	60.3131
Rpl3l	361.897	-2.11979	0.188517	-11.2445	2.4644e-29	3.51023e-27	40.629
Chst1	4.07407	-2.11473	0.607074	-3.48349	0.000494931	0.00350512	3.26729
Fam89a	5.92031	-2.11423	0.533634	-3.96195	7.43413e-05	0.000661812	4.32546
Pcp4l1	82.4851	-2.1117	0.164684	-12.8227	1.22326e-37	2.68058e-35	87.5244
Dpp4	16.6876	-2.10643	0.328391	-6.41439	1.41387e-10	3.79976e-09	11.6788
Scn7a	10.6721	-2.09927	0.428733	-4.89644	9.75865e-07	1.33815e-05	7.94367
Rnase4	107.424	-2.0918	0.15043	-13.9054	5.87152e-44	1.45448e-41	56.2615
Mfap5	187.92	-2.08806	0.137287	-15.2095	3.05942e-52	1.34085e-49	158.575
Plaat1	94.6952	-2.08418	0.221922	-9.39151	5.91487e-21	4.78013e-19	29.1354
Serpinf1	146.845	-2.08139	0.14353	-14.5014	1.18735e-47	4.22809e-45	108.291
Gpt2	3.74294	-2.07817	0.678659	-3.06218	0.00219735	0.0124447	2.79689
Tmem215	2.43486	-2.07572	0.623097	-3.33129	0.000864441	0.00568662	3.15666
Cxcl13	7.98171	-2.06338	0.469338	-4.39637	1.10079e-05	0.000120263	9.5321
Aqp7	280.343	-2.0579	0.143695	-14.3213	1.61191e-46	4.96424e-44	107.494
Aspa	2.54501	-2.05363	0.789926	-2.59977	0.00932867	0.0412176	2.25875
Kcnk2	5.29239	-2.04211	0.573323	-3.56188	0.000368211	0.00270346	3.47391
Akr1c3	8.01852	-2.0379	0.404336	-5.04013	4.65225e-07	6.79646e-06	7.38976
Npas2	3.66494	-2.0358	0.608157	-3.34749	0.000815469	0.00541824	3.08415
Myoz1	4.26062	-2.02428	0.704432	-2.87363	0.00405786	0.0207351	3.15667
Thrb	21.9635	-2.02048	0.308112	-6.55761	5.4677e-11	1.53082e-09	13.1319
Entpd2	55.3249	-2.01984	0.188804	-10.6981	1.03916e-26	1.23346e-24	33.1052
Lims2	525.139	-2.01912	0.110406	-18.2882	1.02731e-74	9.75512e-72	253.717
Niban1	4.9938	-2.01078	0.474099	-4.24127	2.22261e-05	0.000226333	5.81247
RGD1309036	6.91154	-2.00928	0.669981	-2.99901	0.00270856	0.0148528	2.27959
Cbfa2t3	2.97744	-2.00288	0.699705	-2.86247	0.00420354	0.021355	2.22468
Hrc	755.587	-2.00045	0.0815355	-24.5347	6.29849e-133	3.58857e-129	459.995
Glb1l	3.37564	-1.99318	0.654925	-3.04337	0.00233943	0.0131061	2.72149
Cavin4	98.2919	-1.99201	0.161549	-12.3307	6.19308e-35	1.17617e-32	55.7984
Hjv	65.4754	-1.98861	0.22987	-8.651	5.10491e-18	3.11072e-16	27.2595
Col15a1	125.703	-1.98045	0.236889	-8.36025	6.25867e-17	3.42873e-15	158.425
Slc4a1ap	382.298	-1.97768	0.0960748	-20.5848	3.75336e-94	6.10993e-91	229.799
Ntn4	4.75483	-1.95516	0.649846	-3.00865	0.00262415	0.0144259	2.79621
Pi16	30.3292	-1.9529	0.249175	-7.83746	4.59753e-15	2.09555e-13	20.6896
Trarg1	3.7332	-1.94172	0.744279	-2.60886	0.00908432	0.0403571	2.19952
Fgf12	38.0378	-1.94079	0.212664	-9.12608	7.10224e-20	5.05813e-18	32.3857
Pla2g5	120.74	-1.92468	0.158243	-12.1628	4.90438e-34	8.7321e-32	74.7741
Atp1a2	79.3706	-1.92441	0.210361	-9.14814	5.79248e-20	4.20416e-18	28.1394
C4a	20.79	-1.92427	0.308191	-6.24375	4.27214e-10	1.06757e-08	13.8847
Veph1	12.4537	-1.92164	0.340751	-5.63944	1.70607e-08	3.39279e-07	9.48096
Sbk1	12.7092	-1.9104	0.357255	-5.34745	8.92022e-08	1.53081e-06	8.88682
Agpat3	214.32	-1.90749	0.113934	-16.7421	6.47089e-63	5.26684e-60	155.291
Rarres2	159.822	-1.90275	0.12724	-14.954	1.46685e-50	5.5716e-48	115.262
Prelp	29.5582	-1.89561	0.26956	-7.03224	2.03242e-12	6.71288e-11	16.6468
Ptprr	32.2254	-1.89167	0.343593	-5.50554	3.68031e-08	6.85248e-07	12.721
Cfd	23.3933	-1.88251	0.470871	-3.99794	6.38951e-05	0.000579224	17.7614
Erich1	3.26279	-1.87435	0.651791	-2.8757	0.00403137	0.0206527	2.44539
Tpsab1	17.0696	-1.86678	0.328715	-5.67903	1.3546e-08	2.74656e-07	13.8784
Slc26a6	14.7275	-1.86646	0.346542	-5.38595	7.2062e-08	1.2672e-06	9.04879
Kcnd3	4.63705	-1.85941	0.543663	-3.42016	0.000625839	0.00429604	3.8416
Krt24	8.4323	-1.84044	0.366205	-5.02571	5.01583e-07	7.28529e-06	9.01624
Ncf1	65.4179	-1.82148	0.312308	-5.83233	5.46585e-09	1.18861e-07	24.8093
Pcsk6	24.5676	-1.82084	0.258472	-7.04461	1.85982e-12	6.17861e-11	23.5716
Mrgprf	10.5138	-1.81402	0.33965	-5.34086	9.25076e-08	1.57567e-06	10.4296
Bfsp2	7.98496	-1.81278	0.427629	-4.23914	2.24381e-05	0.000228288	5.77219
Pdgfrl	32.5302	-1.81103	0.215035	-8.42201	3.70089e-17	2.05715e-15	29.5458
Gimap6	2.29773	-1.80175	0.712291	-2.52951	0.0114222	0.0486747	1.98476
Adtrp	3.61889	-1.80059	0.576494	-3.12335	0.00178806	0.010438	3.25365
RT1-M3-1	8.02997	-1.80052	0.47109	-3.82203	0.000132357	0.00110168	4.9252
Clcnkb	17.9616	-1.79914	0.27419	-6.56167	5.32087e-11	1.49707e-09	14.7228
LOC100362783	7.81926	-1.79241	0.492938	-3.63618	0.000276716	0.00211197	4.04852
Coq8a	311.438	-1.78669	0.113502	-15.7416	7.84783e-56	4.06482e-53	152.72
Hsd11b1	67.0115	-1.78051	0.222563	-8.00003	1.2439e-15	6.03158e-14	28.8927
Adamtsl3	6.30618	-1.77715	0.38394	-4.62872	3.67928e-06	4.47443e-05	7.59884
Maob	4.1423	-1.77308	0.541547	-3.27409	0.00106002	0.00673668	3.64078
Gimap9	29.7598	-1.76384	0.266943	-6.60758	3.90658e-11	1.10735e-09	16.6199
Prxl2b	72.6477	-1.76236	0.176625	-9.97796	1.90338e-23	1.86974e-21	40.6328
Gpt	15.3232	-1.76076	0.383973	-4.58563	4.52609e-06	5.42198e-05	7.19729
Prodh2	3.88675	-1.75442	0.620537	-2.82727	0.00469467	0.0233606	2.91934
Ttr	77.8616	-1.75354	0.195859	-8.95307	3.45727e-19	2.34498e-17	52.7504
Esm1	4.46498	-1.74727	0.510719	-3.42119	0.000623472	0.00428496	4.31781
Zc3hav1	4.83779	-1.74275	0.588672	-2.96049	0.00307153	0.0164861	2.9081
Osbpl6	7.74884	-1.73643	0.492418	-3.52632	0.000421373	0.00305636	3.84251
Dcn	1594.52	-1.72806	0.0756372	-22.8466	1.57817e-115	4.49581e-112	1394.8
Cytip	4.03101	-1.72703	0.671445	-2.57211	0.010108	0.0440629	2.93051
Ngf	4.57935	-1.72688	0.485166	-3.55937	0.000371747	0.00272415	4.48367
C5ar1	12.0188	-1.723	0.387034	-4.45179	8.51567e-06	9.60753e-05	7.17386
RT1-Da	49.4134	-1.71414	0.299485	-5.72361	1.04283e-08	2.14882e-07	14.3258
Tmem255b	13.3092	-1.69349	0.322623	-5.24915	1.52803e-07	2.47328e-06	9.74125
C1qtnf1	20.443	-1.68783	0.269545	-6.26178	3.80598e-10	9.53168e-09	14.2973
Rgs5	63.9805	-1.68342	0.170824	-9.85472	6.53999e-23	6.2213e-21	52.0008
Perm1	11.1511	-1.68122	0.449218	-3.74256	0.000182158	0.00145663	5.63775
Tsc22d4	247.476	-1.67792	0.132454	-12.668	8.89483e-37	1.87697e-34	165.55
Cdkn1a	23.1333	-1.67584	0.33184	-5.05014	4.4148e-07	6.49956e-06	14.9871
Sfrp4	2.52569	-1.67554	0.611939	-2.73809	0.00617968	0.0293162	2.82316
Fap	4.91403	-1.67409	0.401474	-4.16985	3.04803e-05	0.000300193	6.93087
Fyn	4.22599	-1.67225	0.517605	-3.23074	0.00123469	0.00768815	3.82541
Tob2	13.4523	-1.66169	0.366099	-4.53891	5.6546e-06	6.64955e-05	10.1641
Oca2	5.27838	-1.66024	0.611032	-2.7171	0.00658566	0.0308567	2.78192
Gimap4	103.477	-1.659	0.147121	-11.2764	1.71566e-29	2.47468e-27	78.9215
Scara5	15.1728	-1.65835	0.317285	-5.22668	1.72577e-07	2.77364e-06	13.1092
Sparcl1	450.15	-1.64945	0.120027	-13.7423	5.66576e-43	1.37365e-40	371.297
Sctr	3.7346	-1.62904	0.556241	-2.92866	0.00340426	0.0180007	3.39968
Lrrc27	53.6311	-1.62548	0.164094	-9.90579	3.92852e-23	3.82611e-21	44.3594
Man1c1	21.6203	-1.62355	0.276226	-5.87762	4.16212e-09	9.20919e-08	17.5076
Fbp2	8.89764	-1.62137	0.426856	-3.79839	0.00014564	0.00119702	7.26747
Sostdc1	3.91704	-1.61383	0.528011	-3.05644	0.00223985	0.0126352	4.07497
Nudt15	12.3283	-1.61159	0.339458	-4.74753	2.05918e-06	2.6664e-05	8.51138
Emc9	77.4348	-1.60266	0.165964	-9.65667	4.60598e-22	4.06862e-20	46.6365
Plscr2	42.4071	-1.60175	0.211112	-7.5872	3.26891e-14	1.37451e-12	31.7037
Zfp667	8.23384	-1.60159	0.416955	-3.84116	0.000122452	0.00102977	5.35576
Ca5b	6.25497	-1.60052	0.541575	-2.95531	0.00312359	0.0167183	5.132
Ltc4s	5.87105	-1.60027	0.592085	-2.70276	0.00687656	0.0319179	2.71095
Mpp7	10.587	-1.59832	0.386168	-4.13893	3.48926e-05	0.000336665	6.75783
Ccl21	181.712	-1.59383	0.143953	-11.0719	1.7169e-28	2.30166e-26	113.022
Clu	1450.21	-1.59275	0.092567	-17.2065	2.3736e-66	2.08055e-63	1024.07
Aldh1l2	2.33998	-1.58975	0.618297	-2.57117	0.0101356	0.0441494	2.65094
Cd37	8.51128	-1.58064	0.476425	-3.3177	0.000907613	0.00590986	4.87293
Il16	10.5003	-1.58004	0.366595	-4.31004	1.63225e-05	0.000172377	9.50382
Ckmt2	6538.02	-1.57687	0.1419	-11.1125	1.0901e-28	1.49659e-26	1363.68
Htra1	60.0718	-1.57638	0.169427	-9.30418	1.35027e-20	1.04669e-18	52.3726
LOC360231	20.2486	-1.57172	0.527378	-2.98026	0.00288006	0.0155971	11.5332
Cnot3	3.35643	-1.56508	0.564794	-2.77106	0.00558735	0.0270008	3.46746
Pde1a	8.17607	-1.54146	0.349401	-4.41173	1.02548e-05	0.000113011	8.81004
Epas1	6.99858	-1.54012	0.516055	-2.98441	0.00284123	0.0154612	3.73282
Tent5a	11.2094	-1.53716	0.298552	-5.14873	2.62258e-07	4.03296e-06	14.3776
P2rx1	3.50339	-1.5358	0.577915	-2.65749	0.00787254	0.0357736	2.83485
Lum	468.103	-1.53524	0.108461	-14.1548	1.74475e-45	4.73366e-43	495.364
Paqr4	6.03779	-1.53037	0.399163	-3.83396	0.000126099	0.00105421	6.31084
Pde3a	17.1226	-1.52476	0.376571	-4.04908	5.14202e-05	0.000473672	14.1493
Inpp4b	23.842	-1.52457	0.231311	-6.59098	4.36943e-11	1.23547e-09	18.0484
Pde4a	9.91167	-1.52066	0.380736	-3.99401	6.4964e-05	0.000587045	7.13756
RT1-Ba	8.98046	-1.51408	0.556672	-2.71987	0.00653078	0.0306515	2.94472
Tap2	5.89452	-1.51219	0.493609	-3.06355	0.00218731	0.0124064	4.28958
Doc2g	74.3127	-1.50874	0.196482	-7.67877	1.60619e-14	6.93279e-13	42.8899
Abca2	6.41836	-1.50802	0.396446	-3.80385	0.000142466	0.00117637	7.1024
RT1-A2	17.1259	-1.50375	0.37138	-4.04909	5.14175e-05	0.000473672	11.4275
Samd13	6.33018	-1.50254	0.485156	-3.09702	0.00195477	0.0112726	3.97903
Kcnip2	168.88	-1.49495	0.142032	-10.5254	6.59472e-26	7.44028e-24	141.086
Rassf3	52.9134	-1.49474	0.186139	-8.03024	9.72856e-16	4.75781e-14	38.4912
Nupr1	72.6331	-1.48532	0.311149	-4.77365	1.80914e-06	2.36412e-05	58.3123
Dll4	15.6668	-1.48399	0.278835	-5.32211	1.02571e-07	1.73412e-06	13.7911
Mgll	15.6334	-1.48264	0.282629	-5.24588	1.55537e-07	2.51396e-06	12.5418
Ackr3	77.5127	-1.48163	0.161624	-9.16718	4.85569e-20	3.56972e-18	45.3943
Lnx1	50.2523	-1.48162	0.200146	-7.4027	1.33439e-13	5.20732e-12	34.9056
Pm20d2	8.90488	-1.47759	0.43046	-3.43259	0.000597841	0.00413123	4.69467
Asb18	4.44248	-1.47297	0.538043	-2.73764	0.00618826	0.0293446	3.15457
Adgre1	6.23628	-1.46654	0.454807	-3.22454	0.00126174	0.00784801	4.97675
Pla2g6	5.25387	-1.46424	0.458795	-3.19148	0.00141547	0.00857942	4.46595
Reg3g	76.6266	-1.45017	0.326088	-4.44717	8.70103e-06	9.78759e-05	42.7709
RGD1310507	10.0199	-1.45009	0.438583	-3.3063	0.000945376	0.00611383	4.52789
Gpd2	15.0651	-1.44954	0.294062	-4.92937	8.24959e-07	1.1506e-05	11.4223
Adam10	25.4437	-1.44953	0.19219	-7.54218	4.62187e-14	1.90131e-12	27.1765
Me1	23.6095	-1.44099	0.287579	-5.01076	5.42143e-07	7.8199e-06	14.0279
Il34	14.6662	-1.43982	0.302757	-4.75569	1.97775e-06	2.56679e-05	10.009
Anks1a	26.2261	-1.43106	0.247048	-5.79263	6.9292e-09	1.47585e-07	20.936
Pltp	61.1772	-1.42635	0.173976	-8.19854	2.43317e-16	1.25457e-14	40.437
Gucy1a1	9.37033	-1.42495	0.357805	-3.98248	6.82012e-05	0.00061338	12.0384
Nr3c2	8.44035	-1.42434	0.371473	-3.8343	0.000125923	0.00105352	6.51226
Srgn	103.771	-1.42428	0.125187	-11.3772	5.433e-30	8.14592e-28	74.747
Susd2	6.64999	-1.41726	0.467646	-3.03063	0.00244041	0.0136249	4.06184
Hyou1	36.6578	-1.41109	0.203671	-6.92826	4.26038e-12	1.34479e-10	25.8181
Tmeff2	7.14207	-1.40939	0.477306	-2.9528	0.00314904	0.0168387	3.91316
Prkag3	3.9388	-1.40486	0.545219	-2.57669	0.00997515	0.0435338	2.94019
Abca8a	39.8436	-1.40048	0.209579	-6.68236	2.35132e-11	6.83501e-10	35.8127
Rgma	16.989	-1.39657	0.279983	-4.98806	6.09872e-07	8.70863e-06	16.6341
Zbtb20	85.468	-1.39557	0.176313	-7.91532	2.46613e-15	1.16122e-13	62.7431
Cd302	56.7927	-1.39553	0.195166	-7.15048	8.64738e-13	3.01336e-11	40.9142
Me3	34.3686	-1.39275	0.222034	-6.27267	3.54918e-10	8.96738e-09	18.7649
Nol3	20.2272	-1.39165	0.259945	-5.35361	8.62161e-08	1.48404e-06	14.3268
Adgrl1	5.03227	-1.39063	0.379893	-3.66059	0.00025164	0.00194008	7.47465
Casp4	13.0989	-1.38986	0.291819	-4.76275	1.90976e-06	2.48705e-05	10.6774
Lurap1l	3.95042	-1.38975	0.525574	-2.64424	0.0081874	0.036892	3.4942
Abcg3l4	3.72615	-1.3884	0.50899	-2.72775	0.00637671	0.0300631	3.95748
Angptl1	19.0016	-1.38759	0.263822	-5.25957	1.44394e-07	2.35053e-06	13.9401
Tmod4	27.0829	-1.38037	0.495968	-2.78318	0.00538291	0.026157	9.84804
Tmem86a	15.2479	-1.37632	0.277116	-4.96659	6.81396e-07	9.60954e-06	13.2242
Alpl	22.0115	-1.37385	0.33308	-4.12468	3.71258e-05	0.000355503	7.90449
Acot13	743.231	-1.37354	0.094742	-14.4976	1.25385e-47	4.32958e-45	410.421
Gpr4	7.17535	-1.36509	0.468949	-2.91096	0.00360317	0.0188773	4.40255
Tecrl	44.1835	-1.36429	0.204394	-6.67479	2.47585e-11	7.16047e-10	22.5497
Nqo2	144.659	-1.35709	0.113797	-11.9255	8.71238e-33	1.48176e-30	94.4471
Adra1b	17.7351	-1.35679	0.286965	-4.72806	2.26674e-06	2.89244e-05	13.7009
Tapbp	13.5908	-1.35409	0.328163	-4.12626	3.68708e-05	0.000353358	10.5399
Cxcr4	6.79909	-1.35151	0.386177	-3.49972	0.00046575	0.00332741	7.63515
Tigar	24.6848	-1.35069	0.247818	-5.45035	5.02719e-08	9.13609e-07	16.3071
Fut4	5.31087	-1.34829	0.410921	-3.28115	0.00103386	0.00659991	6.18368
Bcl6b	20.6098	-1.34189	0.248654	-5.39661	6.7913e-08	1.2054e-06	23.1622
Steap4	33.7763	-1.33525	0.219294	-6.08886	1.13717e-09	2.70524e-08	21.8065
Txlnb	233.3	-1.33474	0.103153	-12.9394	2.69591e-38	6.02352e-36	166.424
Mustn1	26.1404	-1.33471	0.212938	-6.26805	3.65586e-10	9.19615e-09	21.6259
Prkch	11.0458	-1.33427	0.298335	-4.4724	7.7348e-06	8.79622e-05	10.3338
Hpgds	5.3384	-1.33197	0.500157	-2.6631	0.00774242	0.0353465	4.01094
Lrg1	16.5127	-1.33186	0.308103	-4.32276	1.54091e-05	0.00016369	8.92232
Erg	8.2894	-1.33005	0.355211	-3.74439	0.000180835	0.00144808	7.23968
Mgp	1635.33	-1.32815	0.116875	-11.3639	6.32922e-30	9.36643e-28	1138.79
Gnb4	4.71554	-1.32813	0.489813	-2.71149	0.00669808	0.0313319	3.91529
Tns1	5.75366	-1.3182	0.48649	-2.70961	0.00673632	0.031425	4.38702
Rflnb	20.3587	-1.31752	0.240579	-5.47643	4.33985e-08	8.00203e-07	17.0828
Cd109	6.74318	-1.3152	0.328524	-4.00337	6.24457e-05	0.000568345	10.0494
Cilp	12.8487	-1.31282	0.350104	-3.74979	0.000176983	0.00142524	17.6442
Cyp2j4	11.6526	-1.31163	0.359128	-3.65227	0.000259928	0.00199319	9.02786
Ccdc80	203.986	-1.31045	0.134524	-9.7414	2.00776e-22	1.81575e-20	214.201
Abcd4	3.69531	-1.30977	0.494366	-2.64939	0.00806378	0.0364341	3.84446
Ttc39b	6.49536	-1.30858	0.49406	-2.64863	0.00808197	0.0364873	3.34226
Rab38	5.74621	-1.30767	0.491352	-2.66136	0.0077825	0.0354751	3.74839
Cldn5	84.2059	-1.30399	0.15014	-8.68518	3.78147e-18	2.34184e-16	91.6613
Chit1	6.24458	-1.30364	0.409069	-3.18683	0.00143839	0.00870384	6.24343
Asb11	166.311	-1.2958	0.131492	-9.85454	6.55161e-23	6.2213e-21	100.303
C1qtnf2	51.6838	-1.28712	0.211912	-6.07386	1.24874e-09	2.93995e-08	57.4878
Rimbp2	4.38516	-1.28379	0.48071	-2.6706	0.00757148	0.0346494	4.22877
Dmpk	73.2003	-1.28337	0.161057	-7.96838	1.60773e-15	7.69754e-14	50.3929
Scx	33.3252	-1.28314	0.241898	-5.30447	1.13001e-07	1.89081e-06	16.2941
Sdf2l1	15.9322	-1.2794	0.362939	-3.52512	0.000423288	0.0030683	9.22636
Kcnj3	4.66776	-1.27703	0.455939	-2.80087	0.0050965	0.025043	4.55484
Tasp1	14.4599	-1.27459	0.379479	-3.3588	0.000782826	0.00521655	5.60323
Cfh	32.2255	-1.27321	0.222867	-5.71288	1.11083e-08	2.27252e-07	24.6958
Tuba4a	520.083	-1.2729	0.138707	-9.17689	4.43727e-20	3.28329e-18	280.106
RGD1310587	20.3022	-1.27019	0.22201	-5.72133	1.05696e-08	2.17402e-07	19.5414
Manf	9.08669	-1.26989	0.391788	-3.24127	0.00119	0.00745059	5.48646
Klf9	47.2355	-1.2686	0.215065	-5.8987	3.66383e-09	8.20223e-08	32.0044
Adamtsl4	22.9358	-1.26557	0.232882	-5.43437	5.49893e-08	9.86776e-07	17.8125
Hspa12a	5.58827	-1.26199	0.457383	-2.75916	0.00579504	0.027804	5.78713
Nudt12	14.4034	-1.25955	0.312898	-4.02543	5.68715e-05	0.000520941	9.30845
Ehd2	55.2815	-1.25868	0.137664	-9.14315	6.06601e-20	4.37482e-18	52.4746
Sqor	26.6079	-1.25666	0.241209	-5.20982	1.89025e-07	3.00829e-06	14.6755
Plpp3	69.5427	-1.25631	0.147844	-8.49755	1.93637e-17	1.10879e-15	60.1385
Tnni3k	129.754	-1.25626	0.122187	-10.2815	8.53826e-25	8.68691e-23	94.2914
Papss2	10.7825	-1.25455	0.306249	-4.09652	4.19401e-05	0.000396604	9.96215
Eno3	723.506	-1.25023	0.172061	-7.26622	3.69683e-13	1.34586e-11	584.754
Fbln1	3.89162	-1.24908	0.473654	-2.63711	0.00836167	0.0375431	4.43683
Hspb6	1455.66	-1.24845	0.102663	-12.1607	5.03188e-34	8.82127e-32	647.698
Trim45	34.2681	-1.24835	0.209012	-5.97261	2.33482e-09	5.29985e-08	22.8503
Pla2g4a	15.7868	-1.24581	0.332028	-3.75212	0.000175344	0.00141414	8.388
Cnp	18.4301	-1.24486	0.220754	-5.63911	1.70932e-08	3.39334e-07	19.5766
Serping1	83.4383	-1.2436	0.154037	-8.07337	6.8385e-16	3.40283e-14	62.4132
B3galt2	33.1376	-1.23905	0.199246	-6.21867	5.01379e-10	1.242e-08	37.7805
Fgl2	22.6348	-1.23368	0.226864	-5.43794	5.38996e-08	9.71813e-07	19.8395
Hamp	39.5312	-1.2326	0.327779	-3.76047	0.000169597	0.00137255	32.3413
C1s	33.6135	-1.23098	0.247189	-4.97992	6.36104e-07	9.03635e-06	15.0329
Sema3c	43.6765	-1.23089	0.192456	-6.3957	1.59809e-10	4.2747e-09	40.1146
Nampt	37.8474	-1.22881	0.208117	-5.90441	3.5392e-09	7.93881e-08	23.5378
Slc3a1	16.6036	-1.22496	0.380466	-3.21963	0.00128356	0.00796237	11.5128
Slc37a1	15.2931	-1.22275	0.246818	-4.95404	7.26887e-07	1.02006e-05	15.6145
Fam220a	8.43064	-1.22074	0.375888	-3.24762	0.00116373	0.00731825	6.43628
Gpcpd1	30.9163	-1.22047	0.251449	-4.85376	1.21143e-06	1.62594e-05	13.9205
C1r	81.7697	-1.21763	0.141157	-8.62606	6.3503e-18	3.82866e-16	52.5538
Aloxe3	15.5196	-1.21241	0.372326	-3.25632	0.00112866	0.00712526	6.14834
Tpsb2	15.6532	-1.21028	0.280894	-4.30868	1.64233e-05	0.00017312	11.861
Cyb561	5.22378	-1.2099	0.448342	-2.69861	0.00696299	0.0322534	4.21502
P2ry2	5.70742	-1.20851	0.440494	-2.74353	0.00607832	0.028968	4.60933
Rgs4	67.8978	-1.20511	0.156592	-7.69589	1.40513e-14	6.11125e-13	54.7747
Cpq	43.9181	-1.20422	0.17054	-7.06124	1.65026e-12	5.51456e-11	41.0194
Cd2ap	5.50923	-1.20018	0.393734	-3.04819	0.00230221	0.012923	6.1394
Gpsm1	122.259	-1.19547	0.149782	-7.98141	1.44676e-15	6.98553e-14	50.9835
Smco4	26.2538	-1.19336	0.219263	-5.44262	5.25031e-08	9.4964e-07	23.8719
Mylk	23.6496	-1.19265	0.228	-5.23093	1.68661e-07	2.71838e-06	22.8837
Cygb	28.8002	-1.1918	0.195416	-6.09879	1.06874e-09	2.54776e-08	27.1795
Epyc	5.26057	-1.19159	0.388692	-3.06563	0.00217212	0.0123263	6.09584
Fabp3	16597.4	-1.18937	0.0951402	-12.5012	7.34942e-36	1.46924e-33	9762.53
Dbp	49.8595	-1.18933	0.187136	-6.35545	2.07816e-10	5.44383e-09	30.9414
Fndc5	18.5299	-1.18865	0.305041	-3.89667	9.75232e-05	0.00084572	9.78087
Spon2	19.6831	-1.18839	0.217175	-5.47202	4.44931e-08	8.17739e-07	25.0554
Cp	21.1375	-1.18651	0.232684	-5.09923	3.41038e-07	5.09322e-06	20.1841
Abhd1	22.7343	-1.18611	0.272777	-4.34829	1.37205e-05	0.000147635	11.2084
Agr2	24.7733	-1.18296	0.261185	-4.52922	5.9201e-06	6.94872e-05	21.8952
Eva1a	9.04508	-1.18288	0.332305	-3.55963	0.000371378	0.0027232	8.91462
Fas	10.9012	-1.18072	0.303863	-3.88568	0.000102043	0.000877569	11.2485
Meox2	9.65089	-1.18013	0.307491	-3.83794	0.000124072	0.00104127	10.669
Colec12	23.7263	-1.17747	0.197689	-5.95619	2.58193e-09	5.84912e-08	28.1006
Cd34	6.98898	-1.17356	0.401992	-2.91936	0.00350747	0.0184523	5.21563
Igsf10	19.2475	-1.17096	0.263146	-4.44986	8.5928e-06	9.68496e-05	28.2946
Akap6	33.566	-1.16961	0.213645	-5.47456	4.38592e-08	8.07392e-07	27.1703
P4ha2	47.3905	-1.16748	0.169985	-6.86814	6.50426e-12	1.99774e-10	35.9075
Tbc1d10c	96.701	-1.16707	0.143742	-8.11921	4.69241e-16	2.36593e-14	77.0721
Pcdh19	14.284	-1.164	0.323405	-3.5992	0.000319192	0.00239132	15.4888
Plin5	37.3242	-1.164	0.225825	-5.15444	2.54393e-07	3.9173e-06	22.0376
Entpd5	11.0575	-1.16304	0.317713	-3.66067	0.000251552	0.00194008	8.54783
Limch1	61.118	-1.16165	0.168695	-6.88611	5.73387e-12	1.78518e-10	32.7268
Inha	134.425	-1.15993	0.174729	-6.63846	3.1698e-11	9.0526e-10	77.2627
Fhit	6.89123	-1.15981	0.368674	-3.14589	0.00165582	0.00976607	6.62322
Lrrc8b	6.1579	-1.15956	0.381223	-3.04169	0.00235251	0.0131664	6.44712
Enpp2	13.5707	-1.14951	0.29845	-3.85161	0.000117343	0.000994146	10.3812
Ankrd24	34.4714	-1.14942	0.211414	-5.43682	5.42397e-08	9.7486e-07	25.6344
Clstn1	10.8667	-1.14784	0.327473	-3.50515	0.000456346	0.00327254	10.627
Trim16	20.241	-1.14757	0.272666	-4.20869	2.56861e-05	0.000256965	13.323
Cidea	799.081	-1.14663	0.109798	-10.4431	1.57614e-25	1.72693e-23	616.262
St3gal6	52.8781	-1.14482	0.169651	-6.74807	1.49823e-11	4.48093e-10	34.8483
Ppp1r14a	19.0148	-1.14391	0.216502	-5.2836	1.26666e-07	2.09791e-06	21.1452
Ube2ql1	12.4456	-1.14376	0.363523	-3.14631	0.00165347	0.0097573	7.50192
Ros1	10.6431	-1.14075	0.323971	-3.52115	0.000429674	0.00311261	8.94441
Slc35f5	93.7818	-1.13985	0.153783	-7.4121	1.24319e-13	4.8681e-12	55.6931
Afap1l1	35.1876	-1.13877	0.195582	-5.82248	5.79802e-09	1.24893e-07	31.0558
Foxs1	25.566	-1.13858	0.196998	-5.77963	7.48635e-09	1.58563e-07	25.2959
Nrarp	7.81338	-1.13849	0.344446	-3.30528	0.000948813	0.00612563	7.81883
Atp11a	10.7089	-1.13666	0.298946	-3.80224	0.000143394	0.00118148	11.0271
Ccpg1	52.8371	-1.13629	0.162397	-6.997	2.61502e-12	8.4895e-11	39.1286
Igfbp7	169.576	-1.13554	0.155618	-7.29695	2.94355e-13	1.08549e-11	192.476
Folr2	16.9602	-1.13494	0.286165	-3.96603	7.30797e-05	0.000651461	10.8161
Ccnd2	218.505	-1.13376	0.107495	-10.5471	5.2377e-26	5.96836e-24	229.287
Slc15a4	7.64477	-1.13144	0.356886	-3.17032	0.00152273	0.00912278	6.95501
Hspa1a	8.23374	-1.1312	0.389688	-2.90282	0.00369817	0.0192775	5.94406
Aoc3	37.8715	-1.13017	0.219778	-5.14232	2.71367e-07	4.15325e-06	26.2617
Higd1b	55.3306	-1.12962	0.220937	-5.11284	3.17356e-07	4.78343e-06	30.2848
Ggcx	35.4274	-1.12952	0.182716	-6.18183	6.3362e-10	1.54276e-08	31.0467
Nmi	26.0728	-1.1274	0.235804	-4.78107	1.74365e-06	2.28904e-05	21.7549
Rnpep	27.2121	-1.12659	0.20345	-5.53743	3.06947e-08	5.81974e-07	28.4101
Trim72	94.8404	-1.12443	0.129966	-8.6517	5.07371e-18	3.10833e-16	52.3637
Dguok	26.1353	-1.12269	0.239193	-4.69367	2.68342e-06	3.37128e-05	18.2903
Lsp1	25.2866	-1.12161	0.221966	-5.05309	4.34727e-07	6.40843e-06	23.9283
Amhr2	66.1777	-1.11976	0.182291	-6.14267	8.11438e-10	1.96313e-08	39.0017
Sema6a	17.7794	-1.11645	0.225923	-4.94171	7.74414e-07	1.08275e-05	21.4754
Tspan8	71.756	-1.11505	0.146794	-7.59603	3.05359e-14	1.28873e-12	53.2361
Tnxa-ps1	15.7908	-1.11479	0.27244	-4.09189	4.27871e-05	0.000403394	21.7569
Crppa	19.4055	-1.11308	0.251441	-4.42681	9.5637e-06	0.00010601	13.8443
Grk5	6.89188	-1.11301	0.419466	-2.6534	0.00796863	0.0360757	7.29297
Chordc1	103.97	-1.11214	0.13844	-8.03335	9.4846e-16	4.65849e-14	64.2837
Mavs	75.7817	-1.11181	0.148688	-7.47749	7.57578e-14	3.03965e-12	41.4332
Ech1	2036.47	-1.10662	0.116422	-9.5052	1.99668e-21	1.67295e-19	1354.49
Col3a1	2253.24	-1.10505	0.199984	-5.52567	3.28226e-08	6.18839e-07	3281.42
Gnb3	119.86	-1.10322	0.152813	-7.21939	5.22217e-13	1.87128e-11	71.3189
Tnfsf12	8.54566	-1.10264	0.319778	-3.44814	0.000564458	0.00392674	8.72595
Dgke	6.91175	-1.10248	0.374802	-2.94151	0.00326619	0.0173592	6.2743
Oaf	29.9352	-1.09674	0.222757	-4.92347	8.50246e-07	1.18297e-05	35.3833
Anpep	13.2435	-1.09535	0.313163	-3.4977	0.000469294	0.00335063	15.7813
Slc9a9	6.16721	-1.09295	0.423487	-2.58084	0.00985602	0.0430964	4.96432
Tcap	840.958	-1.09168	0.142033	-7.68612	1.51665e-14	6.57117e-13	270.991
Fibin	35.2681	-1.09039	0.178666	-6.10297	1.04116e-09	2.48722e-08	34.3081
Cyp4b1	37.3719	-1.08898	0.2321	-4.69187	2.70713e-06	3.38987e-05	16.1791
Psmb9	68.1211	-1.08708	0.215846	-5.03638	4.74409e-07	6.92175e-06	44.4972
Smim3	152.146	-1.0865	0.121425	-8.94789	3.62332e-19	2.44306e-17	105.928
Egflam	6.43215	-1.08498	0.380607	-2.85065	0.00436298	0.0220373	6.38678
Tfrc	122.893	-1.08288	0.150663	-7.18744	6.60197e-13	2.34359e-11	99.9676
Pfkfb2	13.2085	-1.08192	0.397783	-2.71988	0.00653062	0.0306515	7.5908
LOC685883	121.515	-1.08	0.121108	-8.9176	4.76517e-19	3.17539e-17	102.06
Cmklr1	10.9746	-1.0798	0.336625	-3.20773	0.00133788	0.00824422	7.46444
Myh6	4842.78	-1.07924	0.0956106	-11.2879	1.50613e-29	2.2003e-27	3510.86
Col14a1	83.1104	-1.07736	0.179067	-6.01652	1.78212e-09	4.10246e-08	122.212
Tmem143	13.7999	-1.0772	0.313978	-3.4308	0.000601808	0.00415109	9.82083
Fsd2	63.6263	-1.07709	0.1532	-7.03063	2.05597e-12	6.77103e-11	41.8633
LOC689316	14.4705	-1.07681	0.288029	-3.73856	0.000185078	0.0014779	10.8586
Zbtb4	16.7672	-1.07399	0.278951	-3.8501	0.000118069	0.000999469	15.4932
Cpz	16.2343	-1.0733	0.239272	-4.4857	7.26748e-06	8.33968e-05	20.9853
Rilp	7.9168	-1.07145	0.403947	-2.65246	0.00799079	0.0361617	5.35686
Tgfbi	41.7865	-1.06965	0.177923	-6.01184	1.83426e-09	4.214e-08	37.6599
Uap1l1	15.9898	-1.06732	0.241064	-4.42755	9.53076e-06	0.000105748	14.8034
Nbl1	25.7959	-1.06638	0.212766	-5.01201	5.38636e-07	7.78904e-06	22.0508
Tppp3	151.762	-1.0653	0.145765	-7.30833	2.70488e-13	1.01723e-11	99.0143
Fyco1	75.9609	-1.06416	0.14722	-7.22835	4.88884e-13	1.75736e-11	60.9928
Myo1d	5.76272	-1.06354	0.414186	-2.56779	0.010235	0.0444633	5.28492
Ccl24	8.46326	-1.06352	0.410179	-2.59282	0.00951927	0.0419459	5.93036
Ppp1r14c	107.189	-1.06148	0.112835	-9.40739	5.08593e-21	4.16937e-19	88.5689
RT1-Db1	34.3364	-1.05839	0.316199	-3.34723	0.000816236	0.00542017	11.2277
Nfix	20.2303	-1.0561	0.265577	-3.97663	6.9898e-05	0.00062765	19.6479
A3galt2	10.4395	-1.05233	0.317031	-3.31933	0.00090234	0.00588224	9.66379
Tcp11l2	194.529	-1.04508	0.142939	-7.31138	2.64419e-13	9.977e-12	121.709
Vof16	8.98244	-1.04321	0.322309	-3.23668	0.00120929	0.0075465	9.94771
Afap1l2	7.6957	-1.04285	0.322497	-3.23367	0.0012221	0.00761389	9.13508
Zcchc17	1780.33	-1.03895	0.097325	-10.675	1.33222e-26	1.56502e-24	1103.88
Notch4	103.157	-1.03752	0.125996	-8.23455	1.80232e-16	9.42082e-15	79.2167
Nnmt	21.298	-1.03328	0.213506	-4.83957	1.30123e-06	1.73017e-05	20.4135
Rasl10a	9.32738	-1.03256	0.360389	-2.86514	0.00416825	0.0212136	6.56884
Dnase2	27.8259	-1.03135	0.242422	-4.25436	2.09652e-05	0.000214067	16.9654
P4ha1	24.0605	-1.0284	0.22519	-4.56682	4.9519e-06	5.84734e-05	17.8987
Acadm	1496.81	-1.0265	0.0941341	-10.9047	1.09447e-27	1.40129e-25	732.974
Aplnr	88.4828	-1.02581	0.11553	-8.87922	6.73283e-19	4.43472e-17	94.0437
Slc43a2	7.31275	-1.02237	0.342536	-2.9847	0.00283857	0.0154541	7.06852
Sfrp2	12.4024	-1.02129	0.281599	-3.62676	0.000287002	0.00218463	16.254
Pdia4	72.478	-1.0175	0.165674	-6.1416	8.1692e-10	1.9722e-08	57.4823
Cbr3	8.78187	-1.01643	0.37591	-2.70393	0.00685242	0.0318447	8.54265
Phyh	514.519	-1.01557	0.104047	-9.76068	1.66044e-22	1.51366e-20	273.093
Cyp21a1	26.7649	-1.01489	0.246308	-4.12041	3.78193e-05	0.000361536	37.4244
Slc25a34	70.8378	-1.01251	0.147126	-6.88194	5.90436e-12	1.82331e-10	52.4689
Mpdz	32.5122	-1.00942	0.197515	-5.11061	3.21128e-07	4.82751e-06	25.9656
Atp2b4	5.8236	-1.00893	0.400256	-2.5207	0.0117122	0.0496689	6.75134
Olfml1	46.9482	-1.00795	0.173805	-5.79931	6.65883e-09	1.42092e-07	36.6733
Selenop	598.583	-1.00776	0.115079	-8.75716	2.00238e-18	1.2891e-16	380.495
Epdr1	25.4039	-1.0067	0.239279	-4.20721	2.5854e-05	0.0002582	15.4767
Pxmp2	204.03	-1.00584	0.125101	-8.04023	8.96693e-16	4.4233e-14	99.9978
Mmaa	33.5956	-1.00499	0.215704	-4.65912	3.17571e-06	3.91213e-05	20.3605
Ccdc126	15.4039	-1.00491	0.290487	-3.4594	0.000541376	0.00378465	9.87204
Vldlr	36.8542	-1.0045	0.194203	-5.17244	2.31063e-07	3.58714e-06	33.7619
Grap	9.44726	-1.00342	0.348249	-2.88133	0.00396007	0.0203541	8.49081
Rev3l	47.7513	-1.00298	0.175765	-5.70635	1.15426e-08	2.35713e-07	34.3064
Klf4	16.1157	-1.00235	0.26253	-3.81803	0.000134521	0.00111725	15.0901
Hspa5	1005.06	-1.00109	0.126308	-7.92575	2.26765e-15	1.07666e-13	702.525
Fggy	19	-0.999552	0.284008	-3.51945	0.000432437	0.0031226	12.2312
Flnb	22.9376	-0.996516	0.22903	-4.35102	1.35505e-05	0.00014622	23.4319
Pip4k2a	12.5012	-0.994722	0.335777	-2.96245	0.00305199	0.0163967	9.37241
Adgrl4	27.9543	-0.993819	0.179861	-5.52549	3.28563e-08	6.18839e-07	26.646
Ppfibp2	14.9644	-0.991052	0.275747	-3.59406	0.000325565	0.00242789	13.973
Wipf1	11.9223	-0.990354	0.266759	-3.71254	0.000205188	0.00161807	12.0545
Hspa12b	32.6127	-0.989696	0.178273	-5.55157	2.83108e-08	5.42188e-07	26.4403
Art3	654.938	-0.988145	0.0941265	-10.498	8.8183e-26	9.85142e-24	556.305
Iqgap1	27.978	-0.986709	0.200645	-4.91767	8.75796e-07	1.21407e-05	27.4685
Isg20	29.3615	-0.985764	0.287211	-3.43219	0.000598727	0.00413484	13.2057
Thbs2	60.9474	-0.985471	0.163024	-6.04494	1.49468e-09	3.483e-08	83.9271
Agtpbp1	43.6656	-0.985068	0.160352	-6.14317	8.08883e-10	1.96111e-08	34.9003
Gpx7	148.876	-0.983696	0.111316	-8.83699	9.83299e-19	6.40268e-17	158.801
Reg3b	29.6161	-0.981209	0.247368	-3.9666	7.29051e-05	0.000650551	18.8999
Il2rg	67.649	-0.979582	0.169221	-5.78878	7.08975e-09	1.50723e-07	52.6874
Rb1	12.809	-0.978948	0.287457	-3.40555	0.000660311	0.00450553	14.1315
Mfap4	549.378	-0.978339	0.162345	-6.0263	1.67752e-09	3.87736e-08	559.684
Pop5	15.0856	-0.977953	0.286183	-3.41723	0.000632629	0.00433743	13.2328
Bag3	96.468	-0.977355	0.137769	-7.09415	1.30148e-12	4.44024e-11	67.5476
Lrrc14b	45.0978	-0.976079	0.181178	-5.38741	7.1481e-08	1.25893e-06	27.8519
Nudt18	12.4263	-0.975241	0.304522	-3.20253	0.00136225	0.00836359	9.01675
Svip	33.516	-0.968052	0.22745	-4.2561	2.08021e-05	0.000212931	15.4259
Rab7b	10.2285	-0.967949	0.290111	-3.33648	0.000848455	0.00559176	10.6456
Pmp22	176.723	-0.967339	0.104348	-9.2703	1.85627e-20	1.41015e-18	160.447
Cklf	10.2109	-0.966996	0.359587	-2.68919	0.00716261	0.0330179	7.90187
Erap1	24.4144	-0.966032	0.254349	-3.79806	0.000145833	0.00119723	18.3788
Ctnnal1	49.0805	-0.957494	0.167031	-5.73242	9.9006e-09	2.05122e-07	45.5116
Pdlim4	25.9714	-0.956387	0.287373	-3.32804	0.000874605	0.00574086	10.3367
RGD1309748	25.0948	-0.956215	0.206796	-4.62396	3.76488e-06	4.56391e-05	20.8857
Anxa3	164.132	-0.954349	0.120209	-7.93906	2.03715e-15	9.7127e-14	111.048
Gprc5b	11.5744	-0.953087	0.289297	-3.2945	0.000985983	0.0063512	11.5172
Lpl	303.844	-0.952806	0.138907	-6.85931	6.91921e-12	2.11239e-10	152.418
Bdnf	21.2112	-0.952133	0.320958	-2.96654	0.00301176	0.0162111	11.5028
Adpgk	10.4531	-0.952058	0.279192	-3.41005	0.000649515	0.00444518	12.8797
Cxcl16	27.3021	-0.949225	0.213753	-4.44076	8.96433e-06	0.000100441	22.9001
Tpst1	13.7622	-0.948695	0.240727	-3.94096	8.11576e-05	0.000714676	15.6462
Tmem45a	14.1122	-0.947885	0.269984	-3.51089	0.000446611	0.00321487	14.2734
Dnajc27	26.5712	-0.945474	0.203355	-4.64938	3.32937e-06	4.07937e-05	22.6044
Plb1	7.17705	-0.945248	0.36636	-2.58011	0.00987697	0.0431644	6.2626
Adhfe1	39.6372	-0.944442	0.212866	-4.43679	9.13109e-06	0.000102109	17.6826
Chpt1	43.2969	-0.943125	0.174936	-5.39124	6.99725e-08	1.2381e-06	28.3547
Pacsin2	161.196	-0.940777	0.108285	-8.68799	3.68895e-18	2.29702e-16	98.6454
Dhdds	127.303	-0.940402	0.109137	-8.61668	6.89261e-18	4.11211e-16	91.8728
Sspn	246.868	-0.939443	0.0906051	-10.3685	3.44759e-25	3.57139e-23	208.977
Apoe	205.766	-0.936579	0.119628	-7.82912	4.9128e-15	2.23033e-13	168.85
Tatdn3	95.3285	-0.936302	0.144263	-6.49026	8.56889e-11	2.35852e-09	69.6101
Trdn	528.276	-0.936188	0.0740507	-12.6425	1.23021e-36	2.54877e-34	419.916
C1qtnf7	36.0564	-0.934899	0.160077	-5.84032	5.21015e-09	1.13953e-07	38.7902
Hip1r	7.54066	-0.934697	0.361154	-2.58808	0.00965121	0.0424616	6.74879
Dgka	8.53895	-0.933857	0.319745	-2.92063	0.00349324	0.0183859	8.27735
Gimap1	13.146	-0.931386	0.28767	-3.23769	0.001205	0.00752384	10.8649
Rnpc3	12.3542	-0.928422	0.323913	-2.86627	0.00415337	0.0211662	9.13021
Mafg	9.10226	-0.926725	0.330981	-2.79994	0.00511127	0.0251047	8.89745
Mien1	57.1317	-0.923385	0.154272	-5.98545	2.15799e-09	4.91768e-08	44.782
Adamts12	34.1431	-0.918069	0.209498	-4.38223	1.1747e-05	0.000127726	33.4564
Calr	263.387	-0.918024	0.0931301	-9.85744	6.36532e-23	6.14685e-21	241.713
Hlx	11.3885	-0.917601	0.296813	-3.09152	0.00199137	0.01142	9.8203
Adora2a	10.1322	-0.91302	0.290961	-3.13794	0.00170137	0.00999853	9.72723
Banp	14.3264	-0.912819	0.313528	-2.91144	0.00359768	0.0188572	8.08297
Sec11c	64.9167	-0.910081	0.172984	-5.26109	1.43207e-07	2.33737e-06	52.3859
Ecm1	201.273	-0.909617	0.0979225	-9.28915	1.55522e-20	1.19741e-18	184.048
Hsp90b1	272.234	-0.909274	0.123682	-7.3517	1.95697e-13	7.5083e-12	256.36
Tchp	6.94863	-0.90902	0.317654	-2.86166	0.00421424	0.0213903	8.10685
Golga4	60.0278	-0.907598	0.187401	-4.84309	1.27835e-06	1.70571e-05	56.8727
Serpinh1	30.566	-0.907575	0.192846	-4.70622	2.52351e-06	3.18091e-05	28.9286
Klhl31	92.542	-0.907464	0.131648	-6.89311	5.45845e-12	1.70408e-10	69.535
Prg4	9.34913	-0.906415	0.316765	-2.86148	0.00421673	0.0213934	8.25389
Scp2	1089.46	-0.904429	0.0851582	-10.6206	2.39082e-26	2.77994e-24	622.64
Arhgap29	18.6128	-0.904264	0.255644	-3.5372	0.0004044	0.00294826	18.1801
Myh11	55.2793	-0.904119	0.205643	-4.39654	1.09989e-05	0.000120263	65.8085
Zfp397	10.5008	-0.902758	0.298011	-3.02928	0.00245138	0.0136594	10.9613
Aamdc	79.94	-0.902154	0.142543	-6.32901	2.46733e-10	6.4337e-09	48.6566
Capn1	28.2298	-0.900894	0.190242	-4.73551	2.185e-06	2.81017e-05	22.9532
Efemp1	28.2183	-0.898758	0.213395	-4.21171	2.53448e-05	0.000254228	18.4284
Rftn1	8.86262	-0.898267	0.342773	-2.62059	0.00877769	0.0392396	8.46395
Cthrc1	40.3122	-0.896742	0.134737	-6.65549	2.82366e-11	8.1047e-10	73.5764
Akr1e2	49.3116	-0.89593	0.17537	-5.10881	3.24195e-07	4.8672e-06	29.4959
Zbtb38	9.19315	-0.890943	0.321679	-2.76966	0.00561143	0.0270827	8.68372
Kitlg	68.7396	-0.890286	0.148704	-5.98696	2.13795e-09	4.89196e-08	53.0367
Arhgdib	113.623	-0.890255	0.184276	-4.83109	1.35788e-06	1.79919e-05	77.2133
Lxn	38.281	-0.890093	0.158702	-5.60858	2.03993e-08	3.98031e-07	39.8769
Ccn3	10.3173	-0.889334	0.294115	-3.02376	0.00249651	0.0138769	10.01
Osgepl1	34.8163	-0.887267	0.193459	-4.58633	4.51105e-06	5.41089e-05	23.9731
Akr1c19	11.806	-0.88685	0.28664	-3.09395	0.00197513	0.0113608	11.9572
RGD1566099	16.245	-0.885524	0.242644	-3.64949	0.000262766	0.00201089	14.4304
Col5a3	27.2245	-0.885102	0.213367	-4.14826	3.35009e-05	0.000325164	25.5039
Pros1	37.9756	-0.885041	0.167001	-5.29961	1.16049e-07	1.93613e-06	40.1777
Khdrbs3	13.864	-0.883716	0.260583	-3.3913	0.000695616	0.00471257	12.9874
Ets2	33.8198	-0.883437	0.163284	-5.41044	6.28687e-08	1.11936e-06	40.9282
Lyst	7.35468	-0.881581	0.337279	-2.61381	0.00895399	0.0398713	7.85671
Apol9a	124.138	-0.880085	0.135961	-6.47307	9.6029e-11	2.63041e-09	58.4593
Serinc5	14.3749	-0.879601	0.24845	-3.54036	0.000399585	0.00291689	16.2281
Usp18	21.3453	-0.878211	0.225529	-3.894	9.86037e-05	0.000853791	15.9161
Pls3	93.5915	-0.877765	0.122675	-7.15522	8.35417e-13	2.92012e-11	96.1456
Kazald1	19.6991	-0.877184	0.207824	-4.2208	2.43434e-05	0.000245046	20.5692
Phtf1	8.39839	-0.876747	0.313515	-2.79651	0.0051658	0.0253289	9.01326
Dock9	30.1612	-0.876609	0.187996	-4.6629	3.11778e-06	3.86585e-05	28.0018
Ccl5	46.8271	-0.875993	0.2976	-2.94352	0.00324499	0.0172546	12.0653
Ugcg	12.2534	-0.874519	0.301623	-2.89938	0.00373906	0.0194373	14.0635
Lmod1	6.7508	-0.873878	0.340726	-2.56475	0.0103249	0.0447346	7.95399
Ets1	57.3581	-0.873017	0.158665	-5.50227	3.7493e-08	6.96954e-07	64.7147
Decr2	20.337	-0.872467	0.232218	-3.75711	0.00017189	0.00138816	16.7999
Adgrf5	50.4317	-0.871427	0.154638	-5.63528	1.74772e-08	3.45152e-07	35.0876
Cdc42ep3	49.6548	-0.871163	0.140212	-6.21318	5.19225e-10	1.28342e-08	45.4456
Map3k11	18.5185	-0.866724	0.236995	-3.65714	0.000255049	0.00195973	21.8416
Zrsr1	14.3779	-0.865846	0.273762	-3.16277	0.00156278	0.0093235	11.6455
Angpt2	11.446	-0.86415	0.286463	-3.01662	0.00255608	0.0141436	9.56438
Tmem182	159.471	-0.863671	0.0923571	-9.35143	8.64688e-21	6.93882e-19	121.008
Htra3	93.7257	-0.863615	0.179888	-4.80085	1.5799e-06	2.08126e-05	86.6308
Lcp1	26.4061	-0.861532	0.244814	-3.51913	0.000432972	0.0031226	18.0624
Aldh6a1	210.213	-0.860614	0.125595	-6.85228	7.26817e-12	2.20855e-10	133.5
Letmd1	12.1089	-0.859686	0.319535	-2.69042	0.00713614	0.0329349	12.1933
Gng11	472.667	-0.858526	0.0795527	-10.7919	3.75869e-27	4.70663e-25	361.566
Mrrf	50.5354	-0.855565	0.156683	-5.46046	4.7489e-08	8.69995e-07	34.9843
Hint3	82.6001	-0.855462	0.120964	-7.07204	1.52675e-12	5.14714e-11	64.4421
Eci1	471.865	-0.85542	0.0898888	-9.51643	1.79238e-21	1.5129e-19	291.843
Pdk2	254.565	-0.855332	0.0993037	-8.61329	7.09926e-18	4.21334e-16	158.413
Sox7	14.7841	-0.853871	0.288651	-2.95814	0.00309499	0.0165964	15.4842
Sec62	233.374	-0.852996	0.079112	-10.7821	4.18079e-27	5.17828e-25	223.464
Smtn	51.3993	-0.852466	0.150975	-5.64641	1.63835e-08	3.27526e-07	40.4087
Upf2	42.5827	-0.848672	0.147504	-5.75353	8.73968e-09	1.82732e-07	43.2379
LOC100910973	370.088	-0.847104	0.123081	-6.8825	5.88131e-12	1.82113e-10	268.567
Dclk1	19.8364	-0.846518	0.216603	-3.90815	9.30067e-05	0.000809634	21.8247
Dhrs11	33.3024	-0.843839	0.205072	-4.11484	3.87451e-05	0.000369147	18.9989
Etfdh	476.783	-0.841876	0.0997244	-8.44202	3.11887e-17	1.75072e-15	319.8
Eif3j	172.501	-0.837799	0.105906	-7.91076	2.55814e-15	1.19467e-13	127.821
Map7d1	84.0002	-0.835844	0.134587	-6.21043	5.28405e-10	1.30328e-08	68.5506
Tnfrsf26	7.76282	-0.834353	0.331294	-2.51846	0.0117868	0.049948	8.05354
Ap1s2	26.5234	-0.832768	0.191425	-4.35036	1.35913e-05	0.000146521	24.0284
Rcbtb2	19.2213	-0.832411	0.216957	-3.83676	0.000124667	0.00104532	21.0693
Osbpl9	45.2255	-0.829756	0.157191	-5.27864	1.30146e-07	2.14618e-06	40.1424
Ntaq1	14.1464	-0.829459	0.299544	-2.76907	0.00562162	0.0271136	9.20408
Clec10a	28.2101	-0.829454	0.229806	-3.60936	0.000306954	0.00231179	15.4078
Ogdh	28.5567	-0.828976	0.19559	-4.23834	2.25174e-05	0.00022889	20.5086
Ghr	29.8259	-0.827817	0.199448	-4.15054	3.31694e-05	0.000322496	25.0265
Dear	21.4202	-0.827412	0.238371	-3.47111	0.000518306	0.003639	20.1494
RGD1302996	70.8995	-0.826689	0.15874	-5.20781	1.91087e-07	3.03264e-06	42.4084
Sdc2	65.1013	-0.825098	0.121571	-6.78695	1.14525e-11	3.44838e-10	64.4207
Fgf1	19.6193	-0.823446	0.224791	-3.66316	0.000249123	0.00192588	16.8273
Ogn	392.606	-0.823329	0.0922864	-8.92145	4.60223e-19	3.08484e-17	319.643
Sil1	17.965	-0.823132	0.2587	-3.1818	0.00146361	0.00882422	13.7972
Thbd	48.4369	-0.822023	0.186682	-4.40334	1.06597e-05	0.00011702	44.3721
Tmem205	68.8879	-0.820614	0.140828	-5.82707	5.64083e-09	1.222e-07	60.4652
Mmgt2	12.7826	-0.820484	0.264179	-3.10579	0.00189773	0.010977	12.0653
Dtx3l	11.0624	-0.819478	0.310012	-2.64337	0.00820843	0.0369558	9.55877
Tmem65	56.2836	-0.818467	0.220147	-3.71782	0.000200953	0.00158907	48.1894
Rsad2	84.5732	-0.818437	0.232463	-3.52072	0.000430378	0.00311518	31.3581
Fblim1	43.6878	-0.818398	0.164297	-4.98122	6.31859e-07	8.9888e-06	43.9471
Abhd18	42.3936	-0.817835	0.195464	-4.18406	2.86346e-05	0.000284722	22.2764
Stat1	62.5195	-0.817091	0.145882	-5.60103	2.13084e-08	4.1435e-07	44.1538
Fitm2	153.721	-0.816946	0.140298	-5.82292	5.78268e-09	1.24799e-07	93.447
Rasip1	22.5504	-0.813893	0.248096	-3.28056	0.00103602	0.00660631	25.9764
Klhl7	35.1375	-0.810424	0.171359	-4.7294	2.25179e-06	2.88035e-05	31.265
Capg	35.4486	-0.810204	0.182184	-4.44717	8.70104e-06	9.78759e-05	28.0412
Spryd7	61.955	-0.809847	0.15088	-5.3675	7.98342e-08	1.391e-06	39.704
Sparc	2920.37	-0.809389	0.0646299	-12.5234	5.55707e-36	1.13076e-33	3111.85
Plbd1	238.628	-0.807451	0.118975	-6.78674	1.14694e-11	3.44838e-10	149.102
Rilpl1	75.0508	-0.807366	0.157079	-5.13987	2.74923e-07	4.18257e-06	51.347
RGD1309104	12.801	-0.807247	0.28875	-2.79566	0.00517937	0.0253736	10.9205
Cxcl9	26.7651	-0.803871	0.31732	-2.53331	0.0112991	0.0482584	20.7053
Inka2	69.1371	-0.802536	0.230805	-3.47713	0.000506821	0.00357549	46.1442
Cd59	296.104	-0.80102	0.10973	-7.29992	2.87938e-13	1.06875e-11	210.271
Usb1	10.3709	0.801297	0.282081	2.84066	0.004502	0.0226092	11.7118
Mthfd2	33.189	0.801447	0.214273	3.7403	0.000183799	0.00146871	28.2129
Gas5	158.646	0.80158	0.0879557	9.11345	7.98028e-20	5.64815e-18	200.858
Ptrhd1	56.5122	0.802603	0.132408	6.06161	1.34765e-09	3.15329e-08	67.2534
Lrmda	9.57904	0.803123	0.260828	3.07913	0.0020761	0.0118404	15.568
Pomgnt1	25.1752	0.806104	0.170111	4.7387	2.15094e-06	2.76948e-05	33.8163
Vps72	10.8752	0.807328	0.305549	2.64222	0.00823641	0.0370525	9.45944
Dbr1	9.77706	0.808956	0.286237	2.82618	0.00471069	0.0233994	11.2635
Cln6	9.73305	0.812092	0.269278	3.01581	0.00256296	0.0141703	12.8278
Ilk	284.173	0.812961	0.0714418	11.3794	5.29908e-30	8.05107e-28	373.925
Serpinb6b	7.04024	0.814873	0.321533	2.53434	0.0112659	0.0481347	8.4833
Eef1e1	103.839	0.815636	0.127577	6.39326	1.62382e-10	4.33336e-09	101.349
Rnf113a1	6.81716	0.816103	0.301002	2.71129	0.00670225	0.0313348	8.59829
Zfp496	12.3749	0.817417	0.268412	3.04539	0.00232382	0.0130315	14.6591
Lamb3	9.91925	0.817821	0.279894	2.9219	0.00347908	0.0183198	12.9783
Adarb1	14.8744	0.818964	0.219735	3.72705	0.000193737	0.00153912	18.8895
Ppp1r14b	58.2357	0.819161	0.121417	6.74667	1.51281e-11	4.51269e-10	63.827
Polr1e	15.437	0.820738	0.201963	4.0638	4.82804e-05	0.00044874	19.3979
Cacna1s	9.71459	0.821031	0.285405	2.87672	0.00401829	0.0205976	9.59727
Sgo2	6.57719	0.82282	0.291951	2.81835	0.00482712	0.0238737	9.93852
Pomt1	12.7345	0.82535	0.242908	3.39779	0.000679325	0.00461592	12.6769
Nip7	34.4582	0.826011	0.153759	5.37212	7.7818e-08	1.36002e-06	40.763
RGD1309362	54.7209	0.829168	0.224858	3.68752	0.000226447	0.00176496	63.3776
Cryz	11.017	0.830132	0.249642	3.32529	0.00088327	0.00579106	13.6145
Gpc3	34.8331	0.831009	0.232572	3.57313	0.000352734	0.00260662	59.5939
Eno1	1408.13	0.833341	0.0786954	10.5895	3.33519e-26	3.83883e-24	1420.69
Abi2	17.7024	0.834729	0.187896	4.4425	8.89188e-06	9.97273e-05	25.0259
Gal3st3	7.07909	0.835054	0.293476	2.84539	0.00443566	0.0223252	9.8978
Tma16	14.1992	0.835668	0.238673	3.50131	0.000462984	0.0033118	16.3467
Fen1	10.2031	0.83567	0.251941	3.31693	0.00091014	0.00591955	15.1129
Eif4ebp1	164.294	0.83595	0.0922967	9.0572	1.33845e-19	9.3568e-18	195.844
Chsy1	14.9687	0.838451	0.216802	3.86735	0.000110023	0.000940145	21.4315
Jpt1	549.799	0.838745	0.0712667	11.7691	5.6326e-32	9.16906e-30	746.037
Eif4e2	31.6656	0.840954	0.164997	5.09678	3.45485e-07	5.15288e-06	36.8687
Nusap1	56.1736	0.842671	0.164801	5.11325	3.16659e-07	4.77925e-06	87.0664
Mcmdc2	7.02078	0.846491	0.310233	2.72857	0.00636102	0.0300016	8.67874
Csrp3	2400.59	0.847005	0.0974752	8.68945	3.64207e-18	2.2803e-16	2353.01
Reep4	6.98275	0.847905	0.330634	2.56448	0.010333	0.044739	8.20934
Ccna2	6.87818	0.848039	0.281373	3.01393	0.00257885	0.0142512	11.379
Rpsa	1287.03	0.850368	0.121379	7.00586	2.45466e-12	8.01456e-11	1409.13
Nt5dc2	16.35	0.851478	0.266186	3.1988	0.00137999	0.0084452	24.9631
Phkg2	17.515	0.851655	0.204686	4.16079	3.17155e-05	0.000311014	19.1573
Peds1	15.6629	0.855478	0.210009	4.07354	4.63045e-05	0.000433558	20.6231
A4galt	9.14849	0.855866	0.263578	3.2471	0.00116587	0.0073202	16.0799
Sgms1	8.108	0.85665	0.339406	2.52397	0.0116039	0.0492465	6.70859
Knl1	16.6725	0.8573	0.209309	4.09586	4.20596e-05	0.000397404	25.1843
Ppp1r12a	64.6238	0.85862	0.132747	6.46808	9.92529e-11	2.7122e-09	88.7663
C1qb	40.4979	0.858977	0.162444	5.28784	1.2377e-07	2.05592e-06	31.6591
Igf1r	15.9003	0.859541	0.257429	3.33895	0.000840954	0.00555682	23.0558
Rpf2	48.0892	0.859863	0.149633	5.74649	9.1117e-09	1.89813e-07	52.3515
Rfc4	48.8659	0.862503	0.135533	6.36379	1.9683e-10	5.17986e-09	69.1625
Bub1b	11.8464	0.865999	0.225818	3.83493	0.000125598	0.00105157	18.7947
Spata46	5.72831	0.866085	0.333555	2.59653	0.00941716	0.0415764	8.93021
Tubb2b	13.0634	0.867366	0.25633	3.38379	0.000714924	0.00482387	21.5198
Capn6	9.53113	0.868183	0.239508	3.62485	0.000289124	0.00219638	16.9416
Tceal7	100.481	0.870083	0.273709	3.17886	0.00147855	0.00889081	192.227
Grtp1	12.1029	0.870142	0.228864	3.802	0.000143531	0.00118175	16.457
Top2a	35.145	0.873044	0.18491	4.72145	2.34174e-06	2.97482e-05	58.5341
Itpa	31.9034	0.873751	0.162967	5.36151	8.2527e-08	1.42917e-06	40.359
Morn2	8.62397	0.874198	0.341782	2.55776	0.0105348	0.045454	10.4532
Kifc1	11.1996	0.877927	0.237585	3.69522	0.000219696	0.00171703	17.4616
Fbn2	12.999	0.87939	0.306275	2.87124	0.00408866	0.0208738	26.5192
Fam104a	152.578	0.879393	0.103927	8.46167	2.63575e-17	1.49425e-15	159.685
Zkscan5	16.0208	0.881794	0.206657	4.26694	1.98171e-05	0.000203989	17.8687
Anp32e	79.3033	0.888034	0.138293	6.42139	1.35035e-10	3.63765e-09	95.1787
Cox8a	2495.63	0.888876	0.119883	7.4145	1.22087e-13	4.79716e-12	3023.02
Fbxo21	37.155	0.889633	0.16725	5.31918	1.04234e-07	1.75962e-06	49.1866
Brf2	12.528	0.890473	0.235207	3.78591	0.000153145	0.00124722	15.759
Col18a1	229.609	0.890957	0.105881	8.41471	3.93884e-17	2.17879e-15	343.053
Klhdc8b	27.941	0.892465	0.153233	5.82422	5.7381e-09	1.24071e-07	42.1301
Hbb-bs	5637.39	0.892947	0.265197	3.36711	0.000759605	0.00507964	2190.4
Ddah1	13.9319	0.894253	0.236538	3.78059	0.000156454	0.00127252	15.4444
Csrp2	114.974	0.895025	0.127802	7.00322	2.50151e-12	8.14421e-11	186.558
Mpdu1	73.7062	0.897216	0.105153	8.53244	1.43287e-17	8.33038e-16	90.3831
Mtfr2	6.21377	0.899625	0.305404	2.94569	0.00322239	0.0171665	9.14633
Ppp1r1a	27.5402	0.900345	0.180959	4.9754	6.51126e-07	9.21687e-06	32.0479
Mt1	233.175	0.901261	0.134997	6.67617	2.45264e-11	7.1114e-10	277.282
Tdg	32.3641	0.903551	0.150966	5.98513	2.16214e-09	4.91768e-08	44.1158
Mcm3	17.7061	0.90381	0.217587	4.15379	3.27017e-05	0.000319077	31.0101
Ngdn	89.8825	0.903893	0.157892	5.72474	1.03591e-08	2.14232e-07	102.753
Rrm2	53.1822	0.907915	0.160065	5.67215	1.41017e-08	2.83903e-07	88.43
Bves	24.0814	0.912143	0.18212	5.00847	5.48645e-07	7.90368e-06	29.0989
Acy3	7.93686	0.914381	0.293908	3.11112	0.00186382	0.0108215	9.67316
Cyria	10.2669	0.915232	0.296342	3.08844	0.00201213	0.0115275	8.40243
Rbm28	16.1352	0.915315	0.20992	4.36031	1.2988e-05	0.000140415	19.2086
Rasal2	38.4959	0.916159	0.159085	5.75893	8.46502e-09	1.77641e-07	47.0426
Spdl1	7.37446	0.916991	0.287341	3.1913	0.00141633	0.00858004	10.1458
Dpf3	7.50339	0.918601	0.349802	2.62606	0.00863797	0.0386909	7.95089
Stk38l	10.4608	0.919232	0.27671	3.32201	0.000893729	0.00584282	11.6062
Pigc	30.1614	0.921073	0.173233	5.31697	1.05508e-07	1.77849e-06	35.4912
Sfi1	4.77269	0.922781	0.359892	2.56405	0.0103459	0.0447554	6.30619
Shroom3	34.6735	0.923422	0.167643	5.50827	3.62378e-08	6.76935e-07	35.4032
Stmn1	231.184	0.924995	0.102136	9.05646	1.34749e-19	9.36261e-18	355.11
Gss	17.0149	0.92532	0.211595	4.37308	1.22508e-05	0.00013295	18.2505
Flrt3	6.58384	0.926892	0.335244	2.76483	0.00569525	0.027406	7.85851
Rnd1	13.7797	0.929782	0.284403	3.26924	0.00107838	0.00683433	13.2441
Depdc1b	3.88988	0.932581	0.363675	2.56432	0.0103377	0.044739	6.10842
Rai14	17.9537	0.932837	0.206967	4.50718	6.56948e-06	7.6387e-05	23.0226
Snx8	5.54429	0.932927	0.339272	2.74979	0.00596332	0.0284556	7.26089
Galt	91.2955	0.933993	0.106538	8.7668	1.83823e-18	1.19015e-16	110.188
Bri3bp	7.02879	0.934964	0.294818	3.17133	0.00151745	0.00910548	8.84624
Cenpn	9.36721	0.936256	0.248803	3.76303	0.000167864	0.0013595	14.2922
Hebp2	4.33793	0.938536	0.371381	2.52715	0.0114991	0.0489109	6.6595
Pofut2	89.4551	0.938639	0.0982057	9.55788	1.20191e-21	1.02976e-19	120.309
Cenpq	15.6962	0.939803	0.205325	4.57716	4.71341e-06	5.6064e-05	21.3888
Kif18b	6.12777	0.9435	0.304343	3.10012	0.00193441	0.0111665	8.54746
Polr1d	25.8833	0.944179	0.183146	5.15533	2.53181e-07	3.90392e-06	30.3107
Phgdh	16.5918	0.944318	0.20265	4.65985	3.16441e-06	3.90666e-05	26.6734
Pf4	47.362	0.944737	0.184654	5.11625	3.11676e-07	4.71028e-06	37.6378
B4galt2	9.82163	0.945579	0.276268	3.42269	0.000620042	0.00426654	14.0141
Slc19a1	27.035	0.94781	0.177197	5.34889	8.84933e-08	1.52094e-06	29.5403
Stk39	12.7382	0.948838	0.237091	4.002	6.28096e-05	0.000570746	16.713
Mif	1037.43	0.948997	0.0909195	10.4378	1.66695e-25	1.80904e-23	1151.12
Hist1h4b	111.046	0.953331	0.169118	5.63707	1.72965e-08	3.42176e-07	91.4174
Rps26	3210.91	0.953411	0.256649	3.71485	0.000203323	0.0016067	3510.16
Dcaf15	10.0906	0.955715	0.281852	3.39084	0.000696786	0.00471769	14.4362
Gpatch4	18.859	0.956574	0.195343	4.8969	9.73601e-07	1.33769e-05	23.3454
Sult1a1	61.7766	0.957156	0.214401	4.46432	8.03216e-06	9.11618e-05	20.9821
Cryba4	166.546	0.958471	0.24617	3.89353	9.87972e-05	0.000854817	71.8791
Dzip1l	7.20737	0.959362	0.318809	3.0092	0.00261936	0.0144122	8.44413
Cox6b2	10.6479	0.959514	0.281722	3.4059	0.000659475	0.00450253	14.2264
Ska1	16.1143	0.960384	0.211467	4.54153	5.58475e-06	6.5742e-05	26.5591
Cirbp	58.3259	0.964091	0.130645	7.37948	1.58908e-13	6.11742e-12	92.5927
Rab13	6.78373	0.966303	0.298267	3.23972	0.00119647	0.00747875	10.5884
Pimreg	24.0923	0.968602	0.167609	5.77894	7.51712e-09	1.58919e-07	35.2147
Zw10	6.99211	0.972696	0.306535	3.1732	0.00150771	0.0090518	8.54917
Dnph1	45.4444	0.973842	0.147364	6.60841	3.88469e-11	1.10389e-09	52.4818
Map3k12	21.7265	0.9755	0.207142	4.70932	2.4854e-06	3.13981e-05	29.614
Orc6	20.2565	0.977881	0.188854	5.17798	2.24301e-07	3.48691e-06	30.3245
Mcm5	6.35102	0.978928	0.302068	3.24075	0.00119214	0.00745987	10.8283
Smtnl2	12.6407	0.979057	0.280377	3.49192	0.000479554	0.0034068	19.6082
Art4	11.2844	0.979443	0.268367	3.64964	0.000262613	0.00201089	17.0738
Avpi1	90.6312	0.980439	0.106997	9.16325	5.03566e-20	3.67829e-18	117.864
Cenpu	4.41123	0.980721	0.385394	2.54473	0.0109363	0.0469377	7.01762
Ggact	6.69091	0.983718	0.387512	2.53855	0.0111314	0.0476849	6.63196
Cdk2	12.143	0.985147	0.222133	4.43495	9.20923e-06	0.000102882	19.138
Acp6	24.8845	0.987114	0.17551	5.62427	1.86294e-08	3.66635e-07	27.4579
Nipa2	15.6318	0.987502	0.229609	4.3008	1.7018e-05	0.000177908	17.2781
Fhl1	491.246	0.991021	0.0805502	12.3031	8.71177e-35	1.62739e-32	585.733
Vangl1	6.69485	0.993439	0.334796	2.9673	0.00300429	0.0161786	8.13846
Nup50	23.0189	0.995827	0.204613	4.86689	1.1337e-06	1.53609e-05	29.9311
Nav2	20.0587	0.996694	0.288612	3.45341	0.000553545	0.00385789	29.5523
Tgfb2	19.6239	0.997889	0.23681	4.21389	2.51014e-05	0.000252454	29.9907
Cenpi	4.47244	0.999523	0.376435	2.65523	0.00792534	0.0359225	6.04641
Cdc25b	25.9139	1.00236	0.321503	3.11771	0.0018226	0.0106287	11.0298
Arhgap11a	12.9106	1.00341	0.231058	4.34269	1.40749e-05	0.000151021	21.6588
Pfkp	69.746	1.00372	0.138795	7.23162	4.77267e-13	1.72103e-11	89.5168
Nt5c3b	33.6773	1.00632	0.165301	6.0878	1.14473e-09	2.7119e-08	47.221
Nek6	15.0437	1.0065	0.214629	4.68947	2.73908e-06	3.4261e-05	22.3755
Bub1	16.0944	1.00828	0.199056	5.06533	4.07694e-07	6.03333e-06	24.4635
Ppp1r36	18.8271	1.00955	0.188844	5.34595	8.99427e-08	1.5412e-06	26.7052
Kif22	32.0803	1.01035	0.153548	6.58002	4.7039e-11	1.32675e-09	49.5252
Palm2	4.30061	1.01141	0.387966	2.60696	0.00913499	0.0405347	6.9269
Pdk3	7.19583	1.01224	0.299146	3.38376	0.000715009	0.00482387	10.4007
LOC500350	9.18195	1.01329	0.291837	3.47212	0.000516374	0.00363072	11.0363
Hnrnpdl	57.9889	1.01345	0.145073	6.98579	2.83254e-12	9.14356e-11	67.4315
Dlgap5	36.2179	1.01369	0.127131	7.9736	1.54121e-15	7.41017e-14	60.011
Hmgb2	9.55924	1.01534	0.359119	2.82729	0.00469431	0.0233606	14.0998
Lrrcc1	13.8382	1.01587	0.22221	4.57167	4.83857e-06	5.74328e-05	19.9689
Slc7a1	8.38328	1.02374	0.301344	3.39725	0.000680666	0.00462228	9.06514
Ewsr1	30.5202	1.02434	0.145896	7.02104	2.20221e-12	7.23176e-11	39.7578
Rras2	32.4954	1.02546	0.163533	6.27068	3.59478e-10	9.06251e-09	39.6806
Irx2	6.62195	1.02856	0.372928	2.75808	0.00581416	0.0278691	7.05445
Fzd1	48.6153	1.02963	0.212171	4.85284	1.21704e-06	1.63156e-05	80.9052
E2f1	4.55985	1.02979	0.350468	2.93834	0.00329975	0.0175131	7.68578
Kif23	16.6474	1.03489	0.202829	5.10228	3.35582e-07	5.03152e-06	25.9554
Tlcd3b	4.35299	1.03495	0.405483	2.55238	0.010699	0.0460755	5.5445
Acot1	8.56139	1.03827	0.3147	3.29923	0.000969506	0.00625214	10.2491
Cmss1	15.1901	1.03907	0.212843	4.88186	1.05089e-06	1.4324e-05	21.4147
Gins1	10.3263	1.04031	0.241199	4.31307	1.61005e-05	0.000170348	16.6504
Oip5	9.60875	1.04148	0.263952	3.94574	7.95547e-05	0.000701645	15.6698
Plp2	144.714	1.0453	0.100797	10.3703	3.38321e-25	3.5696e-23	181.006
Tgif2	5.00521	1.04688	0.315093	3.32246	0.000892267	0.00583997	8.71879
Tead2	6.29496	1.04911	0.305598	3.43297	0.000597009	0.00412799	10.2536
Svbp	51.7272	1.05037	0.136445	7.69814	1.38056e-14	6.04017e-13	76.0301
Ociad2	13.8455	1.05053	0.214767	4.89148	1.00082e-06	1.36907e-05	20.7534
Pdlim3	186.084	1.05299	0.101555	10.3686	3.44473e-25	3.57139e-23	241.551
Tbrg4	46.5108	1.05361	0.15119	6.96879	3.19672e-12	1.0175e-10	45.884
Slc25a10	7.05182	1.05586	0.318617	3.31389	0.000920063	0.00597386	7.40203
Lin54	8.04481	1.05743	0.292548	3.61455	0.000300866	0.00227195	10.1921
Csrp1	242.524	1.05744	0.101758	10.3917	2.70369e-25	2.8793e-23	323.62
Bex3	39.6196	1.06156	0.130709	8.12155	4.60282e-16	2.33107e-14	62.4957
Mllt11	24.0192	1.06219	0.185775	5.71761	1.08035e-08	2.21413e-07	29.8645
Fads3	7.19328	1.06366	0.314704	3.37987	0.000725203	0.00487246	8.22183
Mest	16.8209	1.06727	0.207645	5.13988	2.74915e-07	4.18257e-06	31.2657
Pcbp4	8.68346	1.06835	0.281026	3.80162	0.000143753	0.00118272	9.44541
Mpped2	4.99628	1.06864	0.352681	3.03005	0.0024451	0.013641	7.30888
Timp4	22.6631	1.06929	0.249022	4.29396	1.75513e-05	0.000183148	13.5619
Cox6a1	1149.41	1.06949	0.0656858	16.2819	1.32676e-59	7.95707e-57	1324.8
Ahcy	38.0514	1.07007	0.149665	7.14975	8.6937e-13	3.02026e-11	45.4894
Ttk	12.3423	1.07151	0.221374	4.84026	1.29666e-06	1.72611e-05	18.4331
Igsf9	12.6266	1.07572	0.239358	4.49419	6.9836e-06	8.06262e-05	16.4007
Grk4	4.80258	1.07775	0.389903	2.76414	0.00570729	0.0274523	5.40601
Hba-a2	31788.2	1.08025	0.268011	4.03062	5.56306e-05	0.000510807	14832.7
Fam111a	12.1662	1.08475	0.26958	4.02387	5.72505e-05	0.000523571	19.3368
Irx4	24.0709	1.08517	0.196039	5.53546	3.1042e-08	5.87581e-07	35.7612
Map4k1	9.75964	1.08734	0.276946	3.92619	8.63016e-05	0.000756466	11.4135
Nufip1	12.3896	1.08776	0.232011	4.6884	2.75352e-06	3.44039e-05	15.8868
Adam33	3.89371	1.09125	0.390894	2.79166	0.00524376	0.0256119	5.80384
Hnrnpa1	306.443	1.0929	0.0537854	20.3197	8.60175e-92	1.22521e-88	417.493
Inafm1	8.33751	1.09523	0.305206	3.5885	0.000332584	0.00247053	12.3209
Polr1g	9.35446	1.10015	0.280676	3.91964	8.86795e-05	0.000773147	11.4334
S100a4	107.632	1.10652	0.152187	7.27081	3.57345e-13	1.30511e-11	151.639
Cited1	80.0722	1.10697	0.130222	8.50063	1.88569e-17	1.08522e-15	124.795
Mllt3	6.1225	1.10708	0.319255	3.46771	0.000524917	0.00368164	7.8333
LOC691995	5.67233	1.10984	0.352539	3.14812	0.00164324	0.00971201	9.70002
Pdpn	29.9742	1.1142	0.360997	3.08644	0.00202568	0.0115877	29.7598
Kif11	19.8055	1.11623	0.182483	6.11687	9.54301e-10	2.28932e-08	33.9038
Cdk1	72.1494	1.12265	0.13741	8.17009	3.08159e-16	1.58175e-14	115.223
Hmmr	9.59759	1.12853	0.263558	4.2819	1.85307e-05	0.000191613	16.7428
Psat1	4.2458	1.13283	0.409109	2.76902	0.00562258	0.0271136	5.79986
Flnc	143.232	1.13871	0.156574	7.27267	3.52457e-13	1.2914e-11	171.512
Sinhcaf	15.4261	1.13917	0.205319	5.54828	2.88488e-08	5.51565e-07	19.6856
Dmkn	4.14895	1.13933	0.394569	2.88754	0.00388269	0.0200287	6.74429
Grb10	105.556	1.13937	0.117951	9.6597	4.47166e-22	3.98082e-20	151.389
Spc25	16.5786	1.14009	0.193467	5.89296	3.7934e-09	8.47565e-08	28.5719
Hexd	4.07544	1.14249	0.404231	2.82633	0.00470847	0.0233986	5.14607
Tgm2	383.349	1.14312	0.0806251	14.1782	1.24965e-45	3.55995e-43	521.849
Cdca2	7.59417	1.14433	0.276444	4.13945	3.48133e-05	0.000336185	12.1198
Mad2l1	11.8881	1.14518	0.227084	5.04299	4.58323e-07	6.72147e-06	18.0395
Taf6l	5.01131	1.15512	0.399704	2.88993	0.00385328	0.019915	6.51112
Prim1	49.3841	1.15741	0.147054	7.87065	3.5279e-15	1.62099e-13	79.0585
Cenpf	48.4486	1.158	0.163391	7.08727	1.3678e-12	4.63871e-11	82.0776
LOC100911177	117.352	1.15899	0.171483	6.75863	1.39304e-11	4.1773e-10	125.916
Cyp2j10	3.97016	1.16021	0.426951	2.71743	0.00657916	0.030839	5.40315
Myc	8.66062	1.16253	0.301697	3.8533	0.000116536	0.00098804	9.55825
Rbpms2	30.3437	1.16392	0.184478	6.30924	2.80404e-10	7.26184e-09	34.6116
Rabepk	14.0354	1.1655	0.210307	5.5419	2.99215e-08	5.70161e-07	18.3117
RGD1306227	5.65252	1.16933	0.346036	3.37922	0.000726914	0.00488107	8.62171
Sorbs2	146.001	1.17908	0.0953357	12.3677	3.91041e-35	7.55238e-33	187.191
Igf2r	145.598	1.17992	0.161335	7.31347	2.60326e-13	9.85521e-12	229.723
Adat2	10.6085	1.18069	0.25853	4.56693	4.9493e-06	5.84734e-05	13.9697
Rad51ap1	12.0921	1.18656	0.276154	4.29673	1.73338e-05	0.000181044	17.9099
Nuf2	14.7507	1.18675	0.21356	5.55699	2.74472e-08	5.26533e-07	23.7329
Espl1	4.53537	1.18947	0.375424	3.16833	0.00153315	0.00918038	7.43298
Nme4	31.4341	1.19208	0.147935	8.05813	7.74683e-16	3.83805e-14	41.7828
Cdkn3	13.6636	1.19432	0.221859	5.38321	7.31705e-08	1.28471e-06	21.4407
Rd3l	54.959	1.19535	0.153214	7.80182	6.10188e-15	2.75916e-13	64.5216
Gsta4	261.942	1.19775	0.102882	11.642	2.52134e-31	3.99037e-29	307.107
G2e3	7.62842	1.19791	0.297506	4.02651	5.66119e-05	0.00051898	10.2869
Tubb5	701.722	1.19792	0.0721342	16.6069	6.21559e-62	4.42666e-59	1057.06
Gem	16.8921	1.20316	0.20433	5.88831	3.90156e-09	8.68325e-08	26.3953
Mcm8	2.45804	1.20476	0.47477	2.53757	0.0111625	0.0477826	3.88315
Ndc80	11.7333	1.21226	0.217839	5.56495	2.62222e-08	5.04733e-07	19.113
Bmp5	3.65858	1.21719	0.4326	2.81366	0.00489815	0.024204	4.59926
Wsb2	5.86722	1.22333	0.409174	2.98975	0.00279205	0.0152519	5.68622
Myl9	926.128	1.2253	0.0918265	13.3437	1.28954e-40	2.93885e-38	1446.08
Dctpp1	140.365	1.22642	0.11461	10.7008	1.00917e-26	1.21048e-24	208.785
Trmt10a	9.48826	1.22707	0.28216	4.34885	1.36853e-05	0.000147396	11.3077
Shmt1	4.06593	1.22962	0.422216	2.9123	0.00358775	0.0188138	4.76544
Dcp1a	3.428	1.23136	0.435335	2.82853	0.00467625	0.0232893	5.12309
Suv39h1l1	7.67891	1.23664	0.292121	4.23332	2.30266e-05	0.000233442	11.3811
Erbb2	7.58501	1.24112	0.300428	4.13116	3.60942e-05	0.00034679	11.5151
LOC100909675	9.17772	1.24845	0.254192	4.91144	9.0409e-07	1.25026e-05	15.0145
Ezr	50.2908	1.25312	0.16635	7.53303	4.95771e-14	2.03213e-12	72.3642
Amt	9.63581	1.25412	0.265177	4.72937	2.25221e-06	2.88035e-05	12.0252
Car1	22.5237	1.25872	0.342604	3.67397	0.000238814	0.00185248	10.0306
Prpsap1	45.8739	1.2589	0.124451	10.1156	4.71068e-24	4.66767e-22	63.0066
Cfap300	4.05453	1.25962	0.414933	3.03572	0.00239959	0.0134036	4.31584
Tacc3	30.324	1.26016	0.139827	9.01229	2.01805e-19	1.37699e-17	46.8707
Cdc20	40.0939	1.26088	0.148774	8.47512	2.34844e-17	1.33802e-15	63.5323
Cks2	64.7521	1.26717	0.147472	8.59264	8.49935e-18	5.01814e-16	105.421
Cacna1h	5.61489	1.26965	0.388131	3.27118	0.00107098	0.0067988	9.99718
Opn4	5.31895	1.27249	0.389734	3.26503	0.00109451	0.00692888	5.93484
Cpa2	3.74734	1.27585	0.399641	3.19249	0.00141052	0.00856513	5.70865
Mnt	2.50061	1.27921	0.506429	2.52595	0.0115386	0.0490421	3.28251
Gmnn	26.6285	1.2818	0.192508	6.65841	2.76811e-11	7.9653e-10	42.7082
Traip	3.89143	1.28509	0.395758	3.24717	0.0011656	0.0073202	6.69384
Tgm1	3.35887	1.28513	0.448323	2.86653	0.00415	0.0211585	4.55006
Slit2	3.89643	1.28635	0.429195	2.99713	0.00272534	0.0149258	5.42787
Dbf4	3.20411	1.28776	0.428889	3.00255	0.00267729	0.0146954	5.15807
Gng3	31.4179	1.29088	0.169339	7.62305	2.47755e-14	1.05737e-12	42.4107
Cenpt	7.57869	1.29134	0.277179	4.65888	3.1794e-06	3.91245e-05	13.3975
Comtd1	11.5999	1.29156	0.251878	5.12774	2.93241e-07	4.44346e-06	12.2224
Mical2	7.30696	1.2951	0.317142	4.08367	4.43296e-05	0.000416092	10.243
Pafah1b3	13.6997	1.30193	0.227702	5.71769	1.07985e-08	2.21413e-07	22.3551
Cenpw	35.0735	1.30706	0.144108	9.06999	1.19033e-19	8.37273e-18	52.5937
Pask	2.47511	1.31255	0.463831	2.8298	0.00465777	0.0232175	4.14394
Cd52	72.0597	1.31444	0.329699	3.9868	6.69708e-05	0.000603413	26.2078
Elovl6	4.99997	1.31599	0.410688	3.20435	0.00135368	0.00831996	6.24389
Morn4	5.47536	1.32052	0.328086	4.02493	5.69932e-05	0.000521637	7.83187
Psrc1	2.47306	1.32215	0.501251	2.6377	0.00834698	0.0375055	4.24893
Selenow	639.473	1.32338	0.0934241	14.1653	1.50202e-45	4.1745e-43	687.961
Gckr	9.25768	1.32613	0.248841	5.32923	9.86319e-08	1.67249e-06	16.2903
Vash2	19.5304	1.32734	0.192022	6.9124	4.76515e-12	1.49173e-10	34.2987
Hbb-b1	9622.05	1.33294	0.297654	4.47814	7.52945e-06	8.597e-05	4524.91
Itgb3bp	35.0435	1.33464	0.150299	8.87985	6.69514e-19	4.43472e-17	50.2301
RGD1560010	13.4832	1.33557	0.236127	5.65616	1.54801e-08	3.10555e-07	18.7033
Nrgn	5.77806	1.34023	0.405393	3.30599	0.000946415	0.00611707	4.96481
Tgfb1i1	75.8225	1.34087	0.153149	8.75534	2.03491e-18	1.30269e-16	107.076
Gnao1	5.39477	1.34088	0.341922	3.92159	8.79648e-05	0.000768435	7.60623
Pdlim5	30.2386	1.34411	0.189838	7.08031	1.43832e-12	4.8634e-11	40.8875
Tnnt1	9.7472	1.34571	0.265129	5.07571	3.8606e-07	5.72061e-06	13.5839
Myo16	2.52776	1.35059	0.502483	2.68783	0.00719184	0.0331249	3.40134
Epn3	4.3821	1.35236	0.365192	3.70314	0.000212948	0.00166772	7.71131
Cenpk	6.42828	1.3581	0.316634	4.28918	1.79333e-05	0.000186792	10.8113
Cenpm	13.9863	1.35823	0.24605	5.52017	3.38681e-08	6.36843e-07	23.4033
Trmt6	18.1351	1.36125	0.194202	7.00948	2.39205e-12	7.83257e-11	26.8046
Cstf3	4.94244	1.3714	0.365011	3.75715	0.000171859	0.00138816	6.77895
Kif20b	15.7635	1.37642	0.200672	6.85903	6.93316e-12	2.11239e-10	24.9093
Hey2	17.2316	1.37915	0.197855	6.97052	3.15769e-12	1.0079e-10	23.8777
Prc1	74.5749	1.37962	0.132623	10.4026	2.413e-25	2.59398e-23	121.595
Nudt17	4.78027	1.38187	0.452051	3.05688	0.00223654	0.012629	3.99704
Khk	4.78989	1.38245	0.394479	3.5045	0.000457468	0.00327852	7.1728
Gpnmb	18.0779	1.38366	0.248029	5.57861	2.42451e-08	4.69055e-07	17.65
Cdca8	30.5865	1.38787	0.150837	9.20113	3.54189e-20	2.6379e-18	51.7352
Epb41l3	7.15836	1.38945	0.326826	4.25135	2.12482e-05	0.000216762	12.8374
Aurkb	18.2663	1.39541	0.185739	7.51271	5.79141e-14	2.34018e-12	30.6713
Katnb1	5.61985	1.39676	0.386731	3.61171	0.000304187	0.00229247	5.66962
Nppb	1531.3	1.40212	0.211891	6.61718	3.66113e-11	1.04297e-09	1727.27
Gtse1	9.27957	1.40396	0.253423	5.53997	3.02521e-08	5.74538e-07	15.6604
Zwint	116.978	1.41885	0.0966139	14.6857	7.95637e-49	2.92461e-46	165.633
Tuba1c	94.2758	1.42021	0.101052	14.0543	7.24926e-45	1.87739e-42	134.689
Plk4	7.66341	1.4369	0.279824	5.13503	2.82098e-07	4.28029e-06	13.9857
Olr1	3.06717	1.43762	0.531854	2.70303	0.00687099	0.031905	3.19849
Hist3h2ba	18.0918	1.44531	0.342132	4.22443	2.39545e-05	0.000241773	11.5543
Rfc5	8.06178	1.44869	0.29538	4.90448	9.36731e-07	1.29226e-05	12.8437
Ccn2	74.3087	1.44976	0.274946	5.27291	1.34279e-07	2.20477e-06	107.262
RGD1309350	36.7932	1.45129	0.259689	5.58859	2.28926e-08	4.44398e-07	23.6305
Pctp	3.63088	1.45179	0.430862	3.36949	0.000753081	0.00503896	5.01668
Cnn1	13.6551	1.46389	0.278688	5.25279	1.49813e-07	2.43179e-06	23.2801
Nrip3	2.17355	1.46684	0.555213	2.64194	0.00824325	0.0370618	2.78671
Kif20a	25.218	1.47052	0.176081	8.3514	6.74583e-17	3.67793e-15	42.8682
Cyb5d2	2.47606	1.47249	0.569454	2.58579	0.00971569	0.0426137	2.7457
Ppp1r3b	18.6165	1.47439	0.193158	7.63308	2.29219e-14	9.85643e-13	28.9389
RGD1566401	4.19184	1.48204	0.384433	3.85513	0.000115667	0.000982864	8.19444
Aurka	24.6657	1.48228	0.178386	8.30941	9.61824e-17	5.1943e-15	37.6274
Odf2	8.93051	1.485	0.261745	5.67347	1.39932e-08	2.82718e-07	13.094
Sbsn	21.3334	1.48696	0.192005	7.74435	9.60719e-15	4.2931e-13	30.5429
Asf1b	17.4224	1.50185	0.198215	7.57689	3.53925e-14	1.47728e-12	27.4196
Tmeff1	2.80232	1.50503	0.475636	3.16425	0.00155485	0.00929564	5.55326
Igf2	120.225	1.50649	0.105187	14.322	1.59388e-46	4.96424e-44	228.353
Ube2c	38.3724	1.50696	0.17711	8.50862	1.76021e-17	1.01815e-15	52.937
Fgfr2	3.61456	1.50801	0.427125	3.5306	0.000414614	0.00301117	6.11316
Wdr55	6.04825	1.50914	0.33821	4.46213	8.11472e-06	9.20072e-05	7.1924
Mboat2	5.33967	1.51614	0.362777	4.17927	2.92448e-05	0.00029003	9.03511
Poc1a	8.69715	1.51924	0.269358	5.64023	1.6982e-08	3.38897e-07	13.9333
Ccdc107	48.5832	1.52406	0.158779	9.59865	8.1001e-22	7.04585e-20	69.4431
Ddx25	1.90774	1.53592	0.518515	2.96216	0.00305489	0.0164045	3.37652
Depdc1	14.8665	1.53763	0.216571	7.09992	1.24831e-12	4.27162e-11	25.9017
Pacrg	6.45316	1.53942	0.379267	4.05894	4.9296e-05	0.000456689	5.63267
Ube2t	21.3441	1.54358	0.192267	8.02833	9.88044e-16	4.81144e-14	37.6595
Slc8a1	144.857	1.56099	0.0981313	15.9072	5.6503e-57	3.19176e-54	220.971
Klhl40	5.33981	1.56797	0.381542	4.10958	3.96384e-05	0.000376086	6.99278
Pcdh20	3.52329	1.57668	0.493767	3.19317	0.00140722	0.00855673	3.45731
Knstrn	18.1037	1.57733	0.191189	8.25008	1.5829e-16	8.35054e-15	31.2672
Emp2	61.0951	1.58195	0.169845	9.31406	1.23033e-20	9.60929e-19	80.7069
Carmil1	4.50597	1.59249	0.402569	3.95581	7.62759e-05	0.000677447	6.7452
Aif1l	36.957	1.59353	0.141967	11.2247	3.08568e-29	4.3409e-27	59.6756
Myh7	833.733	1.59693	0.145845	10.9495	6.683e-28	8.65372e-26	1691.12
Fkbp5	14.0797	1.59841	0.327549	4.87992	1.06129e-06	1.44485e-05	12.0195
Spsb4	10.85	1.60069	0.2733	5.8569	4.71576e-09	1.03538e-07	12.4221
Chek1	6.37388	1.60117	0.292199	5.47973	4.25978e-08	7.87991e-07	11.073
Troap	5.27523	1.6102	0.325959	4.93988	7.81726e-07	1.09164e-05	8.99686
Parpbp	2.11763	1.61532	0.556968	2.9002	0.00372922	0.019395	3.41379
Cep41	6.67319	1.61736	0.299414	5.40175	6.59948e-08	1.17318e-06	10.7311
Bik	7.08123	1.621	0.308449	5.25533	1.47761e-07	2.4019e-06	11.451
Steap2	6.24561	1.62285	0.370975	4.37456	1.21679e-05	0.000132177	7.36393
Kif2c	15.8045	1.62297	0.196852	8.24462	1.65681e-16	8.70018e-15	25.947
Slc16a12	2.42437	1.62526	0.496109	3.27601	0.00105285	0.00669864	3.5798
Ccne1	7.1224	1.63767	0.365986	4.47468	7.65264e-06	8.72018e-05	13.318
Ccnb2	62.0813	1.64334	0.115114	14.2757	3.10073e-46	9.18204e-44	109.98
Fam83d	6.50975	1.66529	0.297003	5.60698	2.05888e-08	4.01041e-07	12.3638
H19	119.723	1.67458	0.230037	7.27962	3.34772e-13	1.23056e-11	231.788
Rbm3	329.827	1.67698	0.118557	14.1449	2.00711e-45	5.31883e-43	566.952
Sqle	9.56526	1.68057	0.308047	5.45556	4.88192e-08	8.92929e-07	14.603
Tnfrsf12a	152.509	1.68167	0.180553	9.31399	1.2312e-20	9.60929e-19	164.322
Pttg1	59.0069	1.69243	0.157416	10.7513	5.84319e-27	7.15947e-25	86.3773
LOC102549726	31.8277	1.70793	0.261727	6.5256	6.77305e-11	1.88702e-09	44.9884
Nup210	5.15934	1.75736	0.383129	4.58687	4.49948e-06	5.4027e-05	7.09253
Septin6	6.46531	1.76057	0.306364	5.74667	9.10208e-09	1.89813e-07	11.576
Ptk7	1.107	1.76137	0.697255	2.52615	0.0115319	0.049032	2.11286
Prss35	3.38461	1.76686	0.419761	4.2092	2.56278e-05	0.000256616	6.68088
Plagl1	10.1067	1.76832	0.301814	5.85897	4.6574e-09	1.02714e-07	18.0829
Sphk1	2.41018	1.77076	0.513171	3.45062	0.000559301	0.00389562	4.01442
Igf2bp2	6.31378	1.77807	0.345781	5.1422	2.71537e-07	4.15325e-06	11.8982
Plk1	5.20752	1.77851	0.341214	5.2123	1.86514e-07	2.97249e-06	9.32454
Cenpa	8.16563	1.78834	0.284684	6.28184	3.34582e-10	8.51564e-09	14.5384
Thbs1	1.43358	1.80094	0.64277	2.80184	0.00508115	0.0250107	2.33492
Nek2	7.08625	1.80094	0.377068	4.77618	1.78656e-06	2.33999e-05	14.0385
Iqgap3	4.2685	1.80506	0.381704	4.72897	2.25667e-06	2.88282e-05	7.0585
Birc5	31.6191	1.80616	0.168762	10.7024	9.91963e-27	1.20249e-24	52.4377
Mt3	10.4691	1.80784	0.277607	6.51224	7.40392e-11	2.04776e-09	15.3348
Fignl1	6.39381	1.81121	0.32046	5.6519	1.58686e-08	3.1779e-07	11.8667
Ect2	15.0745	1.81578	0.218846	8.29708	1.06701e-16	5.73517e-15	25.2473
Tceal5	5.14038	1.81658	0.330375	5.49855	3.82927e-08	7.10659e-07	9.9305
Popdc3	11.3991	1.82082	0.241795	7.53042	5.05778e-14	2.06571e-12	16.4351
Wdr19	4.0931	1.82352	0.397786	4.58418	4.55765e-06	5.43816e-05	6.84835
RGD1565410	10.7667	1.827	0.623823	2.92872	0.0034036	0.0180007	6.60573
Nmb	1.67795	1.8561	0.643588	2.88398	0.00392679	0.0202104	2.65053
Fv1	29.1271	1.86273	0.158176	11.7764	5.16769e-32	8.53418e-30	50.9997
Hoga1	5.34795	1.87043	0.362708	5.15683	2.51164e-07	3.87806e-06	7.27749
Hrob	2.6713	1.90205	0.507884	3.74504	0.000180367	0.0014466	3.87799
Wasf1	1.1803	1.90277	0.713459	2.66696	0.00765401	0.0349849	2.12338
Ccnb1	64.9471	1.90316	0.114369	16.6405	3.54675e-62	2.69435e-59	112.459
Tac3	2.75103	1.91646	0.494882	3.87255	0.000107704	0.000921385	4.20709
Camp	6.34768	1.91691	0.468961	4.08757	4.35911e-05	0.000410174	7.76389
Myl4	1587.01	1.91762	0.407184	4.70948	2.48354e-06	3.13981e-05	2856.71
Nipsnap1	8.09356	1.93964	0.298608	6.49561	8.26997e-11	2.28175e-09	12.1014
Tnni1	1446.65	1.94128	0.214916	9.03271	1.6747e-19	1.15085e-17	3006.18
Hist1h2bo	6.02298	1.94195	0.362491	5.35722	8.45125e-08	1.45912e-06	8.5503
Eno2	18.8986	1.94264	0.204531	9.49803	2.13906e-21	1.77917e-19	28.7815
Fancd2	1.20771	1.96252	0.732524	2.67912	0.00738165	0.0338896	1.68995
Lpar2	1.12673	1.96899	0.780063	2.52414	0.0115982	0.0492405	1.81516
Cdkn1c	19.6651	1.97984	0.202248	9.78918	1.2531e-22	1.15154e-20	33.6671
Pitx2	8.0162	1.98604	0.376181	5.27949	1.29543e-07	2.14245e-06	12.8825
Fam110a	3.79057	1.9933	0.434746	4.58499	4.54017e-06	5.42867e-05	4.99863
Rgs7bp	3.06939	1.995	0.486295	4.10246	4.08783e-05	0.000387527	4.67455
Cit	1.38683	2.00795	0.760049	2.64187	0.008245	0.0370618	1.93916
Hsf2bp	1.81952	2.01959	0.697566	2.89519	0.00378927	0.0196804	1.73775
Bdh1	13.8387	2.0261	0.351682	5.76118	8.35299e-09	1.75613e-07	8.63714
Spink2	1.25158	2.03304	0.765377	2.65626	0.00790116	0.03587	1.84374
Fam72a	0.963675	2.03387	0.768221	2.6475	0.00810887	0.0365943	1.7847
Spag5	9.60005	2.0431	0.276327	7.39379	1.427e-13	5.54971e-12	16.9063
Bex4	6.87513	2.05603	0.342816	5.99747	2.0041e-09	4.59492e-08	13.1582
MGC109340	3.80547	2.10872	0.504751	4.17773	2.94427e-05	0.000290979	6.51635
Cdca3	48.459	2.12856	0.129632	16.42	1.37516e-60	9.21758e-58	89.8243
Lsr	4.53543	2.13387	0.399858	5.33656	9.47264e-08	1.61106e-06	6.30999
Aldoc	12.5517	2.13423	0.280706	7.60309	2.89153e-14	1.22487e-12	21.3929
Efcab11	1.12738	2.14032	0.822784	2.60132	0.0092866	0.0410635	1.91667
Acsbg1	1.18882	2.16176	0.855935	2.52561	0.0115498	0.0490717	1.92108
Nacad	1.11349	2.16191	0.841039	2.57053	0.0101544	0.0441976	1.35876
B3gnt5	1.56114	2.17871	0.670977	3.24708	0.00116596	0.0073202	2.55492
LOC502684	1.15806	2.18298	0.796878	2.73942	0.0061548	0.0292347	1.67545
Opn3	3.33657	2.1943	0.488426	4.49259	7.03621e-06	8.10587e-05	5.7319
Gyg1	688.75	2.19624	0.0760259	28.8881	1.68537e-183	1.92048e-179	981.413
Cd163	7.35285	2.25583	0.391535	5.76149	8.33735e-09	1.75608e-07	6.41116
Sfrp1	32.0362	2.2575	0.185544	12.167	4.66141e-34	8.54234e-32	63.8823
Col13a1	1.23057	2.28876	0.837968	2.73132	0.0063081	0.029789	1.50657
Pklr	2.31002	2.29745	0.589517	3.89717	9.73249e-05	0.000844644	2.95798
Hapln1	1.56535	2.31657	0.734765	3.1528	0.00161714	0.00958499	2.03876
Elavl4	1.48382	2.32298	0.664509	3.49579	0.000472666	0.00337259	2.38726
Wif1	13.6074	2.32976	0.374126	6.2272	4.74838e-10	1.17882e-08	16.49
Uchl1	17.213	2.40928	0.250765	9.60774	7.4157e-22	6.50014e-20	32.2379
Kcnk1	1.16853	2.45083	0.893948	2.74157	0.00611454	0.0290916	1.26109
RGD1563222	1.94697	2.51518	0.791106	3.17932	0.00147621	0.00888144	1.74033
Azin2	0.912108	2.51725	0.920195	2.73556	0.00622738	0.0294688	1.4647
RGD1308065	1.2268	2.52224	0.806986	3.12551	0.00177498	0.0103776	1.7237
Gfi1b	1.15392	2.54789	0.987847	2.57924	0.00990188	0.0432472	0.423437
Ddn	0.779608	2.56156	1.00117	2.55857	0.0105103	0.0453828	1.06947
Daw1	1.12413	2.57347	0.792666	3.2466	0.00116794	0.00732856	2.19142
Dnaaf3	0.930806	2.58549	0.945784	2.7337	0.00626278	0.0296241	1.41042
Col26a1	1.63065	2.59739	0.723759	3.58875	0.000332262	0.00246975	3.29105
Nefh	0.972551	2.6117	0.957543	2.7275	0.00638169	0.0300742	1.43216
Slc2a1	30.8465	2.62403	0.183005	14.3386	1.2558e-46	4.08853e-44	52.4737
Bex1	94.7753	2.63773	0.143161	18.4249	8.29109e-76	8.58882e-73	191.169
Wfdc10a	2.21282	2.64773	0.556158	4.76076	1.92866e-06	2.5088e-05	4.03144
Gal	4.66999	2.65877	0.522956	5.08412	3.69331e-07	5.48725e-06	5.12159
Akap3	7.78337	2.67546	0.307839	8.69111	3.58903e-18	2.25951e-16	13.616
Vil1	0.74264	2.68035	0.984955	2.72129	0.00650269	0.0305973	1.50672
Ccn4	2.67876	2.68914	0.51654	5.20606	1.92891e-07	3.05277e-06	5.51518
Cnfn	0.601146	2.7105	1.06151	2.55344	0.0106666	0.0459704	0.9742
Rhbdd1	1.13983	2.71487	0.972068	2.79288	0.00522403	0.0255704	0.676231
Slc16a3	6.03379	2.81879	0.359651	7.83755	4.59404e-15	2.09555e-13	10.498
Crygd	16.3387	2.90138	0.238485	12.1659	4.72284e-34	8.54234e-32	32.3835
Tent5b	4.5818	2.90214	0.82793	3.5053	0.000456095	0.00327254	1.70742
Ror2	5.06334	2.91833	0.3994	7.30677	2.73646e-13	1.02572e-11	9.94182
Gja5	26.6895	2.93516	0.209413	14.0162	1.24144e-44	3.1436e-42	44.1935
Nrsn2	0.8071	2.95513	0.949879	3.11106	0.0018642	0.0108215	1.72391
Epb41l5	1.27696	2.97857	0.905567	3.28918	0.0010048	0.00644688	1.38438
Ncam1	12.6194	3.02438	0.257819	11.7306	8.87942e-32	1.42508e-29	24.2852
LOC290595	11.0643	3.03997	0.318721	9.53803	1.45568e-21	1.23787e-19	23.067
Cdh3	2.32906	3.07724	0.647751	4.75065	2.0276e-06	2.6285e-05	4.24656
Bmp7	2.09924	3.12383	0.607714	5.14031	2.74291e-07	4.18257e-06	4.31715
Bex2	1.89387	3.13355	0.673473	4.65282	3.27431e-06	4.02055e-05	3.48388
Gipr	0.603978	3.17831	1.15971	2.7406	0.00613274	0.029142	1.18111
Cdhr1	7.21558	3.18335	0.358842	8.87118	7.23761e-19	4.7398e-17	15.4651
Mrap	8.54275	3.27588	0.388035	8.44222	3.11376e-17	1.75072e-15	10.0473
Orm1	3.50109	3.31208	0.830773	3.98674	6.69871e-05	0.000603413	1.75724
Sdsl	0.701816	3.32623	0.980064	3.39389	0.000689064	0.00467374	1.29727
Sdcbp2	0.741679	3.50112	1.20966	2.8943	0.00380004	0.0197273	1.45292
Ly6h	0.607688	3.5037	1.06618	3.28623	0.00101539	0.00650752	1.08651
Stfa3	0.776286	3.53142	0.969991	3.64068	0.000271922	0.00207678	1.50415
Hbz	0.63025	3.7649	1.24966	3.01274	0.00258898	0.0142864	0.962613
Kif26b	2.77658	3.89783	0.669907	5.81846	5.93923e-09	1.27693e-07	5.451
Dlk1	9.83717	3.89896	0.352064	11.0746	1.66672e-28	2.26098e-26	19.6229
LOC102547468	3.906	4.05292	0.548774	7.38539	1.52003e-13	5.8914e-12	7.72138
Cpa1	0.843295	4.33273	0.945043	4.58469	4.54655e-06	5.4306e-05	1.45111
Tnfrsf17	8.46801	4.39923	0.419492	10.487	9.90775e-26	1.0961e-23	17.3135
Defb24	0.730644	4.40711	1.09448	4.02666	5.65738e-05	0.00051898	1.54903
Camk1g	0.690596	4.41925	1.11071	3.97876	6.92742e-05	0.000622539	1.52918
Ntsr2	11.3291	4.76271	0.41808	11.3918	4.59162e-30	7.07048e-28	23.0787
Hbg1	2.89846	6.06371	0.825198	7.34819	2.00905e-13	7.68224e-12	6.19164
Hbe1	9.06695	6.59607	0.765203	8.62002	6.69396e-18	4.01461e-16	18.9901

## Sheet: D12 vs D28
Name	baseMean	log2FoldChange	lfcSE	stat	pvalue	padj	meanInComp			positive log2FC = up at D12
Ucp1	46.0353	5.31644	1.01325	5.24691	1.54671e-07	2.16599e-06	78.435			negative log2FC = up at D28
LOC100911498	76.8586	5.22112	1.06814	4.88804	1.01846e-06	1.21668e-05	67.4372
Cacnb3	1.80283	3.54578	0.841518	4.21355	2.51391e-05	0.000219113	1.76794
Calml4	2.83689	3.50823	0.792034	4.4294	9.4497e-06	9.23358e-05	2.9398
Tmeff1	2.80232	3.46826	0.834813	4.15453	3.25956e-05	0.00027897	1.63855
Fbn2	12.999	3.41566	0.456607	7.48051	7.40332e-14	2.43683e-12	10.5803
Pck1	8.05315	3.31389	0.911788	3.63449	0.00027853	0.00186514	11.8344
Tnni1	1446.65	3.24083	0.203218	15.9475	2.96367e-57	2.69077e-54	749.434
Smarca1	2.61466	3.19442	0.78842	4.05167	5.08533e-05	0.000415639	2.28993
Atp1b4	5.35802	3.17502	0.581729	5.4579	4.81793e-08	7.54186e-07	4.67178
Mettl21c	1.95593	3.15985	0.846922	3.73098	0.000190736	0.00132954	1.39379
Atp1a3	6.29181	3.13916	0.578836	5.42323	5.85323e-08	9.0072e-07	5.26447
Oit3	1.01277	3.1186	0.96229	3.24082	0.00119188	0.00643321	0.713158
Acot1	8.56139	3.11159	0.608066	5.11719	3.10114e-07	4.10013e-06	3.99541
Carm1	0.958779	3.08845	0.89828	3.43818	0.000585644	0.00353887	1.01312
Mpz	3.54427	3.08192	0.82702	3.72653	0.000194133	0.00135062	4.86208
Stmn2	3.87727	3.0567	1.12215	2.72397	0.00645022	0.0267104	2.64647
Slc6a13	0.857863	3.0392	0.931963	3.26107	0.00110992	0.0060584	1.0169
Pik3c2g	54.8959	2.94754	0.430354	6.84911	7.4313e-12	1.96515e-10	10.6728
Ccn4	2.67876	2.90141	0.863552	3.35986	0.000779833	0.00452474	0.874472
Wfdc10a	2.21282	2.83079	0.88323	3.20504	0.00135041	0.00712827	0.634782
Pcgf2	1.0324	2.79995	0.968455	2.89115	0.00383838	0.0173164	1.11137
LOC290595	11.0643	2.78553	0.620784	4.48711	7.21966e-06	7.16377e-05	3.16918
Nefm	1.07221	2.7567	0.992796	2.7767	0.00549136	0.0234529	1.05782
Myh7	833.733	2.72319	0.141366	19.2633	1.09099e-82	2.97158e-79	521.035
Nrk	3.04491	2.68778	0.615113	4.36956	1.24495e-05	0.000116998	3.47578
Igsf8	1.46859	2.67259	0.866265	3.08519	0.00203421	0.010074	1.37498
Mfhas1	1.05126	2.64218	0.967512	2.7309	0.00631607	0.0262748	1.31872
Tmem119	3.46726	2.57141	0.663325	3.87655	0.000105948	0.000788994	3.19586
Cdhr1	7.21558	2.54654	0.724932	3.5128	0.000443405	0.0027892	2.21209
Rab36	0.850482	2.52616	1.00182	2.52157	0.0116831	0.042671	0.741961
Cthrc1	40.3122	2.52112	0.161657	15.5955	7.81621e-55	6.08269e-52	53.74
Pex11a	3.86911	2.51795	0.622317	4.04609	5.20798e-05	0.000422809	3.04694
Postn	388.45	2.50387	0.142845	17.5285	8.6811e-69	1.89161e-65	407.989
Grip2	2.04509	2.48685	0.760202	3.2713	0.00107053	0.00588469	1.90766
LOC691995	5.67233	2.48265	0.550556	4.50935	6.50275e-06	6.52972e-05	3.76968
Adcy3	0.994384	2.45592	0.89363	2.74825	0.00599148	0.0251335	1.1843
Tnc	1.27115	2.44154	0.875137	2.7899	0.00527251	0.0226962	1.14419
Mdk	21.0839	2.41788	0.242593	9.96683	2.12917e-23	2.20927e-21	19.3154
Lox	1.15319	2.39104	0.850604	2.81099	0.00493891	0.0215496	1.50883
Adtrp	3.61889	2.36418	0.609983	3.87581	0.00010627	0.000790311	2.82094
Tceal7	100.481	2.34088	0.268905	8.70524	3.16908e-18	1.7438e-16	84.8667
Zbtb41	1.03945	2.33379	0.916154	2.54737	0.0108538	0.040208	1.09631
Tmem229a	1.44663	2.32344	0.798429	2.91001	0.00361411	0.0164362	1.77327
RGD1566401	4.19184	2.31676	0.612677	3.78136	0.000155972	0.00111066	2.76969
Armcx2	12.189	2.30105	0.345863	6.65307	2.87041e-11	7.0069e-10	9.95065
Gpc3	34.8331	2.26742	0.265336	8.54547	1.28018e-17	6.42747e-16	26.9547
Bard1	1.39241	2.26442	0.872785	2.59448	0.00947345	0.0362406	1.39266
Etv4	1.1426	2.25382	0.915147	2.4628	0.0137859	0.0487843	0.857722
Syt17	1.63005	2.25184	0.772771	2.91398	0.00356855	0.0162948	1.71801
Cib2	2.01862	2.21549	0.746448	2.96804	0.00299703	0.0140683	2.2619
H19	119.723	2.21383	0.23359	9.47742	2.60651e-21	2.02842e-19	72.5643
Osr1	2.14232	2.20237	0.77167	2.85403	0.00431689	0.0191579	2.25583
Acvr2b	1.77053	2.20078	0.779608	2.82294	0.00475859	0.0208296	1.61926
Igf2bp2	6.31378	2.18383	0.535068	4.08141	4.47638e-05	0.00037144	3.53297
Igfbp2	2.7728	2.17312	0.564595	3.849	0.000118603	0.000871326	3.29573
Mybl2	2.76021	2.16818	0.649295	3.33929	0.000839931	0.00481381	2.21912
Slc27a3	1.74364	2.15399	0.808804	2.66318	0.00774066	0.0307364	1.59464
Fbp1	3.02458	2.14887	0.534433	4.02085	5.79879e-05	0.000466257	3.84394
Olfm2	2.19103	2.13135	0.629447	3.38607	0.000709026	0.00418237	2.6627
Igf2	120.225	2.1197	0.131902	16.0702	4.12616e-58	4.08678e-55	78.2874
Bex4	6.87513	2.11777	0.534043	3.96555	7.32282e-05	0.0005707	3.45136
Tpsg1	1.74488	2.09655	0.786092	2.66705	0.00765204	0.0305046	1.54932
Prkar2b	8.76852	2.0689	0.367145	5.63509	1.7497e-08	2.9555e-07	9.17052
Nnat	2.77988	2.06516	0.649729	3.1785	0.00148041	0.00771357	2.06411
Fbp2	8.89764	2.04997	0.428491	4.78416	1.71708e-06	1.95891e-05	6.36651
Eln	594.42	2.0418	0.264267	7.72628	1.10738e-14	4.05391e-13	656.717
Zfp202	1.81149	2.03615	0.779303	2.61279	0.00898071	0.0346845	1.55146
Scgb1c1	10.296	2.02216	0.327698	6.1708	6.79446e-10	1.41685e-08	14.7327
Cfap94	2.00485	2.0204	0.746373	2.70696	0.00679032	0.0277913	1.78882
Gckr	9.25768	2.01754	0.381049	5.29471	1.19202e-07	1.71334e-06	6.22245
Sfrp1	32.0362	1.9842	0.261422	7.59001	3.19872e-14	1.11699e-12	15.1152
Nek2	7.08625	1.96334	0.506189	3.87866	0.000105032	0.000782708	4.20975
Dnmt3b	4.87353	1.96031	0.505982	3.87426	0.000106947	0.000794808	3.72966
Fst	1.85503	1.95368	0.686976	2.84388	0.00445679	0.0197005	1.98917
Lrfn4	2.33262	1.9422	0.687731	2.82407	0.00474174	0.0207893	1.90485
Dmkn	4.14895	1.93766	0.567981	3.41149	0.000646094	0.00385498	2.80698
A4galt	9.14849	1.92476	0.358289	5.37209	7.78282e-08	1.17119e-06	7.52981
Sorcs2	7.5083	1.92373	0.401213	4.79477	1.62861e-06	1.86776e-05	6.68998
Aldh1a2	8.56913	1.92316	0.36348	5.29097	1.2167e-07	1.73734e-06	8.05936
Lpar4	18.3078	1.91653	0.235075	8.15287	3.55375e-16	1.50762e-14	19.1783
Tfap4	1.94076	1.91263	0.73073	2.61742	0.00885964	0.034302	1.61429
Frem1	1.67811	1.90223	0.707722	2.68782	0.00719205	0.0290859	1.88084
Bace1	2.5713	1.8995	0.602998	3.1501	0.00163214	0.00834844	2.58845
Lrrc17	28.959	1.8657	0.194256	9.60433	7.66557e-22	6.42434e-20	33.5421
Kctd15	2.40768	1.8559	0.698495	2.657	0.00788386	0.0312231	2.14769
Bex1	94.7753	1.85441	0.180127	10.295	7.4189e-25	8.50831e-23	37.3655
Col1a1	895.152	1.8322	0.238164	7.69301	1.43708e-14	5.21899e-13	1077.94
Cacna1h	5.61489	1.76876	0.500773	3.53206	0.00041233	0.00261638	3.92387
Tceal5	5.14038	1.76608	0.508917	3.47027	0.000519932	0.00319495	3.0794
Alox12	1.47829	1.76503	0.717767	2.45905	0.0139304	0.0491489	1.7986
Cacna1g	11.5474	1.76166	0.303729	5.80009	6.62792e-09	1.20293e-07	10.339
RragB	2.17664	1.75743	0.681573	2.57849	0.00992318	0.0375915	2.12361
Dlg5	5.77657	1.75171	0.406463	4.30963	1.63528e-05	0.000149216	5.63527
Fzd2	4.30619	1.74885	0.477385	3.66339	0.0002489	0.00168015	3.758
Nr2f2	5.28345	1.73645	0.413166	4.20279	2.63651e-05	0.000229248	5.57661
Clmp	15.9611	1.73404	0.280014	6.19271	5.91389e-10	1.24146e-08	17.8267
Epn3	4.3821	1.71439	0.523316	3.276	0.00105287	0.0058052	3.05601
Ramp1	13.2903	1.70613	0.2506	6.80817	9.88491e-12	2.52808e-10	15.0457
Apc2	4.45391	1.6728	0.443036	3.77577	0.000159513	0.00113365	4.45371
Epha4	10.2282	1.67254	0.337458	4.9563	7.18488e-07	8.8752e-06	10.2314
Rad54l	2.50132	1.66641	0.60486	2.75503	0.00586859	0.024738	2.37504
Kntc1	3.62105	1.66413	0.470859	3.53424	0.000408956	0.00259952	3.84887
Megf6	6.26943	1.65179	0.408662	4.04195	5.30074e-05	0.00042938	5.43359
Igfbp4	22.2348	1.64091	0.232638	7.05353	1.7444e-12	5.02784e-11	27.1506
Mex3b	4.91183	1.63436	0.404035	4.0451	5.23012e-05	0.00042429	5.6448
Epb41l3	7.15836	1.63289	0.427379	3.82072	0.000133064	0.000965842	5.00712
Clspn	5.00837	1.62553	0.423147	3.84153	0.000122268	0.000895232	4.61321
Tmem178a	2.40805	1.6224	0.610875	2.65587	0.00791045	0.0313056	2.38441
Rpp25	11.0103	1.61597	0.299456	5.39636	6.80073e-08	1.03339e-06	9.88533
Kcna4	5.8559	1.61523	0.377545	4.27825	1.88367e-05	0.000168845	5.93469
Slc39a6	2.77333	1.61383	0.587319	2.7478	0.00599971	0.0251508	3.0224
Col1a2	948.623	1.61088	0.229199	7.0283	2.09058e-12	5.96253e-11	1127.76
LOC498265	3.10591	1.60991	0.551208	2.9207	0.00349245	0.0160279	2.54758
Myl4	1587.01	1.6084	0.377716	4.25822	2.06064e-05	0.00018342	865.771
Fam83d	6.50975	1.60708	0.428667	3.74902	0.000177527	0.00124784	4.27529
Rpl39l	3.00337	1.60603	0.642724	2.49878	0.012462	0.0449285	2.02569
Cpxm1	13.2677	1.60321	0.281142	5.7025	1.18063e-08	2.0385e-07	15.0063
Brca2	6.99236	1.60225	0.347138	4.61561	3.91941e-06	4.13779e-05	6.59179
Ptn	190.935	1.59097	0.0909754	17.4879	1.77037e-68	3.2147e-65	186.464
Mest	16.8209	1.59001	0.259379	6.13004	8.78582e-10	1.77921e-08	14.1214
Gucy1a1	9.37033	1.5885	0.340159	4.66988	3.01377e-06	3.251e-05	11.0336
Gpsm2	3.99512	1.58075	0.495114	3.1927	0.0014095	0.00737582	3.3307
Recql4	2.6544	1.57874	0.583334	2.70641	0.00680153	0.0278267	2.32497
Pspc1	5.78498	1.57576	0.376671	4.18338	2.8721e-05	0.000247364	5.89643
Ntrk2	8.05531	1.57387	0.333434	4.7202	2.35615e-06	2.59821e-05	8.48009
Cask	2.89218	1.56578	0.524177	2.98712	0.00281622	0.0133601	3.02618
Cep57l1	4.09546	1.56197	0.498715	3.13198	0.00173634	0.00880187	3.64738
Cd109	6.74318	1.56183	0.320074	4.87959	1.06308e-06	1.26582e-05	9.07115
Ephb3	3.0433	1.56169	0.558663	2.7954	0.00518362	0.0224198	2.53086
Tril	20.7903	1.55525	0.259728	5.98799	2.12454e-09	4.126e-08	23.3279
Dctd	5.22173	1.5508	0.418511	3.70552	0.000210959	0.00145249	4.7764
Capn6	9.53113	1.55063	0.312385	4.96385	6.91082e-07	8.55607e-06	8.3031
Hebp2	4.33793	1.53702	0.496825	3.09369	0.00197682	0.00983894	3.2607
Mpped2	4.99628	1.53299	0.478353	3.20474	0.00135186	0.00713054	3.30821
Cdt1	4.76476	1.53256	0.431403	3.55251	0.000381575	0.00243971	4.80342
Cirbp	58.3259	1.53218	0.154849	9.89468	4.38996e-23	4.30889e-21	44.2257
Akap12	133.7	1.52751	0.126294	12.0949	1.1241e-33	2.55147e-31	152.113
H2bc12	4.71041	1.52576	0.447599	3.40875	0.000652602	0.00388318	4.53135
Aard	2.46806	1.52357	0.545402	2.79348	0.00521445	0.0225085	2.95058
Igdcc4	6.29057	1.52276	0.34767	4.3799	1.18732e-05	0.00011229	7.26132
Fgfrl1	3.14842	1.51309	0.600508	2.51969	0.0117458	0.0428712	2.30618
Fcrl2	3.63197	1.51272	0.46319	3.26586	0.0010913	0.00597475	3.98472
Ngfr	2.41575	1.50609	0.561647	2.68155	0.00732809	0.0295265	2.46255
Fcgbp	6.56522	1.50448	0.358725	4.19396	2.74131e-05	0.000236848	7.80265
Fzd1	48.6153	1.50333	0.222433	6.7586	1.39332e-11	3.53029e-10	37.9575
E2f1	4.55985	1.50316	0.466855	3.21975	0.00128301	0.0068154	3.64094
Hells	12.0171	1.48743	0.256891	5.7901	7.03446e-09	1.26469e-07	12.5642
Shc2	4.21997	1.48665	0.428595	3.46866	0.000523058	0.00321098	4.48351
RGD1309534	11.8838	1.48439	0.258564	5.74089	9.41785e-09	1.65763e-07	11.7676
Itm2a	218.388	1.48266	0.0896745	16.5338	2.09672e-61	2.85547e-58	238.777
Prss35	3.38461	1.47896	0.589428	2.50914	0.0121026	0.0438446	2.23492
Tpbg	4.86708	1.46969	0.46523	3.15907	0.00158273	0.00816081	3.74892
Sertad4	11.2964	1.46229	0.280323	5.21645	1.82389e-07	2.52494e-06	13.2706
Qprt	6.21153	1.45728	0.37966	3.8384	0.000123841	0.000905536	6.06667
Adamts6	4.33967	1.44462	0.449319	3.21514	0.00130383	0.0069058	3.87695
Marcksl1	28.1442	1.4377	0.191636	7.50223	6.27417e-14	2.10329e-12	29.1127
Dpysl3	16.5611	1.43742	0.237519	6.05181	1.4323e-09	2.84761e-08	17.3569
Ptprf	4.66354	1.43458	0.478548	2.99777	0.00271962	0.0129843	3.87626
Mboat2	5.33967	1.43286	0.482698	2.96843	0.00299324	0.0140627	3.42419
Cdk2	12.143	1.42224	0.289885	4.90624	9.28392e-07	1.1189e-05	9.2041
Timeless	6.98593	1.41801	0.356026	3.98289	6.80815e-05	0.000537889	6.82848
Col3a1	2253.24	1.41747	0.185246	7.6518	1.98186e-14	7.04085e-13	2925.9
Nemp2	3.76943	1.41689	0.447692	3.16489	0.00155143	0.00801843	3.96289
Tnxa-ps1	15.7908	1.41547	0.262259	5.39722	6.76807e-08	1.03049e-06	19.5033
Hic2	4.08069	1.41515	0.427905	3.30717	0.000942437	0.00530805	4.17606
Maged2	178.026	1.41079	0.0978793	14.4135	4.2535e-47	2.57455e-44	170.653
Zmat3	5.79286	1.40959	0.409278	3.44409	0.000572981	0.00347199	5.10834
Zfp579	2.91462	1.40652	0.52302	2.68923	0.00716161	0.0289951	2.98659
Gli2	4.1321	1.40412	0.465726	3.0149	0.00257066	0.0123544	4.1838
Spon1	14.1826	1.40395	0.288466	4.86693	1.13344e-06	1.34372e-05	11.6656
Ccne1	7.1224	1.40189	0.447062	3.13579	0.00171393	0.0087055	4.77156
Spats2l	28.2933	1.38849	0.180464	7.69397	1.42639e-14	5.19748e-13	28.806
C1qtnf5	8.90006	1.38792	0.30375	4.56929	4.89372e-06	5.02991e-05	10.5577
Ebf3	9.23073	1.38625	0.321271	4.31491	1.59666e-05	0.000145814	9.04519
Col14a1	83.1104	1.38602	0.168577	8.22187	2.00351e-16	8.76635e-15	109.06
Adamtsl3	6.30618	1.37944	0.330875	4.16908	3.05835e-05	0.000262368	7.56377
Dsn1	2.78537	1.37749	0.542974	2.53694	0.0111827	0.0412441	2.5104
Arg1	5.18577	1.37102	0.434723	3.15378	0.00161169	0.00827103	5.64306
Lrmda	9.57904	1.36732	0.319858	4.27478	1.91326e-05	0.000171282	8.23804
Ociad2	13.8455	1.36595	0.279061	4.89481	9.84002e-07	1.18069e-05	9.80251
Rab13	6.78373	1.36462	0.383968	3.554	0.000379413	0.0024273	5.17756
Bclaf3	4.91585	1.36402	0.406325	3.35698	0.000787996	0.00456661	5.07576
Myh10	58.1495	1.36358	0.138065	9.87633	5.27294e-23	5.12934e-21	54.6604
Dact3	6.4967	1.361	0.364082	3.73817	0.000185365	0.00129541	6.01642
Enkur	3.29809	1.35753	0.498216	2.72477	0.0064346	0.0266587	3.1793
Pcdh18	5.34348	1.35422	0.382235	3.54291	0.000395744	0.00251995	5.57347
Tyro3	5.06792	1.35376	0.412943	3.27833	0.00104424	0.00576696	5.49459
Gap43	8.09865	1.35269	0.367228	3.68351	0.000230047	0.0015655	9.5425
Ccdc8	7.89749	1.35225	0.344763	3.92225	8.7727e-05	0.000666982	7.74498
Nid2	42.8879	1.34954	0.197875	6.82016	9.09362e-12	2.35333e-10	43.4684
Rbm3	329.827	1.34915	0.118531	11.3822	5.12735e-30	9.31041e-28	203.196
Cpz	16.2343	1.34882	0.232271	5.80713	6.35533e-09	1.15595e-07	18.6651
Zfp423	6.20308	1.34684	0.386502	3.48469	0.000492711	0.00305526	5.36422
Dbn1	7.15914	1.34472	0.347346	3.87141	0.000108207	0.000802532	8.37516
Dnm1	4.82231	1.34382	0.395965	3.39379	0.00068932	0.00407469	5.90209
Tubb2b	13.0634	1.34122	0.297586	4.507	6.57497e-06	6.59616e-05	11.0802
Tcea2	3.1792	1.34071	0.51741	2.5912	0.00956414	0.0365362	3.13382
Fn1	157.815	1.34031	0.17607	7.61239	2.6908e-14	9.45685e-13	152.041
Cyp21a1	26.7649	1.33997	0.234791	5.70705	1.14948e-08	1.99103e-07	33.2991
Rpl3	1745.77	1.33852	0.0815197	16.4197	1.3835e-60	1.50732e-57	1563.79
Etv6	2.70509	1.33344	0.542282	2.45893	0.0139351	0.0491496	2.69077
Ndn	16.8079	1.33225	0.275723	4.83182	1.3529e-06	1.57309e-05	17.0671
Zfp57	4.19253	1.33131	0.452004	2.94535	0.00322585	0.0150003	3.62213
Taf1c	5.06036	1.33004	0.41955	3.17016	0.00152354	0.00790051	4.80999
Bcl9l	3.53978	1.32835	0.491399	2.7032	0.0068676	0.0280129	3.65453
Mcm3	17.7061	1.32677	0.251631	5.27268	1.34443e-07	1.90753e-06	15.8773
Fap	4.91403	1.31677	0.35002	3.762	0.000168562	0.00119329	6.78116
Emilin1	26.6502	1.31485	0.189439	6.94077	3.89955e-12	1.07017e-10	29.7793
Phgdh	16.5918	1.3146	0.249335	5.27242	1.34639e-07	1.90753e-06	13.4835
Mogs	12.539	1.31301	0.308171	4.26065	2.03835e-05	0.000181733	11.9767
Fignl1	6.39381	1.3104	0.432162	3.03219	0.00242785	0.0117458	3.8778
Cys1	2.24525	1.30655	0.532478	2.45371	0.0141393	0.0496606	2.91267
Marcks	102.023	1.30646	0.158308	8.25269	1.5487e-16	6.83122e-15	107.467
Has2	4.53339	1.30608	0.482708	2.70573	0.00681544	0.0278627	4.17428
Cep55	5.48802	1.30296	0.430183	3.02884	0.00245493	0.0118662	5.57061
Vash2	19.5304	1.30045	0.239489	5.43008	5.63279e-08	8.68024e-07	14.691
Nectin2	5.43886	1.30011	0.401724	3.23632	0.0012108	0.00651169	5.21952
Mcm6	24.6105	1.29973	0.196676	6.60851	3.88195e-11	9.23446e-10	22.1169
Tmsb15b2	52.8213	1.29698	0.152951	8.47973	2.25711e-17	1.10771e-15	46.238
Vat1	25.3215	1.29174	0.224414	5.75607	8.60924e-09	1.53014e-07	26.3921
Aspn	31.4868	1.29114	0.161456	7.99681	1.27681e-15	5.17133e-14	38.6438
Pelp1	4.54437	1.28784	0.437336	2.94474	0.00323231	0.0150175	4.08768
Igsf10	19.2475	1.28699	0.247392	5.20224	1.96903e-07	2.70211e-06	26.136
Mcm5	6.35102	1.28562	0.378072	3.40045	0.000672743	0.00399386	5.44404
Myl7	5049.14	1.28174	0.389315	3.29229	0.000993762	0.00554096	4518.96
Tent5a	11.2094	1.28051	0.26751	4.78679	1.69469e-06	1.93539e-05	14.0679
Edem2	3.36997	1.28013	0.496553	2.57804	0.00993622	0.0376278	3.2777
Cdh11	23.3988	1.27986	0.228571	5.59942	2.15075e-08	3.56425e-07	20.3706
Mark4	3.92591	1.2792	0.496637	2.57573	0.0100029	0.0377574	3.55039
Galnt16	10.8697	1.27845	0.28258	4.52422	6.06187e-06	6.12654e-05	13.5911
Itga8	12.1025	1.27309	0.278469	4.57173	4.83703e-06	4.97634e-05	12.7267
Adgrl1	5.03227	1.27029	0.347395	3.65662	0.000255558	0.00172296	7.21583
Mmp23	28.4485	1.26479	0.169838	7.44706	9.54448e-14	3.08567e-12	30.4755
Pdzd2	11.1728	1.26309	0.288899	4.37209	1.23062e-05	0.000115883	9.20713
Lmod1	6.7508	1.26238	0.340685	3.70542	0.000211041	0.00145249	6.92341
Srpx2	18.7342	1.2602	0.209847	6.00531	1.90971e-09	3.72873e-08	21.4401
Mmp14	47.8549	1.25837	0.158594	7.9345	2.11339e-15	8.34254e-14	53.5937
Mdc1	4.98978	1.2504	0.404742	3.08937	0.00200583	0.0099515	4.85729
Map2k6	7.51478	1.24866	0.312206	3.99949	6.348e-05	0.000505566	8.61329
Klf11	14.4998	1.24789	0.257738	4.8417	1.28732e-06	1.50004e-05	12.3549
Cttnbp2	3.09886	1.24733	0.446777	2.79184	0.00524093	0.022578	4.18903
Atp1b2	8.50522	1.24325	0.312685	3.97606	7.00652e-05	0.000551561	8.70103
Thbs2	60.9474	1.23874	0.154538	8.01575	1.09465e-15	4.46675e-14	75.7512
Cdkn1c	19.6651	1.23617	0.267936	4.61367	3.95619e-06	4.17257e-05	10.5136
Fv1	29.1271	1.2345	0.209759	5.88535	3.97217e-09	7.48734e-08	16.991
Cnot6	4.51267	1.23327	0.469578	2.62634	0.00863076	0.0336212	4.12765
Nepro	3.73807	1.23202	0.485816	2.53598	0.0112134	0.0412621	3.355
Fkbp9	56.9017	1.23109	0.176253	6.98481	2.85241e-12	7.9278e-11	57.621
Tab2	7.43856	1.22982	0.322521	3.81315	0.000137207	0.000990638	7.44486
Fem1b	3.84151	1.22889	0.476952	2.57656	0.00997894	0.0377292	3.33784
Tgif2	5.00521	1.22628	0.406631	3.0157	0.00256388	0.0123327	4.29311
Fbln5	35.6572	1.22177	0.246988	4.94665	7.55004e-07	9.23206e-06	36.2473
Cbr1	718.23	1.21973	0.196498	6.20735	5.38849e-10	1.13995e-08	552.193
Trim37	4.45661	1.21933	0.452207	2.69639	0.0070096	0.0284749	4.02869
Cxxc4	9.93266	1.21422	0.286783	4.23393	2.29641e-05	0.000201444	9.68633
Marchf3	4.28813	1.21398	0.422455	2.87363	0.00405781	0.0181337	4.34401
Runx1t1	6.30608	1.21389	0.366427	3.31276	0.000923788	0.00522297	5.73724
Golm2	12.9955	1.21191	0.266278	4.5513	5.33162e-06	5.42371e-05	11.5826
Kdm5b	25.1544	1.21055	0.183766	6.58742	4.47531e-11	1.05719e-09	23.8686
Extl2	5.02635	1.20863	0.383625	3.15054	0.00162969	0.00833983	5.24731
Daam1	45.0926	1.20459	0.19412	6.20538	5.45634e-10	1.15207e-08	48.5262
Galk1	13.9788	1.20413	0.251871	4.78072	1.74665e-06	1.98848e-05	11.5523
Hmmr	9.59759	1.20345	0.321288	3.74571	0.000179888	0.00126118	7.8666
Mcm2	22.4211	1.20086	0.207048	5.79989	6.63571e-09	1.20293e-07	20.2683
Col5a2	143.775	1.1984	0.167441	7.15714	8.23803e-13	2.42577e-11	145.023
Pbx1	34.8485	1.19721	0.209768	5.70732	1.14771e-08	1.99103e-07	30.0067
Spata6	5.75931	1.19667	0.388758	3.0782	0.00208256	0.0102668	4.99072
Bcorl1	3.39681	1.19183	0.48015	2.4822	0.0130572	0.0465811	3.77558
Cenpt	7.57869	1.18932	0.353455	3.36484	0.000765873	0.00446728	5.92399
Armc7	3.59119	1.1874	0.465735	2.54951	0.0107875	0.0400033	3.5996
Stard10	8.21784	1.18722	0.380469	3.12041	0.001806	0.00907581	6.27251
Tcf7l1	9.48507	1.18453	0.292005	4.05654	4.98061e-05	0.000408305	9.62069
Atp23	5.17056	1.1812	0.39838	2.96501	0.00302672	0.0141955	5.0182
Fbn1	70.0171	1.17843	0.198254	5.94404	2.78084e-09	5.3153e-08	86.397
Gnb1	22.0756	1.17838	0.232937	5.05879	4.21917e-07	5.45936e-06	23.2389
P3h3	28.7293	1.17557	0.209367	5.6149	1.96678e-08	3.27647e-07	33.9652
Zfp580	4.41072	1.17376	0.439555	2.67035	0.0075772	0.0302727	3.98984
Arhgap11a	12.9106	1.17255	0.276029	4.24792	2.15764e-05	0.000190652	10.797
Adpgk	10.4531	1.17202	0.270311	4.33582	1.45218e-05	0.00013408	11.6294
Plk4	7.66341	1.17068	0.357101	3.2783	0.00104435	0.00576696	5.78681
Peg3	63.1745	1.17048	0.198457	5.89789	3.68187e-09	6.96423e-08	60.8816
Gtf2ird1	6.87705	1.16897	0.329112	3.55189	0.000382471	0.00244257	6.54675
Ncapd3	14.3102	1.16458	0.239429	4.86401	1.15034e-06	1.35932e-05	14.6278
Septin6	6.46531	1.16354	0.411414	2.82815	0.00468174	0.020551	4.03292
Fcsk	5.59511	1.16261	0.372541	3.12075	0.00180392	0.00907371	5.13016
Ltbp2	14.3794	1.16223	0.264988	4.38595	1.15481e-05	0.000109692	13.3499
Loxl2	24.4606	1.16203	0.27153	4.27955	1.87271e-05	0.000168621	28.9594
Arl4c	13.4719	1.15886	0.297034	3.90144	9.56221e-05	0.000721656	13.4511
Rad51	8.65621	1.15781	0.314809	3.67783	0.000235227	0.00159577	9.06817
Eif5a2	4.76854	1.15771	0.41727	2.77449	0.00552885	0.0235576	4.48695
Myof	15.6171	1.15682	0.229982	5.03004	4.90366e-07	6.24129e-06	14.3025
Tmem51	9.37147	1.15323	0.280075	4.11758	3.82877e-05	0.000321127	9.56528
Ddx19b	7.80742	1.14962	0.33719	3.4094	0.000651054	0.0038782	7.80941
Niban1	4.9938	1.14939	0.377277	3.04654	0.00231492	0.0112493	6.13705
Fut4	5.31087	1.14699	0.371063	3.09109	0.00199424	0.00990755	6.05233
Dync2h1	11.8415	1.145	0.257835	4.44082	8.96165e-06	8.79614e-05	11.8654
Pygl	6.57541	1.14461	0.355027	3.22402	0.00126406	0.00674767	6.69252
Rad51d	3.67543	1.14427	0.465626	2.45748	0.0139915	0.0493165	3.54882
Mthfd1l	4.61695	1.14096	0.416688	2.73815	0.0061785	0.0257812	4.55323
Ago1	7.82525	1.13815	0.292905	3.88574	0.000102019	0.000762866	8.95783
Slc22a17	27.1604	1.13757	0.205905	5.52473	3.29989e-08	5.32626e-07	22.7322
Mfap2	196.02	1.13574	0.127869	8.88211	6.56056e-19	3.90587e-17	182.628
Kif11	19.8055	1.13431	0.22046	5.1452	2.67236e-07	3.57683e-06	16.4483
Trim28	60.7476	1.13377	0.171849	6.59744	4.18304e-11	9.92902e-10	54.8784
Csrp2	114.974	1.13301	0.131198	8.63586	5.82886e-18	3.11301e-16	99.1673
Sfrp2	12.4024	1.13179	0.266554	4.24601	2.17612e-05	0.000191974	14.9845
Retsat	375.788	1.13173	0.279631	4.04721	5.18321e-05	0.000422056	198.664
Pxdn	133.364	1.13166	0.184477	6.1344	8.5481e-10	1.73753e-08	156.353
Sema5a	15.0839	1.13162	0.241261	4.69047	2.72583e-06	2.97873e-05	15.3578
Col16a1	7.16678	1.1316	0.377868	2.99468	0.00274729	0.0130878	7.96789
Myrf	4.64876	1.13141	0.41297	2.73968	0.00614994	0.0256817	4.86566
Olfml2b	28.2958	1.12787	0.177558	6.35211	2.12388e-10	4.71276e-09	27.2009
LOC100366030	9.16877	1.12392	0.315604	3.56118	0.00036919	0.00237446	7.39936
Vsnl1	5.35862	1.12234	0.429459	2.61339	0.00896502	0.0346387	4.47034
Mcm4	26.9525	1.12226	0.174649	6.42578	1.31199e-10	2.98417e-09	25.7354
S1pr2	12.7418	1.12213	0.242451	4.62829	3.68703e-06	3.90002e-05	13.2028
Col5a1	10.5015	1.12	0.280075	3.99894	6.36271e-05	0.000505998	11.7092
Uchl1	17.213	1.11684	0.31558	3.539	0.000401652	0.00255607	8.1271
Parn	4.53475	1.11615	0.431169	2.58866	0.00963513	0.036732	4.22125
Tspan11	4.62599	1.11281	0.402439	2.76516	0.00568953	0.0241529	5.22707
Angptl4	52.1366	1.11272	0.329622	3.37576	0.000736124	0.00432116	29.624
Pafah1b3	13.6997	1.11204	0.279666	3.97633	6.99881e-05	0.000551352	10.0276
Mtbp	5.09949	1.11047	0.40837	2.71927	0.00654261	0.0270109	4.48329
Wdhd1	5.27505	1.10895	0.380826	2.91196	0.00359172	0.0163594	4.95229
Vcan	67.6071	1.10846	0.161395	6.868	6.51103e-12	1.74723e-10	68.4992
Serpine2	56.421	1.10596	0.161262	6.85815	6.97563e-12	1.85818e-10	70.0851
Mtmr11	4.66064	1.10501	0.414422	2.66638	0.00766735	0.0305321	4.12073
Plagl1	10.1067	1.10389	0.364485	3.02863	0.00245667	0.0118694	6.58391
Hnrnpd	52.3163	1.1035	0.161568	6.82992	8.49593e-12	2.21443e-10	49.8548
Cldn5	84.2059	1.10192	0.137315	8.02474	1.0174e-15	4.16712e-14	90.3441
Pak4	14.8748	1.10024	0.252272	4.36131	1.29284e-05	0.000121113	13.9892
Cxcl13	7.98171	1.09896	0.392345	2.801	0.00509439	0.0221238	10.324
Frzb	11.124	1.09821	0.350817	3.13044	0.00174544	0.00882011	10.4972
Ppm1g	34.0433	1.0949	0.197145	5.55375	2.79604e-08	4.56031e-07	33.644
Sfpq	34.299	1.09246	0.204903	5.33163	9.73375e-08	1.42923e-06	37.5189
Tnfrsf11b	8.93837	1.09127	0.292522	3.73057	0.000191045	0.00133084	9.71293
Chpf	26.8349	1.09076	0.193803	5.62818	1.82119e-08	3.05863e-07	27.8835
Spata46	5.72831	1.09037	0.39742	2.74363	0.00607646	0.0254041	4.76269
Tnpo2	11.9462	1.09007	0.273382	3.98735	6.6816e-05	0.000528656	11.1348
Scarf2	6.61714	1.08908	0.330812	3.29213	0.000994307	0.00554116	7.43292
Ung	12.7463	1.08866	0.25406	4.28504	1.82708e-05	0.000164785	11.3368
Pwwp2a	8.50373	1.08577	0.324591	3.34504	0.000822712	0.00473755	8.65844
Usp11	18.1413	1.08281	0.216534	5.00063	5.71438e-07	7.19748e-06	17.9507
Bik	7.08123	1.08204	0.400135	2.70419	0.00684707	0.0279501	4.47773
Phlda3	14.0413	1.07891	0.256946	4.19897	2.6813e-05	0.000232401	14.461
Anpep	13.2435	1.07837	0.291365	3.7011	0.000214665	0.00147463	15.0654
Kcne3	4.69806	1.07685	0.396808	2.71378	0.00665203	0.0273486	4.78277
Pwwp3a	8.49169	1.07604	0.308476	3.48825	0.000486187	0.00302168	8.76312
Slc22a15	4.38236	1.07215	0.414139	2.58885	0.00962957	0.036732	4.72751
Nrm	21.7736	1.06995	0.211128	5.06777	4.02502e-07	5.233e-06	20.6281
Gfra1	5.73583	1.06962	0.363808	2.94005	0.00328159	0.0152205	6.81582
Triqk	19.7508	1.06911	0.224522	4.76173	1.91942e-06	2.16481e-05	18.1928
Tbx18	7.96293	1.06884	0.321747	3.32198	0.000893795	0.00507447	7.60719
Slc39a5	4.78627	1.06634	0.416497	2.56025	0.0104597	0.0390537	4.78058
Exoc3l4	4.64127	1.0655	0.407871	2.61235	0.00899211	0.0347039	4.92862
Ubr7	14.3692	1.06432	0.242833	4.38292	1.17098e-05	0.000111131	12.5023
Ehhadh	3.91368	1.06368	0.433392	2.45432	0.014115	0.0496236	3.89466
Prkag2	29.8277	1.06325	0.181656	5.85307	4.82593e-09	8.95715e-08	24.1205
Rfc5	8.06178	1.06233	0.367852	2.88793	0.00387784	0.0174727	5.36779
Zc3h7b	20.3753	1.06189	0.215234	4.93364	8.07097e-07	9.83593e-06	19.9377
Tusc3	8.10664	1.06166	0.376084	2.82294	0.00475856	0.0208296	8.37329
Vstm4	14.213	1.05857	0.227836	4.64621	3.38093e-06	3.61484e-05	14.7593
Klhl25	4.32625	1.05299	0.40413	2.60557	0.00917218	0.0353363	4.47787
Sox4	365.208	1.05266	0.232967	4.5185	6.22783e-06	6.271e-05	338.712
Col15a1	125.703	1.05209	0.214882	4.89611	9.77519e-07	1.17421e-05	172.72
Dhx57	11.5662	1.05191	0.277066	3.79662	0.000146682	0.00105069	11.1654
Actg2	39.6506	1.04856	0.167475	6.26099	3.82548e-10	8.33571e-09	42.1784
B3galt2	33.1376	1.04693	0.181719	5.76125	8.34943e-09	1.48882e-07	37.1564
Trip6	12.6244	1.04612	0.258273	4.05045	5.11201e-05	0.000417506	11.6678
Pabpn1	47.9985	1.04588	0.156859	6.66763	2.59966e-11	6.36479e-10	43.2431
Bin1	4.38221	1.04551	0.407981	2.56263	0.0103882	0.0388264	4.66506
Olfml3	42.7938	1.04472	0.142561	7.32821	2.33245e-13	7.19889e-12	44.5145
Bex3	39.6196	1.04443	0.15626	6.68394	2.32605e-11	5.73354e-10	31.5736
Sp1	30.1804	1.04334	0.177466	5.8791	4.12502e-09	7.74864e-08	32.2415
Cep112	13.0698	1.04318	0.259857	4.01444	5.95867e-05	0.000478054	12.5296
Zfp161	12.2272	1.04316	0.252012	4.13934	3.483e-05	0.000296232	11.9278
Topors	19.4987	1.04231	0.201344	5.17679	2.25741e-07	3.05901e-06	21.1047
Mrnip	8.03721	1.03936	0.341227	3.04596	0.00231942	0.0112662	7.5652
Nt5dc2	16.35	1.03871	0.286914	3.62029	0.000294276	0.0019514	13.8282
Tead2	6.29496	1.03722	0.373672	2.77575	0.00550737	0.0234957	5.17532
Cdc45	11.4088	1.03468	0.261557	3.95586	7.62597e-05	0.000591352	11.2366
Tox3	7.0664	1.033	0.327131	3.15777	0.00158982	0.00818579	7.82829
Wdr6	43.0191	1.03087	0.155798	6.61672	3.67256e-11	8.77469e-10	37.1643
Irx4	24.0709	1.02945	0.223947	4.59683	4.28971e-06	4.47117e-05	17.8602
Vps33b	6.32832	1.02764	0.352205	2.91772	0.00352603	0.0161344	5.62566
Ubald1	8.07618	1.0275	0.32596	3.15223	0.00162028	0.00830726	8.68591
Eif2ak4	6.14464	1.02685	0.362364	2.83374	0.00460073	0.0202367	5.68752
Fbxo11	26.6194	1.02673	0.203685	5.04079	4.63623e-07	5.94256e-06	28.2659
Gal3st3	7.07909	1.02511	0.35579	2.88123	0.00396124	0.0177823	5.54776
Nppa	15196.5	1.02427	0.381472	2.68505	0.00725183	0.0292842	13943.2
Sall2	4.14687	1.02413	0.412535	2.48253	0.0130454	0.0465788	4.55745
Notch2	14.4038	1.02384	0.263152	3.89069	9.99577e-05	0.000748996	13.6024
Arhgef25	8.86613	1.02334	0.324468	3.1539	0.00161106	0.00827103	9.33481
Proser1	6.67637	1.02318	0.342763	2.98509	0.00283495	0.0134232	5.9524
Insyn2a	5.15834	1.02236	0.415244	2.46208	0.0138135	0.0488471	5.43505
Kpnb1	5.67093	1.02093	0.39559	2.58078	0.00985766	0.0373953	6.90489
Cilp	12.8487	1.01731	0.318156	3.19751	0.00138617	0.00728176	17.8342
Wdr46	8.19182	1.01643	0.318927	3.18703	0.00143739	0.00751099	7.24652
Adam19	124.154	1.01294	0.123454	8.20495	2.30687e-16	1.00533e-14	118.658
Nsd2	6.00616	1.01272	0.360098	2.81235	0.00491811	0.0214761	6.19389
Cdc25a	11.6064	1.01201	0.267278	3.78636	0.000152872	0.00109073	10.3686
Rcor1	21.6923	1.01122	0.230293	4.39103	1.12817e-05	0.000107536	21.7331
Mki67	39.2608	1.01077	0.152122	6.64444	3.04379e-11	7.40226e-10	39.1556
Slit3	5.89065	1.00897	0.366864	2.75025	0.00595506	0.025031	6.09709
Cdk5rap2	10.1088	1.00851	0.271824	3.71016	0.000207127	0.00142826	10.3956
Ccdc34	41.4667	1.0084	0.154937	6.50845	7.59292e-11	1.77521e-09	37.4566
Tor2a	10.9021	1.00638	0.256118	3.92938	8.51644e-05	0.000649766	11.219
Bhlhb9	9.98046	1.00545	0.299351	3.35876	0.00078293	0.00453966	10.0959
Alyref	23.8175	1.00327	0.200611	5.00106	5.70171e-07	7.18984e-06	24.5008
Dock7	27.8647	1.00254	0.172379	5.81593	6.02978e-09	1.10226e-07	27.8499
Myef2	15.5138	1.00179	0.263486	3.80204	0.000143507	0.00102998	15.4043
Ccdc112	13.5911	1.00103	0.260074	3.84903	0.000118586	0.000871326	11.2949
Cd276	17.0447	1.00088	0.211008	4.7433	2.10264e-06	2.35197e-05	16.1656
Mppe1	12.6776	0.993455	0.27391	3.62694	0.000286802	0.00190997	11.2229
Rab34	14.3276	0.993133	0.24772	4.0091	6.09494e-05	0.000487551	13.4063
Rbp1	60.5592	0.992786	0.13292	7.46906	8.07674e-14	2.63461e-12	66.8163
Arl8a	11.0926	0.992072	0.271549	3.65339	0.000258805	0.00174269	11.4917
Smim5	80.2694	0.991742	0.107374	9.23634	2.55081e-20	1.80462e-18	87.3733
Ptgr1	304.38	0.991298	0.131779	7.52241	5.3774e-14	1.81946e-12	290.302
Lats1	12.8138	0.987197	0.246982	3.99704	6.41397e-05	0.000509703	13.0784
Spon2	19.6831	0.987094	0.197265	5.00391	5.61792e-07	7.09238e-06	24.967
Tsku	8.70741	0.9866	0.28775	3.42867	0.000606551	0.00365104	10.4521
Mcm7	37.2251	0.984375	0.17742	5.54827	2.88514e-08	4.6986e-07	32.8733
Nr2c1	10.1838	0.984166	0.285519	3.44693	0.000566986	0.0034414	8.78345
Fbxl14	9.54	0.983036	0.302921	3.24519	0.00117373	0.00635271	10.9058
Mutyh	9.76767	0.981314	0.297231	3.30152	0.000961623	0.00539212	8.47498
Impdh1	14.7061	0.979967	0.245761	3.98748	6.67778e-05	0.000528656	14.5931
Plxna4	6.07366	0.979793	0.355698	2.75457	0.005877	0.0247506	6.03461
Ldb1	25.0166	0.978743	0.201159	4.86552	1.14158e-06	1.35191e-05	21.0486
Fam110b	17.0065	0.976881	0.221928	4.4018	1.07356e-05	0.000103143	15.3868
Gpc4	27.7896	0.975574	0.202537	4.81677	1.45901e-06	1.68926e-05	27.7855
Arvcf	10.6668	0.974058	0.271718	3.58481	0.00033732	0.00219148	9.96319
Alcam	8.58186	0.972719	0.359196	2.70804	0.00676813	0.0277213	6.65792
Pdgfrb	34.1698	0.971462	0.181192	5.36152	8.25244e-08	1.23334e-06	33.9936
Zbtb24	5.71558	0.969764	0.361848	2.68003	0.00736153	0.0296174	5.77798
Dlgap5	36.2179	0.968534	0.152041	6.37021	1.88775e-10	4.21455e-09	31.4808
Ganc	6.10003	0.96631	0.350704	2.75535	0.00586301	0.024738	5.99895
Rbsn	9.56022	0.966137	0.276933	3.4887	0.000485367	0.00301831	9.69862
Septin9	23.5714	0.965569	0.207846	4.64559	3.39099e-06	3.62204e-05	22.4347
Kctd3	18.1706	0.965085	0.207076	4.66054	3.15385e-06	3.38868e-05	17.9145
Pold1	6.15736	0.96483	0.338419	2.85099	0.00435836	0.0193237	6.58261
Foxa2	38.4234	0.964327	0.179905	5.36021	8.3125e-08	1.23892e-06	32.4548
Nf1	13.3815	0.964048	0.248734	3.87582	0.000106264	0.000790311	13.4404
Msh2	13.1885	0.963731	0.238495	4.04089	5.32496e-05	0.000431021	13.1748
Efs	7.84927	0.962211	0.311651	3.08747	0.00201871	0.0100063	7.30207
Slc7a5	7.13537	0.960993	0.356107	2.69861	0.00696292	0.0283275	5.53104
Zfp523	4.5181	0.960777	0.387413	2.47999	0.0131388	0.046826	4.70927
Pcsk5	5.44898	0.960608	0.365147	2.63074	0.00851981	0.0332819	5.26209
Ylpm1	18.0234	0.960035	0.235968	4.0685	4.73165e-05	0.00038995	18.3975
Zmym3	9.018	0.959543	0.301936	3.17797	0.00148312	0.007724	8.12387
Aldoc	12.5517	0.95898	0.345684	2.77415	0.00553466	0.0235731	6.60871
Pgap3	9.12407	0.956518	0.335515	2.8509	0.00435959	0.0193237	7.60514
Ctnnbl1	43.1542	0.955816	0.14107	6.77549	1.23989e-11	3.14887e-10	40.413
Nradd	4.6752	0.954621	0.386308	2.47114	0.0134684	0.0478597	4.80399
Tbc1d2b	17.0706	0.953762	0.222938	4.27815	1.88449e-05	0.000168845	19.5437
Tmem9	72.8053	0.952452	0.147746	6.44653	1.14439e-10	2.61936e-09	64.3479
Ednra	42.9194	0.951835	0.143428	6.63632	3.21605e-11	7.77496e-10	38.5629
Ppp1r14a	19.0148	0.951515	0.196342	4.84622	1.25835e-06	1.47167e-05	20.9724
Satb1	4.89212	0.950883	0.377833	2.51668	0.0118468	0.0431242	5.3007
F2r	18.6553	0.950196	0.218902	4.34074	1.42001e-05	0.000131444	17.617
Tgfb2	19.6239	0.949806	0.257365	3.6905	0.000223815	0.00152977	15.8677
Pdk3	7.19583	0.948093	0.359704	2.63576	0.00839489	0.0329357	5.59117
Col6a2	121.846	0.946749	0.146696	6.45382	1.09065e-10	2.50689e-09	131.624
Cenps	23.2392	0.945925	0.209095	4.52391	6.07069e-06	6.12977e-05	23.5762
Eef1a1	2440.58	0.944799	0.0852367	11.0844	1.4932e-28	2.32406e-26	2053.85
Fat4	8.94913	0.944561	0.29927	3.15622	0.0015983	0.00822553	9.14544
Oip5	9.60875	0.943261	0.308488	3.05769	0.00223052	0.0109024	8.24647
Crygd	16.3387	0.941108	0.321794	2.92456	0.00344941	0.0158437	6.64663
Evl	13.7678	0.940194	0.237091	3.96554	7.32298e-05	0.0005707	13.6769
Acsl3	14.1538	0.939234	0.23804	3.9457	7.95681e-05	0.000613514	13.7538
Otub2	5.77277	0.939043	0.358707	2.61786	0.0088484	0.0342868	5.32361
Itgb5	32.4361	0.938246	0.19253	4.87324	1.09781e-06	1.30574e-05	31.5055
Igsf3	25.9386	0.935469	0.177773	5.26216	1.42374e-07	2.00668e-06	24.6315
Rfc3	41.6925	0.935264	0.160284	5.83504	5.37774e-09	9.93058e-08	38.2553
Map4k3	14.2245	0.935194	0.243965	3.83332	0.000126427	0.000920737	14.7732
Arf3	20.5409	0.9347	0.207169	4.51177	6.42898e-06	6.4616e-05	18.7529
Tada2a	12.6406	0.932796	0.278537	3.34891	0.000811312	0.00467932	10.6477
Efemp2	26.5322	0.931614	0.171841	5.42138	5.91407e-08	9.08799e-07	28.5752
Plcg1	38.9582	0.931601	0.163746	5.68929	1.27568e-08	2.1918e-07	40.0758
Cited1	80.0722	0.929998	0.138332	6.72295	1.78077e-11	4.47038e-10	63.5513
Epyc	5.26057	0.929971	0.347408	2.67688	0.00743103	0.0298237	6.04145
Dsel	9.63863	0.929713	0.273071	3.40465	0.00066248	0.0039398	9.63392
Hnrnpul1	20.0459	0.928263	0.217467	4.26851	1.96781e-05	0.000175876	20.9853
Afap1l2	7.6957	0.927797	0.296365	3.13059	0.00174458	0.00882011	8.87457
Islr	61.9725	0.927553	0.127102	7.29769	2.92741e-13	8.93392e-12	77.6414
Impact	18.3234	0.926203	0.204145	4.53699	5.70637e-06	5.77848e-05	17.0412
Dync2i1	6.61819	0.925866	0.331469	2.79322	0.00521859	0.0225174	6.94522
Wdsub1	9.18605	0.924878	0.276744	3.342	0.00083176	0.00477955	9.22224
Sox9	17.9269	0.924024	0.227622	4.05946	4.91854e-05	0.000403521	16.0845
Rrm2	53.1822	0.920584	0.166264	5.53688	3.079e-08	4.97711e-07	49.2446
Rbm12	15.018	0.920045	0.238109	3.86397	0.000111561	0.000823479	13.0671
Msl1	14.3519	0.91898	0.216938	4.23614	2.27399e-05	0.000199638	16.1304
Rcn1	23.186	0.918775	0.236005	3.89304	9.89966e-05	0.000743328	25.0138
Ltbp3	18.1271	0.917547	0.248843	3.68725	0.000226695	0.00154558	19.3945
Gask1b	63.433	0.916148	0.119859	7.64354	2.11327e-14	7.47537e-13	72.8199
Btg1	61.7308	0.915942	0.147069	6.22795	4.72563e-10	1.01151e-08	63.7634
Plagl2	7.85382	0.915524	0.320551	2.85609	0.00428891	0.019057	7.36645
Olfml2a	8.18806	0.915286	0.318257	2.87593	0.00402837	0.0180317	8.03172
Sema6a	17.7794	0.914763	0.205219	4.45749	8.29241e-06	8.16132e-05	21.4574
Gprasp1	11.5526	0.913879	0.25827	3.53846	0.000402463	0.00255974	12.828
Med15	11.6869	0.911855	0.259523	3.51357	0.000442121	0.00278273	11.2296
Adamts7	18.9747	0.910693	0.208472	4.36842	1.25151e-05	0.000117343	18.0553
Ebf2	9.97002	0.909591	0.271266	3.35313	0.00079903	0.00462072	11.6123
Rreb1	13.3655	0.908434	0.252846	3.59284	0.000327096	0.00213396	13.5518
Zfp329	8.64345	0.908244	0.310202	2.92791	0.0034125	0.0157272	8.43036
Vcpip1	5.96449	0.907259	0.352355	2.57485	0.0100285	0.0378012	5.86156
Diaph3	6.55985	0.9071	0.325761	2.78456	0.00536004	0.0229823	6.9768
Sytl2	13.8664	0.907022	0.314909	2.88027	0.00397338	0.0178221	15.5369
Slc38a4	5.60718	0.906829	0.353033	2.56868	0.0102086	0.0383661	5.70711
Spry2	11.1552	0.90627	0.272291	3.32832	0.000873717	0.00497603	10.2376
Plekha5	37.4508	0.905247	0.161058	5.62064	1.90256e-08	3.18409e-07	39.1454
Cmtm3	22.6299	0.904608	0.179528	5.03882	4.68399e-07	5.98266e-06	24.8656
Maged1	181.11	0.904227	0.0943587	9.58287	9.43895e-22	7.73214e-20	172.98
Wee1	11.4467	0.90366	0.28101	3.21576	0.00130099	0.00689641	10.8892
Sema6d	14.6546	0.90239	0.233043	3.87221	0.000107855	0.000800463	16.5856
Retreg3	8.65207	0.901756	0.277358	3.25123	0.00114907	0.00623771	9.14203
Mtss1	32.5713	0.899645	0.175661	5.12148	3.03153e-07	4.02296e-06	32.0352
Adnp	51.1052	0.899612	0.148562	6.05546	1.40013e-09	2.79384e-08	47.3989
Ebf1	9.42415	0.898575	0.276949	3.24455	0.00117636	0.00635737	10.4243
Xylt2	15.5168	0.896919	0.233706	3.83781	0.000124135	0.00090647	14.7136
Cnot10	12.723	0.896582	0.272216	3.29364	0.000988984	0.00551714	11.714
Mpzl1	28.6128	0.895715	0.186448	4.80411	1.5544e-06	1.78641e-05	27.9393
Tcf7l2	21.0879	0.895393	0.197355	4.53697	5.70688e-06	5.77848e-05	19.7081
Lig1	49.7303	0.895103	0.145302	6.1603	7.26062e-10	1.50103e-08	49.4781
Septin8	33.4965	0.894604	0.187438	4.77279	1.81694e-06	2.06204e-05	38.4579
Haus7	26.6584	0.893614	0.177324	5.03943	4.66912e-07	5.97768e-06	25.0704
Cdc16	21.5131	0.893571	0.224788	3.97518	7.0326e-05	0.000553215	22.031
Poglut3	22.7454	0.893557	0.196187	4.55462	5.24792e-06	5.35356e-05	25.017
Ezr	50.2908	0.891428	0.179337	4.97069	6.67136e-07	8.28786e-06	35.0042
Smtnl2	12.6407	0.890219	0.305541	2.91358	0.00357313	0.0163089	10.5821
Etaa1l1	7.97876	0.88952	0.306503	2.90215	0.00370606	0.016824	7.83548
Tnrc18	10.9677	0.888479	0.271574	3.27159	0.00106944	0.00588164	10.867
Cad	12.8239	0.888108	0.287595	3.08805	0.00201475	0.00999121	11.1668
Tcf21	54.2248	0.883798	0.160441	5.50855	3.61793e-08	5.78816e-07	51.5758
Igf2r	145.598	0.882516	0.157643	5.59821	2.16579e-08	3.58062e-07	114.766
Top2b	24.3486	0.882343	0.177042	4.98381	6.2345e-07	7.78955e-06	25.1062
Spry1	20.0338	0.880519	0.228197	3.85859	0.000114045	0.000841246	19.6713
Dock1	24.103	0.878354	0.187216	4.69165	2.7101e-06	2.96451e-05	24.0769
Lnc215	6.61584	0.877426	0.328265	2.67292	0.00751938	0.0300748	7.05143
Fscn1	61.1768	0.875697	0.149017	5.87648	4.19073e-09	7.85852e-08	72.9118
Smarcd1	9.41691	0.875443	0.285649	3.06475	0.00217849	0.0106769	8.84996
Ltbp4	167.795	0.875294	0.171944	5.09057	3.56996e-07	4.65805e-06	196.802
Nav2	20.0587	0.874946	0.297873	2.93731	0.00331074	0.0153231	16.0599
Lhfpl2	15.6821	0.874505	0.227239	3.8484	0.000118891	0.000872856	15.3701
Eml4	17.4936	0.873894	0.214406	4.07589	4.58379e-05	0.000379775	16.9654
Myo10	12.9861	0.870739	0.265061	3.28505	0.00101964	0.00566494	14.3603
Rusf1	7.40165	0.866916	0.309863	2.79774	0.00514613	0.0222931	8.01063
Qser1	8.83323	0.865221	0.303581	2.85006	0.00437115	0.0193604	9.18524
Loxl1	21.0361	0.863707	0.190667	4.52992	5.90072e-06	5.9692e-05	24.7392
Gem	16.8921	0.863276	0.239851	3.59922	0.000319171	0.00209128	13.1318
Ucp3	25.9501	0.863178	0.270044	3.19643	0.00139139	0.00730561	17.3502
Aurkc	8.06804	0.862579	0.348007	2.47863	0.0131889	0.046974	6.6932
Ubqln2	9.3288	0.860876	0.284158	3.02956	0.00244906	0.0118431	9.43403
Akr1c14	55.4406	0.860311	0.115709	7.43512	1.04472e-13	3.36752e-12	75.6171
Smad1	21.5282	0.85956	0.202259	4.2498	2.13958e-05	0.00018921	23.6701
Nsmf	5.57977	0.859397	0.338797	2.53662	0.011193	0.0412485	6.15397
Slc35b2	19.004	0.857891	0.212011	4.04644	5.20023e-05	0.000422495	18.5917
Prrc2b	41.3967	0.856942	0.160154	5.35073	8.7601e-08	1.29852e-06	41.621
Raver1	15.357	0.85503	0.255417	3.34758	0.000815213	0.00469685	15.2081
Svbp	51.7272	0.854818	0.150875	5.66572	1.46408e-08	2.49237e-07	40.4474
Pcdh7	24.6667	0.854356	0.187927	4.54622	5.46181e-06	5.5458e-05	24.9244
Tspan18	51.8907	0.854187	0.137036	6.2333	4.56706e-10	9.84476e-09	48.3751
Efnb1	8.52748	0.853262	0.306029	2.78817	0.0053006	0.0227852	8.79606
Glis2	8.22814	0.85206	0.313706	2.71611	0.0066054	0.027198	9.3354
Nup93	18.5729	0.852042	0.228146	3.73464	0.000187985	0.00131204	15.9075
Ctdspl	14.4243	0.851988	0.244071	3.49074	0.000481694	0.00299717	12.2683
Abl1	20.0941	0.851562	0.206385	4.12609	3.68976e-05	0.000310664	20.8346
Ahctf1	17.6878	0.851371	0.228704	3.72258	0.000197195	0.0013693	17.325
Trim2	24.1655	0.851029	0.208099	4.08954	4.32238e-05	0.000360033	21.8619
Itm2c	80.8282	0.850489	0.157732	5.39198	6.96839e-08	1.05739e-06	77.8821
Tmem17	6.14038	0.850039	0.332271	2.55827	0.0105195	0.0392367	6.54383
Cdca3	48.459	0.849931	0.160517	5.29495	1.1905e-07	1.71334e-06	28.5815
Prickle1	23.7233	0.848414	0.194811	4.35506	1.33028e-05	0.0001243	22.2789
Usp34	15.0169	0.847999	0.215561	3.93392	8.35702e-05	0.000640744	15.5353
Tead3	10.6271	0.847755	0.275912	3.07255	0.00212236	0.0104354	10.1813
Lama4	163.899	0.847521	0.150831	5.61899	1.92072e-08	3.20955e-07	186.285
Ska1	16.1143	0.84696	0.237968	3.55913	0.00037209	0.00238606	14.6737
Ext1	36.2993	0.846252	0.204654	4.13505	3.54882e-05	0.000300657	37.3532
Fam20c	16.5724	0.84616	0.223746	3.78178	0.000155709	0.00110951	18.7125
Man2a1	18.5651	0.845723	0.23471	3.60327	0.000314243	0.0020637	19.4083
Fam172a	10.4636	0.845062	0.261561	3.23084	0.00123427	0.00659834	10.6134
Grtp1	12.1029	0.844801	0.269852	3.13061	0.00174443	0.00882011	9.50183
Actn4	77.6432	0.843739	0.125592	6.7181	1.8411e-11	4.60064e-10	74.0219
Zfp445	33.1374	0.843096	0.153387	5.49653	3.8733e-08	6.17857e-07	36.2335
H1f5	19.7743	0.842169	0.258801	3.25411	0.00113747	0.00618941	19.5352
Sirt1	12.3387	0.840569	0.259545	3.23862	0.00120109	0.00647175	11.6591
Map7d3	11.7197	0.840248	0.267574	3.14024	0.00168808	0.00859826	9.80454
Etv1	26.1476	0.840166	0.171664	4.89426	9.8677e-07	1.18271e-05	27.3771
Abca2	6.41836	0.840146	0.331434	2.53489	0.0112484	0.0413746	7.54285
Pcdh17	10.2667	0.839658	0.235491	3.56556	0.00036308	0.00234763	13.3023
Slc27a1	42.3379	0.838094	0.182299	4.59736	4.27873e-06	4.46942e-05	36.8925
Arid1a	47.38	0.837865	0.194055	4.31766	1.57692e-05	0.000144253	47.4791
Klhdc8b	27.941	0.836456	0.176097	4.74997	2.03445e-06	2.28508e-05	23.8425
Mmp2	132.125	0.836436	0.175818	4.7574	1.96099e-06	2.20941e-05	143.609
Men1	8.81512	0.835607	0.287471	2.90675	0.00365202	0.0165925	8.53742
Ubp1	17.3229	0.834863	0.226008	3.69395	0.000220796	0.00151199	17.5138
Nfat5	35.7342	0.834447	0.162118	5.14715	2.6447e-07	3.54416e-06	39.9628
Clvs1	14.213	0.834283	0.223596	3.7312	0.000190571	0.00132924	15.6844
Ttyh3	18.4427	0.833917	0.237262	3.51475	0.000440167	0.00277364	19.1486
App	45.8692	0.833149	0.158622	5.25242	1.50113e-07	2.10757e-06	48.518
Myh11	55.2793	0.832233	0.190462	4.36955	1.24501e-05	0.000116998	64.1455
Gas7	25.6056	0.832021	0.170333	4.88466	1.03607e-06	1.23501e-05	27.2031
Fam8a1	24.158	0.830876	0.195325	4.2538	2.1017e-05	0.000186618	22.191
Mis18bp1	7.20028	0.830489	0.311121	2.66935	0.00759984	0.030352	7.7168
Nck2	14.4391	0.830227	0.25882	3.20773	0.00133785	0.00707569	13.0692
Xpo6	8.76908	0.830158	0.310436	2.67417	0.00749154	0.0300172	8.79876
Pbld1	9.32762	0.829641	0.324854	2.55389	0.0106528	0.0396251	9.55368
Ube2t	21.3441	0.827904	0.223762	3.69993	0.00021566	0.00148054	16.1464
Plxdc2	8.08048	0.827579	0.308354	2.68386	0.00727781	0.0293673	8.29021
Rfc2	26.3987	0.827466	0.191634	4.31796	1.57478e-05	0.000144253	23.863
Cpsf7	12.1061	0.826586	0.278111	2.97214	0.00295733	0.01393	12.3008
Colec12	23.7263	0.825679	0.175727	4.69864	2.61904e-06	2.87936e-05	28.8042
Usp6nl	7.25209	0.825631	0.332283	2.48472	0.0129653	0.0463746	6.44653
Top2a	35.145	0.825009	0.192366	4.28874	1.79689e-05	0.0001626	33.6797
Lix1l	64.0022	0.823944	0.164126	5.02019	5.16201e-07	6.55479e-06	68.2102
Rbbp4	135.271	0.822537	0.101938	8.06898	7.08867e-16	2.92542e-14	129.333
Cry2	16.1124	0.821974	0.275178	2.98706	0.00281672	0.0133601	13.648
Smc2	53.2192	0.82098	0.131869	6.22575	4.79269e-10	1.02185e-08	54.9528
Sfswap	13.1966	0.819316	0.241312	3.39525	0.000685663	0.00405995	13.4284
Dnmt1	22.8535	0.816377	0.190788	4.27898	1.87749e-05	0.000168745	22.9948
Plekhf2	10.9203	0.814902	0.265222	3.07253	0.00212251	0.0104354	10.4271
Ppic	116.019	0.814137	0.0894841	9.09811	9.19156e-20	6.14369e-18	122.648
Vrk1	16.0548	0.812378	0.23077	3.52029	0.000431078	0.00272003	16.2338
Hs2st1	13.305	0.812373	0.25546	3.18004	0.00147254	0.00767621	12.7638
Fam118a	9.9887	0.812305	0.284161	2.85861	0.00425497	0.0189139	10.0786
Pacs1	14.9706	0.809038	0.249033	3.24871	0.00115928	0.00628377	13.7103
Cnn1	13.6551	0.806742	0.307336	2.62495	0.00866618	0.0337328	10.4381
Lnx2	10.7506	0.806483	0.299067	2.69666	0.00700386	0.0284622	9.14825
Dgcr8	11.2365	0.806301	0.280936	2.87005	0.00410405	0.0183103	10.875
Art4	11.2844	0.806254	0.299536	2.69168	0.00710942	0.0288368	9.417
Glb1	29.4212	0.804473	0.178681	4.50229	6.72267e-06	6.73813e-05	29.1102
Depdc1	14.8665	0.804399	0.257729	3.1211	0.00180174	0.00906695	11.2554
Eif2ak3	7.28205	0.803153	0.311716	2.57656	0.00997903	0.0377292	8.40936
Trim27	24.5443	0.801727	0.176341	4.54646	5.45567e-06	5.54473e-05	23.8988
Cacul1	9.49126	0.801705	0.291004	2.75497	0.00586981	0.024738	10.0084
Ccna2	6.87818	0.801485	0.324545	2.46957	0.0135277	0.0480544	6.64804
Bcor	13.9498	0.801073	0.232891	3.4397	0.000582369	0.00352104	13.6344
Gins2	25.4672	0.800219	0.180938	4.42261	9.75161e-06	9.46071e-05	22.427
Pygo2	8.77228	0.800169	0.289575	2.76326	0.00572279	0.0242606	9.14259
Ndrg2	1010.5	-0.800196	0.0720431	-11.1072	1.1574e-28	1.82752e-26	959.28
Sik3	19.0713	-0.800501	0.238496	-3.35646	0.000789477	0.00457275	22.1236
Oma1	12.949	-0.801553	0.232487	-3.44774	0.000565303	0.0034331	13.7561
Got2	946.196	-0.803071	0.0662464	-12.1225	8.02856e-34	1.90155e-31	898.631
B3galnt2	32.4929	-0.804408	0.152025	-5.29128	1.21462e-07	1.73666e-06	34.3591
Fn3k	36.9017	-0.804657	0.151793	-5.30102	1.15155e-07	1.67003e-06	34.4864
Etfbkmt	54.5969	-0.805302	0.142065	-5.66855	1.44011e-08	2.45541e-07	46.0922
Ndufv2	3827.17	-0.805599	0.0826043	-9.75251	1.79962e-22	1.6758e-20	3773.99
Pla2g12a	20.4306	-0.807598	0.194563	-4.15084	3.31261e-05	0.000282622	19.4707
Limch1	61.118	-0.81223	0.124417	-6.52827	6.65331e-11	1.56561e-09	59.7121
Abcb7	8.97021	-0.812709	0.310235	-2.61966	0.00880175	0.0341507	8.51082
RGD1302996	70.8995	-0.81276	0.128268	-6.33641	2.35182e-10	5.17639e-09	72.0833
Gnb3	119.86	-0.814898	0.126716	-6.43091	1.26845e-10	2.89116e-09	127.366
Xirp2	106.352	-0.815323	0.131208	-6.21396	5.16663e-10	1.09728e-08	124.779
Fech	194.569	-0.817407	0.103953	-7.86325	3.74292e-15	1.4564e-13	165.138
Pdha1	1010.35	-0.818796	0.0663854	-12.334	5.94391e-35	1.54188e-32	1002.18
Tmeff2	7.14207	-0.819147	0.317843	-2.5772	0.0099603	0.0377059	7.29303
Mtln	549.104	-0.820817	0.0795673	-10.316	5.96498e-25	6.91366e-23	575.585
Dhrs11	33.3024	-0.821568	0.155963	-5.26772	1.3813e-07	1.95191e-06	32.3704
Uqcrq	6035.43	-0.825852	0.0729607	-11.3191	1.05506e-29	1.79607e-27	5924.53
Rnase4	107.424	-0.826484	0.0937909	-8.81199	1.22946e-18	7.20158e-17	116.366
Hspa5	1005.06	-0.827885	0.115337	-7.17798	7.07509e-13	2.1061e-11	1241
Ndufs1	575.639	-0.827986	0.0823393	-10.0558	8.66342e-24	9.16388e-22	567.508
Slc22a1	46.6523	-0.829403	0.151997	-5.45673	4.84993e-08	7.58106e-07	49.97
Slc16a1	14.7489	-0.831952	0.253619	-3.28032	0.0010369	0.00574327	14.7339
Cox20	521.868	-0.832155	0.0940393	-8.84902	8.8295e-19	5.22812e-17	547.577
Me3	34.3686	-0.833748	0.151991	-5.48553	4.12236e-08	6.50914e-07	35.4265
Trip10	35.401	-0.834697	0.17002	-4.90941	9.13488e-07	1.10338e-05	35.5318
Abtb1	49.2015	-0.834877	0.169991	-4.91131	9.047e-07	1.09519e-05	40.0657
Creld2	38.0249	-0.835998	0.165203	-5.06042	4.18335e-07	5.41946e-06	46.4951
Atp5mf	4020.59	-0.836271	0.077658	-10.7686	4.8409e-27	6.76175e-25	3890.01
Coq5	113.782	-0.837428	0.103492	-8.09171	5.88317e-16	2.46527e-14	113.399
Acot13	743.231	-0.838358	0.0826383	-10.1449	3.49091e-24	3.80334e-22	775.801
Adprhl1	484.961	-0.840659	0.0939107	-8.95168	3.50115e-19	2.14298e-17	542.529
Ldhb	10541	-0.842317	0.0717889	-11.7333	8.60771e-32	1.67032e-29	10752.7
Pkm	594.711	-0.842572	0.0790141	-10.6636	1.50709e-26	2.02712e-24	526.753
Tmem126a	439.668	-0.843392	0.0937182	-8.99923	2.27306e-19	1.4315e-17	442.323
Crybb1	22.9889	-0.844262	0.211485	-3.99207	6.54996e-05	0.000519751	21.2466
Spta1	16.2182	-0.844278	0.232602	-3.62971	0.000283739	0.00189304	15.7337
Hspb8	416.946	-0.844825	0.0822409	-10.2726	9.36705e-25	1.0521e-22	434.526
Higd1a	1159.67	-0.846563	0.0768486	-11.016	3.19993e-28	4.91032e-26	1286.66
Trim54	257.699	-0.847132	0.0917652	-9.23152	2.66825e-20	1.87552e-18	234.385
Ecsit	236.821	-0.847751	0.0783083	-10.8258	2.59739e-27	3.82413e-25	229.547
Folr2	16.9602	-0.84804	0.208104	-4.07508	4.59985e-05	0.000380816	19.7975
Klf15	22.0739	-0.848676	0.23207	-3.65699	0.000255199	0.00172161	17.9912
Atp5f1d	6144.4	-0.848777	0.103102	-8.23238	1.83536e-16	8.06299e-15	5993.05
Rrs1	13.492	-0.850206	0.248714	-3.41841	0.000629876	0.00377268	13.7752
Ctss	31.508	-0.85073	0.171894	-4.94915	7.45395e-07	9.15567e-06	30.188
Dusp22	56.3922	-0.85127	0.117819	-7.22525	5.00182e-13	1.50955e-11	53.5804
Tmem116	24.0904	-0.852749	0.168688	-5.0552	4.29943e-07	5.54347e-06	26.1652
Mcee	256.689	-0.853042	0.0898304	-9.49614	2.17814e-21	1.70726e-19	269.248
Asb11	166.311	-0.85425	0.107211	-7.96791	1.61385e-15	6.5122e-14	188.144
Vtn	106.006	-0.854636	0.137193	-6.22945	4.68082e-10	1.00389e-08	118.605
Asph	114.09	-0.855351	0.104915	-8.15279	3.55629e-16	1.50762e-14	130.32
Ccdc126	15.4039	-0.856162	0.213373	-4.01251	6.00756e-05	0.000480914	17.386
Slc35f5	93.7818	-0.858706	0.122492	-7.0103	2.37815e-12	6.67781e-11	102.114
Nampt	37.8474	-0.859049	0.154076	-5.57548	2.46846e-08	4.06252e-07	43.7336
Tyrobp	81.5578	-0.859433	0.147329	-5.83342	5.43042e-09	9.99399e-08	76.6835
Hspa8	2728.93	-0.860195	0.0688775	-12.4888	8.59667e-36	2.67602e-33	3022.97
Mpc1	2716.79	-0.86036	0.0885201	-9.71938	2.49297e-22	2.26341e-20	2903.07
Ndufa6	3668.29	-0.862253	0.0694757	-12.4109	2.28207e-35	6.27579e-33	3656.98
Ppm1k	12.0898	-0.865238	0.245446	-3.52516	0.000423226	0.00267307	12.8593
Higd1b	55.3306	-0.86532	0.179277	-4.82673	1.38792e-06	1.61038e-05	55.3764
Casp1	9.73604	-0.866683	0.265685	-3.26206	0.00110605	0.00604331	11.1571
Bola3	429.959	-0.867453	0.092032	-9.42556	4.27816e-21	3.23685e-19	435.177
Retreg1	80.8754	-0.867481	0.129392	-6.70427	2.02415e-11	5.03496e-10	80.2555
B2m	889.555	-0.868421	0.10499	-8.27143	1.32362e-16	5.9102e-15	895.247
Pacsin2	161.196	-0.871068	0.0867719	-10.0386	1.03132e-23	1.08041e-21	175.285
Gramd2b	64.7183	-0.87149	0.186838	-4.66442	3.09492e-06	3.32865e-05	60.17
Fbxo31	77.3726	-0.872612	0.157334	-5.54622	2.91905e-08	4.74672e-07	67.1882
Slc25a39	160.433	-0.872676	0.134348	-6.49564	8.26822e-11	1.92483e-09	135.54
Gimap9	29.7598	-0.874148	0.180489	-4.84322	1.27753e-06	1.49023e-05	33.6882
Pgk1	1446.77	-0.875393	0.0709213	-12.3431	5.30411e-35	1.40947e-32	1399.46
Exoc6	27.8294	-0.875886	0.172859	-5.06704	4.04048e-07	5.24684e-06	27.0546
L2hgdh	12.9545	-0.876104	0.286188	-3.06128	0.0022039	0.0107917	14.8659
Dapk2	17.5334	-0.876356	0.261734	-3.34827	0.000813177	0.0046876	13.2567
Nde1	67.5838	-0.877113	0.122547	-7.15735	8.22511e-13	2.42577e-11	65.5692
Prdx3	741.227	-0.881293	0.0918862	-9.59113	8.71259e-22	7.24608e-20	722.754
Klrk1	8.30793	-0.882056	0.290708	-3.03416	0.00241206	0.011678	8.09739
Med13	31.8312	-0.884554	0.220691	-4.00811	6.12061e-05	0.000489245	25.4766
Cyp27a1	21.9283	-0.885016	0.185207	-4.77854	1.76577e-06	2.00815e-05	23.6222
Slc38a1	19.9029	-0.886185	0.246483	-3.59532	0.000323995	0.00211499	19.7245
Plpp7	29.1349	-0.887048	0.167341	-5.30084	1.1527e-07	1.67003e-06	31.5465
Pdhx	53.3103	-0.887523	0.160206	-5.53989	3.02662e-08	4.907e-07	55.6656
Omd	12.6585	-0.890424	0.253992	-3.50572	0.000455376	0.00285462	13.8749
Ldha	5583.33	-0.894184	0.0859021	-10.4093	2.24778e-25	2.72106e-23	5568.47
Nppb	1531.3	-0.894398	0.196355	-4.55502	5.23815e-06	5.34861e-05	1448.78
Ly6al	6.27796	-0.89492	0.3517	-2.54456	0.0109416	0.040451	5.45211
Pnpo	87.3184	-0.89612	0.123488	-7.25676	3.96462e-13	1.19985e-11	84.2711
Uqcrc1	1188.73	-0.897151	0.0743784	-12.062	1.67677e-33	3.58204e-31	1135.5
Abhd14b	26.7121	-0.897791	0.167218	-5.36899	7.918e-08	1.18825e-06	25.761
Tnni3	17216.1	-0.897861	0.076531	-11.732	8.73869e-32	1.67032e-29	16324.6
Pcca	122.873	-0.898495	0.131265	-6.84489	7.65336e-12	2.01897e-10	133.098
Epdr1	25.4039	-0.900527	0.178851	-5.03506	4.7769e-07	6.09418e-06	28.1555
Cmbl	259.77	-0.903342	0.0858902	-10.5174	7.18297e-26	9.20687e-24	283.557
Nceh1	15.8025	-0.904829	0.21783	-4.15382	3.26966e-05	0.000279615	15.5844
Alkbh3	259.688	-0.90535	0.0888793	-10.1863	2.28312e-24	2.53823e-22	253.376
Lrrc46	6.27949	-0.906997	0.331651	-2.73479	0.00624198	0.0259864	6.44375
Susd2	6.64999	-0.912433	0.312523	-2.91957	0.00350513	0.0160725	8.01043
Tomm40	9.64863	-0.913417	0.282632	-3.23183	0.00123	0.00658712	9.10027
Chordc1	103.97	-0.914218	0.109188	-8.37291	5.62133e-17	2.63984e-15	120.641
RGD1309350	36.7932	-0.915459	0.251286	-3.64309	0.00026938	0.00180831	19.6689
Fkbp4	162.105	-0.915825	0.0967644	-9.46448	2.95021e-21	2.26356e-19	164.553
Hif1an	11.1909	-0.917086	0.253401	-3.61911	0.000295614	0.00195812	12.1133
Fcer1g	63.3387	-0.919221	0.155514	-5.91084	3.40361e-09	6.4716e-08	63.3079
Sdhb	2889.56	-0.920968	0.082253	-11.1968	4.22847e-29	6.98018e-27	2828.8
Isg20	29.3615	-0.921024	0.225115	-4.09135	4.28862e-05	0.000357494	24.2299
Dnajc22	5.73516	-0.921436	0.35661	-2.58388	0.00976963	0.0371519	5.90082
Echdc2	25.585	-0.923444	0.184683	-5.00017	5.72795e-07	7.20623e-06	26.4864
Prxl2b	72.6477	-0.924073	0.122389	-7.55027	4.34352e-14	1.49283e-12	84.4867
Acox1	7.02062	-0.925505	0.36851	-2.51148	0.0120226	0.0436278	6.44859
Hspa1b	7.9015	-0.926181	0.33347	-2.7774	0.00547952	0.0234115	8.7029
Reg3b	29.6161	-0.92755	0.196387	-4.72307	2.32311e-06	2.56958e-05	34.8233
Acads	80.0157	-0.928201	0.11858	-7.82764	4.97123e-15	1.8741e-13	76.5171
Auh	66.8561	-0.929522	0.123206	-7.54448	4.541e-14	1.55579e-12	65.647
Trim16	20.241	-0.930193	0.202868	-4.58521	4.53531e-06	4.69251e-05	25.1759
Dcaf11	187.825	-0.93051	0.0770606	-12.075	1.43091e-33	3.11796e-31	184.795
Ttc39c	8.43282	-0.932362	0.305849	-3.04844	0.00230034	0.0112057	8.13875
Cyb5a	199.341	-0.933752	0.108475	-8.60801	7.43393e-18	3.89388e-16	209.758
Riok3	230.569	-0.934203	0.131766	-7.08986	1.34249e-12	3.90037e-11	190.074
Mdh1	5184.88	-0.935246	0.0734586	-12.7316	3.94697e-37	1.43341e-34	5135.26
Zdhhc1	9.97239	-0.936428	0.290497	-3.22354	0.00126616	0.00675553	10.336
Ackr3	77.5127	-0.936548	0.11771	-7.95638	1.77147e-15	7.09567e-14	91.541
Ppa1	167.261	-0.937653	0.125144	-7.49257	6.75392e-14	2.22982e-12	188.527
Cyria	10.2669	-0.940113	0.282935	-3.32271	0.000891466	0.00506652	8.87274
Gchfr	26.5842	-0.941978	0.16436	-5.73119	9.97277e-09	1.74403e-07	29.8082
Whamm	7.49068	-0.942695	0.316374	-2.97968	0.00288546	0.0136386	7.93396
Hsd11b1	67.0115	-0.947293	0.160439	-5.90437	3.54e-09	6.71922e-08	61.1048
Akap17a	15.5046	-0.948022	0.237489	-3.99186	6.55575e-05	0.000519832	17.6614
Doc2g	74.3127	-0.949208	0.154359	-6.14934	7.78068e-10	1.59044e-08	87.3548
Idh3b	1400.89	-0.949458	0.0715823	-13.2639	3.75019e-40	1.77645e-37	1371.28
Sod2	376.499	-0.950943	0.0836879	-11.363	6.3939e-30	1.12357e-27	391.105
Rcan1	299.797	-0.951708	0.149529	-6.3647	1.95678e-10	4.35084e-09	302.449
Cox6a2	10974.4	-0.951753	0.0766919	-12.4101	2.3041e-35	6.27579e-33	11260.8
Coq9	946.371	-0.954991	0.0939379	-10.1662	2.80659e-24	3.08866e-22	924.853
Prdx5	710.216	-0.95719	0.0653617	-14.6445	1.46058e-48	9.94563e-46	699.412
C5ar1	12.0188	-0.95824	0.250253	-3.82908	0.000128624	0.000935486	14.8536
Sptb	5.97973	-0.960766	0.367636	-2.61336	0.00896569	0.0346387	6.09594
Ncf1	65.4179	-0.961191	0.251734	-3.81828	0.000134387	0.000974801	52.8988
Dlst	421.818	-0.966581	0.0758003	-12.7517	3.05081e-37	1.14616e-34	402.379
Hsph1	33.3754	-0.969833	0.169565	-5.71954	1.06814e-08	1.86198e-07	37.5047
Il18bp	25.9322	-0.971443	0.178467	-5.44328	5.23088e-08	8.11829e-07	27.5411
Ghitm	643.464	-0.973441	0.0900744	-10.8071	3.1864e-27	4.56787e-25	614.833
Nr1h3	9.7863	-0.979009	0.299987	-3.2635	0.00110045	0.00601577	8.62218
Sdr39u1	126.867	-0.979483	0.0989387	-9.8999	4.16685e-23	4.12707e-21	127.799
Mpc2	915.516	-0.979812	0.0690762	-14.1845	1.14266e-45	6.55224e-43	899.525
Tecrl	44.1835	-0.982791	0.141169	-6.9618	3.35959e-12	9.26653e-11	45.4185
Bcat2	71.5873	-0.982836	0.111641	-8.8035	1.32617e-18	7.68542e-17	76.1825
Tspo	465.103	-0.9842	0.110572	-8.90098	5.53567e-19	3.3138e-17	417.467
Ncoa4	315.574	-0.98449	0.140968	-6.98379	2.8733e-12	7.96555e-11	243.881
Hist1h2bq	152.337	-0.985708	0.113664	-8.6721	4.24205e-18	2.31085e-16	146.005
Hibadh	112.566	-0.986975	0.0911886	-10.8234	2.66575e-27	3.87245e-25	118.014
Pter	27.3673	-0.987319	0.224384	-4.40014	1.08183e-05	0.000103755	27.352
Plekhh3	38.4458	-0.990081	0.32143	-3.08024	0.00206836	0.0102245	42.2148
Pm20d2	8.90488	-0.990416	0.277905	-3.56387	0.000365432	0.00235864	9.84924
Gcsh	39.49	-0.991092	0.144294	-6.86856	6.48521e-12	1.7446e-10	41.1759
Scp2	1089.46	-0.992293	0.0762359	-13.0161	9.91155e-39	4.15332e-36	1161.99
Casq1	77.6658	-0.996387	0.173437	-5.74496	9.19434e-09	1.62091e-07	81.0141
Dctn6	333.151	-0.998924	0.0882157	-11.3237	1.0021e-29	1.733e-27	328.607
Coq10a	38.4525	-0.99903	0.149207	-6.69562	2.14762e-11	5.3178e-10	41.9488
Ivd	185.678	-0.99951	0.0803931	-12.4328	1.73483e-35	5.10838e-33	193.54
Nsun4	37.2681	-1.00512	0.16356	-6.14527	7.98278e-10	1.6287e-08	35.4901
Acyp2	269.349	-1.00596	0.119028	-8.45149	2.87606e-17	1.39887e-15	277.548
Lynx1	220.781	-1.00794	0.108853	-9.25964	2.0513e-20	1.47033e-18	219.707
Tcea3	223.207	-1.01149	0.10486	-9.64616	5.10331e-22	4.41275e-20	240.773
Nrgn	5.77806	-1.0127	0.399326	-2.53602	0.0112121	0.0412621	4.52758
Zc3h12a	3.41455	-1.01773	0.408326	-2.49244	0.0126869	0.0455882	4.53516
Ccr1	5.19716	-1.01831	0.364385	-2.79461	0.0051963	0.0224569	5.59201
Wfdc1	382.341	-1.02049	0.0946269	-10.7843	4.0814e-27	5.77491e-25	440.869
Ube2ql1	12.4456	-1.02163	0.271937	-3.75686	0.000172059	0.00121254	15.0694
Abhd18	42.3936	-1.03069	0.149463	-6.89595	5.35058e-12	1.45373e-10	41.6351
Gstm7	80.6531	-1.03284	0.133673	-7.72661	1.10445e-14	4.05391e-13	87.8697
Aprt	197.73	-1.033	0.0990881	-10.4251	1.90438e-25	2.33126e-23	194.841
Phyh	514.519	-1.03308	0.0908959	-11.3655	6.20983e-30	1.10912e-27	530.621
Hjv	65.4754	-1.03734	0.156609	-6.62378	3.50121e-11	8.38366e-10	61.4175
Clec10a	28.2101	-1.03747	0.172836	-6.00265	1.94128e-09	3.78358e-08	28.9337
Pla2g4a	15.7868	-1.03752	0.235293	-4.40947	1.03622e-05	9.99966e-05	16.8978
Slpi	17.9598	-1.04082	0.296127	-3.51479	0.000440097	0.00277364	15.512
Bckdhb	91.0249	-1.04085	0.106267	-9.79463	1.18734e-22	1.12487e-20	94.656
Cblc	69.1421	-1.04378	0.123621	-8.44337	3.08323e-17	1.49297e-15	78.5734
Gstk1	152.776	-1.04594	0.0887464	-11.7858	4.62231e-32	9.32594e-30	163.835
Ccdc51	58.8355	-1.0513	0.159555	-6.58899	4.42823e-11	1.04882e-09	62.2676
Slc25a19	48.1019	-1.05983	0.131282	-8.07293	6.86334e-16	2.8432e-14	48.4173
Clic2	140.541	-1.0604	0.13703	-7.73846	1.0063e-14	3.7165e-13	154.67
Pdk1	65.7788	-1.06103	0.107841	-9.83888	7.65547e-23	7.31635e-21	70.0187
Ninj2	6.80198	-1.06242	0.314343	-3.37981	0.00072536	0.00426947	7.49625
Osbpl6	7.74884	-1.06772	0.293419	-3.6389	0.000273805	0.00183463	8.55994
Glul	298.486	-1.06876	0.16132	-6.62509	3.4703e-11	8.32797e-10	248.112
Lims2	525.139	-1.06888	0.0901777	-11.8531	2.07413e-32	4.3457e-30	580.114
Macrod1	133.941	-1.07088	0.0951081	-11.2596	2.07738e-29	3.482e-27	124.873
Tufm	628.46	-1.07253	0.122625	-8.74646	2.20151e-18	1.23636e-16	619.025
Tpd52l1	34.7657	-1.07508	0.213135	-5.04414	4.55572e-07	5.86004e-06	30.8581
LOC298139	56.3041	-1.07594	0.137406	-7.83032	4.86628e-15	1.84091e-13	66.5576
Fkbp5	14.0797	-1.07659	0.320283	-3.36137	0.000775558	0.00451035	9.85174
Nr1d1	26.7784	-1.07821	0.243808	-4.42238	9.76195e-06	9.46232e-05	24.4513
C1qa	25.9992	-1.07886	0.217166	-4.96793	6.76728e-07	8.38788e-06	25.302
Acss1	121.387	-1.07967	0.116287	-9.2845	1.62461e-20	1.18793e-18	135.451
Myoz2	3058.16	-1.08281	0.0970285	-11.1597	6.42369e-29	1.04457e-26	3058.56
Hagh	143.175	-1.0875	0.126631	-8.58789	8.85781e-18	4.59552e-16	126.953
Dnajc28	10.5118	-1.09095	0.269582	-4.04683	5.19159e-05	0.000422107	11.1775
Clcn4	3.7422	-1.09221	0.433027	-2.52227	0.0116601	0.0426156	4.25123
Aldh5a1	27.1911	-1.09231	0.186971	-5.84217	5.15266e-09	9.53111e-08	28.6384
Gapdh	10574.3	-1.09605	0.102055	-10.7398	6.62184e-27	9.13227e-25	10287.1
F13a1	10.1975	-1.09953	0.285424	-3.85227	0.000117028	0.000860916	9.98274
RGD1311739	106.734	-1.09983	0.128092	-8.58627	8.98377e-18	4.63877e-16	90.3449
Bnip3	513.081	-1.10083	0.0879397	-12.518	5.94838e-36	1.90611e-33	501.555
Tnfrsf12a	152.509	-1.10228	0.169654	-6.49723	8.18147e-11	1.90872e-09	132.845
Alas1	782.841	-1.10601	0.0993633	-11.131	8.8667e-29	1.42063e-26	754.507
Chchd10	1532.5	-1.10722	0.122902	-9.00894	2.08053e-19	1.32558e-17	1542.32
RT1-S3	62.7456	-1.10878	0.15815	-7.01098	2.36656e-12	6.66244e-11	60.9126
Svip	33.516	-1.10882	0.164197	-6.75298	1.44838e-11	3.66129e-10	30.983
Smap2	22.8011	-1.10978	0.189229	-5.86473	4.49866e-09	8.39262e-08	22.1767
Abhd16a	195.732	-1.11103	0.12377	-8.9765	2.7952e-19	1.74021e-17	203.34
Fndc5	18.5299	-1.11322	0.217669	-5.11425	3.14993e-07	4.13841e-06	20.5406
Scn1b	4.87651	-1.11406	0.380407	-2.92859	0.003405	0.0157026	5.76315
Slc25a38	9.19347	-1.11864	0.33909	-3.29895	0.000970462	0.00543329	8.14002
Manf	9.08669	-1.11988	0.264553	-4.23311	2.30483e-05	0.00020202	11.6898
Apol9a	124.138	-1.12179	0.107245	-10.4601	1.31737e-25	1.64974e-23	114.971
Pdcd1lg2	8.62167	-1.12293	0.325088	-3.45422	0.000551892	0.0033629	10.033
RGD1310507	10.0199	-1.12429	0.28599	-3.93123	8.45114e-05	0.00064705	10.2091
Gatd3a	439.498	-1.12623	0.0756838	-14.8807	4.39676e-50	3.19351e-47	466.348
Endog	15.4823	-1.12757	0.223763	-5.03914	4.67623e-07	5.97976e-06	15.8125
Mavs	75.7817	-1.13335	0.107704	-10.5228	6.78129e-26	8.7955e-24	85.5176
Tmem140	54.1128	-1.1344	0.214079	-5.29898	1.1645e-07	1.68348e-06	56.6255
C1qb	40.4979	-1.14356	0.151332	-7.5566	4.13729e-14	1.43098e-12	37.6655
Bdnf	21.2112	-1.14365	0.253471	-4.51194	6.42374e-06	6.4616e-05	22.8808
Bst2	7.82072	-1.14484	0.305503	-3.74737	0.000178697	0.00125525	9.78548
Ddit3	88.0199	-1.14562	0.128104	-8.94292	3.79034e-19	2.29421e-17	96.8435
Slc25a11	117.942	-1.14569	0.158629	-7.22245	5.1059e-13	1.53671e-11	120.238
Timp4	22.6631	-1.14582	0.236371	-4.84753	1.25007e-06	1.46447e-05	14.6443
Spcs3	4.04528	-1.14866	0.466063	-2.46459	0.0137168	0.0485841	4.11823
Rsad2	84.5732	-1.15356	0.196362	-5.87467	4.23678e-09	7.93121e-08	62.1978
Aqp1	27.266	-1.15554	0.189873	-6.08586	1.15865e-09	2.32049e-08	27.4485
Dusp26	8.74738	-1.15763	0.340152	-3.40328	0.00066582	0.00395535	8.22787
Reg3g	76.6266	-1.15776	0.286026	-4.04774	5.17143e-05	0.000421727	94.4255
MGC105649	7.15932	-1.15834	0.367602	-3.15108	0.00162666	0.00833213	6.23552
Parvb	54.0689	-1.16581	0.128582	-9.0667	1.22676e-19	8.00333e-18	56.6127
Cyp4b1	37.3719	-1.16595	0.166036	-7.0223	2.18247e-12	6.17612e-11	33.8226
Echs1	636.101	-1.17101	0.0829951	-14.1094	3.32624e-45	1.81197e-42	669.914
Tango2	227.386	-1.17303	0.0909996	-12.8905	5.09059e-38	1.98078e-35	210.825
Cyp2t1	9.06535	-1.17495	0.310136	-3.78851	0.000151555	0.00108346	7.90821
Slc25a21	4.33417	-1.17516	0.422668	-2.78034	0.00543018	0.0232281	5.21112
Ccdc117	3.64738	-1.17562	0.455241	-2.5824	0.00981149	0.037259	4.17621
Fem1a	77.0686	-1.17782	0.122833	-9.58882	8.91011e-22	7.35421e-20	76.6994
Wsb2	5.86722	-1.17809	0.391228	-3.01127	0.00260156	0.0124808	5.80392
Trim72	94.8404	-1.1788	0.0928432	-12.6967	6.16611e-37	2.16709e-34	111.616
Plek	7.61359	-1.18067	0.337347	-3.49986	0.000465507	0.00290808	7.24334
Pfkfb2	13.2085	-1.18295	0.309865	-3.81762	0.000134745	0.000976092	16.0023
Tf	60.3945	-1.18429	0.250792	-4.72219	2.33313e-06	2.57804e-05	64.7418
Rangrf	234.82	-1.1875	0.0920777	-12.8968	4.6944e-38	1.89428e-35	238.717
Pf4	47.362	-1.18849	0.172178	-6.90271	5.10195e-12	1.38964e-10	44.4138
Tuba4a	520.083	-1.19239	0.123458	-9.65824	4.53599e-22	3.95357e-20	615.031
Ifi27l2b	89.876	-1.19343	0.159219	-7.49552	6.60353e-14	2.19346e-12	102.158
Gpt	15.3232	-1.1986	0.241972	-4.95346	7.29071e-07	8.99573e-06	17.2571
Rnf128	7.83473	-1.20083	0.307343	-3.90715	9.33923e-05	0.000706278	8.81778
Fcer2	11.9639	-1.20142	0.305054	-3.93839	8.2031e-05	0.000630718	10.7328
Lpl	303.844	-1.20433	0.121411	-9.91942	3.42737e-23	3.45752e-21	318.126
Maoa	19.3805	-1.21104	0.226651	-5.3432	9.132e-08	1.34815e-06	22.5396
Dpep1	11.9003	-1.21192	0.303506	-3.99308	6.52205e-05	0.000517914	10.5934
Arhgef11	6.30932	-1.21211	0.449684	-2.69547	0.007029	0.028543	6.24905
Junb	15.4002	-1.21354	0.23103	-5.25272	1.4987e-07	2.10688e-06	15.6941
Slc25a35	4.51797	-1.21765	0.394919	-3.0833	0.00204718	0.0101336	4.89103
Perm1	11.1511	-1.21807	0.29436	-4.13802	3.50318e-05	0.000297252	12.7883
Tbxas1	3.02238	-1.2231	0.481849	-2.53835	0.0111376	0.0411057	3.28697
Tfdp2	43.751	-1.22319	0.214192	-5.71073	1.12495e-08	1.95476e-07	34.0283
Nqo1	19.8906	-1.22433	0.225073	-5.4397	5.33703e-08	8.27126e-07	17.8466
Akr7a3	8.00372	-1.23402	0.361022	-3.41813	0.000630522	0.00377319	7.66606
Npy	81.5849	-1.23414	0.253817	-4.86233	1.16012e-06	1.36644e-05	71.9395
LOC100362783	7.81926	-1.23595	0.28886	-4.27872	1.87967e-05	0.000168745	9.73025
Slc22a4	10.3255	-1.23744	0.387168	-3.19614	0.00139282	0.00730961	5.99018
Dnajb5	55.6718	-1.23999	0.14693	-8.43935	3.19094e-17	1.52799e-15	60.5315
Ndrg4	237.443	-1.2427	0.105101	-11.8239	2.93677e-32	6.03701e-30	226.851
Alpl	22.0115	-1.24346	0.219283	-5.67059	1.42304e-08	2.4301e-07	18.2
Parp3	40.6782	-1.245	0.146796	-8.48114	2.22993e-17	1.09933e-15	40.8222
Banp	14.3264	-1.24591	0.227594	-5.47429	4.39278e-08	6.89616e-07	17.215
Slc28a2	50.9255	-1.24869	0.121509	-10.2766	8.98575e-25	1.01979e-22	58.8251
Pxmp2	204.03	-1.25278	0.10264	-12.2056	2.9031e-34	7.18846e-32	215.46
Ggt5	6.14377	-1.25446	0.353161	-3.5521	0.000382172	0.00244209	6.55465
Asb5	3.69774	-1.26781	0.415976	-3.04781	0.00230515	0.011214	4.72504
Kcnd2	3.23333	-1.27001	0.472481	-2.68796	0.0071891	0.0290848	3.35049
Alox5ap	16.3382	-1.27105	0.232153	-5.47506	4.37373e-08	6.87616e-07	17.3341
Adhfe1	39.6372	-1.27422	0.152277	-8.36779	5.87083e-17	2.74518e-15	37.791
Slc22a18	8.78637	-1.27591	0.295072	-4.32406	1.53182e-05	0.0001406	10.2864
Vars1	28.6652	-1.27948	0.310633	-4.11896	3.80585e-05	0.000319451	30.1458
Hspb6	1455.66	-1.28391	0.0921659	-13.9304	4.14087e-44	2.14832e-41	1479.6
C1qc	26.1171	-1.28696	0.18736	-6.86891	6.46962e-12	1.7446e-10	25.5638
Hemgn	43.0184	-1.29423	0.251305	-5.15005	2.6041e-07	3.49836e-06	29.3421
Fhl2	150.873	-1.29685	0.125626	-10.3231	5.53844e-25	6.55883e-23	159.392
Hist3h2ba	18.0918	-1.29927	0.326397	-3.98063	6.87337e-05	0.000542254	11.6344
Retnlg	3.25726	-1.29928	0.525632	-2.47185	0.0134416	0.0477802	2.96588
Gpx1	7174.53	-1.29939	0.13111	-9.91065	3.74201e-23	3.7403e-21	8442.59
Mkrn1	28.9551	-1.30351	0.246543	-5.28717	1.24226e-07	1.7692e-06	19.2835
Dcdc5	2.95467	-1.30615	0.501672	-2.60359	0.00922535	0.0354784	3.65503
Blnk	3.51443	-1.3144	0.5167	-2.54382	0.0109646	0.0405222	3.20627
Slc41a3	79.1839	-1.33646	0.147792	-9.04279	1.52721e-19	9.84555e-18	86.0876
Gpr146	6.33109	-1.34005	0.38184	-3.50945	0.000449038	0.00281975	6.4134
Ceacam6	4.23255	-1.34193	0.40301	-3.32978	0.000869156	0.00495264	4.80736
Magix	6.11833	-1.35108	0.380527	-3.55055	0.000384425	0.00245361	5.73577
Phf11	3.41002	-1.3554	0.505874	-2.67933	0.00737706	0.0296579	3.16963
Ltc4s	5.87105	-1.3596	0.368747	-3.68707	0.000226848	0.00154566	6.7455
C1s	33.6135	-1.36039	0.169998	-8.00235	1.22062e-15	4.96218e-14	35.0149
Gas2l1	11.3818	-1.36308	0.292655	-4.65762	3.19889e-06	3.4303e-05	11.8086
Emb	68.8854	-1.36801	0.264213	-5.17768	2.24665e-07	3.04822e-06	46.1408
Got1	760.107	-1.3693	0.083342	-16.4299	1.16798e-60	1.4139e-57	734.468
Nrtn	8.60687	-1.37144	0.328538	-4.17436	2.9883e-05	0.000256561	7.88537
Epb42	15.5116	-1.37746	0.327164	-4.21031	2.55018e-05	0.000222096	11.2856
Mid1ip1	12.7078	-1.37948	0.255467	-5.39983	6.67042e-08	1.01927e-06	11.9164
Aldh4a1	24.8646	-1.3826	0.202492	-6.82794	8.61408e-12	2.23453e-10	24.7005
P2rx5	7.13897	-1.38501	0.349148	-3.96683	7.28357e-05	0.000568442	7.25235
Sdf2l1	15.9322	-1.39148	0.272087	-5.11408	3.15271e-07	4.13841e-06	22.5093
Pstpip1	5.38122	-1.39408	0.414444	-3.36374	0.000768937	0.00447759	4.8431
Mb	13034.4	-1.39591	0.118952	-11.7351	8.42664e-32	1.66924e-29	13610.3
Fhad1	4.10493	-1.39628	0.51311	-2.7212	0.00650444	0.0268941	3.40705
Hs3st5	9.5219	-1.40516	0.314455	-4.46857	7.87449e-06	7.77106e-05	12.2284
Pacrg	6.45316	-1.40563	0.368805	-3.8113	0.000138238	0.000996101	5.70779
Mtfp1	98.2616	-1.41253	0.112235	-12.5854	2.54033e-36	8.38692e-34	98.163
Ms4a7	3.74685	-1.41778	0.511229	-2.77328	0.00554948	0.0236178	3.54343
Ttc39b	6.49536	-1.41895	0.31554	-4.49687	6.89596e-06	6.88379e-05	8.19585
Bcl2a1	9.21566	-1.4254	0.341435	-4.17472	2.98347e-05	0.000256347	9.04137
Mst1	4.35046	-1.43281	0.410142	-3.49346	0.000476806	0.00297015	4.73154
Asb10	9.64361	-1.43554	0.312525	-4.59336	4.36159e-06	4.52999e-05	11.0294
Cptp	20.2598	-1.43977	0.208087	-6.9191	4.54536e-12	1.24426e-10	21.7342
Slc2a4	183.688	-1.44452	0.0998544	-14.4662	1.98017e-47	1.26905e-44	211.231
Tcap	840.958	-1.44557	0.126931	-11.3887	4.76103e-30	8.79176e-28	652.485
Ldhd	25.7574	-1.44664	0.188587	-7.67095	1.7073e-14	6.11874e-13	25.7122
Scx	33.3252	-1.45129	0.167692	-8.65451	4.95054e-18	2.6701e-16	40.9743
Dbt	48.7872	-1.45287	0.133642	-10.8714	1.57747e-27	2.38702e-25	52.7646
Phkg1	7.25015	-1.45488	0.369242	-3.94019	8.14168e-05	0.000626881	5.91349
Slc46a3	12.6989	-1.45845	0.282072	-5.1705	2.33469e-07	3.15197e-06	11.7925
Pdlim4	25.9714	-1.46148	0.207308	-7.04981	1.79161e-12	5.15028e-11	24.5953
Cd74	1364.25	-1.46288	0.0861043	-16.9897	9.79718e-65	1.52486e-61	1391.98
Hk2	2.05252	-1.46854	0.538357	-2.72781	0.00637567	0.0264621	3.04583
Gimap7	9.94435	-1.47699	0.321475	-4.5944	4.33998e-06	4.51184e-05	10.9405
Calhm5	13.5567	-1.48097	0.231427	-6.39932	1.56074e-10	3.52787e-09	18.4022
Prodh1	43.4628	-1.48491	0.189239	-7.84674	4.26976e-15	1.63799e-13	36.9549
Kyat3	31.3623	-1.48809	0.170385	-8.73369	2.465e-18	1.36326e-16	32.1906
RGD1559482	9.64444	-1.4883	0.298823	-4.98055	6.34047e-07	7.90383e-06	9.9524
Inha	134.425	-1.49253	0.147698	-10.1053	5.23507e-24	5.59178e-22	192.924
Pcyt2	47.8349	-1.49805	0.158146	-9.47258	2.73011e-21	2.10954e-19	51.403
Nfe2	8.30769	-1.50243	0.36831	-4.07926	4.51795e-05	0.000374605	6.35502
Ptprr	32.2254	-1.51557	0.238812	-6.34627	2.20604e-10	4.87522e-09	35.4769
Slamf1	4.36186	-1.51717	0.479065	-3.16693	0.00154055	0.00797356	4.00613
Car2	427.65	-1.51875	0.269821	-5.62873	1.81544e-08	3.05706e-07	300.906
Mrap	8.54275	-1.51973	0.415647	-3.65631	0.000255873	0.00172401	4.0753
Ankrd23	13.6429	-1.52129	0.263647	-5.77018	7.91882e-09	1.419e-07	13.077
Tent5c	45.2261	-1.52408	0.240715	-6.33145	2.42869e-10	5.32527e-09	29.1051
Fpgt	2.5955	-1.53967	0.581397	-2.64823	0.00809151	0.0319348	2.93672
Fcmr	22.2796	-1.54673	0.210324	-7.35404	1.92299e-13	5.96894e-12	25.2509
Gpsm1	122.259	-1.55305	0.111579	-13.9188	4.86813e-44	2.41083e-41	131.993
Slc4a1	92.3188	-1.55683	0.258846	-6.01448	1.8046e-09	3.54895e-08	57.9624
Cyp11a1	11.8127	-1.55751	0.302993	-5.14042	2.74119e-07	3.65995e-06	11.532
Oas1k	7.05607	-1.55917	0.398535	-3.91224	9.14429e-05	0.000692878	5.93942
Ivns1abp	6.83055	-1.5606	0.393674	-3.96419	7.36455e-05	0.000573268	6.733
Prdm1	238.047	-1.56425	0.269845	-5.79684	6.7576e-09	1.21894e-07	160.705
Hba-a1	75090.8	-1.5684	0.211753	-7.40672	1.29458e-13	4.12412e-12	54125.9
Dcxr	29.9645	-1.57022	0.18942	-8.28959	1.13638e-16	5.13727e-15	34.0536
Sult1a1	61.7766	-1.58728	0.1962	-8.0901	5.96159e-16	2.48856e-14	30.058
Rap1gap	3.62678	-1.58914	0.498449	-3.18816	0.00143181	0.00748898	3.83124
F2rl1	4.76899	-1.5981	0.369914	-4.32021	1.55884e-05	0.000142959	6.00981
Tasp1	14.4599	-1.60069	0.239969	-6.67037	2.55152e-11	6.27514e-10	15.0315
Atp1a2	79.3706	-1.6112	0.133211	-12.0951	1.12085e-33	2.55147e-31	83.7081
Rhd	60.7615	-1.621	0.288652	-5.61575	1.95706e-08	3.26527e-07	37.1522
Trim10	5.90331	-1.6252	0.516824	-3.14459	0.00166317	0.00849123	2.99155
Shank3	2.58324	-1.62767	0.622228	-2.61588	0.00889982	0.0344209	2.70787
Gpat3	3.27557	-1.64617	0.525487	-3.13266	0.00173227	0.00879046	2.80288
Csdc2	11.0726	-1.6713	0.356961	-4.68202	2.84056e-06	3.0917e-05	6.44975
Alas2	985.5	-1.68851	0.216002	-7.81707	5.40663e-15	2.02423e-13	657.19
Pla2g2a	61.5749	-1.68907	0.200394	-8.42876	3.4936e-17	1.66213e-15	64.446
Oxct1	696.382	-1.69099	0.106618	-15.8603	1.19321e-56	1.00001e-53	886.638
Tmem86b	39.6928	-1.69121	0.307797	-5.49457	3.91666e-08	6.22041e-07	25.575
Card9	2.6696	-1.69382	0.520266	-3.25569	0.00113119	0.00616216	3.36264
Crym	9.08111	-1.69751	0.304877	-5.56786	2.57893e-08	4.23154e-07	10.1919
Car1	22.5237	-1.70149	0.318293	-5.34567	9.00828e-08	1.33168e-06	13.4827
Hba-a2	31788.2	-1.70267	0.248128	-6.86204	6.78827e-12	1.81715e-10	21356.7
Cd163	7.35285	-1.70511	0.392641	-4.34266	1.40767e-05	0.000130413	5.20537
Snorc	1.87943	-1.71345	0.676866	-2.53145	0.0113591	0.0416971	2.02239
Tuba8	176.502	-1.73308	0.138816	-12.4847	9.04269e-36	2.73667e-33	204.881
RT1-Db1	34.3364	-1.74143	0.238544	-7.30026	2.87212e-13	8.7898e-12	31.4197
RT1-Ba	8.98046	-1.75306	0.335971	-5.2179	1.80967e-07	2.51144e-06	8.7672
Tmod4	27.0829	-1.75341	0.412459	-4.2511	2.12726e-05	0.000188427	29.4096
Ahsp	296.109	-1.76504	0.329801	-5.35183	8.70679e-08	1.29238e-06	176.934
Col4a3	2.25759	-1.77298	0.694497	-2.5529	0.0106831	0.0397107	1.92505
Chrnd	5.23211	-1.77424	0.426506	-4.15993	3.18338e-05	0.000272665	4.98536
Misp3	2.38408	-1.78324	0.617477	-2.88794	0.00387775	0.0174727	2.20115
Gzmm	3.09017	-1.78932	0.659614	-2.71267	0.00667433	0.0274076	2.16704
RT1-Da	49.4134	-1.79084	0.205044	-8.73395	2.45934e-18	1.36326e-16	45.7351
Bpgm	396.706	-1.80179	0.199964	-9.01057	2.0499e-19	1.31374e-17	337.98
Ncf4	5.75953	-1.81292	0.40873	-4.43549	9.18636e-06	8.9924e-05	5.29219
Gcat	8.05081	-1.81794	0.300106	-6.05767	1.38103e-09	2.76079e-08	9.90827
Crygn	972.555	-1.82134	0.225587	-8.07379	6.81503e-16	2.83396e-14	693.824
Fmo1	14.376	-1.82216	0.35314	-5.15988	2.47108e-07	3.33198e-06	11.6217
Cdc25b	25.9139	-1.83003	0.29275	-6.25118	4.07374e-10	8.84131e-09	17.681
RGD1565410	10.7667	-1.83649	0.586364	-3.132	0.00173622	0.00880187	7.22501
Cryba4	166.546	-1.84374	0.226754	-8.13102	4.25688e-16	1.79762e-14	117.715
Aloxe3	15.5196	-1.84407	0.244922	-7.52924	5.10374e-14	1.73767e-12	18.6118
Plaat1	94.6952	-1.85316	0.141148	-13.1292	2.24035e-39	1.01702e-36	99.5537
Gpr183	1.45167	-1.86033	0.734566	-2.53256	0.0113232	0.0416076	1.58314
Hbb	36085.6	-1.87242	0.219111	-8.54552	1.27955e-17	6.42747e-16	26121.8
Myo5c	15.3114	-1.87557	0.347896	-5.39119	6.99934e-08	1.06061e-06	9.84712
Asgr2	3.4995	-1.87634	0.580647	-3.23147	0.00123157	0.00658712	2.61425
Lyz2	403.988	-1.87653	0.477412	-3.93062	8.47276e-05	0.00064734	173.891
LOC100134871	219.553	-1.8961	0.397689	-4.7678	1.86251e-06	2.10936e-05	152.955
RGD1309036	6.91154	-1.91548	0.340514	-5.62527	1.85222e-08	3.10461e-07	8.07538
Fxyd3	36.8417	-1.91729	0.206662	-9.2774	1.73665e-20	1.26139e-18	34.2472
Hbb-bs	5637.39	-1.92995	0.245478	-7.86201	3.78031e-15	1.46571e-13	3853.23
Nkg7	11.5496	-1.93744	0.309597	-6.25794	3.90096e-10	8.48321e-09	12.194
Kel	23.5908	-1.97936	0.455058	-4.34968	1.36333e-05	0.000126629	14.0075
Cda	5.74662	-1.97954	0.37827	-5.23313	1.66667e-07	2.32501e-06	7.40797
Ccl6	7.86739	-1.98487	0.387909	-5.11684	3.10698e-07	4.10013e-06	6.07112
Adh1	7.33445	-1.99016	0.529083	-3.76153	0.000168877	0.00119475	5.40981
Gda	36.5005	-1.99215	0.208908	-9.53601	1.48438e-21	1.20689e-19	31.7376
Hba-a3	3189.11	-1.99463	0.277003	-7.20077	5.98746e-13	1.79706e-11	2563.32
Pdp2	32.293	-2.00313	0.175121	-11.4385	2.68464e-30	5.04296e-28	32.9615
Gstm2	42.6081	-2.02389	0.191775	-10.5535	4.89613e-26	6.42691e-24	48.0174
Clec1b	12.3892	-2.02662	0.374279	-5.41475	6.13745e-08	9.41797e-07	9.95726
Fcgr2b	2.20569	-2.03221	0.724034	-2.80679	0.00500378	0.0218065	1.95074
Dok2	1.53401	-2.03388	0.80904	-2.51394	0.011939	0.0433728	1.40935
Xdh	4.91582	-2.04915	0.445632	-4.5983	4.25952e-06	4.45369e-05	4.65122
Lgals5	252.834	-2.05823	0.409852	-5.0219	5.11633e-07	6.50436e-06	224.28
Pnpla3	2.55106	-2.08383	0.605605	-3.44091	0.000579769	0.00350921	3.14969
Cst7	1.90875	-2.08755	0.684181	-3.05117	0.00227951	0.0111169	2.35763
Gsta1	39.3066	-2.10115	0.242722	-8.65665	4.85848e-18	2.63349e-16	35.5
Gsta3	3.20896	-2.13161	0.728324	-2.92673	0.00342546	0.0157669	1.84819
Cd52	72.0597	-2.13365	0.304104	-7.01618	2.28021e-12	6.43599e-11	43.2641
Hbb-b1	9622.05	-2.14158	0.275567	-7.77155	7.75341e-15	2.87325e-13	7416.63
Il2rb	2.22759	-2.17577	0.721716	-3.01471	0.00257225	0.0123566	1.85593
Ascl3	1.64466	-2.17833	0.806575	-2.70072	0.00691897	0.0281908	1.60519
Cd7	1.66241	-2.27451	0.850585	-2.67406	0.00749396	0.0300172	1.59602
Ccl5	46.8271	-2.27689	0.224534	-10.1405	3.65207e-24	3.93953e-22	43.1153
RGD1565355	5.5629	-2.33628	0.615129	-3.79804	0.000145847	0.0010454	3.54775
LOC24906	1.3552	-2.36462	0.927724	-2.54884	0.0108081	0.0400569	1.03373
Ces1d	9.27814	-2.37652	0.464397	-5.11743	3.09721e-07	4.10013e-06	7.42037
Gcgr	4.51379	-2.37983	0.449377	-5.29583	1.18475e-07	1.70738e-06	5.89785
Myot	6.60558	-2.39356	0.492245	-4.86253	1.15893e-06	1.36644e-05	6.47623
Tmie	2.88554	-2.40969	0.737493	-3.26741	0.00108537	0.00594806	2.18166
Rhbdd1	1.13983	-2.43084	0.958314	-2.53658	0.0111942	0.0412485	0.614153
Akr1c15	379.522	-2.44895	0.122467	-19.9968	5.87182e-89	3.19868e-85	374.937
Tmcc2	365.402	-2.46039	0.619976	-3.96853	7.23187e-05	0.000565623	221.997
Add2	5.41491	-2.46229	0.549686	-4.47944	7.48375e-06	7.41231e-05	4.10221
Cxcl14	1.09151	-2.47511	0.972658	-2.54469	0.0109375	0.0404495	0.667472
Slc25a29	7.54884	-2.50823	0.410405	-6.11161	9.8633e-10	1.98633e-08	8.60452
Sectm1b	1.10621	-2.53026	0.960248	-2.63501	0.00841358	0.0329852	1.24725
Dio1	0.89508	-2.5334	0.958136	-2.64409	0.00819112	0.0322291	0.873561
Ckmt2	6538.02	-2.5627	0.13001	-19.7116	1.71514e-86	6.2288e-83	6585.35
Zbtb16	5.35505	-2.57192	0.54484	-4.72051	2.35257e-06	2.59689e-05	3.97385
Hpd	1.53059	-2.58179	0.887221	-2.90997	0.0036146	0.0164362	1.24177
LOC498368	3.49792	-2.59757	0.559882	-4.6395	3.49252e-06	3.71592e-05	3.97243
Alkal2	2.19322	-2.60128	0.79324	-3.27932	0.00104059	0.00575788	2.37615
Fmo3	4.62986	-2.64064	0.5972	-4.4217	9.79254e-06	9.48353e-05	3.25087
Scd	7.60624	-2.66289	0.556027	-4.78914	1.67495e-06	1.91485e-05	11.6559
Sftpc	1541.51	-2.73102	0.933821	-2.92457	0.00344937	0.0158437	267.807
Cela1	1.2689	-2.77275	1.05797	-2.62081	0.00877212	0.0340843	0.815236
Ly6c	3.24096	-2.79072	0.640837	-4.35481	1.33181e-05	0.000124336	3.09199
Cxcr3	0.870669	-3.0904	0.955918	-3.23291	0.00122536	0.00656681	0.732316
Lad1	17.0278	-3.17262	0.321351	-9.87276	5.46381e-23	5.26798e-21	16.6936
Bdh1	13.8387	-3.1825	0.325188	-9.78664	1.28501e-22	1.20691e-20	18.5403
Gzmc	8.30998	-3.19562	0.426446	-7.49361	6.70064e-14	2.21895e-12	9.7619
Cxcr6	1.13779	-3.21997	0.899218	-3.58086	0.000342467	0.00222226	1.06129
Fgg	4.00983	-3.22514	0.854254	-3.77538	0.000159761	0.00113468	4.20182
Fetub	2.77873	-3.25081	1.06866	-3.04194	0.00235062	0.0114098	1.8798
Orm1	3.50109	-3.36714	0.813565	-4.13874	3.49217e-05	0.00029678	2.04061
C8b	0.934908	-3.40952	0.93933	-3.62974	0.000283708	0.00189304	0.901101
Osgin1	3.408	-3.44432	0.773645	-4.45206	8.50491e-06	8.3629e-05	2.71466
Rpl3l	361.897	-3.4616	0.115771	-29.9004	1.94311e-196	2.11702e-192	362.933
Fmo2	12.0203	-3.53985	0.526098	-6.7285	1.71421e-11	4.31325e-10	7.13953
Klrb1a	2.22239	-3.62908	0.820565	-4.42266	9.7495e-06	9.46071e-05	2.30195
Sftpa1	88.6952	-3.79871	1.09733	-3.46178	0.000536616	0.00328636	21.7612
Tent5b	4.5818	-3.90528	0.787087	-4.96169	6.98836e-07	8.64224e-06	3.54919

## Sheet: D28 vs D28F
Name	baseMean	log2FoldChange	lfcSE	stat	pvalue	padj	meanInComp			positive log2FC = up at D28
Bdh1	13.8387	2.85359	0.314561	9.07167	1.17212e-19	3.89831e-17	18.1224			negative log2FC = up at D28F
H2bc12	4.71041	2.77397	0.790291	3.51006	0.00044801	0.00958106	1.24996
Scd	7.60624	2.16265	0.533095	4.05678	4.97546e-05	0.00155806	11.9726
Troap	5.27523	2.04348	0.62654	3.26153	0.00110812	0.019683	2.21035
Mtfr2	6.21377	1.88421	0.477416	3.94667	7.92449e-05	0.00235175	3.79871
Spc25	16.5786	1.7782	0.347119	5.12275	3.01119e-07	1.77091e-05	6.70169
Ckap2	37.9411	1.74874	0.205297	8.51808	1.62214e-17	4.47015e-15	22.2458
Stxbp6	3.63518	1.6716	0.526168	3.17694	0.00148838	0.0245812	3.40113
Inha	134.425	1.64899	0.146682	11.2419	2.53888e-29	1.6325e-26	181.501
Rtel1	8.59193	1.62738	0.383329	4.24538	2.18224e-05	0.000757112	6.20597
Aspm	10.1984	1.61745	0.369765	4.37426	1.21847e-05	0.00045551	6.32547
Plekhg2	3.36712	1.59488	0.538905	2.95948	0.00308157	0.0444271	2.89183
Bub1b	11.8464	1.58603	0.357107	4.44133	8.94052e-06	0.000347707	6.12432
Cda	5.74662	1.58316	0.362395	4.36861	1.25041e-05	0.000465646	7.58803
Pcdh17	10.2667	1.57671	0.353354	4.46211	8.11553e-06	0.000322116	6.09431
Nusap1	56.1736	1.57628	0.198338	7.94742	1.9043e-15	4.08156e-13	30.7325
Zc3h12a	3.41455	1.56877	0.466829	3.36049	0.000778047	0.0150085	3.93973
Ndc80	11.7333	1.55968	0.364934	4.27386	1.92114e-05	0.000681228	5.65582
Ccna2	6.87818	1.549	0.486791	3.18206	0.00146229	0.024275	3.17158
Gcat	8.05081	1.54275	0.294291	5.24225	1.58631e-07	9.80765e-06	10.0366
Nuf2	14.7507	1.53301	0.330421	4.63957	3.49135e-06	0.00015884	7.35361
Mastl	5.02499	1.53272	0.51374	2.98346	0.00285012	0.0417138	2.91328
Kif18b	6.12777	1.52051	0.430886	3.52879	0.000417464	0.00910958	4.13508
Cenpf	48.4486	1.52025	0.219368	6.93014	4.20422e-12	5.87676e-10	20.754
Pbk	19.7673	1.50574	0.259802	5.79574	6.80223e-09	5.65582e-07	11.6067
Top2a	35.145	1.50283	0.249008	6.03528	1.58689e-09	1.50054e-07	15.8834
Sctr	3.7346	1.49266	0.469267	3.18082	0.00146857	0.0243374	4.01043
Ccnb1	64.9471	1.47837	0.176049	8.39747	4.56217e-17	1.15795e-14	25.8195
Kif22	32.0803	1.46765	0.216655	6.77414	1.25152e-11	1.70013e-09	17.714
Cdc6	6.73923	1.45162	0.459837	3.15682	0.00159501	0.0261114	3.8367
Sdf2l1	15.9322	1.4417	0.274638	5.24947	1.52541e-07	9.55361e-06	21.4547
Hmgb2l1	13.9602	1.4275	0.340277	4.1951	2.72746e-05	0.000926281	8.21078
Cdca2	7.59417	1.41441	0.435722	3.24612	0.0011699	0.0205407	3.86716
Cdkn3	13.6636	1.37917	0.329862	4.18106	2.90151e-05	0.000976946	7.25897
Ube2t	21.3441	1.37751	0.312589	4.40677	1.04921e-05	0.00040136	7.90786
Sesn3	6.83699	1.37095	0.42868	3.19809	0.00138343	0.0232055	4.70788
Ccnb2	62.0813	1.36945	0.184879	7.40726	1.28936e-13	2.30294e-11	22.635
Cdc20	40.0939	1.33324	0.202714	6.57695	4.802e-11	5.8627e-09	20.7918
Kif20b	15.7635	1.32952	0.298095	4.46005	8.19405e-06	0.0003239	8.23174
Eno3	723.506	1.30694	0.154151	8.47831	2.28493e-17	6.1217e-15	837.772
Cdk1	72.1494	1.30192	0.168845	7.71073	1.25101e-14	2.41319e-12	36.6769
Snapc5	10.5819	1.29411	0.349899	3.69851	0.000216866	0.00529536	9.32153
Synpo2l	86.8457	1.28826	0.161198	7.99175	1.33034e-15	2.98399e-13	80.3905
Prc1	74.5749	1.28672	0.166481	7.72895	1.08438e-14	2.13446e-12	35.8527
Melk	7.82336	1.28654	0.388885	3.30829	0.000938688	0.0173774	4.93617
Knl1	16.6725	1.2735	0.287052	4.43646	9.14488e-06	0.000354227	9.66288
H1f5	19.7743	1.27092	0.319607	3.97649	6.9939e-05	0.00210144	9.77812
F2rl1	4.76899	1.24417	0.357499	3.4802	0.000501049	0.0106211	6.26751
Kif20a	25.218	1.24311	0.269312	4.61587	3.91453e-06	0.000173989	10.6826
Cdca3	48.459	1.23038	0.223723	5.49955	3.80767e-08	2.76128e-06	14.3935
Kifc1	11.1996	1.22738	0.348217	3.52476	0.000423859	0.00916619	6.04264
Mest	16.8209	1.20867	0.377688	3.20019	0.00137338	0.0231318	4.92529
Oxct1	696.382	1.20223	0.103383	11.6289	2.93824e-31	2.36161e-28	947.792
Tpx2	31.3182	1.19093	0.202624	5.87755	4.16381e-09	3.61802e-07	18.3019
Fam111a	12.1662	1.18801	0.362935	3.27335	0.00106281	0.0190181	6.26103
Tacc3	30.324	1.16583	0.204525	5.70017	1.1969e-08	9.6201e-07	16.6973
Pimreg	24.0923	1.15496	0.226008	5.11026	3.21718e-07	1.86926e-05	14.9327
Kif23	16.6474	1.14207	0.290472	3.93179	8.43173e-05	0.00245964	8.98192
Rrm2	53.1822	1.11757	0.201216	5.55409	2.79069e-08	2.0391e-06	24.1546
Knstrn	18.1037	1.11352	0.309656	3.596	0.000323146	0.00740319	7.26313
Cenpm	13.9863	1.11135	0.356063	3.12122	0.00180101	0.0289436	6.23108
Gcgr	4.51379	1.10639	0.367697	3.00897	0.00262138	0.0389748	7.08034
Aurkb	18.2663	1.10366	0.291921	3.78067	0.00015641	0.00408827	8.05037
Birc5	31.6191	1.08825	0.231124	4.70853	2.49507e-06	0.000116256	14.4743
Cd1d1	43.3377	1.07019	0.318228	3.36296	0.000771113	0.0149143	40.1362
Calhm5	13.5567	1.0662	0.222187	4.79865	1.59739e-06	7.7812e-05	19.538
Ska1	16.1143	1.06463	0.311419	3.41865	0.000629317	0.0126717	7.51273
Nppb	1531.3	1.04616	0.191073	5.47518	4.37074e-08	3.08923e-06	1369.92
Tp53rk	7.00928	1.02735	0.318235	3.22827	0.0012454	0.0215335	7.16168
Depdc1	14.8665	1.00285	0.339248	2.95609	0.00311571	0.0446302	5.77864
Cdca8	30.5865	0.980496	0.23083	4.2477	2.1598e-05	0.00075203	13.1698
Mki67	39.2608	0.945778	0.195355	4.84133	1.28972e-06	6.38278e-05	19.4164
Hlx	11.3885	0.943443	0.254401	3.70849	0.000208502	0.00516966	12.68
Lxn	38.281	0.942517	0.153165	6.1536	7.57456e-10	7.53161e-08	36.9668
Cdca7	13.9371	0.924171	0.300494	3.0755	0.00210149	0.0327975	8.42932
Vps37c	13.0049	0.921341	0.247057	3.72927	0.000192034	0.00487414	12.5782
Atad2	18.3942	0.92088	0.2326	3.95906	7.5244e-05	0.00224684	13.7093
Nhlrc2	9.97875	0.909438	0.290823	3.12712	0.00176529	0.0284976	9.14187
Cks2	64.7521	0.903281	0.17724	5.09637	3.46227e-07	1.98771e-05	31.2603
Gpx1	7174.53	0.902531	0.127412	7.08355	1.40505e-12	2.15106e-10	9050.32
Smc2	53.2192	0.869294	0.161454	5.38416	7.27833e-08	4.97869e-06	30.1279
Manf	9.08669	0.867058	0.260608	3.32706	0.000877664	0.0165242	12.0516
Ccnd1	73.1406	0.854308	0.142504	5.99499	2.03501e-09	1.8693e-07	62.9951
Pdia4	72.478	0.852104	0.140972	6.04448	1.49892e-09	1.4457e-07	84.8275
Ckb	489.616	0.850189	0.115755	7.34474	2.06161e-13	3.48847e-11	501.448
Creld2	38.0249	0.838985	0.166172	5.0489	4.44358e-07	2.52108e-05	45.4354
Mapk9	14.4577	0.829881	0.238624	3.47777	0.000505598	0.0106707	13.8365
Hsp90aa1	581.069	0.825946	0.10452	7.90229	2.73833e-15	5.6194e-13	614.229
Ppp1r18	15.8895	0.824694	0.224402	3.67507	0.000237783	0.00570502	14.2478
Asf1b	17.4224	0.817324	0.270995	3.01601	0.00256125	0.038359	9.18945
Fbxl22	148.571	0.814009	0.112955	7.2065	5.74087e-13	9.22844e-11	131.263
Gpnmb	18.0779	-0.801684	0.232439	-3.449	0.000562665	0.0114977	18.4303
Nkain4	11.4234	-0.804211	0.273881	-2.93636	0.00332091	0.0466233	11.5283
Ypel5	258.457	-0.807904	0.120328	-6.71417	1.89144e-11	2.46526e-09	339.214
Hba-a2	31788.2	-0.812252	0.241102	-3.36892	0.000754639	0.0147424	45751.7
Epb42	15.5116	-0.819627	0.275622	-2.97373	0.00294204	0.042864	22.8574
Atp6ap1l	73.8966	-0.820406	0.146284	-5.60831	2.04315e-08	1.55166e-06	69.0059
Nudt7	111.674	-0.8243	0.127877	-6.44604	1.14813e-10	1.30279e-08	136.69
Hsdl2	223.169	-0.829509	0.142276	-5.83028	5.53334e-09	4.72293e-07	255.499
Mlycd	88.3654	-0.833534	0.119354	-6.98374	2.87427e-12	4.20035e-10	98.1569
Ncf1	65.4179	-0.833766	0.236726	-3.52208	0.000428183	0.00923898	98.8603
Ctdspl	14.4243	-0.83709	0.247469	-3.38261	0.000718014	0.0142202	12.5337
Fam117a	13.6805	-0.837177	0.225109	-3.71898	0.000200027	0.00505042	17.1885
Acot3	11.7539	-0.83866	0.253366	-3.31008	0.000932698	0.0173331	11.7513
Dnph1	45.4444	-0.838904	0.153239	-5.47448	4.38801e-08	3.08923e-06	39.6489
Tfrc	122.893	-0.840989	0.13051	-6.44389	1.16447e-10	1.30596e-08	141.773
Hist3h2ba	18.0918	-0.843014	0.278607	-3.02582	0.00247959	0.0373682	23.4756
Gpd1	113.838	-0.844573	0.168417	-5.01477	5.30962e-07	2.89329e-05	142.502
Slc25a20	653.25	-0.847438	0.0779457	-10.8721	1.56475e-27	8.87764e-25	804.375
Stard3	56.6899	-0.851245	0.111575	-7.62935	2.35947e-14	4.46218e-12	68.4448
Hadh	1021.55	-0.857228	0.075629	-11.3346	8.83864e-30	6.08919e-27	1339.96
Abcd3	62.5839	-0.861991	0.177674	-4.85152	1.22518e-06	6.1227e-05	74.5849
Ephx2	88.0628	-0.865328	0.0931807	-9.28656	1.59362e-20	5.69277e-18	105.575
Klf10	41.0334	-0.867251	0.17375	-4.99137	5.9952e-07	3.23037e-05	43.1219
Dapk2	17.5334	-0.868834	0.224893	-3.86333	0.000111853	0.00306484	24.9146
Ptp4a3	132.067	-0.872655	0.0972633	-8.97208	2.90959e-19	9.35432e-17	147.256
Nadk2	26.3015	-0.875328	0.174089	-5.02804	4.95509e-07	2.751e-05	32.2808
Ephx1	24.6285	-0.883062	0.220141	-4.01135	6.03733e-05	0.00183691	28.9854
Cxadr	14.6951	-0.889464	0.241844	-3.67784	0.000235216	0.00567165	12.7301
Prdm1	238.047	-0.892172	0.258207	-3.45526	0.000549769	0.011306	348.734
Cat	349.328	-0.892615	0.103504	-8.62397	6.46735e-18	1.83463e-15	447.899
Car2	427.65	-0.893485	0.260141	-3.43462	0.000593392	0.012049	648.416
Slc25a22	47.3928	-0.896659	0.128258	-6.99106	2.72808e-12	4.1113e-10	61.7677
Hadhb	1982.5	-0.901948	0.071085	-12.6883	6.86602e-37	8.27785e-34	2679.99
Polr3gl	23.9896	-0.903332	0.186631	-4.8402	1.29707e-06	6.38278e-05	26.0275
Icam1	12.9318	-0.903911	0.260142	-3.47468	0.000511461	0.0107618	16.7026
Myh14	11.9914	-0.906803	0.230764	-3.92957	8.50969e-05	0.00246474	15.771
Pde4a	9.91167	-0.907557	0.273641	-3.31659	0.000911219	0.0169994	12.1962
Impa2	25.9127	-0.910499	0.171177	-5.31905	1.04312e-07	6.75229e-06	30.6866
Timp4	22.6631	-0.916704	0.191386	-4.78982	1.66932e-06	8.09077e-05	30.1582
Ociad2	13.8455	-0.918191	0.294215	-3.12081	0.00180353	0.0289436	8.15656
Colq	10.1131	-0.922353	0.281659	-3.27471	0.0010577	0.0190181	9.74697
Slc25a42	29.7716	-0.924273	0.178299	-5.18383	2.17377e-07	1.31038e-05	33.6335
Dusp14	10.5723	-0.924951	0.263185	-3.51445	0.000440658	0.00944478	10.6898
Kcnj5	21.343	-0.938198	0.208802	-4.49324	7.01487e-06	0.000284279	19.0863
F3	20.5876	-0.946351	0.214617	-4.40948	1.03618e-05	0.000399758	25.4222
Alas2	985.5	-0.95005	0.208555	-4.5554	5.22859e-06	0.000222157	1497.8
Pnpla2	212.283	-0.95597	0.113783	-8.40173	4.39966e-17	1.14688e-14	276.47
Pdlim5	30.2386	-0.956928	0.21106	-4.53392	5.78977e-06	0.000239667	21.469
Rsad2	84.5732	-0.95797	0.180079	-5.31973	1.03923e-07	6.75229e-06	128.397
Gadd45b	22.7112	-0.963678	0.208962	-4.61175	3.99302e-06	0.000175117	26.0935
Glrx	45.5778	-0.966382	0.146808	-6.58261	4.62256e-11	5.71597e-09	44.1266
Gpc3	34.8331	-0.970434	0.279588	-3.47095	0.000518629	0.0108507	14.4419
Hemgn	43.0184	-0.973173	0.224007	-4.34439	1.39666e-05	0.000510256	62.7866
Lrg1	16.5127	-0.990721	0.197199	-5.02398	5.06127e-07	2.78948e-05	22.7636
Arl4a	48.0991	-0.999419	0.144088	-6.93615	4.02917e-12	5.7149e-10	53.4017
Cited2	32.2122	-0.999482	0.177097	-5.6437	1.66434e-08	1.29456e-06	32.5568
Eci1	471.865	-0.999993	0.0759714	-13.1628	1.43731e-39	2.31048e-36	620.118
Fdxr	7.97986	-1.0065	0.293759	-3.42628	0.00061191	0.0123729	8.55212
Ppm1j	11.164	-1.01796	0.25968	-3.92005	8.853e-05	0.00254128	14.0307
Mkrn1	28.9551	-1.02413	0.2069	-4.94989	7.4254e-07	3.91355e-05	42.3776
Tmem86b	39.6928	-1.04034	0.273384	-3.80541	0.000141568	0.00377189	60.7385
Cd52	72.0597	-1.04172	0.274689	-3.79238	0.000149212	0.00394288	109.82
Myo5c	15.3114	-1.0419	0.266072	-3.91587	9.00802e-05	0.00257811	24.1262
Fitm2	153.721	-1.06499	0.11651	-9.14072	6.20402e-20	2.13706e-17	203.358
Car1	22.5237	-1.07588	0.260109	-4.13627	3.52998e-05	0.00115406	32.8121
Fmo2	12.0203	-1.08547	0.276524	-3.9254	8.65869e-05	0.00249293	21.1115
S100a8	34.2289	-1.09283	0.367836	-2.97096	0.00296866	0.0431268	39.76
Tent5c	45.2261	-1.11531	0.207525	-5.37437	7.68506e-08	5.14739e-06	69.4529
Emb	68.8854	-1.12153	0.243568	-4.60458	4.13304e-06	0.000178759	107.659
Pdpn	29.9742	-1.13996	0.332968	-3.42364	0.000617894	0.0124678	30.1508
Gpcpd1	30.9163	-1.14442	0.155321	-7.36809	1.7309e-13	2.98116e-11	44.9128
S100a9	114.388	-1.15585	0.353063	-3.27376	0.00106125	0.0190181	143.121
Acot7	89.4162	-1.15602	0.132168	-8.74661	2.19858e-18	6.42584e-16	94.7625
Ahsp	296.109	-1.16756	0.316884	-3.68452	0.000229137	0.0055389	453.664
Rhd	60.7615	-1.19268	0.262249	-4.54788	5.41883e-06	0.000227237	94.1369
Slc27a1	42.3379	-1.19401	0.178258	-6.69824	2.10947e-11	2.71277e-09	44.878
Slc4a1	92.3188	-1.20076	0.239149	-5.02097	5.14116e-07	2.81741e-05	146.058
Acer2	12.345	-1.21398	0.262261	-4.62891	3.67597e-06	0.000165676	15.1546
Snca	44.2643	-1.21507	0.209184	-5.80863	6.29871e-09	5.32904e-07	63.5606
Erc1	8.78715	-1.22026	0.313737	-3.88942	0.000100483	0.0028338	9.96491
Cidea	799.081	-1.23611	0.0976155	-12.6631	9.46983e-37	1.01485e-33	949.637
Crat	309.689	-1.23876	0.0958288	-12.9269	3.17565e-38	4.37559e-35	399.287
Mthfd2	33.189	-1.2876	0.197393	-6.52301	6.8909e-11	8.20528e-09	37.287
Krt19	16.2976	-1.30437	0.310687	-4.19834	2.68883e-05	0.000916387	21.144
Grap2	5.0736	-1.32498	0.405173	-3.27017	0.00107482	0.0191975	7.98844
Slc22a3	4.03123	-1.34153	0.417877	-3.21035	0.00132573	0.0224327	5.43524
Cbr1	718.23	-1.37428	0.191168	-7.18882	6.5353e-13	1.03333e-10	611.563
RGD1309350	36.7932	-1.38147	0.218917	-6.3105	2.78137e-10	2.9159e-08	47.6331
Zfp423	6.20308	-1.39556	0.388609	-3.59117	0.000329193	0.00748837	5.74446
Csdc2	11.0726	-1.40813	0.247721	-5.68436	1.31304e-08	1.04664e-06	18.2171
Acaa2	1814.56	-1.41572	0.116714	-12.1298	7.33846e-34	6.43449e-31	2390.98
Abhd1	22.7343	-1.41604	0.178834	-7.91818	2.41017e-15	5.0535e-13	32.2263
Acot2	118.887	-1.42203	0.172534	-8.24199	1.69366e-16	4.18856e-14	136.563
Gpihbp1	413.056	-1.46788	0.107429	-13.6637	1.67164e-42	3.2246e-39	453.541
Rbp7	297.616	-1.4726	0.146524	-10.0503	9.16083e-24	4.41781e-21	343.725
Myo5b	6.45319	-1.47932	0.32522	-4.54867	5.39868e-06	0.000227237	8.59813
Rpe65	3.93766	-1.48413	0.453068	-3.27573	0.00105388	0.0189994	4.73045
Pdzd2	11.1728	-1.4977	0.286572	-5.22626	1.72975e-07	1.05591e-05	10.6368
Pcsk4	7.68793	-1.50241	0.320821	-4.68301	2.82697e-06	0.000129839	11.5736
Gal	4.66999	-1.53105	0.478155	-3.202	0.00136475	0.0230525	4.29809
Slc22a4	10.3255	-1.53867	0.300958	-5.11256	3.17817e-07	1.85778e-05	16.4535
Txnip	410.375	-1.56234	0.158253	-9.87239	5.48436e-23	2.40439e-20	409.28
Ech1	2036.47	-1.60634	0.104128	-15.4266	1.08367e-53	3.484e-50	2598.1
Mcm10	3.09284	-1.60924	0.509829	-3.15643	0.00159713	0.0261114	3.4922
Sult1a1	61.7766	-1.6201	0.154685	-10.4736	1.14249e-25	6.12186e-23	95.372
Trim10	5.90331	-1.62968	0.351018	-4.64271	3.43873e-06	0.000157188	9.62856
Aqp7	280.343	-1.64384	0.104857	-15.677	2.17201e-55	1.04745e-51	422.69
Plvap	8.22778	-1.70803	0.512031	-3.33579	0.000850576	0.0162131	9.78763
Rnase1	9.76369	-1.73209	0.346822	-4.99418	5.90875e-07	3.20168e-05	15.2375
Ngp	5.00797	-1.73665	0.560249	-3.09979	0.00193659	0.0306707	4.66753
Pon3	12.1331	-1.78568	0.539577	-3.3094	0.000934949	0.0173415	20.0024
Sbk2	13.0011	-1.80577	0.474316	-3.8071	0.000140608	0.00375668	16.9424
Asns	16.5136	-1.83644	0.23035	-7.97239	1.55635e-15	3.41159e-13	20.8878
Ctse	5.81234	-1.91277	0.379368	-5.042	4.60682e-07	2.59841e-05	8.4435
Lyz2	403.988	-1.92484	0.461009	-4.17529	2.97612e-05	0.00099324	678.158
Mal2	2.76283	-1.98849	0.61826	-3.21627	0.00129869	0.0221305	4.10132
Scn3b	3.47967	-2.00825	0.596937	-3.36427	0.000767474	0.0149143	3.06598
Clic3	18.3561	-2.04753	0.453556	-4.5144	6.34977e-06	0.000259507	24.8896
Rpl39l	3.00337	-2.05544	0.629769	-3.2638	0.00109929	0.0195621	2.7336
Decr1	1757.77	-2.15708	0.102675	-21.0088	5.45239e-98	5.25883e-94	2286.45
Cxcl17	7.58145	-2.22742	0.721528	-3.08709	0.00202124	0.0317506	12.4334
Ucp3	25.9501	-2.23233	0.25462	-8.76731	1.82989e-18	5.5154e-16	36.519
Alox15	603.546	-2.23531	0.278625	-8.02265	1.0349e-15	2.43455e-13	968.786
Angptl4	52.1366	-2.31951	0.317482	-7.30597	2.7528e-13	4.50013e-11	58.2332
Gprc5a	8.4944	-2.32615	0.623654	-3.72987	0.00019158	0.00487414	12.2473
Prx	3.06544	-2.43359	0.645601	-3.7695	0.000163578	0.00424116	3.73738
Napsa	19.286	-2.53119	0.730587	-3.46459	0.000531035	0.0110147	32.9657
Cyp2e1	6.59013	-2.68074	0.708386	-3.78429	0.000154149	0.00405113	9.98948
Hmgcs2	68.9697	-2.6898	0.244027	-11.0226	2.97494e-28	1.79333e-25	86.9777
Retsat	375.788	-2.69787	0.271072	-9.95259	2.45713e-23	1.12852e-20	486.87
Fbp2	8.89764	-2.78028	0.416503	-6.67528	2.46766e-11	3.13166e-09	10.2401
Adtrp	3.61889	-2.82223	0.601061	-4.69541	2.66075e-06	0.00012338	3.91967
LOC291863	2.13603	-2.88069	0.815493	-3.53246	0.00041172	0.00900461	3.70527
Mybpc1	2.84731	-2.88184	0.860575	-3.34874	0.000811811	0.0155974	3.07318
Wfdc10a	2.21282	-2.89602	0.892243	-3.24577	0.00117132	0.0205407	0.715133
Ager	74.8594	-2.92308	0.596298	-4.90205	9.48435e-07	4.84003e-05	129.128
Gpx2	5.17731	-3.15986	0.958836	-3.29551	0.000982419	0.0181285	8.87987
Anxa8	6.71345	-3.21352	0.747629	-4.29829	1.72122e-05	0.000619446	10.8872
Sftpc	1541.51	-3.36931	0.905768	-3.71983	0.000199353	0.00504662	2765.09
Scgb1a1	508.612	-3.50129	0.80428	-4.35332	1.34089e-05	0.000493623	895.152
Plet1	2.55296	-3.65325	1.0547	-3.4638	0.000532612	0.0110237	4.25077
Sftpb	42.3035	-3.90408	0.929659	-4.19947	2.67539e-05	0.00091504	75.5302
Acot1	8.56139	-3.96546	0.596577	-6.64702	2.99089e-11	3.74639e-09	7.17153
Defb4	17.2718	-3.99084	1.10411	-3.61452	0.000300899	0.00695965	30.4824
LOC100911498	76.8586	-4.0467	1.04146	-3.88561	0.000102074	0.00285362	32.4048
Pla2g1b	12.1784	-4.06211	0.925916	-4.38713	1.14857e-05	0.00043105	21.0733
Slc34a2	3.33268	-4.85833	1.31065	-3.7068	0.000209893	0.00519082	5.87076
Ctsm	2.39783	-5.12507	0.800268	-6.40419	1.51165e-10	1.6568e-08	4.17958
Pik3c2g	54.8959	-6.09482	0.412622	-14.7709	2.25552e-49	5.43863e-46	89.9388
