# Supplementary material for: Changes in transcriptomic landscape with macronutrients intake switch are independent from O-GlcNAcylation levels in heart throughout postnatal development in rats
Source: Heliyon. 2024 Apr 30;10(9):e30526. doi: 10.1016/j.heliyon.2024.e30526 (PMC11087977; doi:10.1016/j.heliyon.2024.e30526)
Supplement: Multimedia component 3 [file mmc3.xlsx]

## Sheet: Cluster 1
ID	Description	GeneRatio	BgRatio	pvalue	p.adjust	qvalue	geneID	Count
GO:0006091	generation of precursor metabolites and energy	54/382	459/18112	3.9393e-25	1.45203e-21	1.2274e-21	Nr1d1/Ldha/Pgk1/Bnip3/Cs/Pkm/Gcgr/Pfkfb2/Gapdh/Atp5f1d/Chchd10/Uqcrfs1/Coq10a/Bdnf/Cyb5a/Idh1/Alox5/Ndufa10/Acox1/Etfbkmt/Phkg1/Cox6a2/Coq9/Cox7b/Idh3b/Pygm/Sod2/Cd36/Hmgcl/Etfa/Suclg1/Cox4i1/Ndufa7/Ndufb10/Ndufs7/Ndufv2/Mrps36/Sucla2/Dld/Fh/Idh3g/Atp5mf/Mdh2/Uqcrc1/Sdhb/Uqcrq/Ndufs1/Pdha1/Mdh1/Dlst/Bpgm/Dio1/Pomc/Oxct1	54
GO:0015980	energy derivation by oxidation of organic compounds	41/382	318/18112	9.88551e-21	1.8219e-17	1.54006e-17	Nr1d1/Ldha/Bnip3/Cs/Gcgr/Atp5f1d/Chchd10/Uqcrfs1/Coq10a/Bdnf/Idh1/Ndufa10/Phkg1/Cox6a2/Coq9/Cox7b/Idh3b/Pygm/Sod2/Cd36/Etfa/Suclg1/Cox4i1/Ndufa7/Ndufs7/Ndufv2/Mrps36/Sucla2/Dld/Fh/Idh3g/Atp5mf/Mdh2/Uqcrc1/Sdhb/Uqcrq/Ndufs1/Pdha1/Mdh1/Dlst/Pomc	41
GO:0009060	aerobic respiration	31/382	180/18112	1.23132e-19	1.51288e-16	1.27884e-16	Bnip3/Cs/Atp5f1d/Chchd10/Uqcrfs1/Bdnf/Idh1/Ndufa10/Cox6a2/Coq9/Cox7b/Idh3b/Suclg1/Cox4i1/Ndufa7/Ndufs7/Ndufv2/Mrps36/Sucla2/Dld/Fh/Idh3g/Atp5mf/Mdh2/Uqcrc1/Sdhb/Uqcrq/Ndufs1/Pdha1/Mdh1/Dlst	31
GO:0044282	small molecule catabolic process	41/382	348/18112	2.88516e-19	2.20835e-16	1.86673e-16	Pcca/Ldha/Bckdhb/Dbt/Ivd/Gcsh/Xdh/Prodh1/Aldh5a1/Hpd/Aldh4a1/Pfkfb2/Auh/Hibadh/Cyp27a1/Echdc2/Ces1d/Hagh/Acox1/Bcat2/Eci2/Etfbkmt/Adhfe1/Acads/Gda/Ldhd/Kyat3/Hmgcl/Cpt2/Acadl/Hadhb/Etfa/Bckdha/Echs1/Dld/Got2/Dlst/Got1/Cda/Gcat/Oxct1	41
GO:0045333	cellular respiration	34/382	230/18112	2.99559e-19	2.20835e-16	1.86673e-16	Bnip3/Cs/Atp5f1d/Chchd10/Uqcrfs1/Coq10a/Bdnf/Idh1/Ndufa10/Cox6a2/Coq9/Cox7b/Idh3b/Sod2/Etfa/Suclg1/Cox4i1/Ndufa7/Ndufs7/Ndufv2/Mrps36/Sucla2/Dld/Fh/Idh3g/Atp5mf/Mdh2/Uqcrc1/Sdhb/Uqcrq/Ndufs1/Pdha1/Mdh1/Dlst	34
GO:0046395	carboxylic acid catabolic process	33/382	228/18112	1.98737e-18	1.22091e-15	1.03204e-15	Pcca/Bckdhb/Dbt/Ivd/Gcsh/Prodh1/Aldh5a1/Hpd/Aldh4a1/Auh/Hibadh/Echdc2/Ces1d/Acox1/Bcat2/Eci2/Etfbkmt/Adhfe1/Acads/Ldhd/Kyat3/Hmgcl/Cpt2/Acadl/Hadhb/Etfa/Bckdha/Echs1/Dld/Got2/Dlst/Got1/Gcat	33
GO:0016054	organic acid catabolic process	33/382	230/18112	2.60962e-18	1.37415e-15	1.16157e-15	Pcca/Bckdhb/Dbt/Ivd/Gcsh/Prodh1/Aldh5a1/Hpd/Aldh4a1/Auh/Hibadh/Echdc2/Ces1d/Acox1/Bcat2/Eci2/Etfbkmt/Adhfe1/Acads/Ldhd/Kyat3/Hmgcl/Cpt2/Acadl/Hadhb/Etfa/Bckdha/Echs1/Dld/Got2/Dlst/Got1/Gcat	33
GO:0009063	cellular amino acid catabolic process	22/382	103/18112	2.36207e-16	1.08832e-13	9.19963e-14	Pcca/Bckdhb/Dbt/Ivd/Gcsh/Prodh1/Aldh5a1/Hpd/Aldh4a1/Auh/Hibadh/Bcat2/Adhfe1/Kyat3/Hmgcl/Etfa/Bckdha/Dld/Got2/Dlst/Got1/Gcat	22
GO:0043648	dicarboxylic acid metabolic process	21/382	97/18112	8.55638e-16	3.50431e-13	2.96221e-13	Glul/Prodh1/Cs/Aldh5a1/Aldh4a1/Idh1/Adhfe1/Idh3b/Kyat3/Suclg1/Mrps36/Sucla2/Dld/Fh/Idh3g/Mdh2/Sdhb/Got2/Mdh1/Dlst/Got1	21
GO:0006099	tricarboxylic acid cycle	13/382	31/18112	1.95218e-14	7.19574e-12	6.08258e-12	Cs/Idh1/Idh3b/Suclg1/Mrps36/Sucla2/Fh/Idh3g/Mdh2/Sdhb/Pdha1/Mdh1/Dlst	13
GO:0006103	2-oxoglutarate metabolic process	10/382	18/18112	5.83472e-13	1.84487e-10	1.55947e-10	Idh1/Adhfe1/Idh3b/Kyat3/Mrps36/Dld/Idh3g/Got2/Dlst/Got1	10
GO:0006520	cellular amino acid metabolic process	29/382	269/18112	6.00608e-13	1.84487e-10	1.55947e-10	Pcca/Glul/Bckdhb/Dbt/Ivd/Gcsh/Prodh1/Aldh5a1/Hpd/Aldh4a1/Auh/Vars1/Hibadh/Ggt5/Mpst/Bcat2/Dpep1/Adhfe1/Kyat3/Hmgcl/Etfa/Bckdha/Dld/Fh/Got2/Dlst/Got1/Gcat/Dio1	29
GO:0006790	sulfur compound metabolic process	30/382	319/18112	8.06219e-12	2.28594e-09	1.93231e-09	Hbb/Gstm2/Gstk1/Xdh/Cs/Gpx1/Gstm7/Clic2/Ggt5/Idh1/Mpst/Hagh/Isca1/Mmachc/Dpep1/Mpc2/Mpc1/Mcee/Pdk1/Sod2/Amd1/Hmgcl/Suclg1/Sucla2/Dld/Pdha1/Dlst/Gsta1/Abcb7/Pdhx	30
GO:0046034	ATP metabolic process	28/382	286/18112	1.57921e-11	4.15783e-09	3.51463e-09	Hspa1b/Ldha/Pgk1/Tspo/Pkm/Pfkfb2/Gapdh/Atp5f1d/Chchd10/Uqcrfs1/Bdnf/Ndufa10/Clpx/Cox6a2/Coq9/Cox7b/Bphl/Cox4i1/Ndufa7/Ndufs7/Ndufv2/Dld/Atp5mf/Uqcrc1/Uqcrq/Ndufs1/Bpgm/Hspa8	28
GO:0022900	electron transport chain	19/382	129/18112	2.8557e-11	6.97806e-09	5.89858e-09	Uqcrfs1/Bdnf/Cyb5a/Ndufa10/Cox6a2/Coq9/Cox7b/Sod2/Etfa/Cox4i1/Ndufa7/Ndufb10/Ndufs7/Ndufv2/Dld/Uqcrc1/Sdhb/Uqcrq/Ndufs1	19
GO:0006631	fatty acid metabolic process	34/382	426/18112	3.029e-11	6.97806e-09	5.89858e-09	Pcca/Gstm2/Ivd/Cyp2t1/Ankrd23/Acsf2/Tbxas1/Scd/Gpx1/Auh/Aloxe3/Gstm7/Echdc2/Ggt5/Ces1d/Alox5ap/Alox5/Acox1/Eci2/Etfbkmt/Cryl1/Acads/Pdk1/Mid1ip1/Cd36/Cpt2/Acadl/Hadhb/Etfa/Echs1/Dld/Nr1h3/Gsta1/Ltc4s	34
GO:0098869	cellular oxidant detoxification	17/382	102/18112	4.24984e-11	9.21465e-09	7.78918e-09	LOC100134871/Hba-a3/Hbb/Gstm2/Gstk1/Nqo1/Gpx1/Gstm7/Clic2/Alox5ap/Prdx5/Sod2/Cd36/Prdx3/Gsta1/Hp/Ltc4s	17
GO:0098754	detoxification	19/382	134/18112	5.64229e-11	1.15541e-08	9.76676e-09	Slc22a18/Akr7a3/LOC100134871/Hba-a3/Hbb/Gstm2/Gstk1/Nqo1/Gpx1/Gstm7/Clic2/Alox5ap/Prdx5/Sod2/Cd36/Prdx3/Gsta1/Hp/Ltc4s	19
GO:0009636	response to toxic substance	28/382	304/18112	6.70987e-11	1.30171e-08	1.10034e-08	Scn1b/Slc22a18/Akr7a3/LOC100134871/Hba-a3/Hbb/Gstm2/Gstk1/Nqo1/Gpx1/Gstm7/Clic2/Ddit3/Ccl5/Alox5ap/Cyp11a1/Wdr35/Cst3/Prdx5/Alas1/Sod2/Cd36/Prdx3/Fech/Gsta1/Bdh1/Hp/Ltc4s	28
GO:0009083	branched-chain amino acid catabolic process	9/382	20/18112	1.02885e-10	1.89616e-08	1.60283e-08	Bckdhb/Dbt/Ivd/Auh/Hibadh/Bcat2/Hmgcl/Bckdha/Dld	9
GO:1901606	alpha-amino acid catabolic process	15/382	86/18112	3.08962e-10	5.42301e-08	4.58409e-08	Ivd/Gcsh/Prodh1/Hpd/Aldh4a1/Auh/Hibadh/Bcat2/Adhfe1/Kyat3/Hmgcl/Got2/Dlst/Got1/Gcat	15
GO:1990748	cellular detoxification	17/382	118/18112	4.55103e-10	7.59823e-08	6.42281e-08	LOC100134871/Hba-a3/Hbb/Gstm2/Gstk1/Nqo1/Gpx1/Gstm7/Clic2/Alox5ap/Prdx5/Sod2/Cd36/Prdx3/Gsta1/Hp/Ltc4s	17
GO:0022904	respiratory electron transport chain	16/382	103/18112	4.74116e-10	7.59823e-08	6.42281e-08	Uqcrfs1/Bdnf/Ndufa10/Cox6a2/Coq9/Sod2/Etfa/Cox4i1/Ndufa7/Ndufs7/Ndufv2/Dld/Uqcrc1/Sdhb/Uqcrq/Ndufs1	16
GO:0009081	branched-chain amino acid metabolic process	9/382	24/18112	7.43242e-10	1.1415e-07	9.64911e-08	Bckdhb/Dbt/Ivd/Auh/Hibadh/Bcat2/Hmgcl/Bckdha/Dld	9
GO:0019646	aerobic electron transport chain	13/382	68/18112	1.4658e-09	2.16117e-07	1.82685e-07	Uqcrfs1/Bdnf/Ndufa10/Cox6a2/Coq9/Cox4i1/Ndufa7/Ndufs7/Ndufv2/Dld/Uqcrc1/Uqcrq/Ndufs1	13
GO:0097237	cellular response to toxic substance	17/382	132/18112	2.67553e-09	3.79309e-07	3.20631e-07	LOC100134871/Hba-a3/Hbb/Gstm2/Gstk1/Nqo1/Gpx1/Gstm7/Clic2/Alox5ap/Prdx5/Sod2/Cd36/Prdx3/Gsta1/Hp/Ltc4s	17
GO:0006119	oxidative phosphorylation	17/382	133/18112	3.0093e-09	4.10826e-07	3.47272e-07	Atp5f1d/Chchd10/Uqcrfs1/Bdnf/Ndufa10/Cox6a2/Coq9/Cox7b/Cox4i1/Ndufa7/Ndufs7/Ndufv2/Dld/Atp5mf/Uqcrc1/Uqcrq/Ndufs1	17
GO:0006749	glutathione metabolic process	13/382	74/18112	4.36211e-09	5.74241e-07	4.85408e-07	Hbb/Gstm2/Gstk1/Gpx1/Gstm7/Clic2/Ggt5/Idh1/Hagh/Mmachc/Dpep1/Sod2/Gsta1	13
GO:1901605	alpha-amino acid metabolic process	20/382	194/18112	5.5197e-09	7.01573e-07	5.93042e-07	Glul/Ivd/Gcsh/Prodh1/Aldh5a1/Hpd/Aldh4a1/Auh/Hibadh/Mpst/Bcat2/Dpep1/Adhfe1/Kyat3/Hmgcl/Fh/Got2/Dlst/Got1/Gcat	20
GO:0006575	cellular modified amino acid metabolic process	20/382	198/18112	7.85176e-09	9.6472e-07	8.15481e-07	Hbb/Gstm2/Gstk1/Gpx1/Abhd16a/Gstm7/Clic2/Ggt5/Idh1/Hagh/Mmachc/Crym/Dpep1/Sod2/Ckmt2/Cpt2/Acadl/Ctsb/Gsta1/Dio1	20
GO:0042775	mitochondrial ATP synthesis coupled electron transport	13/382	79/18112	1.00013e-08	1.18919e-06	1.00523e-06	Uqcrfs1/Bdnf/Ndufa10/Cox6a2/Coq9/Cox4i1/Ndufa7/Ndufs7/Ndufv2/Dld/Uqcrc1/Uqcrq/Ndufs1	13
GO:0042773	ATP synthesis coupled electron transport	13/382	81/18112	1.36934e-08	1.5773e-06	1.3333e-06	Uqcrfs1/Bdnf/Ndufa10/Cox6a2/Coq9/Cox4i1/Ndufa7/Ndufs7/Ndufv2/Dld/Uqcrc1/Uqcrq/Ndufs1	13
GO:0009062	fatty acid catabolic process	14/382	105/18112	4.3814e-08	4.89389e-06	4.13683e-06	Pcca/Ivd/Auh/Echdc2/Ces1d/Acox1/Eci2/Etfbkmt/Acads/Cpt2/Acadl/Hadhb/Etfa/Echs1	14
GO:0072329	monocarboxylic acid catabolic process	15/382	124/18112	5.46705e-08	5.92693e-06	5.01005e-06	Pcca/Ivd/Auh/Echdc2/Ces1d/Acox1/Eci2/Etfbkmt/Acads/Ldhd/Cpt2/Acadl/Hadhb/Etfa/Echs1	15
GO:0072593	reactive oxygen species metabolic process	21/382	246/18112	6.41345e-08	6.75427e-06	5.70941e-06	Dcxr/Hba-a3/Hbb/Bnip3/Xdh/Nqo1/Tspo/Gpx1/Tyrobp/Ncf4/Alox5/Dhrs4/Acox1/Prdx5/Sod2/Cd36/Prdx3/Ndufs1/F2rl1/Abcb7/Hp	21
GO:0042542	response to hydrogen peroxide	19/382	204/18112	6.93151e-08	6.99955e-06	5.91674e-06	Hba-a3/Hbb/Ldha/Bnip3/Xdh/Nqo1/Gpx1/Mb/Ddit3/Map1lc3a/Cyp11a1/Aqp1/Cst3/Sod2/Endog/Il18bp/Prdx3/Hp/Hspa8	19
GO:0006086	acetyl-CoA biosynthetic process from pyruvate	6/382	12/18112	7.02613e-08	6.99955e-06	5.91674e-06	Mpc2/Mpc1/Pdk1/Dld/Pdha1/Pdhx	6
GO:0007584	response to nutrient	24/382	317/18112	7.28411e-08	7.06558e-06	5.97256e-06	Ldha/Bckdhb/Nqo1/Tspo/Pkm/Gpx1/Bdnf/Ddit3/Ccl5/Alox5/Cyp11a1/Gsn/Crym/Alpl/Sod2/Cd36/Hmgcl/Bckdha/Cox4i1/Bdh1/Slc16a1/Hp/Ltc4s/Oxct1	24
GO:0006635	fatty acid beta-oxidation	12/382	79/18112	9.36019e-08	8.84658e-06	7.47805e-06	Ivd/Auh/Echdc2/Acox1/Eci2/Etfbkmt/Acads/Cpt2/Acadl/Hadhb/Etfa/Echs1	12
GO:0000302	response to reactive oxygen species	22/382	281/18112	1.43763e-07	1.32478e-05	1.11984e-05	Hba-a3/Hbb/Ldha/Bnip3/Xdh/Nqo1/Gpx1/Mb/Ddit3/Map1lc3a/Cyp11a1/Aqp1/Ucp2/Cst3/Prdx5/Sod2/Cd36/Endog/Il18bp/Prdx3/Hp/Hspa8	22
GO:0019886	antigen processing and presentation of exogenous peptide antigen via MHC class II	7/382	21/18112	1.58363e-07	1.42372e-05	1.20348e-05	RT1-Db1/RT1-Ba/Fcer1g/B2m/RT1-Da/Fcgr2b/Ctss	7
GO:0006120	mitochondrial electron transport, NADH to ubiquinone	8/382	31/18112	1.87789e-07	1.64807e-05	1.39312e-05	Bdnf/Ndufa10/Coq9/Ndufa7/Ndufs7/Ndufv2/Dld/Ndufs1	8
GO:0034440	lipid oxidation	14/382	120/18112	2.40132e-07	2.05843e-05	1.74e-05	Ivd/Auh/Echdc2/Alox5/Acox1/Eci2/Etfbkmt/Acads/Cd36/Cpt2/Acadl/Hadhb/Etfa/Echs1	14
GO:0002478	antigen processing and presentation of exogenous peptide antigen	8/382	33/18112	3.18536e-07	2.66847e-05	2.25566e-05	RT1-Db1/RT1-Ba/Fcer1g/B2m/RT1-Da/RT1-S3/Fcgr2b/Ctss	8
GO:0006637	acyl-CoA metabolic process	12/382	89/18112	3.58993e-07	2.87663e-05	2.43162e-05	Cs/Mpc2/Mpc1/Mcee/Pdk1/Hmgcl/Suclg1/Sucla2/Dld/Pdha1/Dlst/Pdhx	12
GO:0035383	thioester metabolic process	12/382	89/18112	3.58993e-07	2.87663e-05	2.43162e-05	Cs/Mpc2/Mpc1/Mcee/Pdk1/Hmgcl/Suclg1/Sucla2/Dld/Pdha1/Dlst/Pdhx	12
GO:0042180	cellular ketone metabolic process	19/382	233/18112	5.54166e-07	4.34607e-05	3.67375e-05	Nr1d1/Coq10a/Ces1d/Pdss2/Dhrs4/Hagh/Cyp11a1/Etfbkmt/Coq9/Coq5/Pdk1/Kyat3/Mid1ip1/Acadl/Fh/Coq3/Got2/Nr1h3/Oxct1	19
GO:0002495	antigen processing and presentation of peptide antigen via MHC class II	7/382	25/18112	6.0866e-07	4.674e-05	3.95095e-05	RT1-Db1/RT1-Ba/Fcer1g/B2m/RT1-Da/Fcgr2b/Ctss	7
GO:0031343	positive regulation of cell killing	12/382	94/18112	6.56965e-07	4.94198e-05	4.17748e-05	Hspa1b/Klrk1/Prf1/RT1-Db1/Tyrobp/RT1-T24-3/B2m/RT1-Da/RT1-S3/F2rl1/Pomc/Hspa8	12
GO:0019395	fatty acid oxidation	13/382	113/18112	7.6204e-07	5.61776e-05	4.74871e-05	Ivd/Auh/Echdc2/Acox1/Eci2/Etfbkmt/Acads/Cd36/Cpt2/Acadl/Hadhb/Etfa/Echs1	13
GO:0006084	acetyl-CoA metabolic process	8/382	37/18112	8.22788e-07	5.94666e-05	5.02673e-05	Cs/Mpc2/Mpc1/Pdk1/Dld/Pdha1/Dlst/Pdhx	8
GO:1990542	mitochondrial transmembrane transport	11/382	81/18112	1.02841e-06	7.28985e-05	6.16214e-05	Slc25a29/Slc25a38/Slc25a21/Ccdc51/Ucp2/Mpc2/Mpc1/Slc25a4/Abcb7/Tomm40/Slc25a37	11
GO:0002504	antigen processing and presentation of peptide or polysaccharide antigen via MHC class II	7/382	27/18112	1.08422e-06	7.54044e-05	6.37396e-05	RT1-Db1/RT1-Ba/Fcer1g/B2m/RT1-Da/Fcgr2b/Ctss	7
GO:0001912	positive regulation of leukocyte mediated cytotoxicity	11/382	84/18112	1.48896e-06	0.000101636	8.59129e-05	Hspa1b/Klrk1/RT1-Db1/Tyrobp/RT1-T24-3/B2m/RT1-Da/RT1-S3/F2rl1/Pomc/Hspa8	11
GO:0006107	oxaloacetate metabolic process	5/382	11/18112	1.69199e-06	0.000111369	9.41407e-05	Cs/Mdh2/Got2/Mdh1/Got1	5
GO:0033539	fatty acid beta-oxidation using acyl-CoA dehydrogenase	5/382	11/18112	1.69199e-06	0.000111369	9.41407e-05	Ivd/Etfbkmt/Acads/Acadl/Etfa	5
GO:0006085	acetyl-CoA biosynthetic process	6/382	19/18112	1.82009e-06	0.000117699	9.94913e-05	Mpc2/Mpc1/Pdk1/Dld/Pdha1/Pdhx	6
GO:0019884	antigen processing and presentation of exogenous antigen	8/382	41/18112	1.89161e-06	0.000120215	0.000101618	RT1-Db1/RT1-Ba/Fcer1g/B2m/RT1-Da/RT1-S3/Fcgr2b/Ctss	8
GO:0006090	pyruvate metabolic process	13/382	123/18112	2.01606e-06	0.000125952	0.000106468	Ldha/Pgk1/Pkm/Pfkfb2/Gapdh/Ldhb/Mpc2/Mpc1/Pdk1/Dld/Pdha1/Bpgm/Pdhx	13
GO:0006734	NADH metabolic process	7/382	30/18112	2.35355e-06	0.000144587	0.00012222	Ldha/Nqo1/Idh3b/Idh3g/Mdh2/Mdh1/Dlst	7
GO:0033865	nucleoside bisphosphate metabolic process	12/382	110/18112	3.5752e-06	0.000209177	0.000176818	Cs/Mpc2/Mpc1/Mcee/Pdk1/Hmgcl/Suclg1/Sucla2/Dld/Pdha1/Dlst/Pdhx	12
GO:0033875	ribonucleoside bisphosphate metabolic process	12/382	110/18112	3.5752e-06	0.000209177	0.000176818	Cs/Mpc2/Mpc1/Mcee/Pdk1/Hmgcl/Suclg1/Sucla2/Dld/Pdha1/Dlst/Pdhx	12
GO:0034032	purine nucleoside bisphosphate metabolic process	12/382	110/18112	3.5752e-06	0.000209177	0.000176818	Cs/Mpc2/Mpc1/Mcee/Pdk1/Hmgcl/Suclg1/Sucla2/Dld/Pdha1/Dlst/Pdhx	12
GO:0046394	carboxylic acid biosynthetic process	20/382	290/18112	3.8133e-06	0.000219622	0.000185647	Glul/Nr1d1/Gstm2/Pkm/Tbxas1/Scd/Aloxe3/Gstm7/Cyp27a1/Ggt5/Ces1d/Alox5ap/Alox5/Bcat2/Mid1ip1/Acadl/Got2/Got1/Nr1h3/Ltc4s	20
GO:0002449	lymphocyte mediated immunity	21/382	317/18112	4.11023e-06	0.000233082	0.000197025	Hspa1b/Klrk1/C8b/C1qa/C1qc/C1qb/Prf1/RT1-Db1/RT1-Ba/Fcer1g/RT1-T24-3/Nkg7/C1s/B2m/RT1-Da/Dusp22/Parp3/Rsad2/RT1-S3/Fcgr2b/Hspa8	21
GO:0016053	organic acid biosynthetic process	20/382	292/18112	4.23009e-06	0.000236244	0.000199698	Glul/Nr1d1/Gstm2/Pkm/Tbxas1/Scd/Aloxe3/Gstm7/Cyp27a1/Ggt5/Ces1d/Alox5ap/Alox5/Bcat2/Mid1ip1/Acadl/Got2/Got1/Nr1h3/Ltc4s	20
GO:0033108	mitochondrial respiratory chain complex assembly	11/382	95/18112	5.08893e-06	0.000279967	0.000236657	Dmac2/Cox20/Uqcrfs1/Ndufa10/Ndufa6/Tmem126a/Ndufb10/Ndufs7/Ndufs1/Ttc19/Oma1	11
GO:0006536	glutamate metabolic process	7/382	34/18112	5.78321e-06	0.000313484	0.000264989	Glul/Prodh1/Aldh5a1/Aldh4a1/Adhfe1/Got2/Got1	7
GO:0006959	humoral immune response	18/382	249/18112	6.09094e-06	0.00032538	0.000275045	C8b/C1qa/C1qc/C1qb/Pf4/Gapdh/RT1-Db1/Alox5/Slpi/C1s/B2m/Hist1h2bq/Npy/RT1-S3/Gpr183/Pomc/Tf/Fcgr2b	18
GO:0007568	aging	23/382	379/18112	6.19767e-06	0.000326351	0.000275866	Gstm2/Xdh/Nqo1/Tspo/C1qa/C1qb/Ifi27l2b/Gpx1/Bdnf/Ddit3/Bcl2a1/Ccl5/Gsn/Ucp2/Alpl/Sod2/Slc25a4/Endog/Dld/Gsta1/Npy/Hp/Hspa8	23
GO:0009259	ribonucleotide metabolic process	23/382	382/18112	7.05143e-06	0.000366078	0.000309447	Pgk1/Aprt/Xdh/Cs/Pkm/Pfkfb2/Gapdh/Atp5f1d/Mpc2/Mpc1/Mcee/Gda/Pdk1/Hmgcl/Suclg1/Sucla2/Dld/Atp5mf/Pdha1/Dlst/Bpgm/Cda/Pdhx	23
GO:0016042	lipid catabolic process	21/382	329/18112	7.30292e-06	0.000373869	0.000316033	Pcca/Ivd/Pla2g12a/Pla2g2a/Auh/Abhd16a/Nceh1/Cyp27a1/Echdc2/Ces1d/Idh1/Acox1/Eci2/Etfbkmt/Plaat3/Acads/Cpt2/Acadl/Hadhb/Etfa/Echs1	21
GO:0008637	apoptotic mitochondrial changes	12/382	118/18112	7.45558e-06	0.000376456	0.000318219	Hspa1b/Bnip3/Gpx1/Chchd10/Wdr35/Higd1a/Sod2/Slc25a4/Fam162a/Ghitm/Ndufs1/Bnip3l	12
GO:0002250	adaptive immune response	24/382	415/18112	8.78691e-06	0.000431847	0.000365042	Hspa1b/Klrk1/C8b/Cd7/C1qa/C1qc/C1qb/Prf1/RT1-Db1/RT1-Ba/Fcer1g/RT1-T24-3/C1s/B2m/RT1-Da/Dusp22/Parp3/Il18bp/Rsad2/RT1-S3/Gpr183/Fcgr2b/Ctss/Hspa8	24
GO:0072521	purine-containing compound metabolic process	24/382	415/18112	8.78691e-06	0.000431847	0.000365042	Pgk1/Aprt/Xdh/Cs/Pkm/Pfkfb2/Gapdh/Atp5f1d/Mpc2/Macrod1/Mpc1/Mcee/Gda/Pdk1/Amd1/Hmgcl/Suclg1/Sucla2/Dld/Atp5mf/Pdha1/Dlst/Bpgm/Pdhx	24
GO:0048002	antigen processing and presentation of peptide antigen	9/382	66/18112	9.62715e-06	0.000466917	0.000394687	RT1-Db1/RT1-Ba/Fcer1g/RT1-T24-3/B2m/RT1-Da/RT1-S3/Fcgr2b/Ctss	9
GO:0009150	purine ribonucleotide metabolic process	22/382	363/18112	1.00742e-05	0.000482255	0.000407652	Pgk1/Aprt/Xdh/Cs/Pkm/Pfkfb2/Gapdh/Atp5f1d/Mpc2/Mpc1/Mcee/Gda/Pdk1/Hmgcl/Suclg1/Sucla2/Dld/Atp5mf/Pdha1/Dlst/Bpgm/Pdhx	22
GO:0019693	ribose phosphate metabolic process	23/382	392/18112	1.07263e-05	0.000506885	0.000428472	Pgk1/Aprt/Xdh/Cs/Pkm/Pfkfb2/Gapdh/Atp5f1d/Mpc2/Mpc1/Mcee/Gda/Pdk1/Hmgcl/Suclg1/Sucla2/Dld/Atp5mf/Pdha1/Dlst/Bpgm/Cda/Pdhx	23
GO:1990845	adaptive thermogenesis	14/382	166/18112	1.17688e-05	0.000549113	0.000464167	Nr1d1/Scd/Ddit3/Ces1d/Ucp2/Alpl/Cd36/Cpt2/Acadl/Slc25a4/Fh/Nr1h3/Gadd45g/Oma1	14
GO:0002443	leukocyte mediated immunity	24/382	423/18112	1.20679e-05	0.000556029	0.000470013	Hspa1b/Klrk1/C8b/C1qa/C1qc/C1qb/Prf1/RT1-Db1/RT1-Ba/Fcer1g/Tyrobp/RT1-T24-3/Nkg7/C1s/B2m/RT1-Da/Dusp22/Parp3/Rsad2/RT1-S3/F2rl1/Pomc/Fcgr2b/Hspa8	24
GO:0001659	temperature homeostasis	15/382	191/18112	1.36271e-05	0.000620117	0.000524188	Nr1d1/Scd/Gpx1/Ddit3/Ces1d/Ccl5/Ucp2/Alpl/Cd36/Cpt2/Acadl/Fh/Nr1h3/Gadd45g/Oma1	15
GO:0010821	regulation of mitochondrion organization	13/382	147/18112	1.4494e-05	0.000651521	0.000550733	Hspa1b/Bnip3/Tspo/Gpx1/Chchd10/Wdr35/Higd1a/Slc25a4/Fam162a/Endog/Ghitm/Bnip3l/Oma1	13
GO:0001909	leukocyte mediated cytotoxicity	13/382	148/18112	1.55915e-05	0.000692414	0.0005853	Hspa1b/Klrk1/Prf1/RT1-Db1/Tyrobp/RT1-T24-3/Nkg7/B2m/RT1-Da/RT1-S3/F2rl1/Pomc/Hspa8	13
GO:0044272	sulfur compound biosynthetic process	11/382	107/18112	1.61165e-05	0.000707206	0.000597804	Ggt5/Mpst/Hagh/Mpc2/Mpc1/Pdk1/Amd1/Dld/Pdha1/Gsta1/Pdhx	11
GO:0106106	cold-induced thermogenesis	13/382	150/18112	1.80076e-05	0.000780517	0.000659774	Nr1d1/Scd/Ddit3/Ces1d/Ucp2/Alpl/Cd36/Cpt2/Acadl/Fh/Nr1h3/Gadd45g/Oma1	13
GO:0022411	cellular component disassembly	24/382	434/18112	1.8395e-05	0.000780517	0.000659774	Lmod2/Bnip3/Tspo/Sptb/C1qa/C1qc/C1qb/Map1lc3a/Gabarapl2/Plek/Gsn/Plaat3/Cst3/Trim54/Mid1ip1/Slc25a4/Endog/Retreg1/Tmod4/Add2/Bnip3l/F2rl1/Ctss/Hspa8	24
GO:0010823	negative regulation of mitochondrion organization	8/382	55/18112	1.86342e-05	0.000780517	0.000659774	Hspa1b/Bnip3/Tspo/Gpx1/Higd1a/Slc25a4/Ghitm/Oma1	8
GO:0042743	hydrogen peroxide metabolic process	8/382	55/18112	1.86342e-05	0.000780517	0.000659774	Hba-a3/Hbb/Gpx1/Acox1/Prdx5/Sod2/Prdx3/Hp	8
GO:0006744	ubiquinone biosynthetic process	5/382	17/18112	2.04117e-05	0.000835972	0.00070665	Coq10a/Pdss2/Coq9/Coq5/Coq3	5
GO:1901663	quinone biosynthetic process	5/382	17/18112	2.04117e-05	0.000835972	0.00070665	Coq10a/Pdss2/Coq9/Coq5/Coq3	5
GO:0001910	regulation of leukocyte mediated cytotoxicity	11/382	110/18112	2.09612e-05	0.000843897	0.000713349	Hspa1b/Klrk1/RT1-Db1/Tyrobp/RT1-T24-3/B2m/RT1-Da/RT1-S3/F2rl1/Pomc/Hspa8	11
GO:0006779	porphyrin-containing compound biosynthetic process	6/382	28/18112	2.1521e-05	0.000843897	0.000713349	Sptb/Slc25a39/Alas1/Fech/Abcb7/Ank1	6
GO:0033014	tetrapyrrole biosynthetic process	6/382	28/18112	2.1521e-05	0.000843897	0.000713349	Sptb/Slc25a39/Alas1/Fech/Abcb7/Ank1	6
GO:0042744	hydrogen peroxide catabolic process	6/382	28/18112	2.1521e-05	0.000843897	0.000713349	Hba-a3/Hbb/Gpx1/Prdx5/Prdx3/Hp	6
GO:0031341	regulation of cell killing	12/382	132/18112	2.34155e-05	0.000908522	0.000767977	Hspa1b/Klrk1/Prf1/RT1-Db1/Tyrobp/RT1-T24-3/B2m/RT1-Da/RT1-S3/F2rl1/Pomc/Hspa8	12
GO:0016064	immunoglobulin mediated immune response	13/382	154/18112	2.38427e-05	0.00091546	0.000773842	C8b/C1qa/C1qc/C1qb/RT1-Db1/RT1-Ba/Fcer1g/C1s/B2m/RT1-Da/Parp3/RT1-S3/Fcgr2b	13
GO:0002460	adaptive immune response based on somatic recombination of immune receptors built from immunoglobulin superfamily domains	20/382	330/18112	2.5469e-05	0.00096782	0.000818102	Hspa1b/C8b/C1qa/C1qc/C1qb/Prf1/RT1-Db1/RT1-Ba/Fcer1g/RT1-T24-3/C1s/B2m/RT1-Da/Dusp22/Parp3/Il18bp/Rsad2/RT1-S3/Fcgr2b/Hspa8	20
GO:0044242	cellular lipid catabolic process	16/382	226/18112	2.57817e-05	0.000969708	0.000819697	Pcca/Ivd/Auh/Abhd16a/Echdc2/Ces1d/Idh1/Acox1/Eci2/Etfbkmt/Acads/Cpt2/Acadl/Hadhb/Etfa/Echs1	16
GO:0006163	purine nucleotide metabolic process	22/382	388/18112	2.81377e-05	0.00104763	0.000885569	Pgk1/Aprt/Xdh/Cs/Pkm/Pfkfb2/Gapdh/Atp5f1d/Mpc2/Mpc1/Mcee/Gda/Pdk1/Hmgcl/Suclg1/Sucla2/Dld/Atp5mf/Pdha1/Dlst/Bpgm/Pdhx	22
GO:0001916	positive regulation of T cell mediated cytotoxicity	7/382	43/18112	2.94233e-05	0.00108454	0.000916767	Hspa1b/RT1-Db1/RT1-T24-3/B2m/RT1-Da/RT1-S3/Hspa8	7
GO:0001906	cell killing	16/382	229/18112	3.02865e-05	0.00110531	0.000934322	Hspa1b/Klrk1/Pf4/Gapdh/Prf1/RT1-Db1/Tyrobp/RT1-T24-3/Nkg7/B2m/RT1-Da/Npy/RT1-S3/F2rl1/Pomc/Hspa8	16
GO:0019724	B cell mediated immunity	13/382	159/18112	3.34163e-05	0.00120758	0.00102077	C8b/C1qa/C1qc/C1qb/RT1-Db1/RT1-Ba/Fcer1g/C1s/B2m/RT1-Da/Parp3/RT1-S3/Fcgr2b	13
GO:0006551	leucine metabolic process	4/382	10/18112	3.69913e-05	0.00131293	0.00110983	Ivd/Auh/Bcat2/Hmgcl	4
GO:0006743	ubiquinone metabolic process	5/382	19/18112	3.70442e-05	0.00131293	0.00110983	Coq10a/Pdss2/Coq9/Coq5/Coq3	5
GO:0009743	response to carbohydrate	21/382	369/18112	4.04955e-05	0.00142158	0.00120167	Glul/Nr1d1/Ldha/Nqo1/Gpx1/Pfkfb2/RT1-Db1/Map2k3/Nr0b2/Cyp11a1/Ucp2/Wdr35/Cst3/Mpc2/Sod2/Endog/Got1/Ctsb/Col4a3/Hp/Oxct1	21
GO:0001676	long-chain fatty acid metabolic process	11/382	119/18112	4.37807e-05	0.00152241	0.0012869	Gstm2/Cyp2t1/Gpx1/Aloxe3/Gstm7/Alox5/Cd36/Cpt2/Acadl/Gsta1/Ltc4s	11
GO:0045454	cell redox homeostasis	6/382	32/18112	4.82054e-05	0.00166061	0.00140372	Nqo1/Gpx1/Ddit3/Prdx5/Dld/Prdx3	6
GO:0019372	lipoxygenase pathway	4/382	11/18112	5.71623e-05	0.00190482	0.00161015	Gpx1/Aloxe3/Alox5ap/Alox5	4
GO:0051121	hepoxilin metabolic process	4/382	11/18112	5.71623e-05	0.00190482	0.00161015	Gstm2/Aloxe3/Gstm7/Alox5	4
GO:0051122	hepoxilin biosynthetic process	4/382	11/18112	5.71623e-05	0.00190482	0.00161015	Gstm2/Aloxe3/Gstm7/Alox5	4
GO:0035384	thioester biosynthetic process	6/382	33/18112	5.78784e-05	0.00190482	0.00161015	Mpc2/Mpc1/Pdk1/Dld/Pdha1/Pdhx	6
GO:0071616	acyl-CoA biosynthetic process	6/382	33/18112	5.78784e-05	0.00190482	0.00161015	Mpc2/Mpc1/Pdk1/Dld/Pdha1/Pdhx	6
GO:0030099	myeloid cell differentiation	23/382	438/18112	6.09511e-05	0.00198819	0.00168063	Hspa1b/Hbb/Slc25a38/Zbtb16/C1qc/Pf4/Mb/RT1-Db1/Ccl5/Fcer1g/Tyrobp/B2m/Alas1/Exoc6/Junb/Prdx3/Ccr1/Bpgm/Fech/Gpr183/F2rl1/Tf/Ank1	23
GO:0006089	lactate metabolic process	5/382	21/18112	6.26124e-05	0.00200686	0.00169641	Ldha/Pfkfb2/Hagh/Ldhb/Ldhd	5
GO:0043651	linoleic acid metabolic process	5/382	21/18112	6.26124e-05	0.00200686	0.00169641	Gstm2/Aloxe3/Gstm7/Alox5/Gsta1	5
GO:0001913	T cell mediated cytotoxicity	8/382	65/18112	6.43054e-05	0.00204336	0.00172726	Hspa1b/Prf1/RT1-Db1/RT1-T24-3/B2m/RT1-Da/RT1-S3/Hspa8	8
GO:0002705	positive regulation of leukocyte mediated immunity	13/382	171/18112	7.11117e-05	0.00224032	0.00189375	Hspa1b/Klrk1/RT1-Db1/Fcer1g/Tyrobp/RT1-T24-3/B2m/RT1-Da/Rsad2/RT1-S3/F2rl1/Pomc/Hspa8	13
GO:0120161	regulation of cold-induced thermogenesis	12/382	148/18112	7.23904e-05	0.00226128	0.00191147	Nr1d1/Scd/Ddit3/Ucp2/Alpl/Cd36/Cpt2/Acadl/Fh/Nr1h3/Gadd45g/Oma1	12
GO:0072330	monocarboxylic acid biosynthetic process	14/382	197/18112	7.86342e-05	0.00243568	0.00205889	Nr1d1/Gstm2/Pkm/Tbxas1/Scd/Aloxe3/Gstm7/Cyp27a1/Ces1d/Alox5/Mid1ip1/Acadl/Nr1h3/Ltc4s	14
GO:0015669	gas transport	5/382	22/18112	7.96326e-05	0.00244605	0.00206765	LOC100134871/Hba-a3/Hbb/Mb/Aqp1	5
GO:0030258	lipid modification	15/382	223/18112	8.22107e-05	0.00250437	0.00211695	Ivd/Scd/Auh/Echdc2/Alox5/Acox1/Eci2/Etfbkmt/Acads/Cd36/Cpt2/Acadl/Hadhb/Etfa/Echs1	15
GO:0002399	MHC class II protein complex assembly	4/382	12/18112	8.43182e-05	0.0025268	0.00213592	RT1-Db1/RT1-Ba/B2m/RT1-Da	4
GO:0002503	peptide antigen assembly with MHC class II protein complex	4/382	12/18112	8.43182e-05	0.0025268	0.00213592	RT1-Db1/RT1-Ba/B2m/RT1-Da	4
GO:0042759	long-chain fatty acid biosynthetic process	5/382	23/18112	0.000100001	0.00297262	0.00251277	Gstm2/Aloxe3/Gstm7/Alox5/Ltc4s	5
GO:0001914	regulation of T cell mediated cytotoxicity	7/382	52/18112	0.000103798	0.00306081	0.00258731	Hspa1b/RT1-Db1/RT1-T24-3/B2m/RT1-Da/RT1-S3/Hspa8	7
GO:0042537	benzene-containing compound metabolic process	6/382	37/18112	0.000113147	0.00330999	0.00279794	Gstm2/Gstm7/Cyp11a1/Cyp4b1/Kyat3/Got2	6
GO:0002711	positive regulation of T cell mediated immunity	8/382	72/18112	0.000134155	0.00383297	0.00324002	Hspa1b/RT1-Db1/RT1-T24-3/B2m/RT1-Da/Rsad2/RT1-S3/Hspa8	8
GO:0009064	glutamine family amino acid metabolic process	8/382	72/18112	0.000134155	0.00383297	0.00324002	Glul/Prodh1/Aldh5a1/Aldh4a1/Adhfe1/Fh/Got2/Got1	8
GO:0030239	myofibril assembly	8/382	72/18112	0.000134155	0.00383297	0.00324002	Lmod2/Ankrd23/Mypn/Tcap/Myoz2/Tmod4/Casq1/Adprhl1	8
GO:0009117	nucleotide metabolic process	23/382	462/18112	0.000135183	0.00383297	0.00324002	Pgk1/Aprt/Xdh/Cs/Pkm/Pfkfb2/Gapdh/Atp5f1d/Mpc2/Mpc1/Mcee/Gda/Pdk1/Hmgcl/Suclg1/Sucla2/Dld/Atp5mf/Pdha1/Dlst/Bpgm/Cda/Pdhx	23
GO:0006690	icosanoid metabolic process	11/382	135/18112	0.000137714	0.00387491	0.00327547	Cyp2t1/Tbxas1/Gpx1/Aloxe3/Ggt5/Alox5ap/Alox5/Acox1/Dpep1/Gsta1/Ltc4s	11
GO:0055002	striated muscle cell development	8/382	73/18112	0.000147937	0.00410245	0.00346782	Lmod2/Ankrd23/Mypn/Tcap/Myoz2/Tmod4/Casq1/Adprhl1	8
GO:0030834	regulation of actin filament depolymerization	7/382	55/18112	0.00014914	0.00410245	0.00346782	Lmod2/Sptb/Plek/Gsn/Tmod4/Add2/F2rl1	7
GO:0033013	tetrapyrrole metabolic process	7/382	55/18112	0.00014914	0.00410245	0.00346782	Sptb/Slc25a39/Mmachc/Alas1/Fech/Abcb7/Ank1	7
GO:0009065	glutamine family amino acid catabolic process	5/382	25/18112	0.000152513	0.00416416	0.00351998	Prodh1/Aldh4a1/Adhfe1/Got2/Got1	5
GO:1901879	regulation of protein depolymerization	9/382	94/18112	0.000164803	0.00440436	0.00372302	Lmod2/Sptb/Plek/Gsn/Trim54/Mid1ip1/Tmod4/Add2/F2rl1	9
GO:0009068	aspartate family amino acid catabolic process	4/382	14/18112	0.000164895	0.00440436	0.00372302	Got2/Dlst/Got1/Gcat	4
GO:0019370	leukotriene biosynthetic process	4/382	14/18112	0.000164895	0.00440436	0.00372302	Ggt5/Alox5ap/Alox5/Ltc4s	4
GO:0001666	response to hypoxia	22/382	439/18112	0.000171688	0.00455281	0.00384851	Ldha/Pgk1/Bnip3/Pkm/Mb/Slc2a4/Bdnf/Aqp1/Hif1an/Ucp2/Cst3/Alas1/Pygm/Higd1a/Pdk1/Sod2/Fam162a/Endog/Bnip3l/Hp/Tf/Kcnd2	22
GO:0006753	nucleoside phosphate metabolic process	23/382	470/18112	0.000173706	0.00457116	0.00386401	Pgk1/Aprt/Xdh/Cs/Pkm/Pfkfb2/Gapdh/Atp5f1d/Mpc2/Mpc1/Mcee/Gda/Pdk1/Hmgcl/Suclg1/Sucla2/Dld/Atp5mf/Pdha1/Dlst/Bpgm/Cda/Pdhx	23
GO:0002861	regulation of inflammatory response to antigenic stimulus	6/382	40/18112	0.000177122	0.00457116	0.00386401	Gpx1/RT1-Db1/Fcer1g/Npy/RT1-S3/Fcgr2b	6
GO:0006778	porphyrin-containing compound metabolic process	6/382	40/18112	0.000177122	0.00457116	0.00386401	Sptb/Slc25a39/Alas1/Fech/Abcb7/Ank1	6
GO:0045471	response to ethanol	16/382	266/18112	0.00017734	0.00457116	0.00386401	Nqo1/Tbxas1/Tufm/Slc2a4/Prf1/Ccl5/Nr0b2/Gsn/Alas1/Sod2/Got2/Ctsb/Fech/Bdh1/Hspa8/Oxct1	16
GO:0042594	response to starvation	15/382	242/18112	0.00020304	0.00518166	0.00438008	Glul/Nprl3/Gcgr/Ddit3/Map1lc3a/Gabarapl2/Ucp2/Pdp2/Acads/Higd1a/Hmgcl/Bdh1/Hp/Hspa8/Oxct1	15
GO:0006739	NADP metabolic process	6/382	41/18112	0.000203836	0.00518166	0.00438008	Dcxr/Nqo1/Idh1/Fmo1/Prdx5/Fmo2	6
GO:0070885	negative regulation of calcineurin-NFAT signaling cascade	4/382	15/18112	0.000221127	0.00554471	0.00468697	Rcan1/Chp1/Fhl2/Myoz2	4
GO:0106057	negative regulation of calcineurin-mediated signaling	4/382	15/18112	0.000221127	0.00554471	0.00468697	Rcan1/Chp1/Fhl2/Myoz2	4
GO:0002888	positive regulation of myeloid leukocyte mediated immunity	5/382	27/18112	0.000223845	0.00557496	0.00471253	Fcer1g/Tyrobp/RT1-S3/F2rl1/Pomc	5
GO:2000377	regulation of reactive oxygen species metabolic process	12/382	167/18112	0.00022759	0.00563017	0.0047592	Dcxr/Bnip3/Xdh/Tspo/Tyrobp/Alox5/Dhrs4/Sod2/Cd36/F2rl1/Abcb7/Hp	12
GO:0010257	NADH dehydrogenase complex assembly	7/382	60/18112	0.000259356	0.0062894	0.00531645	Dmac2/Ndufa10/Ndufa6/Tmem126a/Ndufb10/Ndufs7/Ndufs1	7
GO:0030042	actin filament depolymerization	7/382	60/18112	0.000259356	0.0062894	0.00531645	Lmod2/Sptb/Plek/Gsn/Tmod4/Add2/F2rl1	7
GO:0032981	mitochondrial respiratory chain complex I assembly	7/382	60/18112	0.000259356	0.0062894	0.00531645	Dmac2/Ndufa10/Ndufa6/Tmem126a/Ndufb10/Ndufs7/Ndufs1	7
GO:0120162	positive regulation of cold-induced thermogenesis	9/382	100/18112	0.000263857	0.00635672	0.00537336	Scd/Ucp2/Alpl/Cd36/Cpt2/Acadl/Fh/Gadd45g/Oma1	9
GO:0002709	regulation of T cell mediated immunity	9/382	101/18112	0.000284381	0.00676424	0.00571784	Hspa1b/RT1-Db1/RT1-T24-3/B2m/RT1-Da/Dusp22/Rsad2/RT1-S3/Hspa8	9
GO:0002396	MHC protein complex assembly	4/382	16/18112	0.000289949	0.00676424	0.00571784	RT1-Db1/RT1-Ba/B2m/RT1-Da	4
GO:0002501	peptide antigen assembly with MHC protein complex	4/382	16/18112	0.000289949	0.00676424	0.00571784	RT1-Db1/RT1-Ba/B2m/RT1-Da	4
GO:0015671	oxygen transport	4/382	16/18112	0.000289949	0.00676424	0.00571784	LOC100134871/Hba-a3/Hbb/Mb	4
GO:0072350	tricarboxylic acid metabolic process	4/382	16/18112	0.000289949	0.00676424	0.00571784	Cs/Idh1/Idh3b/Idh3g	4
GO:0002703	regulation of leukocyte mediated immunity	16/382	280/18112	0.000316036	0.00731257	0.00618134	Hspa1b/Klrk1/RT1-Db1/Fcer1g/Tyrobp/RT1-T24-3/B2m/RT1-Da/Dusp22/Parp3/Rsad2/RT1-S3/F2rl1/Pomc/Fcgr2b/Hspa8	16
GO:0006691	leukotriene metabolic process	5/382	29/18112	0.000318073	0.00731257	0.00618134	Ggt5/Alox5ap/Alox5/Dpep1/Ltc4s	5
GO:0051261	protein depolymerization	10/382	125/18112	0.000319404	0.00731257	0.00618134	Lmod2/Sptb/Plek/Gsn/Trim54/Mid1ip1/Tmod4/Add2/F2rl1/Hspa8	10
GO:0071248	cellular response to metal ion	15/382	253/18112	0.000327368	0.00744864	0.00629636	Bnip3/Nqo1/Tspo/Ddit3/Alox5ap/Map1lc3a/Cyp11a1/Gsn/Aqp1/Dpep1/B2m/Junb/Endog/Tf/Hspa8	15
GO:0033866	nucleoside bisphosphate biosynthetic process	6/382	45/18112	0.000343969	0.00768406	0.00649537	Mpc2/Mpc1/Pdk1/Dld/Pdha1/Pdhx	6
GO:0034030	ribonucleoside bisphosphate biosynthetic process	6/382	45/18112	0.000343969	0.00768406	0.00649537	Mpc2/Mpc1/Pdk1/Dld/Pdha1/Pdhx	6
GO:0034033	purine nucleoside bisphosphate biosynthetic process	6/382	45/18112	0.000343969	0.00768406	0.00649537	Mpc2/Mpc1/Pdk1/Dld/Pdha1/Pdhx	6
GO:0015697	quaternary ammonium group transport	4/382	17/18112	0.000372883	0.0082798	0.00699894	Slc25a29/Slc25a45/Slc25a19/Slc22a1	4
GO:0001836	release of cytochrome c from mitochondria	7/382	64/18112	0.000388171	0.00856058	0.00723629	Bnip3/Gpx1/Wdr35/Higd1a/Sod2/Fam162a/Ghitm	7
GO:0046686	response to cadmium ion	8/382	84/18112	0.000392495	0.00856058	0.00723629	Cyb5a/Cyp11a1/Gsn/B2m/Sod2/Got1/Bdh1/Hspa8	8
GO:2000379	positive regulation of reactive oxygen species metabolic process	8/382	84/18112	0.000392495	0.00856058	0.00723629	Dcxr/Xdh/Tspo/Tyrobp/Dhrs4/Sod2/Cd36/F2rl1	8
GO:0002456	T cell mediated immunity	10/382	130/18112	0.000437242	0.009425	0.00796698	Hspa1b/Prf1/RT1-Db1/RT1-T24-3/B2m/RT1-Da/Dusp22/Rsad2/RT1-S3/Hspa8	10
GO:0043244	regulation of protein-containing complex disassembly	10/382	130/18112	0.000437242	0.009425	0.00796698	Lmod2/Bnip3/Sptb/Plek/Gsn/Trim54/Mid1ip1/Tmod4/Add2/F2rl1	10
GO:0097305	response to alcohol	22/382	470/18112	0.000440381	0.00943747	0.00797753	Nqo1/Tspo/Tbxas1/Tufm/Slc2a4/Prf1/Ces1d/Ccl5/Nr0b2/Cyp11a1/Gsn/Alas1/Sod2/Junb/Got2/Nr1h3/Ctsb/Fech/Bdh1/Cda/Hspa8/Oxct1	22
GO:0051881	regulation of mitochondrial membrane potential	8/382	86/18112	0.000460613	0.00981398	0.00829579	Bnip3/Tspo/Ucp2/Sod2/Prdx3/Ndufs1/Got1/Bnip3l	8
GO:0036293	response to decreased oxygen levels	22/382	473/18112	0.000479759	0.0101632	0.00859097	Ldha/Pgk1/Bnip3/Pkm/Mb/Slc2a4/Bdnf/Aqp1/Hif1an/Ucp2/Cst3/Alas1/Pygm/Higd1a/Pdk1/Sod2/Fam162a/Endog/Bnip3l/Hp/Tf/Kcnd2	22
GO:1905710	positive regulation of membrane permeability	6/382	48/18112	0.000491428	0.0103509	0.00874964	Hspa1b/Bnip3/Chchd10/Slc25a4/Bnip3l/Hspa8	6
GO:0002706	regulation of lymphocyte mediated immunity	13/382	209/18112	0.000514388	0.0107729	0.0091064	Hspa1b/Klrk1/RT1-Db1/Fcer1g/RT1-T24-3/B2m/RT1-Da/Dusp22/Parp3/Rsad2/RT1-S3/Fcgr2b/Hspa8	13
GO:0033559	unsaturated fatty acid metabolic process	10/382	134/18112	0.000555715	0.0115727	0.00978243	Gstm2/Cyp2t1/Tbxas1/Scd/Gpx1/Aloxe3/Gstm7/Alox5/Acox1/Gsta1	10
GO:0055072	iron ion homeostasis	8/382	89/18112	0.000580491	0.0120207	0.0101612	Ttc7a/B2m/Sod2/Fech/Abcb7/Slc25a37/Tf/Ank1	8
GO:0002862	negative regulation of inflammatory response to antigenic stimulus	4/382	19/18112	0.000587336	0.0120945	0.0102236	Gpx1/RT1-Db1/Npy/Fcgr2b	4
GO:0002483	antigen processing and presentation of endogenous peptide antigen	5/382	33/18112	0.000593211	0.0121476	0.0102685	RT1-Db1/RT1-T24-3/B2m/RT1-Da/RT1-S3	5
GO:0042181	ketone biosynthetic process	6/382	51/18112	0.000683955	0.0137763	0.0116451	Coq10a/Pdss2/Cyp11a1/Coq9/Coq5/Coq3	6
GO:0045214	sarcomere organization	6/382	51/18112	0.000683955	0.0137763	0.0116451	Lmod2/Ankrd23/Mypn/Tcap/Myoz2/Casq1	6
GO:0090199	regulation of release of cytochrome c from mitochondria	6/382	51/18112	0.000683955	0.0137763	0.0116451	Bnip3/Gpx1/Wdr35/Higd1a/Fam162a/Ghitm	6
GO:0019882	antigen processing and presentation	9/382	114/18112	0.000694897	0.0139206	0.0117671	RT1-Db1/RT1-Ba/Fcer1g/RT1-T24-3/B2m/RT1-Da/RT1-S3/Fcgr2b/Ctss	9
GO:0034284	response to monosaccharide	17/382	331/18112	0.000703802	0.0140228	0.0118535	Glul/Nr1d1/Ldha/Gpx1/Pfkfb2/RT1-Db1/Nr0b2/Cyp11a1/Ucp2/Wdr35/Mpc2/Sod2/Endog/Ctsb/Col4a3/Hp/Oxct1	17
GO:0048872	homeostasis of number of cells	18/382	362/18112	0.000721468	0.0142975	0.0120857	Hspa1b/Hbb/Pla2g2a/Slc25a38/Cd7/Mb/Fcer1g/B2m/Prdx5/Alas1/Exoc6/Fh/Tsc22d3/Bpgm/Fech/Gpr183/Ank1/Fcgr2b	18
GO:0051384	response to glucocorticoid	16/382	304/18112	0.000773392	0.0152445	0.0128862	Bckdhb/C1qb/RT1-Db1/RT1-Ba/Ccl5/Cyp11a1/Aqp1/Alpl/Acads/Bckdha/Junb/Got1/Ctsb/Fech/Bdh1/Hp	16
GO:0019883	antigen processing and presentation of endogenous antigen	5/382	35/18112	0.000783873	0.0152876	0.0129227	RT1-Db1/RT1-T24-3/B2m/RT1-Da/RT1-S3	5
GO:0097345	mitochondrial outer membrane permeabilization	5/382	35/18112	0.000783873	0.0152876	0.0129227	Hspa1b/Bnip3/Chchd10/Slc25a4/Bnip3l	5
GO:0034614	cellular response to reactive oxygen species	12/382	193/18112	0.000838849	0.0162737	0.0137562	Bnip3/Nqo1/Map1lc3a/Aqp1/Cst3/Prdx5/Sod2/Cd36/Endog/Il18bp/Prdx3/Hspa8	12
GO:0050849	negative regulation of calcium-mediated signaling	4/382	21/18112	0.000877193	0.0169285	0.0143097	Rcan1/Chp1/Fhl2/Myoz2	4
GO:2001057	reactive nitrogen species metabolic process	8/382	95/18112	0.000895752	0.0171966	0.0145363	Tspo/Klrk1/Gchfr/Wdr35/Prdx5/Sod2/Cd36/Npy	8
GO:0006006	glucose metabolic process	13/382	222/18112	0.00090294	0.0172447	0.0145771	Dcxr/Ldha/Pgk1/Pkm/Gcgr/Pfkfb2/Gapdh/Pdk1/Cd36/Pgp/Pdha1/Pomc/Oma1	13
GO:0030218	erythrocyte differentiation	10/382	144/18112	0.000971961	0.0184673	0.0156104	Hspa1b/Hbb/Slc25a38/Mb/B2m/Alas1/Exoc6/Bpgm/Fech/Ank1	10
GO:0055001	muscle cell development	13/382	224/18112	0.000980363	0.0185314	0.0156646	Lmod2/Ankrd23/Mypn/Rcan1/Gpx1/Tcap/Fhl2/Slc25a4/Myoz2/Tmod4/Casq1/Adprhl1/Trip10	13
GO:0098883	synapse pruning	3/382	10/18112	0.00100041	0.0187635	0.0158608	C1qa/C1qc/C1qb	3
GO:0002262	myeloid cell homeostasis	12/382	197/18112	0.00100282	0.0187635	0.0158608	Hspa1b/Hbb/Slc25a38/Mb/Fcer1g/B2m/Alas1/Exoc6/Bpgm/Fech/Ank1/Fcgr2b	12
GO:0042278	purine nucleoside metabolic process	5/382	37/18112	0.00101686	0.0189071	0.0159822	Aprt/Xdh/Macrod1/Gda/Amd1	5
GO:0050728	negative regulation of inflammatory response	10/382	145/18112	0.00102483	0.0189071	0.0159822	Nr1d1/Gpx1/RT1-Db1/Alox5/Slpi/Fem1a/Nr1h3/Npy/Fcgr2b/Cst7	10
GO:0002455	humoral immune response mediated by circulating immunoglobulin	6/382	55/18112	0.00102589	0.0189071	0.0159822	C8b/C1qa/C1qc/C1qb/C1s/Fcgr2b	6
GO:0002864	regulation of acute inflammatory response to antigenic stimulus	4/382	22/18112	0.00105443	0.0192407	0.0162643	Fcer1g/Npy/RT1-S3/Fcgr2b	4
GO:0019674	NAD metabolic process	4/382	22/18112	0.00105443	0.0192407	0.0162643	Ldha/Nqo1/Ldhb/Mdh1	4
GO:0014074	response to purine-containing compound	13/382	227/18112	0.00110687	0.0200982	0.0169891	Ldha/Bckdhb/Gstm2/P2rx5/Gstm7/Cyp11a1/Aqp1/C1s/Alas1/Pygm/Bckdha/Junb/Tf	13
GO:0062197	cellular response to chemical stress	19/382	408/18112	0.00113033	0.0204235	0.017264	Bnip3/Nqo1/Tspo/Gpx1/Slc2a4/Ddit3/Ccl5/Alox5/Map1lc3a/Aqp1/Cst3/Prdx5/Pdk1/Sod2/Cd36/Endog/Il18bp/Prdx3/Hspa8	19
GO:0002708	positive regulation of lymphocyte mediated immunity	10/382	147/18112	0.00113764	0.0204553	0.017291	Hspa1b/Klrk1/RT1-Db1/Fcer1g/RT1-T24-3/B2m/RT1-Da/Rsad2/RT1-S3/Hspa8	10
GO:1902110	positive regulation of mitochondrial membrane permeability involved in apoptotic process	5/382	38/18112	0.00115094	0.0205939	0.0174081	Hspa1b/Bnip3/Chchd10/Slc25a4/Bnip3l	5
GO:0051591	response to cAMP	10/382	150/18112	0.0013257	0.0236065	0.0199547	Ldha/Bckdhb/Cyp11a1/Aqp1/C1s/Alas1/Pygm/Bckdha/Junb/Tf	10
GO:0060315	negative regulation of ryanodine-sensitive calcium-release channel activity	3/382	11/18112	0.00135413	0.02396	0.0202534	Gstm2/Gstm7/Clic2	3
GO:0002673	regulation of acute inflammatory response	6/382	58/18112	0.00135855	0.02396	0.0202534	Ccl5/Fcer1g/Alox5ap/Npy/RT1-S3/Fcgr2b	6
GO:0009260	ribonucleotide biosynthetic process	11/382	177/18112	0.0013703	0.0240521	0.0203313	Aprt/Pkm/Atp5f1d/Mpc2/Mpc1/Pdk1/Dld/Atp5mf/Pdha1/Cda/Pdhx	11
GO:0080164	regulation of nitric oxide metabolic process	7/382	79/18112	0.00138352	0.0240549	0.0203337	Tspo/Klrk1/Gchfr/Wdr35/Sod2/Cd36/Npy	7
GO:1901880	negative regulation of protein depolymerization	7/382	79/18112	0.00138352	0.0240549	0.0203337	Lmod2/Sptb/Gsn/Trim54/Mid1ip1/Tmod4/Add2	7
GO:0015711	organic anion transport	18/382	385/18112	0.00144806	0.0247613	0.0209308	Slc25a29/Pla2g12a/Pla2g2a/Slc16a11/Slc25a38/Slc25a21/Slc25a11/Bdnf/Ces1d/Nr0b2/Slc25a19/Mpc2/Mpc1/Cptp/Cd36/Slc25a4/Slc38a1/Slc16a1	18
GO:0006958	complement activation, classical pathway	5/382	40/18112	0.00145773	0.0247613	0.0209308	C8b/C1qa/C1qc/C1qb/C1s	5
GO:0051693	actin filament capping	5/382	40/18112	0.00145773	0.0247613	0.0209308	Lmod2/Sptb/Gsn/Tmod4/Add2	5
GO:1901661	quinone metabolic process	5/382	40/18112	0.00145773	0.0247613	0.0209308	Coq10a/Pdss2/Coq9/Coq5/Coq3	5
GO:1902686	mitochondrial outer membrane permeabilization involved in programmed cell death	5/382	40/18112	0.00145773	0.0247613	0.0209308	Hspa1b/Bnip3/Chchd10/Slc25a4/Bnip3l	5
GO:0006633	fatty acid biosynthetic process	10/382	152/18112	0.00146459	0.0247637	0.0209329	Gstm2/Tbxas1/Scd/Aloxe3/Gstm7/Alox5/Mid1ip1/Acadl/Nr1h3/Ltc4s	10
GO:0006783	heme biosynthetic process	4/382	24/18112	0.0014816	0.024937	0.0210793	Slc25a39/Alas1/Fech/Abcb7	4
GO:0002822	regulation of adaptive immune response based on somatic recombination of immune receptors built from immunoglobulin superfamily domains	12/382	207/18112	0.00153248	0.0256577	0.0216885	Hspa1b/RT1-Db1/Fcer1g/RT1-T24-3/B2m/RT1-Da/Dusp22/Parp3/Rsad2/RT1-S3/Fcgr2b/Hspa8	12
GO:1905039	carboxylic acid transmembrane transport	10/382	153/18112	0.00153835	0.0256577	0.0216885	Slc25a29/Slc16a11/Slc25a38/Slc25a21/Slc25a11/Mpc2/Mpc1/Cd36/Slc38a1/Slc16a1	10
GO:1903825	organic acid transmembrane transport	10/382	154/18112	0.00161508	0.0268162	0.0226678	Slc25a29/Slc16a11/Slc25a38/Slc25a21/Slc25a11/Mpc2/Mpc1/Cd36/Slc38a1/Slc16a1	10
GO:0015718	monocarboxylic acid transport	9/382	129/18112	0.00166851	0.0275791	0.0233127	Pla2g12a/Pla2g2a/Slc16a11/Ces1d/Nr0b2/Mpc2/Mpc1/Cd36/Slc16a1	9
GO:1902903	regulation of supramolecular fiber organization	18/382	391/18112	0.00171717	0.0281956	0.0238339	Hspa1b/Lmod2/Ankrd23/Sptb/Shank3/Baiap2/Plek/Gsn/Pdlim4/Trim54/Gda/Mid1ip1/Rangrf/Tmod4/Add2/F2rl1/Hspa8/Whamm	18
GO:0000303	response to superoxide	4/382	25/18112	0.00173476	0.0281956	0.0238339	Nqo1/Ucp2/Sod2/Cd36	4
GO:0042219	cellular modified amino acid catabolic process	4/382	25/18112	0.00173476	0.0281956	0.0238339	Abhd16a/Ggt5/Dpep1/Acadl	4
GO:0045444	fat cell differentiation	14/382	268/18112	0.00173641	0.0281956	0.0238339	Nr1d1/Bnip3/Zbtb16/Scd/Gpx1/Mb/Aloxe3/Slc2a4/Ddit3/Cebpd/Alox5/Lrg1/Sod2/Retreg1	14
GO:0034101	erythrocyte homeostasis	10/382	156/18112	0.00177787	0.0287423	0.0242959	Hspa1b/Hbb/Slc25a38/Mb/B2m/Alas1/Exoc6/Bpgm/Fech/Ank1	10
GO:0046390	ribose phosphate biosynthetic process	11/382	184/18112	0.00186625	0.0300393	0.0253924	Aprt/Pkm/Atp5f1d/Mpc2/Mpc1/Pdk1/Dld/Atp5mf/Pdha1/Cda/Pdhx	11
GO:0031960	response to corticosteroid	16/382	332/18112	0.0019277	0.0308936	0.0261144	Bckdhb/C1qb/RT1-Db1/RT1-Ba/Ccl5/Cyp11a1/Aqp1/Alpl/Acads/Bckdha/Junb/Got1/Ctsb/Fech/Bdh1/Hp	16
GO:0033273	response to vitamin	11/382	185/18112	0.00194774	0.0309455	0.0261583	Tspo/Gpx1/Bdnf/Ccl5/Cyp11a1/Gsn/Crym/Alpl/Sod2/Hp/Ltc4s	11
GO:0071456	cellular response to hypoxia	11/382	185/18112	0.00194774	0.0309455	0.0261583	Pgk1/Bnip3/Slc2a4/Aqp1/Hif1an/Higd1a/Pdk1/Fam162a/Endog/Bnip3l/Kcnd2	11
GO:0000422	autophagy of mitochondrion	7/382	84/18112	0.00197668	0.0311369	0.0263201	Bnip3/Tspo/Map1lc3a/Gabarapl2/Slc25a4/Retreg1/Bnip3l	7
GO:0061726	mitochondrion disassembly	7/382	84/18112	0.00197668	0.0311369	0.0263201	Bnip3/Tspo/Map1lc3a/Gabarapl2/Slc25a4/Retreg1/Bnip3l	7
GO:0000305	response to oxygen radical	4/382	26/18112	0.00201643	0.031628	0.0267353	Nqo1/Ucp2/Sod2/Cd36	4
GO:0035794	positive regulation of mitochondrial membrane permeability	5/382	43/18112	0.00202532	0.0316328	0.0267393	Hspa1b/Bnip3/Chchd10/Slc25a4/Bnip3l	5
GO:0007006	mitochondrial membrane organization	8/382	108/18112	0.00204906	0.0318685	0.0269386	Hspa1b/Bnip3/Chchd10/Slc25a4/Ghitm/Bnip3l/Tomm40/Oma1	8
GO:0010639	negative regulation of organelle organization	17/382	366/18112	0.00208123	0.0322329	0.0272466	Hspa1b/Lmod2/Bnip3/Tspo/Sptb/Gpx1/Shank3/Gnl3l/Gsn/Trim54/Higd1a/Mid1ip1/Slc25a4/Ghitm/Tmod4/Add2/Oma1	17
GO:0034599	cellular response to oxidative stress	16/382	336/18112	0.0021742	0.0335319	0.0283446	Bnip3/Nqo1/Gpx1/Ccl5/Alox5/Map1lc3a/Aqp1/Cst3/Prdx5/Pdk1/Sod2/Cd36/Endog/Il18bp/Prdx3/Hspa8	16
GO:0042119	neutrophil activation	5/382	44/18112	0.00224608	0.0343528	0.0290386	Pla2g2a/Ccl5/Fcer1g/Tyrobp/F2rl1	5
GO:1902108	regulation of mitochondrial membrane permeability involved in apoptotic process	5/382	44/18112	0.00224608	0.0343528	0.0290386	Hspa1b/Bnip3/Chchd10/Slc25a4/Bnip3l	5
GO:0009116	nucleoside metabolic process	6/382	64/18112	0.00226436	0.0344461	0.0291174	Aprt/Xdh/Macrod1/Gda/Amd1/Cda	6
GO:0006122	mitochondrial electron transport, ubiquinol to cytochrome c	3/382	13/18112	0.00227469	0.0344461	0.0291174	Uqcrfs1/Uqcrc1/Uqcrq	3
GO:0002526	acute inflammatory response	9/382	135/18112	0.00228021	0.0344461	0.0291174	Ccl5/Fcer1g/Alox5ap/Alox5/Npy/RT1-S3/Hp/Tf/Fcgr2b	9
GO:0072522	purine-containing compound biosynthetic process	11/382	189/18112	0.00230315	0.0346507	0.0292904	Aprt/Pkm/Atp5f1d/Mpc2/Mpc1/Pdk1/Amd1/Dld/Atp5mf/Pdha1/Pdhx	11
GO:0009152	purine ribonucleotide biosynthetic process	10/382	163/18112	0.00245517	0.0367876	0.0310967	Aprt/Pkm/Atp5f1d/Mpc2/Mpc1/Pdk1/Dld/Atp5mf/Pdha1/Pdhx	10
GO:0002819	regulation of adaptive immune response	12/382	220/18112	0.00254653	0.0380021	0.0321233	Hspa1b/RT1-Db1/Fcer1g/RT1-T24-3/B2m/RT1-Da/Dusp22/Parp3/Rsad2/RT1-S3/Fcgr2b/Hspa8	12
GO:0002824	positive regulation of adaptive immune response based on somatic recombination of immune receptors built from immunoglobulin superfamily domains	9/382	138/18112	0.00264664	0.0393368	0.0332515	Hspa1b/RT1-Db1/Fcer1g/RT1-T24-3/B2m/RT1-Da/Rsad2/RT1-S3/Hspa8	9
GO:0010880	regulation of release of sequestered calcium ion into cytosol by sarcoplasmic reticulum	4/382	28/18112	0.00267158	0.039548	0.0334301	Gstm2/Gstm7/Clic2/Casq1	4
GO:0030835	negative regulation of actin filament depolymerization	5/382	46/18112	0.00273935	0.0402236	0.0340012	Lmod2/Sptb/Gsn/Tmod4/Add2	5
GO:0043242	negative regulation of protein-containing complex disassembly	7/382	89/18112	0.00274996	0.0402236	0.0340012	Lmod2/Sptb/Gsn/Trim54/Mid1ip1/Tmod4/Add2	7
GO:0050766	positive regulation of phagocytosis	7/382	89/18112	0.00274996	0.0402236	0.0340012	Fcer1g/Cd36/Il2rb/F2rl1/Fcgr2b/Hspa8/Rap1gap	7
GO:0046942	carboxylic acid transport	15/382	313/18112	0.00278172	0.040497	0.0342322	Slc25a29/Pla2g12a/Pla2g2a/Slc16a11/Slc25a38/Slc25a21/Slc25a11/Bdnf/Ces1d/Nr0b2/Mpc2/Mpc1/Cd36/Slc38a1/Slc16a1	15
GO:0019318	hexose metabolic process	13/382	252/18112	0.00279062	0.040497	0.0342322	Dcxr/Ldha/Pgk1/Pkm/Gcgr/Pfkfb2/Gapdh/Pdk1/Cd36/Pgp/Pdha1/Pomc/Oma1	13
GO:0046683	response to organophosphorus	11/382	194/18112	0.00281954	0.0407562	0.0344514	Ldha/Bckdhb/P2rx5/Cyp11a1/Aqp1/C1s/Alas1/Pygm/Bckdha/Junb/Tf	11
GO:0043649	dicarboxylic acid catabolic process	3/382	14/18112	0.00285008	0.0408771	0.0345535	Adhfe1/Got2/Got1	3
GO:0072531	pyrimidine-containing compound transmembrane transport	3/382	14/18112	0.00285008	0.0408771	0.0345535	Slc28a2/Slc25a19/Slc22a1	3
GO:0042742	defense response to bacterium	15/382	314/18112	0.0028667	0.0409561	0.0346203	Pla2g2a/Klrk1/Scd/Fcer1g/Slpi/Aqp1/Marchf2/B2m/Cd36/Hist1h2bq/Npy/RT1-S3/F2rl1/Hp/Tf	15
GO:2000116	regulation of cysteine-type endopeptidase activity	13/382	253/18112	0.00288722	0.0410899	0.0347335	Hspa1b/Xdh/Gpx1/Gsn/Aqp1/Dpep1/Dele1/Wdr35/Prdx5/Fam162a/Prdx3/Col4a3/Cst7	13
GO:0015849	organic acid transport	16/382	347/18112	0.00299114	0.0424051	0.0358452	Slc25a29/Pla2g12a/Pla2g2a/Slc16a11/Slc25a38/Slc25a21/Slc25a11/Bdnf/Nr0b2/Mpc2/Mpc1/Cd36/Cpt2/Got2/Slc38a1/Slc16a1	16
GO:0002440	production of molecular mediator of immune response	12/382	225/18112	0.00305913	0.0432029	0.0365196	RT1-Db1/RT1-Ba/Fcer1g/B2m/RT1-Da/Cd36/Parp3/Rsad2/RT1-S3/F2rl1/Nhej1/Fcgr2b	12
GO:0043281	regulation of cysteine-type endopeptidase activity involved in apoptotic process	12/382	226/18112	0.00317105	0.0446125	0.0377111	Hspa1b/Xdh/Gpx1/Gsn/Aqp1/Dpep1/Dele1/Wdr35/Prdx5/Fam162a/Prdx3/Col4a3	12
GO:0002821	positive regulation of adaptive immune response	9/382	142/18112	0.00320612	0.0449344	0.0379832	Hspa1b/RT1-Db1/Fcer1g/RT1-T24-3/B2m/RT1-Da/Rsad2/RT1-S3/Hspa8	9
GO:0003254	regulation of membrane depolarization	5/382	48/18112	0.00330661	0.0461673	0.0390254	Scn1b/Tspo/B2m/Rangrf/Got1	5
GO:0002883	regulation of hypersensitivity	3/382	15/18112	0.00350732	0.0484205	0.04093	Fcer1g/RT1-S3/Fcgr2b	3
GO:0042541	hemoglobin biosynthetic process	3/382	15/18112	0.00350732	0.0484205	0.04093	Alas1/Fech/Slc25a37	3
GO:0010508	positive regulation of autophagy	9/382	144/18112	0.00351874	0.0484205	0.04093	Bnip3/Nprl3/Ddit3/Svip/Gpsm1/Hspb8/Slc25a4/Endog/Bnip3l	9
GO:0046209	nitric oxide metabolic process	7/382	93/18112	0.00352053	0.0484205	0.04093	Tspo/Klrk1/Gchfr/Wdr35/Sod2/Cd36/Npy	7
GO:1903008	organelle disassembly	8/382	118/18112	0.00355349	0.0486568	0.0411298	Bnip3/Tspo/Map1lc3a/Gabarapl2/Plaat3/Slc25a4/Retreg1/Bnip3l	8
GO:0006801	superoxide metabolic process	6/382	70/18112	0.00356412	0.0486568	0.0411298	Nqo1/Tyrobp/Ncf4/Sod2/Cd36/F2rl1	6
GO:0120254	olefinic compound metabolic process	10/382	172/18112	0.0036146	0.0491639	0.0415584	Gstm2/Cyp2t1/Gpx1/Aloxe3/Gstm7/Ces1d/Alox5/Dhrs4/Cyp11a1/Gsta1	10
GO:0014823	response to activity	9/382	145/18112	0.00368378	0.0499207	0.0421981	Bdnf/Ccl5/Mtfp1/Sod2/Cd36/Uqcrc1/Got2/Hspa8/Oxct1	9
GO:0002699	positive regulation of immune effector process	14/382	292/18112	0.00378178	0.0510609	0.043162	Hspa1b/Klrk1/RT1-Db1/Fcer1g/Tyrobp/RT1-T24-3/B2m/RT1-Da/Cd36/Rsad2/RT1-S3/F2rl1/Pomc/Hspa8	14
GO:0002720	positive regulation of cytokine production involved in immune response	6/382	71/18112	0.00382548	0.0514227	0.0434678	Fcer1g/B2m/Cd36/Rsad2/RT1-S3/F2rl1	6
GO:0050796	regulation of insulin secretion	11/382	202/18112	0.00383647	0.0514227	0.0434678	Glul/Nr1d1/Pfkfb2/RT1-Db1/Ccl5/Alox5/Nr0b2/Ucp2/Mpc2/Slc16a1/Oxct1	11
GO:0019730	antimicrobial humoral response	9/382	146/18112	0.00385483	0.0514816	0.0435175	Pf4/Gapdh/Slpi/B2m/Hist1h2bq/Npy/RT1-S3/Pomc/Tf	9
GO:0014808	release of sequestered calcium ion into cytosol by sarcoplasmic reticulum	4/382	31/18112	0.00390675	0.0516139	0.0436294	Gstm2/Gstm7/Clic2/Casq1	4
GO:0051873	killing by host of symbiont cells	4/382	31/18112	0.00390675	0.0516139	0.0436294	Pf4/Gapdh/F2rl1/Pomc	4
GO:1903146	regulation of autophagy of mitochondrion	4/382	31/18112	0.00390675	0.0516139	0.0436294	Bnip3/Tspo/Slc25a4/Bnip3l	4
GO:0006805	xenobiotic metabolic process	8/382	120/18112	0.00393694	0.051827	0.0438095	Gstm2/Cyp2t1/Nceh1/Gstm7/Fmo1/Fmo3/Fmo2/Gsta1	8
GO:1901568	fatty acid derivative metabolic process	5/382	50/18112	0.00395379	0.0518637	0.0438405	Abhd16a/Ggt5/Alox5/Hmgcl/Oxct1	5
GO:0030595	leukocyte chemotaxis	12/382	233/18112	0.00405063	0.0529454	0.044755	Klrk1/Cxcr3/Pf4/Retnlg/Ccl5/Fcer1g/Alox5/Dpep1/Ccl6/Ccr1/Gpr183/F2rl1	12
GO:0019731	antibacterial humoral response	6/382	72/18112	0.00410078	0.0534116	0.045149	Slpi/B2m/Hist1h2bq/Npy/RT1-S3/Tf	6
GO:0010565	regulation of cellular ketone metabolic process	9/382	148/18112	0.00421556	0.0547132	0.0462492	Nr1d1/Ces1d/Etfbkmt/Pdk1/Mid1ip1/Acadl/Fh/Coq3/Nr1h3	9
GO:0043031	negative regulation of macrophage activation	3/382	16/18112	0.00424979	0.054964	0.0464613	Nr1d1/Nr1h3/Cst7	3
GO:0050727	regulation of inflammatory response	16/382	360/18112	0.0042688	0.0550168	0.0465059	Nr1d1/Gpx1/RT1-Db1/Ccl5/Fcer1g/Alox5ap/Alox5/Slpi/Nkg7/Fem1a/Nr1h3/Npy/RT1-S3/Fcgr2b/Ctss/Cst7	16
GO:0036230	granulocyte activation	5/382	51/18112	0.00430921	0.0553441	0.0467826	Pla2g2a/Ccl5/Fcer1g/Tyrobp/F2rl1	5
GO:0006970	response to osmotic stress	8/382	122/18112	0.00435157	0.0556941	0.0470784	Tspo/Slc2a4/Ccl5/Cyp11a1/Fmo1/Aqp1/Tsc22d3/Trip10	8
GO:0002418	immune response to tumor cell	4/382	32/18112	0.0043917	0.05582	0.0471848	Klrk1/Prf1/RT1-Db1/Nkg7	4
GO:1903514	release of sequestered calcium ion into cytosol by endoplasmic reticulum	4/382	32/18112	0.0043917	0.05582	0.0471848	Gstm2/Gstm7/Clic2/Casq1	4
GO:0071241	cellular response to inorganic substance	15/382	329/18112	0.00442044	0.0559923	0.0473305	Bnip3/Nqo1/Tspo/Ddit3/Alox5ap/Map1lc3a/Cyp11a1/Gsn/Aqp1/Dpep1/B2m/Junb/Endog/Tf/Hspa8	15
GO:0031348	negative regulation of defense response	12/382	236/18112	0.00448309	0.0565914	0.0478369	Nr1d1/Gpx1/RT1-Db1/Alox5/Slpi/Fem1a/Ccr1/Nr1h3/Npy/RT1-S3/Fcgr2b/Cst7	12
GO:0051146	striated muscle cell differentiation	15/382	330/18112	0.00454458	0.0571718	0.0483275	Lmod2/Ankrd23/Mypn/Rcan1/Gpx1/Bdnf/Rbm38/Tcap/Fhl2/Slc25a4/Myoz2/Tmod4/Casq1/Adprhl1/Trip10	15
GO:0045428	regulation of nitric oxide biosynthetic process	6/382	74/18112	0.00469496	0.0588627	0.0497569	Tspo/Klrk1/Gchfr/Wdr35/Sod2/Cd36	6
GO:0042168	heme metabolic process	4/382	33/18112	0.00491563	0.0614203	0.0519188	Slc25a39/Alas1/Fech/Abcb7	4
GO:0032984	protein-containing complex disassembly	12/382	239/18112	0.00495178	0.0616631	0.052124	Lmod2/Bnip3/Sptb/Map1lc3a/Plek/Gsn/Trim54/Mid1ip1/Tmod4/Add2/F2rl1/Hspa8	12
GO:0005996	monosaccharide metabolic process	13/382	270/18112	0.00499241	0.0616844	0.052142	Dcxr/Ldha/Pgk1/Pkm/Gcgr/Pfkfb2/Gapdh/Pdk1/Cd36/Pgp/Pdha1/Pomc/Oma1	13
GO:0070098	chemokine-mediated signaling pathway	6/382	75/18112	0.00501472	0.0616844	0.052142	Cxcr6/Cxcr3/Pf4/Ccl5/Ccl6/Ccr1	6
GO:0090559	regulation of membrane permeability	6/382	75/18112	0.00501472	0.0616844	0.052142	Hspa1b/Bnip3/Chchd10/Slc25a4/Bnip3l/Hspa8	6
GO:0009749	response to glucose	14/382	302/18112	0.00507667	0.0616844	0.052142	Glul/Nr1d1/Ldha/Gpx1/Pfkfb2/RT1-Db1/Nr0b2/Ucp2/Wdr35/Mpc2/Endog/Ctsb/Col4a3/Oxct1	14
GO:0010885	regulation of cholesterol storage	3/382	17/18112	0.00508056	0.0616844	0.052142	Ces1d/Cd36/Nr1h3	3
GO:0042182	ketone catabolic process	3/382	17/18112	0.00508056	0.0616844	0.052142	Hagh/Kyat3/Oxct1	3
GO:0051280	negative regulation of release of sequestered calcium ion into cytosol	3/382	17/18112	0.00508056	0.0616844	0.052142	Gstm2/Gstm7/Clic2	3
GO:0046456	icosanoid biosynthetic process	5/382	53/18112	0.00508737	0.0616844	0.052142	Tbxas1/Ggt5/Alox5ap/Alox5/Ltc4s	5
GO:0006164	purine nucleotide biosynthetic process	10/382	181/18112	0.00517142	0.0624979	0.0528297	Aprt/Pkm/Atp5f1d/Mpc2/Mpc1/Pdk1/Dld/Atp5mf/Pdha1/Pdhx	10
GO:2000117	negative regulation of cysteine-type endopeptidase activity	7/382	100/18112	0.00525143	0.0632574	0.0534717	Hspa1b/Gpx1/Aqp1/Dpep1/Prdx5/Prdx3/Cst7	7
GO:0050830	defense response to Gram-positive bacterium	8/382	126/18112	0.00528092	0.0634055	0.0535969	Pla2g2a/Klrk1/Scd/B2m/Cd36/Hist1h2bq/Npy/RT1-S3	8
GO:0048247	lymphocyte chemotaxis	5/382	54/18112	0.00551157	0.0659599	0.0557561	Klrk1/Cxcr3/Ccl5/Ccl6/Gpr183	5
GO:1902600	proton transmembrane transport	8/382	127/18112	0.00553532	0.0660297	0.0558152	Uqcrfs1/Alox5/Chp1/Ucp2/Cox6a2/Cox7b/Slc25a4/Ndufs7	8
GO:0005977	glycogen metabolic process	6/382	77/18112	0.00570177	0.0673613	0.0569407	Nr1d1/Gcgr/Phkg1/Pygm/Cd36/Pomc	6
GO:0006073	cellular glucan metabolic process	6/382	77/18112	0.00570177	0.0673613	0.0569407	Nr1d1/Gcgr/Phkg1/Pygm/Cd36/Pomc	6
GO:0010822	positive regulation of mitochondrion organization	6/382	77/18112	0.00570177	0.0673613	0.0569407	Bnip3/Chchd10/Wdr35/Slc25a4/Fam162a/Endog	6
GO:0006071	glycerol metabolic process	3/382	18/18112	0.00600237	0.070015	0.059184	Pgp/Coq3/Got1	3
GO:0033591	response to L-ascorbic acid	3/382	18/18112	0.00600237	0.070015	0.059184	Cyp11a1/Sod2/Hp	3
GO:0035795	negative regulation of mitochondrial membrane permeability	3/382	18/18112	0.00600237	0.070015	0.059184	Hspa1b/Bnip3/Slc25a4	3
GO:0038094	Fc-gamma receptor signaling pathway	3/382	18/18112	0.00600237	0.070015	0.059184	LOC498276/Fcer1g/Fcgr2b	3
GO:0002683	negative regulation of immune system process	18/382	441/18112	0.0060667	0.0701616	0.0593078	Nr1d1/Klrk1/C1qc/Gpx1/RT1-Db1/RT1-Ba/Fcer1g/Tyrobp/Dusp22/Parp3/Ccr1/Nr1h3/Lgals5/Tsc22d3/Npy/RT1-S3/Fcgr2b/Cst7	18
GO:0044042	glucan metabolic process	6/382	78/18112	0.00606994	0.0701616	0.0593078	Nr1d1/Gcgr/Phkg1/Pygm/Cd36/Pomc	6
GO:0010927	cellular component assembly involved in morphogenesis	8/382	129/18112	0.00607204	0.0701616	0.0593078	Lmod2/Ankrd23/Mypn/Tcap/Myoz2/Tmod4/Casq1/Adprhl1	8
GO:0036294	cellular response to decreased oxygen levels	11/382	215/18112	0.00609436	0.0701945	0.0593356	Pgk1/Bnip3/Slc2a4/Aqp1/Hif1an/Higd1a/Pdk1/Fam162a/Endog/Bnip3l/Kcnd2	11
GO:0062012	regulation of small molecule metabolic process	16/382	374/18112	0.00611297	0.0701945	0.0593356	Nr1d1/Gcgr/Pfkfb2/Ces1d/Plek/Etfbkmt/Pdk1/Mid1ip1/Cd36/Acadl/Pgp/Fh/Coq3/Nr1h3/Cda/Pomc	16
GO:0002377	immunoglobulin production	8/382	130/18112	0.00635479	0.0727446	0.0614913	RT1-Db1/RT1-Ba/B2m/RT1-Da/Parp3/RT1-S3/Nhej1/Fcgr2b	8
GO:0042593	glucose homeostasis	15/382	343/18112	0.00643279	0.0734094	0.0620533	Nr1d1/Gcgr/Gpx1/Slc2a4/RT1-Db1/Alox5/Ucp2/Klf15/Wdr35/Mpc2/Cd36/Endog/Slc16a1/Pomc/Oxct1	15
GO:0002697	regulation of immune effector process	17/382	410/18112	0.00649152	0.0738511	0.0624266	Hspa1b/Klrk1/RT1-Db1/Fcer1g/Tyrobp/RT1-T24-3/B2m/RT1-Da/Dusp22/Cd36/Parp3/Rsad2/RT1-S3/F2rl1/Pomc/Fcgr2b/Hspa8	17
GO:0033500	carbohydrate homeostasis	15/382	344/18112	0.00660085	0.0748638	0.0632826	Nr1d1/Gcgr/Gpx1/Slc2a4/RT1-Db1/Alox5/Ucp2/Klf15/Wdr35/Mpc2/Cd36/Endog/Slc16a1/Pomc/Oxct1	15
GO:0051258	protein polymerization	13/382	280/18112	0.00671763	0.0754535	0.0637811	Hspa1b/Lmod2/Nde1/Pstpip1/Sptb/Baiap2/Gsn/Gda/Mid1ip1/Rangrf/Tmod4/Add2/Casq1	13
GO:0002675	positive regulation of acute inflammatory response	4/382	36/18112	0.00673472	0.0754535	0.0637811	Ccl5/Fcer1g/Alox5ap/RT1-S3	4
GO:0032633	interleukin-4 production	4/382	36/18112	0.00673472	0.0754535	0.0637811	Ddit3/RT1-Db1/Fcer1g/RT1-S3	4
GO:0032673	regulation of interleukin-4 production	4/382	36/18112	0.00673472	0.0754535	0.0637811	Ddit3/RT1-Db1/Fcer1g/RT1-S3	4
GO:0002524	hypersensitivity	3/382	19/18112	0.00701769	0.0772156	0.0652706	Fcer1g/RT1-S3/Fcgr2b	3
GO:0009404	toxin metabolic process	3/382	19/18112	0.00701769	0.0772156	0.0652706	Akr7a3/Fmo1/Fmo2	3
GO:0010878	cholesterol storage	3/382	19/18112	0.00701769	0.0772156	0.0652706	Ces1d/Cd36/Nr1h3	3
GO:0019430	removal of superoxide radicals	3/382	19/18112	0.00701769	0.0772156	0.0652706	Nqo1/Sod2/Cd36	3
GO:0019835	cytolysis	3/382	19/18112	0.00701769	0.0772156	0.0652706	Pla2g2a/C8b/Prf1	3
GO:0051284	positive regulation of sequestering of calcium ion	3/382	19/18112	0.00701769	0.0772156	0.0652706	Gstm2/Gstm7/Clic2	3
GO:0009746	response to hexose	14/382	314/18112	0.00707976	0.0776666	0.0656519	Glul/Nr1d1/Ldha/Gpx1/Pfkfb2/RT1-Db1/Nr0b2/Ucp2/Wdr35/Mpc2/Endog/Ctsb/Col4a3/Oxct1	14
GO:0055076	transition metal ion homeostasis	8/382	133/18112	0.00726315	0.0792998	0.0670325	Ttc7a/B2m/Sod2/Fech/Abcb7/Slc25a37/Tf/Ank1	8
GO:0050708	regulation of protein secretion	14/382	315/18112	0.00727166	0.0792998	0.0670325	Glul/Nr1d1/Pfkfb2/RT1-Db1/Ccl5/Alox5/Nr0b2/Ucp2/Mpc2/Nr1h3/Rsad2/F2rl1/Slc16a1/Oxct1	14
GO:0070296	sarcoplasmic reticulum calcium ion transport	4/382	37/18112	0.0074278	0.0806286	0.0681557	Gstm2/Gstm7/Clic2/Casq1	4
GO:0006956	complement activation	5/382	58/18112	0.00745913	0.0806286	0.0681557	C8b/C1qa/C1qc/C1qb/C1s	5
GO:0046902	regulation of mitochondrial membrane permeability	5/382	58/18112	0.00745913	0.0806286	0.0681557	Hspa1b/Bnip3/Chchd10/Slc25a4/Bnip3l	5
GO:0090276	regulation of peptide hormone secretion	12/382	253/18112	0.00768082	0.0827822	0.0699761	Glul/Nr1d1/Pfkfb2/RT1-Db1/Ccl5/Alox5/Nr0b2/Ucp2/Mpc2/Npy/Slc16a1/Oxct1	12
GO:0042391	regulation of membrane potential	19/382	488/18112	0.00794615	0.0853922	0.0721823	Scn1b/Bnip3/Tspo/P2rx5/Chchd10/Bdnf/Shank3/Baiap2/Ucp2/B2m/Sod2/Cd36/Rangrf/Dld/Prdx3/Ndufs1/Got1/Bnip3l/Kcnd2	19
GO:0050873	brown fat cell differentiation	5/382	59/18112	0.00801221	0.0858517	0.0725708	Bnip3/Scd/Mb/Slc2a4/Lrg1	5
GO:0033033	negative regulation of myeloid cell apoptotic process	3/382	20/18112	0.00812869	0.0868474	0.0734124	Ccl5/Fcer1g/Fcgr2b	3
GO:0030574	collagen catabolic process	4/382	38/18112	0.00816625	0.0869965	0.0735385	Cst3/Retreg1/Ctsb/Ctss	4
GO:0051702	biological process involved in interaction with symbiont	7/382	109/18112	0.00833135	0.0883903	0.0747167	Pf4/Gpx1/Gapdh/Ccl5/F2rl1/Pomc/Hspa8	7
GO:0050878	regulation of body fluid levels	17/382	421/18112	0.00834505	0.0883903	0.0747167	Hbb/Aprt/Xdh/F13a1/Pf4/Scd/Aloxe3/Fcer1g/Pdss2/Plek/Aqp1/Bcat2/Cd36/Got2/Nr1h3/Tsc22d3/F2rl1	17
GO:0071216	cellular response to biotic stimulus	15/382	354/18112	0.00848324	0.0895966	0.0757364	Nr1d1/Tspo/Klrk1/Pf4/Ddit3/Ccl5/Map2k3/Cyp11a1/B2m/Cd36/Hadhb/Nr1h3/Cda/Ltc4s/Fcgr2b	15
GO:0002791	regulation of peptide secretion	12/382	258/18112	0.00890052	0.093347	0.0789066	Glul/Nr1d1/Pfkfb2/RT1-Db1/Ccl5/Alox5/Nr0b2/Ucp2/Mpc2/Npy/Slc16a1/Oxct1	12
GO:0002438	acute inflammatory response to antigenic stimulus	4/382	39/18112	0.00895123	0.093347	0.0789066	Fcer1g/Npy/RT1-S3/Fcgr2b	4
GO:0009119	ribonucleoside metabolic process	4/382	39/18112	0.00895123	0.093347	0.0789066	Aprt/Xdh/Amd1/Cda	4
GO:0070884	regulation of calcineurin-NFAT signaling cascade	4/382	39/18112	0.00895123	0.093347	0.0789066	Rcan1/Chp1/Fhl2/Myoz2	4
GO:0032411	positive regulation of transporter activity	8/382	138/18112	0.00899029	0.093347	0.0789066	Gstm2/Gstm7/Shank3/Alox5/Chp1/Slc25a4/Casq1/Ctss	8
GO:0070301	cellular response to hydrogen peroxide	8/382	138/18112	0.00899029	0.093347	0.0789066	Bnip3/Nqo1/Map1lc3a/Aqp1/Cst3/Endog/Il18bp/Hspa8	8
GO:0009164	nucleoside catabolic process	3/382	21/18112	0.00933728	0.0958696	0.081039	Xdh/Gda/Cda	3
GO:0010523	negative regulation of calcium ion transport into cytosol	3/382	21/18112	0.00933728	0.0958696	0.081039	Gstm2/Gstm7/Clic2	3
GO:0019400	alditol metabolic process	3/382	21/18112	0.00933728	0.0958696	0.081039	Pgp/Coq3/Got1	3
GO:1905709	negative regulation of membrane permeability	3/382	21/18112	0.00933728	0.0958696	0.081039	Hspa1b/Bnip3/Slc25a4	3
GO:0046883	regulation of hormone secretion	14/382	325/18112	0.00942758	0.0965279	0.0815954	Glul/Nr1d1/Tspo/Pfkfb2/RT1-Db1/Ccl5/Alox5/Nr0b2/Ucp2/Mpc2/Npy/Slc16a1/Pomc/Oxct1	14
GO:0006112	energy reserve metabolic process	6/382	86/18112	0.00966427	0.097864	0.0827248	Nr1d1/Gcgr/Phkg1/Pygm/Cd36/Pomc	6
GO:0006809	nitric oxide biosynthetic process	6/382	86/18112	0.00966427	0.097864	0.0827248	Tspo/Klrk1/Gchfr/Wdr35/Sod2/Cd36	6
GO:1990868	response to chemokine	6/382	86/18112	0.00966427	0.097864	0.0827248	Cxcr6/Cxcr3/Pf4/Ccl5/Ccl6/Ccr1	6
GO:1990869	cellular response to chemokine	6/382	86/18112	0.00966427	0.097864	0.0827248	Cxcr6/Cxcr3/Pf4/Ccl5/Ccl6/Ccr1	6
GO:0090087	regulation of peptide transport	12/382	261/18112	0.00970176	0.0979744	0.0828182	Glul/Nr1d1/Pfkfb2/RT1-Db1/Ccl5/Alox5/Nr0b2/Ucp2/Mpc2/Npy/Slc16a1/Oxct1	12
GO:0009066	aspartate family amino acid metabolic process	4/382	40/18112	0.00978385	0.097998	0.0828381	Got2/Dlst/Got1/Gcat	4
GO:0071402	cellular response to lipoprotein particle stimulus	4/382	40/18112	0.00978385	0.097998	0.0828381	Ces1d/Ccl5/Fcer1g/Cd36	4
GO:0106056	regulation of calcineurin-mediated signaling	4/382	40/18112	0.00978385	0.097998	0.0828381	Rcan1/Chp1/Fhl2/Myoz2	4
GO:0006639	acylglycerol metabolic process	8/382	141/18112	0.0101639	0.101529	0.0858229	Scd/Gpx1/Abhd16a/Ces1d/Plaat3/Cd36/Nr1h3/Gpat3	8
GO:1903409	reactive oxygen species biosynthetic process	5/382	63/18112	0.0105094	0.10318	0.0872187	Alox5/Acox1/Sod2/Cd36/Abcb7	5
GO:0006144	purine nucleobase metabolic process	3/382	22/18112	0.0106451	0.10318	0.0872187	Aprt/Xdh/Gda	3
GO:0020027	hemoglobin metabolic process	3/382	22/18112	0.0106451	0.10318	0.0872187	Alas1/Fech/Slc25a37	3
GO:0033194	response to hydroperoxide	3/382	22/18112	0.0106451	0.10318	0.0872187	Gpx1/Ccl5/Cd36	3
GO:0034143	regulation of toll-like receptor 4 signaling pathway	3/382	22/18112	0.0106451	0.10318	0.0872187	Nr1d1/Nr1h3/F2rl1	3
GO:0042026	protein refolding	3/382	22/18112	0.0106451	0.10318	0.0872187	Hspa1b/B2m/Hspa8	3
GO:0060314	regulation of ryanodine-sensitive calcium-release channel activity	3/382	22/18112	0.0106451	0.10318	0.0872187	Gstm2/Gstm7/Clic2	3
GO:0071450	cellular response to oxygen radical	3/382	22/18112	0.0106451	0.10318	0.0872187	Nqo1/Sod2/Cd36	3
GO:0071451	cellular response to superoxide	3/382	22/18112	0.0106451	0.10318	0.0872187	Nqo1/Sod2/Cd36	3
GO:0090201	negative regulation of release of cytochrome c from mitochondria	3/382	22/18112	0.0106451	0.10318	0.0872187	Gpx1/Higd1a/Ghitm	3
GO:0150146	cell junction disassembly	3/382	22/18112	0.0106451	0.10318	0.0872187	C1qa/C1qc/C1qb	3
GO:0048821	erythrocyte development	4/382	41/18112	0.0106651	0.10318	0.0872187	Hbb/Alas1/Bpgm/Ank1	4
GO:0006638	neutral lipid metabolic process	8/382	143/18112	0.0110072	0.10621	0.08978	Scd/Gpx1/Abhd16a/Ces1d/Plaat3/Cd36/Nr1h3/Gpat3	8
GO:0009165	nucleotide biosynthetic process	11/382	234/18112	0.0111363	0.107134	0.0905606	Aprt/Pkm/Atp5f1d/Mpc2/Mpc1/Pdk1/Dld/Atp5mf/Pdha1/Cda/Pdhx	11
GO:0032613	interleukin-10 production	5/382	64/18112	0.0112081	0.107134	0.0905606	RT1-Db1/Fcer1g/Tyrobp/F2rl1/Fcgr2b	5
GO:0032653	regulation of interleukin-10 production	5/382	64/18112	0.0112081	0.107134	0.0905606	RT1-Db1/Fcer1g/Tyrobp/F2rl1/Fcgr2b	5
GO:0009914	hormone transport	16/382	400/18112	0.0112191	0.107134	0.0905606	Glul/Nr1d1/Tspo/Pfkfb2/RT1-Db1/Ccl5/Alox5/Nr0b2/Aqp1/Crym/Ucp2/Mpc2/Npy/Slc16a1/Pomc/Oxct1	16
GO:1902904	negative regulation of supramolecular fiber organization	9/382	173/18112	0.0113107	0.107709	0.0910465	Lmod2/Sptb/Shank3/Gsn/Trim54/Mid1ip1/Tmod4/Add2/Hspa8	9
GO:0002437	inflammatory response to antigenic stimulus	6/382	89/18112	0.0113378	0.107709	0.0910465	Gpx1/RT1-Db1/Fcer1g/Npy/RT1-S3/Fcgr2b	6
GO:0070374	positive regulation of ERK1 and ERK2 cascade	11/382	235/18112	0.0114703	0.108688	0.0918741	Ndrg4/Pla2g2a/RT1-Db1/Ccl5/Ccl6/Cd36/Ccr1/Npy/Gpr183/F2rl1/Alkal2	11
GO:0030316	osteoclast differentiation	7/382	116/18112	0.0115178	0.108858	0.0920179	Ccl5/Fcer1g/Tyrobp/Junb/Ccr1/Gpr183/Tf	7
GO:0002474	antigen processing and presentation of peptide antigen via MHC class I	4/382	42/18112	0.0115961	0.109318	0.0924068	Fcer1g/RT1-T24-3/B2m/RT1-S3	4
GO:0071453	cellular response to oxygen levels	11/382	236/18112	0.0118119	0.111068	0.0938862	Pgk1/Bnip3/Slc2a4/Aqp1/Hif1an/Higd1a/Pdk1/Fam162a/Endog/Bnip3l/Kcnd2	11
GO:0030837	negative regulation of actin filament polymerization	5/382	65/18112	0.0119379	0.111687	0.0944098	Lmod2/Sptb/Gsn/Tmod4/Add2	5
GO:1901657	glycosyl compound metabolic process	6/382	90/18112	0.0119384	0.111687	0.0944098	Aprt/Xdh/Macrod1/Gda/Amd1/Cda	6
GO:0006699	bile acid biosynthetic process	3/382	23/18112	0.0120536	0.111913	0.0946003	Nr1d1/Cyp27a1/Ces1d	3
GO:0017085	response to insecticide	3/382	23/18112	0.0120536	0.111913	0.0946003	Scn1b/Cyp11a1/Fech	3
GO:0046037	GMP metabolic process	3/382	23/18112	0.0120536	0.111913	0.0946003	Aprt/Xdh/Gda	3
GO:1901293	nucleoside phosphate biosynthetic process	11/382	237/18112	0.0121612	0.112629	0.0952054	Aprt/Pkm/Atp5f1d/Mpc2/Mpc1/Pdk1/Dld/Atp5mf/Pdha1/Cda/Pdhx	11
GO:0006909	phagocytosis	11/382	238/18112	0.0125183	0.115646	0.0977556	Fcer1g/Tyrobp/Ncf4/Gsn/Cd36/Nr1h3/Il2rb/F2rl1/Fcgr2b/Hspa8/Rap1gap	11
GO:0051481	negative regulation of cytosolic calcium ion concentration	4/382	43/18112	0.0125777	0.115904	0.097974	Gstm2/Gstm7/Clic2/Got1	4
GO:0006081	cellular aldehyde metabolic process	5/382	66/18112	0.0126992	0.116731	0.0986735	Pnpo/Idh1/Dhrs4/Hagh/Alpl	5
GO:0002573	myeloid leukocyte differentiation	11/382	239/18112	0.0128834	0.11813	0.0998555	C1qc/Pf4/RT1-Db1/Ccl5/Fcer1g/Tyrobp/Junb/Ccr1/Gpr183/F2rl1/Tf	11
GO:0002695	negative regulation of leukocyte activation	10/382	208/18112	0.0131033	0.119848	0.101308	Nr1d1/RT1-Db1/RT1-Ba/Tyrobp/Dusp22/Parp3/Nr1h3/Lgals5/Fcgr2b/Cst7	10
GO:0043154	negative regulation of cysteine-type endopeptidase activity involved in apoptotic process	6/382	92/18112	0.0132062	0.12049	0.101851	Hspa1b/Gpx1/Aqp1/Dpep1/Prdx5/Prdx3	6
GO:0052547	regulation of peptidase activity	18/382	479/18112	0.0134623	0.122523	0.103569	Hspa1b/Xdh/Gpx1/Gapdh/Slpi/Gsn/Aqp1/Dpep1/Clpx/Dele1/Wdr35/Cst3/Prdx5/Fam162a/Prdx3/Ctsb/Col4a3/Cst7	18
GO:0071404	cellular response to low-density lipoprotein particle stimulus	3/382	24/18112	0.0135638	0.12254	0.103583	Ces1d/Fcer1g/Cd36	3
GO:1901570	fatty acid derivative biosynthetic process	3/382	24/18112	0.0135638	0.12254	0.103583	Ggt5/Alox5/Hmgcl	3
GO:2000010	positive regulation of protein localization to cell surface	3/382	24/18112	0.0135638	0.12254	0.103583	Fcer1g/Tyrobp/Rangrf	3
GO:0001774	microglial cell activation	4/382	44/18112	0.0136109	0.122665	0.103689	Nr1d1/C1qa/Tyrobp/Cst7	4
GO:0030072	peptide hormone secretion	13/382	307/18112	0.0137954	0.124024	0.104838	Glul/Nr1d1/Pfkfb2/RT1-Db1/Ccl5/Alox5/Nr0b2/Aqp1/Ucp2/Mpc2/Npy/Slc16a1/Oxct1	13
GO:0051928	positive regulation of calcium ion transport	8/382	149/18112	0.0138474	0.124188	0.104977	Gstm2/Tspo/P2rx5/Cxcr3/Gstm7/Ccl5/Ccr1/Casq1	8
GO:0009306	protein secretion	16/382	410/18112	0.0139059	0.12441	0.105164	Glul/Nr1d1/Pfkfb2/RT1-Db1/Ccl5/Alox5/Nr0b2/Plek/Ucp2/Mpc2/Tango2/Nr1h3/Rsad2/F2rl1/Slc16a1/Oxct1	16
GO:0031640	killing of cells of another organism	5/382	68/18112	0.014319	0.127797	0.108027	Pf4/Gapdh/Prf1/Npy/Pomc	5
GO:0044262	cellular carbohydrate metabolic process	13/382	309/18112	0.014488	0.128778	0.108857	Nr1d1/Gcgr/Pfkfb2/Idh1/Plek/Phkg1/Pygm/Pdk1/Cd36/Pgp/Coq3/Got1/Pomc	13
GO:0035592	establishment of protein localization to extracellular region	16/382	412/18112	0.0144989	0.128778	0.108857	Glul/Nr1d1/Pfkfb2/RT1-Db1/Ccl5/Alox5/Nr0b2/Plek/Ucp2/Mpc2/Tango2/Nr1h3/Rsad2/F2rl1/Slc16a1/Oxct1	16
GO:1903573	negative regulation of response to endoplasmic reticulum stress	4/382	45/18112	0.0146965	0.130219	0.110075	Hspa1b/Alox5/Svip/Nr1h3	4
GO:0030073	insulin secretion	11/382	244/18112	0.0148313	0.131098	0.110818	Glul/Nr1d1/Pfkfb2/RT1-Db1/Ccl5/Alox5/Nr0b2/Ucp2/Mpc2/Slc16a1/Oxct1	11
GO:0050764	regulation of phagocytosis	7/382	122/18112	0.0148827	0.131238	0.110936	Fcer1g/Cd36/Il2rb/F2rl1/Fcgr2b/Hspa8/Rap1gap	7
GO:0002428	antigen processing and presentation of peptide antigen via MHC class Ib	3/382	25/18112	0.0151769	0.131954	0.111541	RT1-T24-3/B2m/RT1-S3	3
GO:0010818	T cell chemotaxis	3/382	25/18112	0.0151769	0.131954	0.111541	Cxcr3/Ccl5/Gpr183	3
GO:0034656	nucleobase-containing small molecule catabolic process	3/382	25/18112	0.0151769	0.131954	0.111541	Xdh/Gda/Cda	3
GO:0038093	Fc receptor signaling pathway	3/382	25/18112	0.0151769	0.131954	0.111541	LOC498276/Fcer1g/Fcgr2b	3
GO:1901028	regulation of mitochondrial outer membrane permeabilization involved in apoptotic signaling pathway	3/382	25/18112	0.0151769	0.131954	0.111541	Hspa1b/Chchd10/Slc25a4	3
GO:0034121	regulation of toll-like receptor signaling pathway	5/382	69/18112	0.0151786	0.131954	0.111541	Nr1d1/Cd36/Nr1h3/Rsad2/F2rl1	5
GO:0009612	response to mechanical stimulus	14/382	346/18112	0.0155773	0.135101	0.114202	Bnip3/Ankrd23/Rcan1/Bdnf/Shank3/Gsn/Aqp1/Tcap/Cd36/Junb/Endog/Got1/Ctsb/Kcnd2	14
GO:0060537	muscle tissue development	18/382	487/18112	0.01568	0.135593	0.114617	Nprl3/P2rx5/Rcan1/Gpx1/Bdnf/Tcap/Fhl2/Tnni3/Ckmt2/Slc25a4/Ndufv2/Myoz2/Ctsb/Tsc22d3/Casq1/Adprhl1/Hspa8/Trip10	18
GO:0019722	calcium-mediated signaling	10/382	214/18112	0.0157075	0.135593	0.114617	Cxcr6/Cxcr3/Rcan1/Chp1/Fhl2/Tnni3/Myoz2/Ccr1/Casq1/Pomc	10
GO:0042554	superoxide anion generation	4/382	46/18112	0.0158352	0.136376	0.115279	Tyrobp/Ncf4/Sod2/F2rl1	4
GO:0010524	positive regulation of calcium ion transport into cytosol	5/382	70/18112	0.0160721	0.138092	0.11673	Gstm2/P2rx5/Cxcr3/Gstm7/Casq1	5
GO:0071692	protein localization to extracellular region	16/382	418/18112	0.0163969	0.140556	0.118812	Glul/Nr1d1/Pfkfb2/RT1-Db1/Ccl5/Alox5/Nr0b2/Plek/Ucp2/Mpc2/Tango2/Nr1h3/Rsad2/F2rl1/Slc16a1/Oxct1	16
GO:0070997	neuron death	17/382	454/18112	0.0165541	0.141553	0.119655	Bnip3/Nqo1/C1qa/Gpx1/Gapdh/Bdnf/Ddit3/Ccl5/Tyrobp/Chp1/Sod2/Fam162a/Endog/Retreg1/Prdx3/Npy/Fcgr2b	17
GO:1902652	secondary alcohol metabolic process	8/382	154/18112	0.0165949	0.141553	0.119655	Cyp27a1/Ces1d/Idh1/Cyp11a1/Idh3b/Acadl/Idh3g/Fech	8
GO:0002790	peptide secretion	13/382	315/18112	0.0167261	0.141553	0.119655	Glul/Nr1d1/Pfkfb2/RT1-Db1/Ccl5/Alox5/Nr0b2/Aqp1/Ucp2/Mpc2/Npy/Slc16a1/Oxct1	13
GO:0060326	cell chemotaxis	13/382	315/18112	0.0167261	0.141553	0.119655	Klrk1/Cxcr6/Cxcr3/Pf4/Retnlg/Ccl5/Fcer1g/Alox5/Dpep1/Ccl6/Ccr1/Gpr183/F2rl1	13
GO:0071222	cellular response to lipopolysaccharide	13/382	315/18112	0.0167261	0.141553	0.119655	Nr1d1/Tspo/Klrk1/Pf4/Ccl5/Map2k3/Cyp11a1/B2m/Cd36/Hadhb/Nr1h3/Ltc4s/Fcgr2b	13
GO:0032024	positive regulation of insulin secretion	6/382	97/18112	0.016782	0.141553	0.119655	Glul/Pfkfb2/RT1-Db1/Nr0b2/Mpc2/Oxct1	6
GO:1900407	regulation of cellular response to oxidative stress	6/382	97/18112	0.016782	0.141553	0.119655	Gpx1/Alox5/Sod2/Cd36/Endog/Hspa8	6
GO:0016226	iron-sulfur cluster assembly	3/382	26/18112	0.0168935	0.141682	0.119764	Xdh/Isca1/Abcb7	3
GO:0031163	metallo-sulfur cluster assembly	3/382	26/18112	0.0168935	0.141682	0.119764	Xdh/Isca1/Abcb7	3
GO:0006911	phagocytosis, engulfment	5/382	71/18112	0.0169998	0.141682	0.119764	Fcer1g/Gsn/Cd36/F2rl1/Fcgr2b	5
GO:0001937	negative regulation of endothelial cell proliferation	4/382	47/18112	0.017028	0.141682	0.119764	Xdh/Cxcr3/Alox5/Col4a3	4
GO:0051281	positive regulation of release of sequestered calcium ion into cytosol	4/382	47/18112	0.017028	0.141682	0.119764	Gstm2/Cxcr3/Gstm7/Casq1	4
GO:0062208	positive regulation of pattern recognition receptor signaling pathway	4/382	47/18112	0.017028	0.141682	0.119764	Hspa1b/Nr1h3/Rsad2/F2rl1	4
GO:0032868	response to insulin	14/382	351/18112	0.0174163	0.144291	0.12197	Aprt/Pkm/Slc2a4/Ccl5/Gcnt1/Dpep1/Ucp2/Klf15/Alas1/Cd36/Got2/Got1/Nr1h3/Bdh1	14
GO:0044264	cellular polysaccharide metabolic process	6/382	98/18112	0.0175698	0.144291	0.12197	Nr1d1/Gcgr/Phkg1/Pygm/Cd36/Pomc	6
GO:0034612	response to tumor necrosis factor	12/382	284/18112	0.0178477	0.144291	0.12197	Hspa1b/Nr1d1/Xdh/Slc2a4/Bdnf/Ccl5/Cyp11a1/Wdr35/Ccl6/Endog/Il18bp/F2rl1	12
GO:0006152	purine nucleoside catabolic process	2/382	10/18112	0.0178504	0.144291	0.12197	Xdh/Gda	2
GO:0009172	purine deoxyribonucleoside monophosphate catabolic process	2/382	10/18112	0.0178504	0.144291	0.12197	Xdh/Gda	2
GO:0017062	respiratory chain complex III assembly	2/382	10/18112	0.0178504	0.144291	0.12197	Uqcrfs1/Ttc19	2
GO:0018879	biphenyl metabolic process	2/382	10/18112	0.0178504	0.144291	0.12197	Cyp11a1/Cyp4b1	2
GO:0034551	mitochondrial respiratory chain complex III assembly	2/382	10/18112	0.0178504	0.144291	0.12197	Uqcrfs1/Ttc19	2
GO:0043379	memory T cell differentiation	2/382	10/18112	0.0178504	0.144291	0.12197	RT1-Db1/RT1-Da	2
GO:0070189	kynurenine metabolic process	2/382	10/18112	0.0178504	0.144291	0.12197	Kyat3/Got2	2
GO:0070857	regulation of bile acid biosynthetic process	2/382	10/18112	0.0178504	0.144291	0.12197	Nr1d1/Ces1d	2
GO:0090527	actin filament reorganization	2/382	10/18112	0.0178504	0.144291	0.12197	Gsn/Whamm	2
GO:1902224	ketone body metabolic process	2/382	10/18112	0.0178504	0.144291	0.12197	Hmgcl/Oxct1	2
GO:1902905	positive regulation of supramolecular fiber organization	9/382	187/18112	0.0179789	0.145011	0.122579	Hspa1b/Lmod2/Baiap2/Plek/Gsn/Pdlim4/Gda/F2rl1/Whamm	9
GO:0001893	maternal placenta development	4/382	48/18112	0.0182754	0.146124	0.123519	Cd36/Junb/Prdx3/Ctsb	4
GO:0002269	leukocyte activation involved in inflammatory response	4/382	48/18112	0.0182754	0.146124	0.123519	Nr1d1/C1qa/Tyrobp/Cst7	4
GO:0010288	response to lead ion	4/382	48/18112	0.0182754	0.146124	0.123519	Map1lc3a/Fech/Hp/Tf	4
GO:0046148	pigment biosynthetic process	4/382	48/18112	0.0182754	0.146124	0.123519	Slc25a39/Alas1/Fech/Abcb7	4
GO:0046879	hormone secretion	15/382	389/18112	0.018622	0.148026	0.125127	Glul/Nr1d1/Tspo/Pfkfb2/RT1-Db1/Ccl5/Alox5/Nr0b2/Aqp1/Ucp2/Mpc2/Npy/Slc16a1/Pomc/Oxct1	15
GO:0051346	negative regulation of hydrolase activity	15/382	389/18112	0.018622	0.148026	0.125127	Hspa1b/Klrk1/Gchfr/Gpx1/Gapdh/Slpi/Chp1/Aqp1/Dpep1/Cst3/Prdx5/Gpsm1/Prdx3/Ctsb/Cst7	15
GO:0036336	dendritic cell migration	3/382	27/18112	0.0187141	0.148026	0.125127	Retnlg/Alox5/Gpr183	3
GO:0046337	phosphatidylethanolamine metabolic process	3/382	27/18112	0.0187141	0.148026	0.125127	Pcyt2/Pla2g2a/Plaat3	3
GO:1990000	amyloid fibril formation	3/382	27/18112	0.0187141	0.148026	0.125127	Gsn/B2m/Cd36	3
GO:0002381	immunoglobulin production involved in immunoglobulin-mediated immune response	5/382	73/18112	0.0189604	0.149015	0.125963	RT1-Db1/RT1-Ba/B2m/RT1-Da/Parp3	5
GO:0002763	positive regulation of myeloid leukocyte differentiation	5/382	73/18112	0.0189604	0.149015	0.125963	Pf4/RT1-Db1/Ccl5/Tyrobp/Ccr1	5
GO:0002886	regulation of myeloid leukocyte mediated immunity	5/382	73/18112	0.0189604	0.149015	0.125963	Fcer1g/Tyrobp/RT1-S3/F2rl1/Pomc	5
GO:0070371	ERK1 and ERK2 cascade	14/382	355/18112	0.0190031	0.149033	0.125978	Ndrg4/Pla2g2a/Dusp26/RT1-Db1/Ccl5/Ccl6/Cd36/Ndrg2/Ccr1/Npy/Gpr183/F2rl1/Tf/Alkal2	14
GO:0043279	response to alkaloid	9/382	189/18112	0.0191248	0.149467	0.126345	Gstm2/Nqo1/Gstm7/Bdnf/Ccl5/Map1lc3a/Cyp11a1/Uqcrc1/Got2	9
GO:0002718	regulation of cytokine production involved in immune response	6/382	100/18112	0.0192207	0.149467	0.126345	Fcer1g/B2m/Cd36/Rsad2/RT1-S3/F2rl1	6
GO:0062207	regulation of pattern recognition receptor signaling pathway	6/382	100/18112	0.0192207	0.149467	0.126345	Hspa1b/Nr1d1/Cd36/Nr1h3/Rsad2/F2rl1	6
GO:0070542	response to fatty acid	6/382	100/18112	0.0192207	0.149467	0.126345	Tbxas1/Scd/Ucp2/Cd36/Hmgcl/Cpt2	6
GO:0033173	calcineurin-NFAT signaling cascade	4/382	49/18112	0.0195781	0.151926	0.128424	Rcan1/Chp1/Fhl2/Myoz2	4
GO:0071466	cellular response to xenobiotic stimulus	10/382	222/18112	0.0197549	0.152976	0.129311	Gstm2/Cyp2t1/Nceh1/Gstm7/Fmo1/Dpep1/Fmo3/Fmo2/Gsta1/Kcnd2	10
GO:0032414	positive regulation of ion transmembrane transporter activity	7/382	130/18112	0.0203868	0.157538	0.133168	Gstm2/Gstm7/Shank3/Alox5/Chp1/Casq1/Ctss	7
GO:0002475	antigen processing and presentation via MHC class Ib	3/382	28/18112	0.0206392	0.158492	0.133974	RT1-T24-3/B2m/RT1-S3	3
GO:0018904	ether metabolic process	3/382	28/18112	0.0206392	0.158492	0.133974	Nceh1/Alox5/Plaat3	3
GO:0035994	response to muscle stretch	3/382	28/18112	0.0206392	0.158492	0.133974	Ankrd23/Gsn/Tcap	3
GO:0002274	myeloid leukocyte activation	11/382	257/18112	0.0209309	0.158618	0.13408	Nr1d1/Pla2g2a/Klrk1/C1qa/Ccl5/Fcer1g/Tyrobp/Nr1h3/Npy/F2rl1/Cst7	11
GO:0002347	response to tumor cell	4/382	50/18112	0.0209367	0.158618	0.13408	Klrk1/Prf1/RT1-Db1/Nkg7	4
GO:0051341	regulation of oxidoreductase activity	6/382	102/18112	0.0209744	0.158618	0.13408	Alox5/Etfbkmt/Pdp2/Prdx5/Ecsit/Hp	6
GO:0022898	regulation of transmembrane transporter activity	12/382	291/18112	0.0211333	0.158618	0.13408	Scn1b/Gstm2/Fxyd3/Gstm7/Clic2/Shank3/Alox5/Chp1/Slc25a4/Rangrf/Casq1/Ctss	12
GO:0071356	cellular response to tumor necrosis factor	11/382	258/18112	0.0214666	0.158618	0.13408	Hspa1b/Nr1d1/Xdh/Slc2a4/Bdnf/Ccl5/Cyp11a1/Wdr35/Ccl6/Il18bp/F2rl1	11
GO:0098656	anion transmembrane transport	11/382	258/18112	0.0214666	0.158618	0.13408	Slc25a29/Slc16a11/Slc25a38/Slc25a21/Slc25a11/Clic2/Slc25a19/Mpc2/Mpc1/Slc25a4/Slc16a1	11
GO:0071219	cellular response to molecule of bacterial origin	13/382	326/18112	0.0214995	0.158618	0.13408	Nr1d1/Tspo/Klrk1/Pf4/Ccl5/Map2k3/Cyp11a1/B2m/Cd36/Hadhb/Nr1h3/Ltc4s/Fcgr2b	13
GO:0002361	CD4-positive, CD25-positive, alpha-beta regulatory T cell differentiation	2/382	11/18112	0.0215162	0.158618	0.13408	RT1-Db1/RT1-Da	2
GO:0002885	positive regulation of hypersensitivity	2/382	11/18112	0.0215162	0.158618	0.13408	Fcer1g/RT1-S3	2
GO:0006560	proline metabolic process	2/382	11/18112	0.0215162	0.158618	0.13408	Prodh1/Aldh4a1	2
GO:0010968	regulation of microtubule nucleation	2/382	11/18112	0.0215162	0.158618	0.13408	Hspa1b/Rangrf	2
GO:0018894	dibenzo-p-dioxin metabolic process	2/382	11/18112	0.0215162	0.158618	0.13408	Ccl5/Cyp11a1	2
GO:0033594	response to hydroxyisoflavone	2/382	11/18112	0.0215162	0.158618	0.13408	Gstm2/Cyp11a1	2
GO:0034756	regulation of iron ion transport	2/382	11/18112	0.0215162	0.158618	0.13408	B2m/Tf	2
GO:0045117	azole transmembrane transport	2/382	11/18112	0.0215162	0.158618	0.13408	Slc25a29/Slc25a19	2
GO:0046501	protoporphyrinogen IX metabolic process	2/382	11/18112	0.0215162	0.158618	0.13408	Alas1/Fech	2
GO:0070493	thrombin-activated receptor signaling pathway	2/382	11/18112	0.0215162	0.158618	0.13408	Plek/F2rl1	2
GO:0090715	immunological memory formation process	2/382	11/18112	0.0215162	0.158618	0.13408	RT1-Db1/RT1-Da	2
GO:1904732	regulation of electron transfer activity	2/382	11/18112	0.0215162	0.158618	0.13408	Alox5/Etfbkmt	2
GO:1905395	response to flavonoid	2/382	11/18112	0.0215162	0.158618	0.13408	Gstm2/Nqo1	2
GO:0002367	cytokine production involved in immune response	6/382	103/18112	0.0218906	0.161056	0.136141	Fcer1g/B2m/Cd36/Rsad2/RT1-S3/F2rl1	6
GO:0071496	cellular response to external stimulus	16/382	433/18112	0.0219829	0.161412	0.136442	Glul/Ldha/Bnip3/Nprl3/Gcgr/Ccl5/Map1lc3a/Gabarapl2/Aqp1/Ucp2/Higd1a/Got1/Ctsb/Cda/Kcnd2/Ltc4s	16
GO:0016239	positive regulation of macroautophagy	5/382	76/18112	0.0221707	0.162468	0.137334	Bnip3/Gpsm1/Hspb8/Slc25a4/Bnip3l	5
GO:0003009	skeletal muscle contraction	4/382	51/18112	0.0223518	0.163146	0.137908	Mb/Tcap/Tnni3/Casq1	4
GO:1904407	positive regulation of nitric oxide metabolic process	4/382	51/18112	0.0223518	0.163146	0.137908	Klrk1/Sod2/Cd36/Npy	4
GO:0010155	regulation of proton transport	3/382	29/18112	0.022669	0.163839	0.138494	Alox5/Chp1/Slc25a4	3
GO:0034123	positive regulation of toll-like receptor signaling pathway	3/382	29/18112	0.022669	0.163839	0.138494	Nr1h3/Rsad2/F2rl1	3
GO:0042178	xenobiotic catabolic process	3/382	29/18112	0.022669	0.163839	0.138494	Gstm2/Gstm7/Gsta1	3
GO:0051354	negative regulation of oxidoreductase activity	3/382	29/18112	0.022669	0.163839	0.138494	Etfbkmt/Prdx5/Hp	3
GO:0090200	positive regulation of release of cytochrome c from mitochondria	3/382	29/18112	0.022669	0.163839	0.138494	Bnip3/Wdr35/Fam162a	3
GO:0034637	cellular carbohydrate biosynthetic process	5/382	77/18112	0.0233144	0.168174	0.142158	Nr1d1/Phkg1/Cd36/Pgp/Got1	5
GO:0070372	regulation of ERK1 and ERK2 cascade	13/382	330/18112	0.0234661	0.168938	0.142804	Ndrg4/Pla2g2a/Dusp26/RT1-Db1/Ccl5/Ccl6/Cd36/Ndrg2/Ccr1/Npy/Gpr183/F2rl1/Alkal2	13
GO:0090277	positive regulation of peptide hormone secretion	7/382	134/18112	0.0236119	0.1692	0.143026	Glul/Pfkfb2/RT1-Db1/Nr0b2/Mpc2/Npy/Oxct1	7
GO:0042692	muscle cell differentiation	16/382	437/18112	0.0236915	0.1692	0.143026	Lmod2/Ankrd23/Mypn/Rcan1/Gpx1/Bdnf/Rbm38/Tcap/Fhl2/Sod2/Slc25a4/Myoz2/Tmod4/Casq1/Adprhl1/Trip10	16
GO:0010660	regulation of muscle cell apoptotic process	6/382	105/18112	0.0238033	0.1692	0.143026	Bnip3/Gapdh/Sod2/Slc25a4/Hspa8/Trip10	6
GO:0043618	regulation of transcription from RNA polymerase II promoter in response to stress	4/382	52/18112	0.0238239	0.1692	0.143026	Hspa1b/Ddit3/Ces1d/Hif1an	4
GO:0045071	negative regulation of viral genome replication	4/382	52/18112	0.0238239	0.1692	0.143026	Ccl5/Slpi/Isg20/Rsad2	4
GO:0055093	response to hyperoxia	4/382	52/18112	0.0238239	0.1692	0.143026	Bnip3/Bdnf/Alox5/Sod2	4
GO:1903426	regulation of reactive oxygen species biosynthetic process	4/382	52/18112	0.0238239	0.1692	0.143026	Alox5/Sod2/Cd36/Abcb7	4
GO:0042133	neurotransmitter metabolic process	3/382	30/18112	0.0248034	0.174138	0.147199	Glul/Aldh5a1/Maoa	3
GO:1901658	glycosyl compound catabolic process	3/382	30/18112	0.0248034	0.174138	0.147199	Xdh/Gda/Cda	3
GO:0050866	negative regulation of cell activation	10/382	231/18112	0.0251671	0.174138	0.147199	Nr1d1/RT1-Db1/RT1-Ba/Tyrobp/Dusp22/Parp3/Nr1h3/Lgals5/Fcgr2b/Cst7	10
GO:0097720	calcineurin-mediated signaling	4/382	53/18112	0.0253534	0.174138	0.147199	Rcan1/Chp1/Fhl2/Myoz2	4
GO:0002420	natural killer cell mediated cytotoxicity directed against tumor cell target	2/382	12/18112	0.025464	0.174138	0.147199	Klrk1/Nkg7	2
GO:0009120	deoxyribonucleoside metabolic process	2/382	12/18112	0.025464	0.174138	0.147199	Xdh/Gda	2
GO:0009163	nucleoside biosynthetic process	2/382	12/18112	0.025464	0.174138	0.147199	Aprt/Amd1	2
GO:0034145	positive regulation of toll-like receptor 4 signaling pathway	2/382	12/18112	0.025464	0.174138	0.147199	Nr1h3/F2rl1	2
GO:0034404	nucleobase-containing small molecule biosynthetic process	2/382	12/18112	0.025464	0.174138	0.147199	Aprt/Amd1	2
GO:0042135	neurotransmitter catabolic process	2/382	12/18112	0.025464	0.174138	0.147199	Aldh5a1/Maoa	2
GO:0042451	purine nucleoside biosynthetic process	2/382	12/18112	0.025464	0.174138	0.147199	Aprt/Amd1	2
GO:0042455	ribonucleoside biosynthetic process	2/382	12/18112	0.025464	0.174138	0.147199	Aprt/Amd1	2
GO:0042762	regulation of sulfur metabolic process	2/382	12/18112	0.025464	0.174138	0.147199	Pdk1/Abcb7	2
GO:0046129	purine ribonucleoside biosynthetic process	2/382	12/18112	0.025464	0.174138	0.147199	Aprt/Amd1	2
GO:0046459	short-chain fatty acid metabolic process	2/382	12/18112	0.025464	0.174138	0.147199	Ces1d/Acads	2
GO:0061635	regulation of protein complex stability	2/382	12/18112	0.025464	0.174138	0.147199	Ecsit/Hspa8	2
GO:0071447	cellular response to hydroperoxide	2/382	12/18112	0.025464	0.174138	0.147199	Ccl5/Cd36	2
GO:1903599	positive regulation of autophagy of mitochondrion	2/382	12/18112	0.025464	0.174138	0.147199	Bnip3/Slc25a4	2
GO:1905288	vascular associated smooth muscle cell apoptotic process	2/382	12/18112	0.025464	0.174138	0.147199	Gapdh/Sod2	2
GO:1905459	regulation of vascular associated smooth muscle cell apoptotic process	2/382	12/18112	0.025464	0.174138	0.147199	Gapdh/Sod2	2
GO:0008064	regulation of actin polymerization or depolymerization	8/382	167/18112	0.0255444	0.174171	0.147227	Lmod2/Sptb/Baiap2/Plek/Gsn/Tmod4/Add2/F2rl1	8
GO:0043270	positive regulation of ion transport	13/382	334/18112	0.0255633	0.174171	0.147227	Scn1b/Gstm2/Tspo/P2rx5/Cxcr3/Gstm7/Shank3/Ccl5/Alox5/Chp1/Ccr1/Casq1/Ctss	13
GO:0034767	positive regulation of ion transmembrane transport	9/382	199/18112	0.0256591	0.174501	0.147506	Gstm2/P2rx5/Cxcr3/Gstm7/Shank3/Alox5/Chp1/Casq1/Ctss	9
GO:1902882	regulation of response to oxidative stress	6/382	107/18112	0.0258248	0.175304	0.148185	Gpx1/Alox5/Sod2/Cd36/Endog/Hspa8	6
GO:0005976	polysaccharide metabolic process	6/382	108/18112	0.0268771	0.180904	0.152919	Nr1d1/Gcgr/Phkg1/Pygm/Cd36/Pomc	6
GO:0061844	antimicrobial humoral immune response mediated by antimicrobial peptide	6/382	108/18112	0.0268771	0.180904	0.152919	Pf4/Gapdh/B2m/Hist1h2bq/Npy/Pomc	6
GO:0010039	response to iron ion	4/382	54/18112	0.0269408	0.180904	0.152919	C1qa/Map1lc3a/B2m/Tf	4
GO:0061900	glial cell activation	4/382	54/18112	0.0269408	0.180904	0.152919	Nr1d1/C1qa/Tyrobp/Cst7	4
GO:0099024	plasma membrane invagination	5/382	80/18112	0.0269715	0.180904	0.152919	Fcer1g/Gsn/Cd36/F2rl1/Fcgr2b	5
GO:0019885	antigen processing and presentation of endogenous peptide antigen via MHC class I	3/382	31/18112	0.0270423	0.180904	0.152919	RT1-T24-3/B2m/RT1-S3	3
GO:0035821	modulation of process of another organism	3/382	31/18112	0.0270423	0.180904	0.152919	Prf1/Slpi/Pomc	3
GO:0046128	purine ribonucleoside metabolic process	3/382	31/18112	0.0270423	0.180904	0.152919	Aprt/Xdh/Amd1	3
GO:0030832	regulation of actin filament length	8/382	169/18112	0.0271713	0.181115	0.153097	Lmod2/Sptb/Baiap2/Plek/Gsn/Tmod4/Add2/F2rl1	8
GO:0002793	positive regulation of peptide secretion	7/382	138/18112	0.0271722	0.181115	0.153097	Glul/Pfkfb2/RT1-Db1/Nr0b2/Mpc2/Npy/Oxct1	7
GO:0015833	peptide transport	13/382	337/18112	0.0272246	0.181137	0.153116	Glul/Nr1d1/Pfkfb2/RT1-Db1/Ccl5/Alox5/Nr0b2/Aqp1/Ucp2/Mpc2/Npy/Slc16a1/Oxct1	13
GO:0008154	actin polymerization or depolymerization	9/382	202/18112	0.0278949	0.185263	0.156603	Lmod2/Pstpip1/Sptb/Baiap2/Plek/Gsn/Tmod4/Add2/F2rl1	9
GO:0051494	negative regulation of cytoskeleton organization	8/382	170/18112	0.0280112	0.1857	0.156973	Lmod2/Sptb/Shank3/Gsn/Trim54/Mid1ip1/Tmod4/Add2	8
GO:0042886	amide transport	14/382	374/18112	0.0280768	0.185801	0.157058	Glul/Nr1d1/Pfkfb2/RT1-Db1/Ccl5/Alox5/Nr0b2/Aqp1/Ucp2/Mpc2/Cptp/Npy/Slc16a1/Oxct1	14
GO:0032272	negative regulation of protein polymerization	5/382	81/18112	0.0282672	0.186725	0.15784	Lmod2/Sptb/Gsn/Tmod4/Add2	5
GO:0019932	second-messenger-mediated signaling	13/382	339/18112	0.0283754	0.187105	0.15816	Cxcr6/Cxcr3/Rcan1/Gapdh/Chp1/Aqp1/Fhl2/Tnni3/Cd36/Myoz2/Ccr1/Casq1/Pomc	13
GO:0009651	response to salt stress	4/382	55/18112	0.0285863	0.187824	0.158768	Ccl5/Cyp11a1/Aqp1/Trip10	4
GO:0045907	positive regulation of vasoconstriction	4/382	55/18112	0.0285863	0.187824	0.158768	Tbxas1/Alox5/Wdr35/F2rl1	4
GO:0055088	lipid homeostasis	8/382	171/18112	0.0288689	0.188623	0.159444	Nr1d1/Tspo/Scd/Ces1d/Acox1/Asgr2/Got1/Nr1h3	8
GO:0032409	regulation of transporter activity	12/382	305/18112	0.0290216	0.188623	0.159444	Scn1b/Gstm2/Fxyd3/Gstm7/Clic2/Shank3/Alox5/Chp1/Slc25a4/Rangrf/Casq1/Ctss	12
GO:0030511	positive regulation of transforming growth factor beta receptor signaling pathway	3/382	32/18112	0.0293855	0.188623	0.159444	RGD1311739/Lrg1/Got1	3
GO:0051085	chaperone cofactor-dependent protein refolding	3/382	32/18112	0.0293855	0.188623	0.159444	Hspa1b/Dnajb5/Hspa8	3
GO:0070293	renal absorption	3/382	32/18112	0.0293855	0.188623	0.159444	Hbb/Gsn/Aqp1	3
GO:1903846	positive regulation of cellular response to transforming growth factor beta stimulus	3/382	32/18112	0.0293855	0.188623	0.159444	RGD1311739/Lrg1/Got1	3
GO:1905897	regulation of response to endoplasmic reticulum stress	5/382	82/18112	0.0296016	0.188623	0.159444	Hspa1b/Alox5/Svip/Nr1h3/Fcgr2b	5
GO:0000255	allantoin metabolic process	2/382	13/18112	0.0296803	0.188623	0.159444	Xdh/Gda	2
GO:0002423	natural killer cell mediated immune response to tumor cell	2/382	13/18112	0.0296803	0.188623	0.159444	Klrk1/Nkg7	2
GO:0002674	negative regulation of acute inflammatory response	2/382	13/18112	0.0296803	0.188623	0.159444	Npy/Fcgr2b	2
GO:0002866	positive regulation of acute inflammatory response to antigenic stimulus	2/382	13/18112	0.0296803	0.188623	0.159444	Fcer1g/RT1-S3	2
GO:0006266	DNA ligation	2/382	13/18112	0.0296803	0.188623	0.159444	Parp3/Nhej1	2
GO:0009169	purine ribonucleoside monophosphate catabolic process	2/382	13/18112	0.0296803	0.188623	0.159444	Xdh/Gda	2
GO:0010998	regulation of translational initiation by eIF2 alpha phosphorylation	2/382	13/18112	0.0296803	0.188623	0.159444	Hbb/Fech	2
GO:0071313	cellular response to caffeine	2/382	13/18112	0.0296803	0.188623	0.159444	Gstm2/Gstm7	2
GO:0150079	negative regulation of neuroinflammatory response	2/382	13/18112	0.0296803	0.188623	0.159444	Nr1d1/Cst7	2
GO:1901029	negative regulation of mitochondrial outer membrane permeabilization involved in apoptotic signaling pathway	2/382	13/18112	0.0296803	0.188623	0.159444	Hspa1b/Slc25a4	2
GO:1904251	regulation of bile acid metabolic process	2/382	13/18112	0.0296803	0.188623	0.159444	Nr1d1/Ces1d	2
GO:2000849	regulation of glucocorticoid secretion	2/382	13/18112	0.0296803	0.188623	0.159444	Tspo/Pomc	2
GO:0043500	muscle adaptation	7/382	141/18112	0.0300706	0.190775	0.161263	Gsn/Klf15/Tcap/Slc25a4/Myoz2/Casq1/Trip10	7
GO:0010657	muscle cell apoptotic process	6/382	111/18112	0.0302032	0.190821	0.161302	Bnip3/Gapdh/Sod2/Slc25a4/Hspa8/Trip10	6
GO:0035710	CD4-positive, alpha-beta T cell activation	6/382	111/18112	0.0302032	0.190821	0.161302	RT1-Db1/Nkg7/RT1-Da/Lgals5/Rsad2/Gpr183	6
GO:0043620	regulation of DNA-templated transcription in response to stress	4/382	56/18112	0.0302904	0.190821	0.161302	Hspa1b/Ddit3/Ces1d/Hif1an	4
GO:2000649	regulation of sodium ion transmembrane transporter activity	4/382	56/18112	0.0302904	0.190821	0.161302	Scn1b/Fxyd3/Chp1/Rangrf	4
GO:0045861	negative regulation of proteolysis	14/382	378/18112	0.0303368	0.190821	0.161302	Hspa1b/Gpx1/Gapdh/Slpi/Gabarapl2/Aqp1/Dpep1/Cst3/Svip/Prdx5/Prdx3/Nr1h3/Ctsb/Cst7	14
GO:0006641	triglyceride metabolic process	6/382	112/18112	0.0313692	0.196644	0.166224	Scd/Gpx1/Plaat3/Cd36/Nr1h3/Gpat3	6
GO:0016525	negative regulation of angiogenesis	6/382	112/18112	0.0313692	0.196644	0.166224	Pgk1/Cxcr3/Pf4/Alox5/Cd36/Col4a3	6
GO:0010959	regulation of metal ion transport	16/382	453/18112	0.031542	0.197392	0.166856	Scn1b/Gstm2/Tspo/P2rx5/Cxcr3/Fxyd3/Gstm7/Clic2/Cracr2b/Ccl5/Chp1/B2m/Rangrf/Ccr1/Casq1/Tf	16
GO:0007007	inner mitochondrial membrane organization	3/382	33/18112	0.0318324	0.197866	0.167257	Chchd10/Ghitm/Oma1	3
GO:0042403	thyroid hormone metabolic process	3/382	33/18112	0.0318324	0.197866	0.167257	Crym/Ctsb/Dio1	3
GO:0045672	positive regulation of osteoclast differentiation	3/382	33/18112	0.0318324	0.197866	0.167257	Ccl5/Tyrobp/Ccr1	3
GO:0099558	maintenance of synapse structure	3/382	33/18112	0.0318324	0.197866	0.167257	Chchd10/Shank3/Hspa8	3
GO:0014888	striated muscle adaptation	4/382	57/18112	0.0320532	0.198568	0.16785	Gsn/Klf15/Tcap/Myoz2	4
GO:0034331	cell junction maintenance	4/382	57/18112	0.0320532	0.198568	0.16785	Chchd10/Shank3/F2rl1/Hspa8	4
GO:0110053	regulation of actin filament organization	11/382	276/18112	0.0329183	0.203367	0.171907	Lmod2/Sptb/Shank3/Baiap2/Plek/Gsn/Pdlim4/Tmod4/Add2/F2rl1/Whamm	11
GO:0046486	glycerolipid metabolic process	14/382	383/18112	0.0333455	0.203367	0.171907	Pcyt2/Pla2g2a/Ttc7a/Scd/Gpx1/Abhd16a/Ces1d/Plek/Dpep1/Plaat3/Cd36/Pgp/Nr1h3/Gpat3	14
GO:0006839	mitochondrial transport	8/382	176/18112	0.0334297	0.203367	0.171907	Hspa1b/Bnip3/Chchd10/Crym/Ucp2/Slc25a4/Bnip3l/Tomm40	8
GO:0007519	skeletal muscle tissue development	9/382	209/18112	0.0336378	0.203367	0.171907	P2rx5/Rcan1/Gpx1/Ckmt2/Myoz2/Ctsb/Tsc22d3/Casq1/Hspa8	9
GO:0031032	actomyosin structure organization	9/382	209/18112	0.0336378	0.203367	0.171907	Lmod2/Ankrd23/Mypn/Tcap/Pdlim4/Myoz2/Tmod4/Casq1/Adprhl1	9
GO:0051495	positive regulation of cytoskeleton organization	9/382	209/18112	0.0336378	0.203367	0.171907	Hspa1b/Lmod2/Baiap2/Plek/Gsn/Pdlim4/Gda/F2rl1/Whamm	9
GO:0052548	regulation of endopeptidase activity	16/382	457/18112	0.0337741	0.203367	0.171907	Hspa1b/Xdh/Gpx1/Gapdh/Slpi/Gsn/Aqp1/Dpep1/Dele1/Wdr35/Cst3/Prdx5/Fam162a/Prdx3/Col4a3/Cst7	16
GO:2000181	negative regulation of blood vessel morphogenesis	6/382	114/18112	0.0337882	0.203367	0.171907	Pgk1/Cxcr3/Pf4/Alox5/Cd36/Col4a3	6
GO:0061515	myeloid cell development	5/382	85/18112	0.0338405	0.203367	0.171907	Hbb/Tyrobp/Alas1/Bpgm/Ank1	5
GO:0032094	response to food	4/382	58/18112	0.0338749	0.203367	0.171907	Bdnf/Npy/Slc16a1/Trip10	4
GO:0002638	negative regulation of immunoglobulin production	2/382	14/18112	0.034152	0.203367	0.171907	Parp3/Fcgr2b	2
GO:0006750	glutathione biosynthetic process	2/382	14/18112	0.034152	0.203367	0.171907	Ggt5/Hagh	2
GO:0009128	purine nucleoside monophosphate catabolic process	2/382	14/18112	0.034152	0.203367	0.171907	Xdh/Gda	2
GO:0009155	purine deoxyribonucleotide catabolic process	2/382	14/18112	0.034152	0.203367	0.171907	Xdh/Gda	2
GO:0009170	purine deoxyribonucleoside monophosphate metabolic process	2/382	14/18112	0.034152	0.203367	0.171907	Xdh/Gda	2
GO:0009437	carnitine metabolic process	2/382	14/18112	0.034152	0.203367	0.171907	Cpt2/Acadl	2
GO:0010635	regulation of mitochondrial fusion	2/382	14/18112	0.034152	0.203367	0.171907	Bnip3/Oma1	2
GO:0010744	positive regulation of macrophage derived foam cell differentiation	2/382	14/18112	0.034152	0.203367	0.171907	Pf4/Cd36	2
GO:0018158	protein oxidation	2/382	14/18112	0.034152	0.203367	0.171907	Gpx1/Prdx3	2
GO:0030836	positive regulation of actin filament depolymerization	2/382	14/18112	0.034152	0.203367	0.171907	Plek/F2rl1	2
GO:0043650	dicarboxylic acid biosynthetic process	2/382	14/18112	0.034152	0.203367	0.171907	Got2/Got1	2
GO:0050667	homocysteine metabolic process	2/382	14/18112	0.034152	0.203367	0.171907	Mpst/Dpep1	2
GO:0080184	response to phenylpropanoid	2/382	14/18112	0.034152	0.203367	0.171907	Gstm2/Cyp11a1	2
GO:0090713	immunological memory process	2/382	14/18112	0.034152	0.203367	0.171907	RT1-Db1/RT1-Da	2
GO:0017004	cytochrome complex assembly	3/382	34/18112	0.0343827	0.204169	0.172585	Cox20/Uqcrfs1/Ttc19	3
GO:0002700	regulation of production of molecular mediator of immune response	8/382	177/18112	0.0343974	0.204169	0.172585	Fcer1g/B2m/Cd36/Parp3/Rsad2/RT1-S3/F2rl1/Fcgr2b	8
GO:0045639	positive regulation of myeloid cell differentiation	6/382	115/18112	0.0350417	0.207325	0.175253	Hspa1b/Pf4/RT1-Db1/Ccl5/Tyrobp/Ccr1	6
GO:1901343	negative regulation of vasculature development	6/382	115/18112	0.0350417	0.207325	0.175253	Pgk1/Cxcr3/Pf4/Alox5/Cd36/Col4a3	6
GO:1904064	positive regulation of cation transmembrane transport	8/382	178/18112	0.035384	0.209015	0.176681	Gstm2/P2rx5/Cxcr3/Gstm7/Shank3/Chp1/Casq1/Ctss	8
GO:0006914	autophagy	16/382	460/18112	0.0355226	0.209163	0.176807	Bnip3/Tspo/Nprl3/Ddit3/Map1lc3a/Gabarapl2/Svip/Gpsm1/Hspb8/Cptp/Slc25a4/Endog/Retreg1/Ctsb/Bnip3l/Hspa8	16
GO:0061919	process utilizing autophagic mechanism	16/382	460/18112	0.0355226	0.209163	0.176807	Bnip3/Tspo/Nprl3/Ddit3/Map1lc3a/Gabarapl2/Svip/Gpsm1/Hspb8/Cptp/Slc25a4/Endog/Retreg1/Ctsb/Bnip3l/Hspa8	16
GO:0009161	ribonucleoside monophosphate metabolic process	4/382	59/18112	0.0357559	0.210201	0.177684	Aprt/Xdh/Gda/Cda	4
GO:1904062	regulation of cation transmembrane transport	14/382	387/18112	0.0359041	0.210393	0.177846	Scn1b/Gstm2/P2rx5/Cxcr3/Fxyd3/Gstm7/Clic2/Shank3/Alox5/Chp1/Slc25a4/Rangrf/Casq1/Ctss	14
GO:0010506	regulation of autophagy	11/382	280/18112	0.0359597	0.210393	0.177846	Bnip3/Tspo/Nprl3/Ddit3/Svip/Gpsm1/Hspb8/Cptp/Slc25a4/Endog/Bnip3l	11
GO:0032412	regulation of ion transmembrane transporter activity	11/382	280/18112	0.0359597	0.210393	0.177846	Scn1b/Gstm2/Fxyd3/Gstm7/Clic2/Shank3/Alox5/Chp1/Rangrf/Casq1/Ctss	11
GO:0032271	regulation of protein polymerization	9/382	212/18112	0.0363324	0.212237	0.179405	Hspa1b/Lmod2/Sptb/Baiap2/Gsn/Gda/Rangrf/Tmod4/Add2	9
GO:0043954	cellular component maintenance	5/382	87/18112	0.0368653	0.215008	0.181747	Chchd10/Shank3/F2rl1/Fcgr2b/Hspa8	5
GO:0007020	microtubule nucleation	3/382	35/18112	0.0370355	0.21532	0.182011	Hspa1b/Nde1/Rangrf	3
GO:0055094	response to lipoprotein particle	3/382	35/18112	0.0370355	0.21532	0.182011	Ces1d/Fcer1g/Cd36	3
GO:0046631	alpha-beta T cell activation	8/382	180/18112	0.0374141	0.217179	0.183582	Zbtb16/RT1-Db1/Nkg7/RT1-Da/Lgals5/Rsad2/RT1-S3/Gpr183	8
GO:0010522	regulation of calcium ion transport into cytosol	6/382	117/18112	0.0376377	0.217446	0.183808	Gstm2/P2rx5/Cxcr3/Gstm7/Clic2/Casq1	6
GO:0031532	actin cytoskeleton reorganization	6/382	117/18112	0.0376377	0.217446	0.183808	Baiap2/Plek/Gsn/Pdlim4/Parvb/Whamm	6
GO:0010665	regulation of cardiac muscle cell apoptotic process	4/382	60/18112	0.0376961	0.217446	0.183808	Bnip3/Slc25a4/Hspa8/Trip10	4
GO:0036296	response to increased oxygen levels	4/382	60/18112	0.0376961	0.217446	0.183808	Bnip3/Bdnf/Alox5/Sod2	4
GO:0010466	negative regulation of peptidase activity	11/382	283/18112	0.0383667	0.218387	0.184603	Hspa1b/Gpx1/Gapdh/Slpi/Aqp1/Dpep1/Cst3/Prdx5/Prdx3/Ctsb/Cst7	11
GO:0010324	membrane invagination	5/382	88/18112	0.0384379	0.218387	0.184603	Fcer1g/Gsn/Cd36/F2rl1/Fcgr2b	5
GO:0051279	regulation of release of sequestered calcium ion into cytosol	5/382	88/18112	0.0384379	0.218387	0.184603	Gstm2/Cxcr3/Gstm7/Clic2/Casq1	5
GO:0006941	striated muscle contraction	8/382	181/18112	0.0384579	0.218387	0.184603	Scn1b/Mb/Map2k3/Gsn/Tcap/Tnni3/Rangrf/Casq1	8
GO:0050900	leukocyte migration	14/382	391/18112	0.0386013	0.218387	0.184603	Klrk1/Cxcr3/Pf4/Retnlg/Ccl5/Fcer1g/Alox5/Gcnt1/Dpep1/Ccl6/Ccr1/Add2/Gpr183/F2rl1	14
GO:0007589	body fluid secretion	7/382	149/18112	0.0387972	0.218387	0.184603	Aprt/Xdh/Aqp1/Bcat2/Got2/Nr1h3/Tsc22d3	7
GO:0050729	positive regulation of inflammatory response	7/382	149/18112	0.0387972	0.218387	0.184603	Ccl5/Fcer1g/Alox5ap/Nkg7/Fem1a/RT1-S3/Ctss	7
GO:0002223	stimulatory C-type lectin receptor signaling pathway	2/382	15/18112	0.0388665	0.218387	0.184603	Klrk1/Tyrobp	2
GO:0010917	negative regulation of mitochondrial membrane potential	2/382	15/18112	0.0388665	0.218387	0.184603	Bnip3/Bnip3l	2
GO:0010940	positive regulation of necrotic cell death	2/382	15/18112	0.0388665	0.218387	0.184603	Bnip3/Tspo	2
GO:0031269	pseudopodium assembly	2/382	15/18112	0.0388665	0.218387	0.184603	Ccl5/F2rl1	2
GO:0035933	glucocorticoid secretion	2/382	15/18112	0.0388665	0.218387	0.184603	Tspo/Pomc	2
GO:0046322	negative regulation of fatty acid oxidation	2/382	15/18112	0.0388665	0.218387	0.184603	Etfbkmt/Acadl	2
GO:0051127	positive regulation of actin nucleation	2/382	15/18112	0.0388665	0.218387	0.184603	Gsn/Whamm	2
GO:0070943	neutrophil-mediated killing of symbiont cell	2/382	15/18112	0.0388665	0.218387	0.184603	F2rl1/Pomc	2
GO:0097201	negative regulation of transcription from RNA polymerase II promoter in response to stress	2/382	15/18112	0.0388665	0.218387	0.184603	Hspa1b/Hif1an	2
GO:1901659	glycosyl compound biosynthetic process	2/382	15/18112	0.0388665	0.218387	0.184603	Aprt/Amd1	2
GO:0032963	collagen metabolic process	6/382	118/18112	0.0389806	0.218695	0.184864	Cst3/Prdx5/Retreg1/Got1/Ctsb/Ctss	6
GO:0050777	negative regulation of immune response	8/382	182/18112	0.0395211	0.22139	0.187142	Gpx1/RT1-Db1/Dusp22/Parp3/Ccr1/Npy/RT1-S3/Fcgr2b	8
GO:0048016	inositol phosphate-mediated signaling	4/382	61/18112	0.0396956	0.221551	0.187278	Rcan1/Chp1/Fhl2/Myoz2	4
GO:0033032	regulation of myeloid cell apoptotic process	3/382	36/18112	0.0397901	0.221551	0.187278	Ccl5/Fcer1g/Fcgr2b	3
GO:0043243	positive regulation of protein-containing complex disassembly	3/382	36/18112	0.0397901	0.221551	0.187278	Bnip3/Plek/F2rl1	3
GO:0090322	regulation of superoxide metabolic process	3/382	36/18112	0.0397901	0.221551	0.187278	Tyrobp/Cd36/F2rl1	3
GO:0031333	negative regulation of protein-containing complex assembly	7/382	150/18112	0.0399931	0.222332	0.187938	Lmod2/Sptb/Gsn/Svip/Cptp/Tmod4/Add2	7
GO:2001259	positive regulation of cation channel activity	5/382	89/18112	0.040051	0.222332	0.187938	Gstm2/Gstm7/Shank3/Casq1/Ctss	5
GO:0060135	maternal process involved in female pregnancy	5/382	90/18112	0.0417047	0.230816	0.19511	Cyp11a1/Cd36/Junb/Prdx3/Ctsb	5
GO:0061178	regulation of insulin secretion involved in cellular response to glucose stimulus	5/382	90/18112	0.0417047	0.230816	0.19511	Nr1d1/RT1-Db1/Ucp2/Mpc2/Oxct1	5
GO:0010042	response to manganese ion	3/382	37/18112	0.0426456	0.234031	0.197827	Tspo/Ddit3/Sod2	3
GO:0010667	negative regulation of cardiac muscle cell apoptotic process	3/382	37/18112	0.0426456	0.234031	0.197827	Slc25a4/Hspa8/Trip10	3
GO:0048169	regulation of long-term neuronal synaptic plasticity	3/382	37/18112	0.0426456	0.234031	0.197827	Bdnf/Shank3/Fcgr2b	3
GO:1901020	negative regulation of calcium ion transmembrane transporter activity	3/382	37/18112	0.0426456	0.234031	0.197827	Gstm2/Gstm7/Clic2	3
GO:1902107	positive regulation of leukocyte differentiation	8/382	185/18112	0.0428279	0.234031	0.197827	Zbtb16/Pf4/RT1-Db1/RT1-Ba/Ccl5/Tyrobp/RT1-Da/Ccr1	8
GO:1903708	positive regulation of hemopoiesis	8/382	185/18112	0.0428279	0.234031	0.197827	Zbtb16/Pf4/RT1-Db1/RT1-Ba/Ccl5/Tyrobp/RT1-Da/Ccr1	8
GO:0019229	regulation of vasoconstriction	5/382	91/18112	0.0433991	0.234031	0.197827	Hspa1b/Tbxas1/Alox5/Wdr35/F2rl1	5
GO:0043254	regulation of protein-containing complex assembly	15/382	435/18112	0.0435448	0.234031	0.197827	Hspa1b/Lmod2/Sptb/Gnl3l/Baiap2/Plek/Gsn/Svip/Gda/Cptp/Cd36/Rangrf/Zdhhc1/Tmod4/Add2	15
GO:0002468	dendritic cell antigen processing and presentation	2/382	16/18112	0.0438118	0.234031	0.197827	RT1-Db1/RT1-Da	2
GO:0006007	glucose catabolic process	2/382	16/18112	0.0438118	0.234031	0.197827	Ldha/Pfkfb2	2
GO:0014870	response to muscle inactivity	2/382	16/18112	0.0438118	0.234031	0.197827	Pkm/Casq1	2
GO:0019184	nonribosomal peptide biosynthetic process	2/382	16/18112	0.0438118	0.234031	0.197827	Ggt5/Hagh	2
GO:0032025	response to cobalt ion	2/382	16/18112	0.0438118	0.234031	0.197827	Bnip3/Alas1	2
GO:0042454	ribonucleoside catabolic process	2/382	16/18112	0.0438118	0.234031	0.197827	Xdh/Cda	2
GO:0043558	regulation of translational initiation in response to stress	2/382	16/18112	0.0438118	0.234031	0.197827	Hbb/Fech	2
GO:0061051	positive regulation of cell growth involved in cardiac muscle cell development	2/382	16/18112	0.0438118	0.234031	0.197827	Slc25a4/Trip10	2
GO:0098880	maintenance of postsynaptic specialization structure	2/382	16/18112	0.0438118	0.234031	0.197827	Shank3/Hspa8	2
GO:0140374	antiviral innate immune response	2/382	16/18112	0.0438118	0.234031	0.197827	Marchf2/Zdhhc1	2
GO:1902570	protein localization to nucleolus	2/382	16/18112	0.0438118	0.234031	0.197827	Glul/Rrs1	2
GO:1903978	regulation of microglial cell activation	2/382	16/18112	0.0438118	0.234031	0.197827	Nr1d1/Cst7	2
GO:1990840	response to lectin	2/382	16/18112	0.0438118	0.234031	0.197827	Klrk1/Tyrobp	2
GO:1990858	cellular response to lectin	2/382	16/18112	0.0438118	0.234031	0.197827	Klrk1/Tyrobp	2
GO:2001256	regulation of store-operated calcium entry	2/382	16/18112	0.0438118	0.234031	0.197827	Cracr2b/Casq1	2
GO:0002707	negative regulation of lymphocyte mediated immunity	4/382	63/18112	0.0438729	0.234031	0.197827	Dusp22/Parp3/RT1-S3/Fcgr2b	4
GO:0010662	regulation of striated muscle cell apoptotic process	4/382	63/18112	0.0438729	0.234031	0.197827	Bnip3/Slc25a4/Hspa8/Trip10	4
GO:0006066	alcohol metabolic process	13/382	362/18112	0.0442689	0.235802	0.199325	Cyp27a1/Ces1d/Idh1/Dhrs4/Cyp11a1/Plek/Idh3b/Acadl/Pgp/Idh3g/Coq3/Got1/Fech	13
GO:0042632	cholesterol homeostasis	5/382	92/18112	0.0451344	0.239719	0.202636	Nr1d1/Tspo/Ces1d/Acox1/Nr1h3	5
GO:1904427	positive regulation of calcium ion transmembrane transport	5/382	92/18112	0.0451344	0.239719	0.202636	Gstm2/P2rx5/Cxcr3/Gstm7/Casq1	5
GO:0009112	nucleobase metabolic process	3/382	38/18112	0.045601	0.24081	0.203558	Aprt/Xdh/Gda	3
GO:0050869	negative regulation of B cell activation	3/382	38/18112	0.045601	0.24081	0.203558	Tyrobp/Parp3/Fcgr2b	3
GO:0070723	response to cholesterol	3/382	38/18112	0.045601	0.24081	0.203558	Ces1d/Ccl5/Nr1h3	3
GO:0070873	regulation of glycogen metabolic process	3/382	38/18112	0.045601	0.24081	0.203558	Gcgr/Cd36/Pomc	3
GO:0043903	regulation of biological process involved in symbiotic interaction	4/382	64/18112	0.0460505	0.242489	0.204977	RT1-Db1/Gsn/F2rl1/Pomc	4
GO:1901607	alpha-amino acid biosynthetic process	4/382	64/18112	0.0460505	0.242489	0.204977	Glul/Bcat2/Got2/Got1	4
GO:0071674	mononuclear cell migration	8/382	188/18112	0.0463127	0.243522	0.20585	Klrk1/Cxcr3/Retnlg/Ccl5/Alox5/Ccl6/Ccr1/Gpr183	8
GO:0031397	negative regulation of protein ubiquitination	5/382	93/18112	0.0469105	0.245963	0.207914	Hspa1b/Ivns1abp/Tspo/Gnl3l/Chp1	5
GO:0055092	sterol homeostasis	5/382	93/18112	0.0469105	0.245963	0.207914	Nr1d1/Tspo/Ces1d/Acox1/Nr1h3	5
GO:0016052	carbohydrate catabolic process	7/382	156/18112	0.0476726	0.249604	0.210991	Ldha/Pgk1/Pkm/Pfkfb2/Gapdh/Pygm/Bpgm	7
GO:0010656	negative regulation of muscle cell apoptotic process	4/382	65/18112	0.0482874	0.249689	0.211063	Gapdh/Slc25a4/Hspa8/Trip10	4
GO:0010659	cardiac muscle cell apoptotic process	4/382	65/18112	0.0482874	0.249689	0.211063	Bnip3/Slc25a4/Hspa8/Trip10	4
GO:0042440	pigment metabolic process	4/382	65/18112	0.0482874	0.249689	0.211063	Slc25a39/Alas1/Fech/Abcb7	4
GO:1902305	regulation of sodium ion transmembrane transport	4/382	65/18112	0.0482874	0.249689	0.211063	Scn1b/Fxyd3/Chp1/Rangrf	4
GO:0006884	cell volume homeostasis	3/382	39/18112	0.0486552	0.249689	0.211063	Ccdc51/Shank3/Aqp1	3
GO:0034142	toll-like receptor 4 signaling pathway	3/382	39/18112	0.0486552	0.249689	0.211063	Nr1d1/Nr1h3/F2rl1	3
GO:0051084	'de novo' post-translational protein folding	3/382	39/18112	0.0486552	0.249689	0.211063	Hspa1b/Dnajb5/Hspa8	3
GO:0006096	glycolytic process	5/382	94/18112	0.0487277	0.249689	0.211063	Pgk1/Pkm/Pfkfb2/Gapdh/Bpgm	5
GO:0048525	negative regulation of viral process	5/382	94/18112	0.0487277	0.249689	0.211063	Ccl5/Slpi/Gsn/Isg20/Rsad2	5
GO:0007614	short-term memory	2/382	17/18112	0.0489759	0.249689	0.211063	Rcan1/Slc2a4	2
GO:0009159	deoxyribonucleoside monophosphate catabolic process	2/382	17/18112	0.0489759	0.249689	0.211063	Xdh/Gda	2
GO:0031268	pseudopodium organization	2/382	17/18112	0.0489759	0.249689	0.211063	Ccl5/F2rl1	2
GO:0042407	cristae formation	2/382	17/18112	0.0489759	0.249689	0.211063	Chchd10/Oma1	2
GO:0070234	positive regulation of T cell apoptotic process	2/382	17/18112	0.0489759	0.249689	0.211063	Ccl5/Lgals5	2
GO:0070942	neutrophil mediated cytotoxicity	2/382	17/18112	0.0489759	0.249689	0.211063	F2rl1/Pomc	2
GO:0071281	cellular response to iron ion	2/382	17/18112	0.0489759	0.249689	0.211063	B2m/Tf	2
GO:0071415	cellular response to purine-containing compound	2/382	17/18112	0.0489759	0.249689	0.211063	Gstm2/Gstm7	2
GO:0086012	membrane depolarization during cardiac muscle cell action potential	2/382	17/18112	0.0489759	0.249689	0.211063	Scn1b/Rangrf	2
GO:1901569	fatty acid derivative catabolic process	2/382	17/18112	0.0489759	0.249689	0.211063	Abhd16a/Oxct1	2
GO:0001818	negative regulation of cytokine production	11/382	295/18112	0.0491181	0.250068	0.211384	Tspo/Ddit3/RT1-Db1/Tyrobp/Cptp/Ndrg2/Lgals5/F2rl1/Pomc/Fcgr2b/Rnf128	11
GO:0048678	response to axon injury	6/382	125/18112	0.0492317	0.250301	0.21158	Bnip3/Tspo/Tyrobp/Cst3/Sod2/Ltc4s	6
GO:0060538	skeletal muscle organ development	9/382	225/18112	0.0497128	0.252399	0.213354	P2rx5/Rcan1/Gpx1/Ckmt2/Myoz2/Ctsb/Tsc22d3/Casq1/Hspa8	9
GO:0031349	positive regulation of defense response	11/382	296/18112	0.0500976	0.254002	0.214709	Klrk1/Ccl5/Fcer1g/Tyrobp/Alox5ap/Nkg7/Fem1a/RT1-S3/F2rl1/Pomc/Ctss	11
GO:0006757	ATP generation from ADP	5/382	95/18112	0.0505858	0.255774	0.216207	Pgk1/Pkm/Pfkfb2/Gapdh/Bpgm	5
GO:0051899	membrane depolarization	5/382	95/18112	0.0505858	0.255774	0.216207	Scn1b/Tspo/B2m/Rangrf/Got1	5
GO:0045637	regulation of myeloid cell differentiation	9/382	226/18112	0.0508604	0.25681	0.217083	Hspa1b/Zbtb16/C1qc/Pf4/RT1-Db1/Ccl5/Tyrobp/B2m/Ccr1	9
GO:0010664	negative regulation of striated muscle cell apoptotic process	3/382	40/18112	0.0518069	0.260842	0.22049	Slc25a4/Hspa8/Trip10	3
GO:0071276	cellular response to cadmium ion	3/382	40/18112	0.0518069	0.260842	0.22049	Cyp11a1/Gsn/Hspa8	3
GO:0044403	biological process involved in symbiotic interaction	10/382	262/18112	0.0518711	0.260842	0.22049	Pf4/Gpx1/Gapdh/RT1-Db1/Ccl5/Gsn/Ctsb/F2rl1/Pomc/Hspa8	10
GO:0002253	activation of immune response	11/382	298/18112	0.0520959	0.261615	0.221144	Klrk1/C8b/C1qa/C1qc/C1qb/RT1-Db1/Fcer1g/Tyrobp/C1s/Dusp22/Fcgr2b	11
GO:0018958	phenol-containing compound metabolic process	6/382	127/18112	0.0524377	0.262854	0.222191	Maoa/Cyp11a1/Crym/Ctsb/Npy/Dio1	6
GO:0050672	negative regulation of lymphocyte proliferation	5/382	96/18112	0.0524851	0.262854	0.222191	RT1-Db1/RT1-Ba/Tyrobp/Lgals5/Fcgr2b	5
GO:0046173	polyol biosynthetic process	4/382	67/18112	0.0529384	0.264518	0.223598	Cyp27a1/Plek/Pgp/Got1	4
GO:0034764	positive regulation of transmembrane transport	10/382	263/18112	0.052961	0.264518	0.223598	Gstm2/P2rx5/Cxcr3/Gstm7/Shank3/Alox5/Chp1/Klf15/Casq1/Ctss	10
GO:0051651	maintenance of location in cell	9/382	228/18112	0.0532076	0.26536	0.22431	Gstm2/Tspo/Cxcr3/Chchd10/Gstm7/Clic2/Ddit3/Gsn/Casq1	9
GO:0006644	phospholipid metabolic process	13/382	373/18112	0.0537342	0.26536	0.22431	Pcyt2/Pla2g12a/Pla2g2a/Ttc7a/Abhd16a/Idh1/Chp1/Plek/Dpep1/Plaat3/Pgp/Nr1h3/Gpat3	13
GO:0002431	Fc receptor mediated stimulatory signaling pathway	2/382	18/18112	0.0543476	0.26536	0.22431	Fcer1g/Fcgr2b	2
GO:0002713	negative regulation of B cell mediated immunity	2/382	18/18112	0.0543476	0.26536	0.22431	Parp3/Fcgr2b	2
GO:0002890	negative regulation of immunoglobulin mediated immune response	2/382	18/18112	0.0543476	0.26536	0.22431	Parp3/Fcgr2b	2
GO:0006390	mitochondrial transcription	2/382	18/18112	0.0543476	0.26536	0.22431	Chchd10/Mterf2	2
GO:0006577	amino-acid betaine metabolic process	2/382	18/18112	0.0543476	0.26536	0.22431	Cpt2/Acadl	2
GO:0010713	negative regulation of collagen metabolic process	2/382	18/18112	0.0543476	0.26536	0.22431	Cst3/Got1	2
GO:0042308	negative regulation of protein import into nucleus	2/382	18/18112	0.0543476	0.26536	0.22431	Chp1/Cd36	2
GO:0042776	proton motive force-driven mitochondrial ATP synthesis	2/382	18/18112	0.0543476	0.26536	0.22431	Atp5f1d/Atp5mf	2
GO:0060100	positive regulation of phagocytosis, engulfment	2/382	18/18112	0.0543476	0.26536	0.22431	Cd36/F2rl1	2
GO:1901862	negative regulation of muscle tissue development	2/382	18/18112	0.0543476	0.26536	0.22431	Bdnf/Tsc22d3	2
GO:1904590	negative regulation of protein import	2/382	18/18112	0.0543476	0.26536	0.22431	Chp1/Cd36	2
GO:1905155	positive regulation of membrane invagination	2/382	18/18112	0.0543476	0.26536	0.22431	Cd36/F2rl1	2
GO:2001034	positive regulation of double-strand break repair via nonhomologous end joining	2/382	18/18112	0.0543476	0.26536	0.22431	Parp3/Fh	2
GO:0030101	natural killer cell activation	5/382	97/18112	0.0544255	0.26536	0.22431	Klrk1/Tyrobp/Nkg7/Il2rb/RT1-S3	5
GO:0031110	regulation of microtubule polymerization or depolymerization	5/382	97/18112	0.0544255	0.26536	0.22431	Hspa1b/Trim54/Gda/Mid1ip1/Rangrf	5
GO:0032945	negative regulation of mononuclear cell proliferation	5/382	97/18112	0.0544255	0.26536	0.22431	RT1-Db1/RT1-Ba/Tyrobp/Lgals5/Fcgr2b	5
GO:0097553	calcium ion transmembrane import into cytosol	7/382	161/18112	0.0547448	0.266316	0.225118	Gstm2/P2rx5/Cxcr3/Gstm7/Clic2/Ddit3/Casq1	7
GO:0006458	'de novo' protein folding	3/382	41/18112	0.0550549	0.266316	0.225118	Hspa1b/Dnajb5/Hspa8	3
GO:0008206	bile acid metabolic process	3/382	41/18112	0.0550549	0.266316	0.225118	Nr1d1/Cyp27a1/Ces1d	3
GO:0032689	negative regulation of interferon-gamma production	3/382	41/18112	0.0550549	0.266316	0.225118	Ddit3/RT1-Db1/Lgals5	3
GO:0033028	myeloid cell apoptotic process	3/382	41/18112	0.0550549	0.266316	0.225118	Ccl5/Fcer1g/Fcgr2b	3
GO:1903670	regulation of sprouting angiogenesis	3/382	41/18112	0.0550549	0.266316	0.225118	Glul/Pkm/Alox5	3
GO:0010658	striated muscle cell apoptotic process	4/382	68/18112	0.0553521	0.266355	0.225151	Bnip3/Slc25a4/Hspa8/Trip10	4
GO:0050879	multicellular organismal movement	4/382	68/18112	0.0553521	0.266355	0.225151	Mb/Tcap/Tnni3/Casq1	4
GO:0050881	musculoskeletal movement	4/382	68/18112	0.0553521	0.266355	0.225151	Mb/Tcap/Tnni3/Casq1	4
GO:2000107	negative regulation of leukocyte apoptotic process	4/382	68/18112	0.0553521	0.266355	0.225151	Ccl5/Fcer1g/Tsc22d3/Fcgr2b	4
GO:0002702	positive regulation of production of molecular mediator of immune response	6/382	129/18112	0.055768	0.26731	0.225958	Fcer1g/B2m/Cd36/Rsad2/RT1-S3/F2rl1	6
GO:0031109	microtubule polymerization or depolymerization	6/382	129/18112	0.055768	0.26731	0.225958	Hspa1b/Nde1/Trim54/Gda/Mid1ip1/Rangrf	6
GO:0051209	release of sequestered calcium ion into cytosol	6/382	129/18112	0.055768	0.26731	0.225958	Gstm2/Cxcr3/Gstm7/Clic2/Ddit3/Casq1	6
GO:0051283	negative regulation of sequestering of calcium ion	6/382	130/18112	0.05748	0.275158	0.232592	Gstm2/Cxcr3/Gstm7/Clic2/Ddit3/Casq1	6
GO:0019369	arachidonic acid metabolic process	4/382	69/18112	0.0578243	0.276089	0.233379	Cyp2t1/Gpx1/Aloxe3/Alox5	4
GO:0150076	neuroinflammatory response	4/382	69/18112	0.0578243	0.276089	0.233379	Nr1d1/C1qa/Tyrobp/Cst7	4
GO:0071322	cellular response to carbohydrate stimulus	9/382	232/18112	0.0581116	0.277101	0.234235	Nr1d1/Gpx1/RT1-Db1/Map2k3/Ucp2/Wdr35/Mpc2/Endog/Oxct1	9
GO:0009167	purine ribonucleoside monophosphate metabolic process	3/382	42/18112	0.0583979	0.277183	0.234304	Aprt/Xdh/Gda	3
GO:0042398	cellular modified amino acid biosynthetic process	3/382	42/18112	0.0583979	0.277183	0.234304	Ggt5/Hagh/Ckmt2	3
GO:0048873	homeostasis of number of cells within a tissue	3/382	42/18112	0.0583979	0.277183	0.234304	Cd7/Prdx5/Fh	3
GO:0042246	tissue regeneration	5/382	99/18112	0.0584296	0.277183	0.234304	Pkm/P2rx5/Gpx1/Gsn/Ninj2	5
GO:0046890	regulation of lipid biosynthetic process	8/382	198/18112	0.059247	0.279911	0.23661	Nr1d1/Tspo/Ces1d/Idh1/Chp1/Mid1ip1/Acadl/Nr1h3	8
GO:0001678	cellular glucose homeostasis	9/382	233/18112	0.0593816	0.279911	0.23661	Nr1d1/Gpx1/RT1-Db1/Ucp2/Klf15/Wdr35/Mpc2/Endog/Oxct1	9
GO:1901654	response to ketone	14/382	417/18112	0.0597313	0.279911	0.23661	Gstm2/Nqo1/Tspo/RT1-Db1/Ccl5/Cyp11a1/Aqp1/Junb/Nr1h3/Ctsb/Fech/Bdh1/Cda/Hspa8	14
GO:0002863	positive regulation of inflammatory response to antigenic stimulus	2/382	19/18112	0.0599158	0.279911	0.23661	Fcer1g/RT1-S3	2
GO:0009158	ribonucleoside monophosphate catabolic process	2/382	19/18112	0.0599158	0.279911	0.23661	Xdh/Gda	2
GO:0030157	pancreatic juice secretion	2/382	19/18112	0.0599158	0.279911	0.23661	Aqp1/Nr1h3	2
GO:0045019	negative regulation of nitric oxide biosynthetic process	2/382	19/18112	0.0599158	0.279911	0.23661	Tspo/Wdr35	2
GO:0045837	negative regulation of membrane potential	2/382	19/18112	0.0599158	0.279911	0.23661	Bnip3/Bnip3l	2
GO:0055003	cardiac myofibril assembly	2/382	19/18112	0.0599158	0.279911	0.23661	Tcap/Adprhl1	2
GO:0140467	integrated stress response signaling	2/382	19/18112	0.0599158	0.279911	0.23661	Dele1/Oma1	2
GO:1902176	negative regulation of oxidative stress-induced intrinsic apoptotic signaling pathway	2/382	19/18112	0.0599158	0.279911	0.23661	Gpx1/Sod2	2
GO:1904406	negative regulation of nitric oxide metabolic process	2/382	19/18112	0.0599158	0.279911	0.23661	Tspo/Wdr35	2
GO:0008652	cellular amino acid biosynthetic process	4/382	70/18112	0.0603548	0.281183	0.237685	Glul/Bcat2/Got2/Got1	4
GO:0015909	long-chain fatty acid transport	4/382	70/18112	0.0603548	0.281183	0.237685	Pla2g12a/Pla2g2a/Cd36/Cpt2	4
GO:0035773	insulin secretion involved in cellular response to glucose stimulus	5/382	100/18112	0.0604932	0.281183	0.237685	Nr1d1/RT1-Db1/Ucp2/Mpc2/Oxct1	5
GO:0046330	positive regulation of JNK cascade	5/382	100/18112	0.0604932	0.281183	0.237685	Tpd52l1/Dusp22/F2rl1/Gadd45g/Fcgr2b	5
GO:0051282	regulation of sequestering of calcium ion	6/382	132/18112	0.0609978	0.283171	0.239366	Gstm2/Cxcr3/Gstm7/Clic2/Ddit3/Casq1	6
GO:0006767	water-soluble vitamin metabolic process	3/382	43/18112	0.0618344	0.285975	0.241735	Pnpo/Mmachc/Alpl	3
GO:0010939	regulation of necrotic cell death	3/382	43/18112	0.0618344	0.285975	0.241735	Bnip3/Tspo/Slc25a4	3
GO:2000008	regulation of protein localization to cell surface	3/382	43/18112	0.0618344	0.285975	0.241735	Fcer1g/Tyrobp/Rangrf	3
GO:0042116	macrophage activation	5/382	101/18112	0.0625978	0.289142	0.244413	Nr1d1/C1qa/Tyrobp/Nr1h3/Cst7	5
GO:0051235	maintenance of location	12/382	345/18112	0.0629036	0.290191	0.2453	Gstm2/Tspo/Cxcr3/Chchd10/Gstm7/Clic2/Ddit3/Ces1d/Gsn/Cd36/Nr1h3/Casq1	12
GO:0045765	regulation of angiogenesis	11/382	309/18112	0.0640449	0.295087	0.249438	Glul/Pgk1/Pkm/Cxcr3/Pf4/Ccl5/Alox5/Aqp1/Lrg1/Cd36/Col4a3	11
GO:0051208	sequestering of calcium ion	6/382	134/18112	0.0646407	0.297089	0.251131	Gstm2/Cxcr3/Gstm7/Clic2/Ddit3/Casq1	6
GO:0060048	cardiac muscle contraction	6/382	134/18112	0.0646407	0.297089	0.251131	Scn1b/Map2k3/Gsn/Tcap/Tnni3/Rangrf	6
GO:0070664	negative regulation of leukocyte proliferation	5/382	102/18112	0.0647434	0.297191	0.251216	RT1-Db1/RT1-Ba/Tyrobp/Lgals5/Fcgr2b	5
GO:0036314	response to sterol	3/382	44/18112	0.065363	0.297736	0.251678	Ces1d/Ccl5/Nr1h3	3
GO:0070232	regulation of T cell apoptotic process	3/382	44/18112	0.065363	0.297736	0.251678	Ccl5/Lgals5/Tsc22d3	3
GO:0050867	positive regulation of cell activation	13/382	385/18112	0.0655409	0.297736	0.251678	Klrk1/Zbtb16/RT1-Db1/RT1-Ba/Ccl5/Fcer1g/Tyrobp/Plek/B2m/RT1-Da/RT1-S3/Gpr183/F2rl1	13
GO:0006826	iron ion transport	4/382	72/18112	0.065589	0.297736	0.251678	B2m/Abcb7/Slc25a37/Tf	4
GO:0002407	dendritic cell chemotaxis	2/382	20/18112	0.06567	0.297736	0.251678	Retnlg/Gpr183	2
GO:0044241	lipid digestion	2/382	20/18112	0.06567	0.297736	0.251678	Aqp1/Cd36	2
GO:0050665	hydrogen peroxide biosynthetic process	2/382	20/18112	0.06567	0.297736	0.251678	Acox1/Sod2	2
GO:1901881	positive regulation of protein depolymerization	2/382	20/18112	0.06567	0.297736	0.251678	Plek/F2rl1	2
GO:1904424	regulation of GTP binding	2/382	20/18112	0.06567	0.297736	0.251678	Gpsm1/Rap1gap	2
GO:2000846	regulation of corticosteroid hormone secretion	2/382	20/18112	0.06567	0.297736	0.251678	Tspo/Pomc	2
GO:0009615	response to virus	12/382	348/18112	0.0661978	0.299761	0.253389	Ivns1abp/Bnip3/Ifi27l2b/Prf1/Ccl5/Marchf2/Zdhhc1/Isg20/Bnip3l/Rsad2/F2rl1/Oas1k	12
GO:0016051	carbohydrate biosynthetic process	8/382	203/18112	0.06649	0.300714	0.254195	Nr1d1/Pgk1/Gapdh/Plek/Phkg1/Cd36/Pgp/Got1	8
GO:0019217	regulation of fatty acid metabolic process	5/382	103/18112	0.0669297	0.301962	0.25525	Etfbkmt/Pdk1/Mid1ip1/Acadl/Nr1h3	5
GO:0030593	neutrophil chemotaxis	5/382	103/18112	0.0669297	0.301962	0.25525	Pf4/Ccl5/Fcer1g/Dpep1/Ccl6	5
GO:0050714	positive regulation of protein secretion	7/382	169/18112	0.0673572	0.303519	0.256566	Glul/Pfkfb2/RT1-Db1/Nr0b2/Mpc2/F2rl1/Oxct1	7
GO:0032570	response to progesterone	4/382	73/18112	0.0682921	0.305875	0.258558	Tspo/Junb/Nr1h3/Hspa8	4
GO:0034394	protein localization to cell surface	4/382	73/18112	0.0682921	0.305875	0.258558	Slc28a2/Fcer1g/Tyrobp/Rangrf	4
GO:0010906	regulation of glucose metabolic process	6/382	136/18112	0.0684088	0.305875	0.258558	Gcgr/Pfkfb2/Pdk1/Cd36/Pgp/Pomc	6
GO:0015850	organic hydroxy compound transport	10/382	276/18112	0.0685217	0.305875	0.258558	Tspo/Ces1d/Fcer1g/Nr0b2/Aqp1/Cd36/Nr1h3/Slc22a1/Slc16a1/Pomc	10
GO:1901342	regulation of vasculature development	11/382	313/18112	0.0687995	0.305875	0.258558	Glul/Pgk1/Pkm/Cxcr3/Pf4/Ccl5/Alox5/Aqp1/Lrg1/Cd36/Col4a3	11
GO:0005978	glycogen biosynthetic process	3/382	45/18112	0.068982	0.305875	0.258558	Nr1d1/Phkg1/Cd36	3
GO:0009126	purine nucleoside monophosphate metabolic process	3/382	45/18112	0.068982	0.305875	0.258558	Aprt/Xdh/Gda	3
GO:0009250	glucan biosynthetic process	3/382	45/18112	0.068982	0.305875	0.258558	Nr1d1/Phkg1/Cd36	3
GO:0030225	macrophage differentiation	3/382	45/18112	0.068982	0.305875	0.258558	C1qc/Pf4/RT1-Db1	3
GO:1901021	positive regulation of calcium ion transmembrane transporter activity	3/382	45/18112	0.068982	0.305875	0.258558	Gstm2/Gstm7/Casq1	3
GO:1901031	regulation of response to reactive oxygen species	3/382	45/18112	0.068982	0.305875	0.258558	Cd36/Endog/Hspa8	3
GO:0015908	fatty acid transport	5/382	104/18112	0.0691568	0.305875	0.258558	Pla2g12a/Pla2g2a/Cd36/Cpt2/Got2	5
GO:0046031	ADP metabolic process	5/382	104/18112	0.0691568	0.305875	0.258558	Pgk1/Pkm/Pfkfb2/Gapdh/Bpgm	5
GO:0062014	negative regulation of small molecule metabolic process	5/382	104/18112	0.0691568	0.305875	0.258558	Plek/Etfbkmt/Acadl/Pgp/Cda	5
GO:1903321	negative regulation of protein modification by small protein conjugation or removal	5/382	104/18112	0.0691568	0.305875	0.258558	Hspa1b/Ivns1abp/Tspo/Gnl3l/Chp1	5
GO:0140694	non-membrane-bounded organelle assembly	13/382	389/18112	0.0698308	0.305875	0.258558	Hspa1b/Lmod2/Ankrd23/Mypn/Nsun4/Gsn/Tcap/Rpl3l/Myoz2/Tmod4/Casq1/Rrs1/Adprhl1	13
GO:0002761	regulation of myeloid leukocyte differentiation	6/382	137/18112	0.0703398	0.305875	0.258558	C1qc/Pf4/RT1-Db1/Ccl5/Tyrobp/Ccr1	6
GO:0032874	positive regulation of stress-activated MAPK cascade	6/382	137/18112	0.0703398	0.305875	0.258558	Xdh/Tpd52l1/Dusp22/F2rl1/Gadd45g/Fcgr2b	6
GO:0030041	actin filament polymerization	7/382	171/18112	0.0707618	0.305875	0.258558	Lmod2/Pstpip1/Sptb/Baiap2/Gsn/Tmod4/Add2	7
GO:0010951	negative regulation of endopeptidase activity	10/382	278/18112	0.0711487	0.305875	0.258558	Hspa1b/Gpx1/Gapdh/Slpi/Aqp1/Dpep1/Cst3/Prdx5/Prdx3/Cst7	10
GO:0001976	nervous system process involved in regulation of systemic arterial blood pressure	2/382	21/18112	0.0715997	0.305875	0.258558	Tnni3/Sod2	2
GO:0002836	positive regulation of response to tumor cell	2/382	21/18112	0.0715997	0.305875	0.258558	Klrk1/RT1-Db1	2
GO:0002839	positive regulation of immune response to tumor cell	2/382	21/18112	0.0715997	0.305875	0.258558	Klrk1/RT1-Db1	2
GO:0006123	mitochondrial electron transport, cytochrome c to oxygen	2/382	21/18112	0.0715997	0.305875	0.258558	Cox6a2/Cox4i1	2
GO:0009067	aspartate family amino acid biosynthetic process	2/382	21/18112	0.0715997	0.305875	0.258558	Got2/Got1	2
GO:0009110	vitamin biosynthetic process	2/382	21/18112	0.0715997	0.305875	0.258558	Pnpo/Cyp27a1	2
GO:0010269	response to selenium ion	2/382	21/18112	0.0715997	0.305875	0.258558	Gpx1/Sod2	2
GO:0010310	regulation of hydrogen peroxide metabolic process	2/382	21/18112	0.0715997	0.305875	0.258558	Sod2/Hp	2
GO:0010888	negative regulation of lipid storage	2/382	21/18112	0.0715997	0.305875	0.258558	Ces1d/Nr1h3	2
GO:0019320	hexose catabolic process	2/382	21/18112	0.0715997	0.305875	0.258558	Ldha/Pfkfb2	2
GO:0030889	negative regulation of B cell proliferation	2/382	21/18112	0.0715997	0.305875	0.258558	Tyrobp/Fcgr2b	2
GO:0034377	plasma lipoprotein particle assembly	2/382	21/18112	0.0715997	0.305875	0.258558	Ces1d/Fech	2
GO:0034755	iron ion transmembrane transport	2/382	21/18112	0.0715997	0.305875	0.258558	Abcb7/Slc25a37	2
GO:0043173	nucleotide salvage	2/382	21/18112	0.0715997	0.305875	0.258558	Aprt/Cda	2
GO:0043555	regulation of translation in response to stress	2/382	21/18112	0.0715997	0.305875	0.258558	Hbb/Fech	2
GO:0046485	ether lipid metabolic process	2/382	21/18112	0.0715997	0.305875	0.258558	Nceh1/Plaat3	2
GO:0048143	astrocyte activation	2/382	21/18112	0.0715997	0.305875	0.258558	Nr1d1/C1qa	2
GO:0051593	response to folic acid	2/382	21/18112	0.0715997	0.305875	0.258558	Gpx1/Gsn	2
GO:0051900	regulation of mitochondrial depolarization	2/382	21/18112	0.0715997	0.305875	0.258558	Tspo/Got1	2
GO:0071071	regulation of phospholipid biosynthetic process	2/382	21/18112	0.0715997	0.305875	0.258558	Idh1/Chp1	2
GO:0072530	purine-containing compound transmembrane transport	2/382	21/18112	0.0715997	0.305875	0.258558	Slc28a2/Slc25a4	2
GO:0090594	inflammatory response to wounding	2/382	21/18112	0.0715997	0.305875	0.258558	Alox5/Clec10a	2
GO:1900225	regulation of NLRP3 inflammasome complex assembly	2/382	21/18112	0.0715997	0.305875	0.258558	Cptp/Cd36	2
GO:1903909	regulation of receptor clustering	2/382	21/18112	0.0715997	0.305875	0.258558	Shank3/Gsn	2
GO:0009266	response to temperature stimulus	9/382	242/18112	0.0716143	0.305875	0.258558	Hspa1b/Xdh/Ces1d/Ucp2/Sod2/Acadl/Casq1/Hp/Hspa8	9
GO:0042304	regulation of fatty acid biosynthetic process	3/382	46/18112	0.0726899	0.31011	0.262137	Mid1ip1/Acadl/Nr1h3	3
GO:0002764	immune response-regulating signaling pathway	13/382	392/18112	0.0731664	0.311782	0.263551	Hspa1b/Nr1d1/Klrk1/LOC498276/RT1-Db1/Fcer1g/Tyrobp/Dusp22/Cd36/Nr1h3/Rsad2/F2rl1/Fcgr2b	13
GO:0002712	regulation of B cell mediated immunity	4/382	75/18112	0.0738683	0.314047	0.265465	Fcer1g/Parp3/RT1-S3/Fcgr2b	4
GO:0002889	regulation of immunoglobulin mediated immune response	4/382	75/18112	0.0738683	0.314047	0.265465	Fcer1g/Parp3/RT1-S3/Fcgr2b	4
GO:0010675	regulation of cellular carbohydrate metabolic process	7/382	173/18112	0.0742673	0.314773	0.266079	Gcgr/Pfkfb2/Plek/Pdk1/Cd36/Pgp/Pomc	7
GO:0070304	positive regulation of stress-activated protein kinase signaling cascade	6/382	139/18112	0.0742953	0.314773	0.266079	Xdh/Tpd52l1/Dusp22/F2rl1/Gadd45g/Fcgr2b	6
GO:1903900	regulation of viral life cycle	6/382	139/18112	0.0742953	0.314773	0.266079	RT1-Db1/Ccl5/Slpi/Gsn/Isg20/Rsad2	6
GO:0007517	muscle organ development	12/382	356/18112	0.0755282	0.319629	0.270184	P2rx5/Rcan1/Gpx1/Bdnf/Tcap/Tnni3/Ckmt2/Myoz2/Ctsb/Tsc22d3/Casq1/Hspa8	12
GO:0032881	regulation of polysaccharide metabolic process	3/382	47/18112	0.0764851	0.321419	0.271697	Gcgr/Cd36/Pomc	3
GO:0035774	positive regulation of insulin secretion involved in cellular response to glucose stimulus	3/382	47/18112	0.0764851	0.321419	0.271697	RT1-Db1/Mpc2/Oxct1	3
GO:0051412	response to corticosterone	3/382	47/18112	0.0764851	0.321419	0.271697	Cyp11a1/Junb/Bdh1	3
GO:0120163	negative regulation of cold-induced thermogenesis	3/382	47/18112	0.0764851	0.321419	0.271697	Nr1d1/Ddit3/Nr1h3	3
GO:1905953	negative regulation of lipid localization	3/382	47/18112	0.0764851	0.321419	0.271697	Tspo/Ces1d/Nr1h3	3
GO:0002704	negative regulation of leukocyte mediated immunity	4/382	76/18112	0.0767403	0.321419	0.271697	Dusp22/Parp3/RT1-S3/Fcgr2b	4
GO:0009409	response to cold	4/382	76/18112	0.0767403	0.321419	0.271697	Ces1d/Ucp2/Sod2/Acadl	4
GO:0046635	positive regulation of alpha-beta T cell activation	4/382	76/18112	0.0767403	0.321419	0.271697	Zbtb16/RT1-Db1/RT1-Da/RT1-S3	4
GO:0002220	innate immune response activating cell surface receptor signaling pathway	2/382	22/18112	0.0776952	0.321419	0.271697	Klrk1/Tyrobp	2
GO:0002283	neutrophil activation involved in immune response	2/382	22/18112	0.0776952	0.321419	0.271697	Fcer1g/Tyrobp	2
GO:0009125	nucleoside monophosphate catabolic process	2/382	22/18112	0.0776952	0.321419	0.271697	Xdh/Gda	2
GO:0009151	purine deoxyribonucleotide metabolic process	2/382	22/18112	0.0776952	0.321419	0.271697	Xdh/Gda	2
GO:0010743	regulation of macrophage derived foam cell differentiation	2/382	22/18112	0.0776952	0.321419	0.271697	Pf4/Cd36	2
GO:0014854	response to inactivity	2/382	22/18112	0.0776952	0.321419	0.271697	Pkm/Casq1	2
GO:0032693	negative regulation of interleukin-10 production	2/382	22/18112	0.0776952	0.321419	0.271697	Tyrobp/Fcgr2b	2
GO:0035930	corticosteroid hormone secretion	2/382	22/18112	0.0776952	0.321419	0.271697	Tspo/Pomc	2
GO:0046040	IMP metabolic process	2/382	22/18112	0.0776952	0.321419	0.271697	Aprt/Xdh	2
GO:0050872	white fat cell differentiation	2/382	22/18112	0.0776952	0.321419	0.271697	Scd/Retreg1	2
GO:0060099	regulation of phagocytosis, engulfment	2/382	22/18112	0.0776952	0.321419	0.271697	Cd36/F2rl1	2
GO:0150104	transport across blood-brain barrier	2/382	22/18112	0.0776952	0.321419	0.271697	Cd36/Slc22a1	2
GO:0036473	cell death in response to oxidative stress	5/382	108/18112	0.0784696	0.323896	0.27379	Gpx1/Pdk1/Sod2/Endog/Hspa8	5
GO:0055013	cardiac muscle cell development	5/382	108/18112	0.0784696	0.323896	0.27379	Tcap/Fhl2/Slc25a4/Adprhl1/Trip10	5
GO:2001234	negative regulation of apoptotic signaling pathway	9/382	247/18112	0.0790399	0.325885	0.275472	Hspa1b/Ivns1abp/Pf4/Gpx1/Bdnf/Higd1a/Sod2/Slc25a4/Ghitm	9
GO:0002292	T cell differentiation involved in immune response	4/382	77/18112	0.0796678	0.327932	0.277202	RT1-Db1/Fcer1g/RT1-Da/Gpr183	4
GO:0051250	negative regulation of lymphocyte activation	7/382	176/18112	0.0797144	0.327932	0.277202	RT1-Db1/RT1-Ba/Tyrobp/Dusp22/Parp3/Lgals5/Fcgr2b	7
GO:0008631	intrinsic apoptotic signaling pathway in response to oxidative stress	3/382	48/18112	0.0803657	0.329508	0.278535	Gpx1/Pdk1/Sod2	3
GO:0031146	SCF-dependent proteasomal ubiquitin-dependent protein catabolic process	3/382	48/18112	0.0803657	0.329508	0.278535	Dmac2/Fbxo31/Fbxw5	3
GO:2001258	negative regulation of cation channel activity	3/382	48/18112	0.0803657	0.329508	0.278535	Gstm2/Gstm7/Clic2	3
GO:0006650	glycerophospholipid metabolic process	10/382	286/18112	0.0822872	0.336701	0.284614	Pcyt2/Pla2g2a/Ttc7a/Abhd16a/Plek/Dpep1/Plaat3/Pgp/Nr1h3/Gpat3	10
GO:0031334	positive regulation of protein-containing complex assembly	8/382	213/18112	0.0825519	0.336701	0.284614	Hspa1b/Lmod2/Gnl3l/Baiap2/Plek/Gda/Cd36/Zdhhc1	8
GO:0071333	cellular response to glucose stimulus	8/382	213/18112	0.0825519	0.336701	0.284614	Nr1d1/Gpx1/RT1-Db1/Ucp2/Wdr35/Mpc2/Endog/Oxct1	8
GO:0032102	negative regulation of response to external stimulus	13/382	400/18112	0.0825619	0.336701	0.284614	Nr1d1/Klrk1/Gpx1/RT1-Db1/Alox5/Slpi/Fem1a/Ccr1/Nr1h3/Npy/RT1-S3/Fcgr2b/Cst7	13
GO:0009123	nucleoside monophosphate metabolic process	4/382	78/18112	0.0826501	0.336701	0.284614	Aprt/Xdh/Gda/Cda	4
GO:0072676	lymphocyte migration	5/382	110/18112	0.0833662	0.336701	0.284614	Klrk1/Cxcr3/Ccl5/Ccl6/Gpr183	5
GO:0003018	vascular process in circulatory system	9/382	250/18112	0.0837123	0.336701	0.284614	Hspa1b/Tbxas1/Gpx1/Alox5/Wdr35/Sod2/Cd36/Slc22a1/F2rl1	9
GO:0002115	store-operated calcium entry	2/382	23/18112	0.0839468	0.336701	0.284614	Cracr2b/Casq1	2
GO:0002486	antigen processing and presentation of endogenous peptide antigen via MHC class I via ER pathway, TAP-independent	2/382	23/18112	0.0839468	0.336701	0.284614	RT1-T24-3/RT1-S3	2
GO:0002758	innate immune response-activating signal transduction	2/382	23/18112	0.0839468	0.336701	0.284614	Klrk1/Tyrobp	2
GO:0006662	glycerol ether metabolic process	2/382	23/18112	0.0839468	0.336701	0.284614	Nceh1/Plaat3	2
GO:0007625	grooming behavior	2/382	23/18112	0.0839468	0.336701	0.284614	Aprt/Shank3	2
GO:0010232	vascular transport	2/382	23/18112	0.0839468	0.336701	0.284614	Cd36/Slc22a1	2
GO:0031571	mitotic G1 DNA damage checkpoint signaling	2/382	23/18112	0.0839468	0.336701	0.284614	Fbxo31/Rbm38	2
GO:0044546	NLRP3 inflammasome complex assembly	2/382	23/18112	0.0839468	0.336701	0.284614	Cptp/Cd36	2
GO:0045649	regulation of macrophage differentiation	2/382	23/18112	0.0839468	0.336701	0.284614	C1qc/Pf4	2
GO:0070230	positive regulation of lymphocyte apoptotic process	2/382	23/18112	0.0839468	0.336701	0.284614	Ccl5/Lgals5	2
GO:1900120	regulation of receptor binding	2/382	23/18112	0.0839468	0.336701	0.284614	Bdnf/B2m	2
GO:1902065	response to L-glutamate	2/382	23/18112	0.0839468	0.336701	0.284614	Bdnf/Baiap2	2
GO:1905153	regulation of membrane invagination	2/382	23/18112	0.0839468	0.336701	0.284614	Cd36/F2rl1	2
GO:0045429	positive regulation of nitric oxide biosynthetic process	3/382	49/18112	0.0843301	0.337138	0.284984	Klrk1/Sod2/Cd36	3
GO:0060416	response to growth hormone	3/382	49/18112	0.0843301	0.337138	0.284984	Cd36/Bdh1/Hp	3
GO:1903170	negative regulation of calcium ion transmembrane transport	3/382	49/18112	0.0843301	0.337138	0.284984	Gstm2/Gstm7/Clic2	3
GO:0009267	cellular response to starvation	7/382	179/18112	0.0853876	0.340626	0.287933	Glul/Nprl3/Gcgr/Map1lc3a/Gabarapl2/Ucp2/Higd1a	7
GO:0046887	positive regulation of hormone secretion	7/382	179/18112	0.0853876	0.340626	0.287933	Glul/Pfkfb2/RT1-Db1/Nr0b2/Mpc2/Npy/Oxct1	7
GO:0051402	neuron apoptotic process	11/382	326/18112	0.0857919	0.340723	0.288014	Bnip3/Nqo1/Gpx1/Gapdh/Bdnf/Ddit3/Tyrobp/Sod2/Fam162a/Retreg1/Prdx3	11
GO:0002286	T cell activation involved in immune response	5/382	111/18112	0.0858739	0.340723	0.288014	RT1-Db1/Fcer1g/RT1-Da/Gpr183/F2rl1	5
GO:0009135	purine nucleoside diphosphate metabolic process	5/382	111/18112	0.0858739	0.340723	0.288014	Pgk1/Pkm/Pfkfb2/Gapdh/Bpgm	5
GO:0009179	purine ribonucleoside diphosphate metabolic process	5/382	111/18112	0.0858739	0.340723	0.288014	Pgk1/Pkm/Pfkfb2/Gapdh/Bpgm	5
GO:2000106	regulation of leukocyte apoptotic process	5/382	111/18112	0.0858739	0.340723	0.288014	Ccl5/Fcer1g/Lgals5/Tsc22d3/Fcgr2b	5
GO:0071331	cellular response to hexose stimulus	8/382	215/18112	0.086017	0.340923	0.288184	Nr1d1/Gpx1/RT1-Db1/Ucp2/Wdr35/Mpc2/Endog/Oxct1	8
GO:0043467	regulation of generation of precursor metabolites and energy	6/382	145/18112	0.0869063	0.344023	0.290804	Bnip3/Gcgr/Alox5/Etfbkmt/Cd36/Pomc	6
GO:0002696	positive regulation of leukocyte activation	12/382	365/18112	0.0869856	0.344023	0.290804	Klrk1/Zbtb16/RT1-Db1/RT1-Ba/Ccl5/Fcer1g/Tyrobp/B2m/RT1-Da/RT1-S3/Gpr183/F2rl1	12
GO:0035902	response to immobilization stress	3/382	50/18112	0.0883765	0.347975	0.294145	Sod2/Got1/Pomc	3
GO:0090317	negative regulation of intracellular protein transport	3/382	50/18112	0.0883765	0.347975	0.294145	Chp1/Svip/Cd36	3
GO:0032760	positive regulation of tumor necrosis factor production	5/382	112/18112	0.0884209	0.347975	0.294145	Pf4/Fcer1g/Tyrobp/Cd36/RT1-S3	5
GO:0050886	endocrine process	5/382	112/18112	0.0884209	0.347975	0.294145	Tspo/Isca1/Aqp1/F2rl1/Pomc	5
GO:0031099	regeneration	11/382	328/18112	0.0886169	0.347975	0.294145	Tspo/Pkm/P2rx5/Gpx1/Bdnf/Nr0b2/Gsn/Ucp2/Wdr35/Ninj2/Hp	11
GO:0051602	response to electrical stimulus	4/382	80/18112	0.0887769	0.347975	0.294145	Nqo1/Bdnf/Sod2/Hp	4
GO:0032956	regulation of actin cytoskeleton organization	12/382	367/18112	0.0896709	0.347975	0.294145	Lmod2/Ankrd23/Sptb/Shank3/Baiap2/Plek/Gsn/Pdlim4/Tmod4/Add2/F2rl1/Whamm	12
GO:0002476	antigen processing and presentation of endogenous peptide antigen via MHC class Ib	2/382	24/18112	0.0903452	0.347975	0.294145	RT1-T24-3/RT1-S3	2
GO:0002484	antigen processing and presentation of endogenous peptide antigen via MHC class I via ER pathway	2/382	24/18112	0.0903452	0.347975	0.294145	RT1-T24-3/RT1-S3	2
GO:0006700	C21-steroid hormone biosynthetic process	2/382	24/18112	0.0903452	0.347975	0.294145	Cyp27a1/Cyp11a1	2
GO:0009264	deoxyribonucleotide catabolic process	2/382	24/18112	0.0903452	0.347975	0.294145	Xdh/Gda	2
GO:0015986	proton motive force-driven ATP synthesis	2/382	24/18112	0.0903452	0.347975	0.294145	Atp5f1d/Atp5mf	2
GO:0031643	positive regulation of myelination	2/382	24/18112	0.0903452	0.347975	0.294145	Tf/Cst7	2
GO:0044273	sulfur compound catabolic process	2/382	24/18112	0.0903452	0.347975	0.294145	Ggt5/Dpep1	2
GO:0045591	positive regulation of regulatory T cell differentiation	2/382	24/18112	0.0903452	0.347975	0.294145	RT1-Db1/RT1-Da	2
GO:0046365	monosaccharide catabolic process	2/382	24/18112	0.0903452	0.347975	0.294145	Ldha/Pfkfb2	2
GO:0046386	deoxyribose phosphate catabolic process	2/382	24/18112	0.0903452	0.347975	0.294145	Xdh/Gda	2
GO:0051882	mitochondrial depolarization	2/382	24/18112	0.0903452	0.347975	0.294145	Tspo/Got1	2
GO:0061081	positive regulation of myeloid leukocyte cytokine production involved in immune response	2/382	24/18112	0.0903452	0.347975	0.294145	Fcer1g/Cd36	2
GO:0071280	cellular response to copper ion	2/382	24/18112	0.0903452	0.347975	0.294145	Map1lc3a/Aqp1	2
GO:0071732	cellular response to nitric oxide	2/382	24/18112	0.0903452	0.347975	0.294145	Aqp1/Dpep1	2
GO:0090026	positive regulation of monocyte chemotaxis	2/382	24/18112	0.0903452	0.347975	0.294145	Ccl5/Ccr1	2
GO:0097067	cellular response to thyroid hormone stimulus	2/382	24/18112	0.0903452	0.347975	0.294145	Ctsb/Ctss	2
GO:0140632	inflammasome complex assembly	2/382	24/18112	0.0903452	0.347975	0.294145	Cptp/Cd36	2
GO:1903428	positive regulation of reactive oxygen species biosynthetic process	2/382	24/18112	0.0903452	0.347975	0.294145	Sod2/Cd36	2
GO:0055006	cardiac cell development	5/382	113/18112	0.0910068	0.349738	0.295635	Tcap/Fhl2/Slc25a4/Adprhl1/Trip10	5
GO:0032640	tumor necrosis factor production	7/382	182/18112	0.0912857	0.349738	0.295635	Tspo/Pf4/Fcer1g/Tyrobp/Cd36/RT1-S3/Pomc	7
GO:0032680	regulation of tumor necrosis factor production	7/382	182/18112	0.0912857	0.349738	0.295635	Tspo/Pf4/Fcer1g/Tyrobp/Cd36/RT1-S3/Pomc	7
GO:0022409	positive regulation of cell-cell adhesion	10/382	292/18112	0.091306	0.349738	0.295635	Zbtb16/RT1-Db1/RT1-Ba/Ccl5/Alox5/Ceacam6/B2m/RT1-Da/RT1-S3/Rap1gap	10
GO:0030833	regulation of actin filament polymerization	6/382	147/18112	0.0913557	0.349738	0.295635	Lmod2/Sptb/Baiap2/Gsn/Tmod4/Add2	6
GO:0071326	cellular response to monosaccharide stimulus	8/382	218/18112	0.0913722	0.349738	0.295635	Nr1d1/Gpx1/RT1-Db1/Ucp2/Wdr35/Mpc2/Endog/Oxct1	8
GO:0018198	peptidyl-cysteine modification	3/382	51/18112	0.092503	0.352238	0.297748	Gapdh/Prdx3/Zdhhc1	3
GO:0034198	cellular response to amino acid starvation	3/382	51/18112	0.092503	0.352238	0.297748	Nprl3/Map1lc3a/Ucp2	3
GO:0045010	actin nucleation	3/382	51/18112	0.092503	0.352238	0.297748	Lmod2/Gsn/Whamm	3
GO:0046638	positive regulation of alpha-beta T cell differentiation	3/382	51/18112	0.092503	0.352238	0.297748	Zbtb16/RT1-Db1/RT1-Da	3
GO:0061756	leukocyte adhesion to vascular endothelial cell	3/382	51/18112	0.092503	0.352238	0.297748	Alox5/Gcnt1/Add2	3
GO:0051224	negative regulation of protein transport	6/382	148/18112	0.0936261	0.354703	0.299832	Chp1/Ucp2/Svip/Cd36/Nr1h3/Rsad2	6
GO:0006165	nucleoside diphosphate phosphorylation	5/382	114/18112	0.0936315	0.354703	0.299832	Pgk1/Pkm/Pfkfb2/Gapdh/Bpgm	5
GO:0006986	response to unfolded protein	5/382	114/18112	0.0936315	0.354703	0.299832	Hspa1b/Dnajb5/Ddit3/Hspb8/Hspa8	5
GO:0046634	regulation of alpha-beta T cell activation	5/382	114/18112	0.0936315	0.354703	0.299832	Zbtb16/RT1-Db1/RT1-Da/Lgals5/RT1-S3	5
GO:1903557	positive regulation of tumor necrosis factor superfamily cytokine production	5/382	114/18112	0.0936315	0.354703	0.299832	Pf4/Fcer1g/Tyrobp/Cd36/RT1-S3	5
GO:0016241	regulation of macroautophagy	5/382	115/18112	0.0962947	0.362176	0.306149	Bnip3/Gpsm1/Hspb8/Slc25a4/Bnip3l	5
GO:0021879	forebrain neuron differentiation	3/382	52/18112	0.0967079	0.362176	0.306149	Shank3/B2m/Uqcrq	3
GO:0071312	cellular response to alkaloid	3/382	52/18112	0.0967079	0.362176	0.306149	Gstm2/Gstm7/Ccl5	3
GO:0002726	positive regulation of T cell cytokine production	2/382	25/18112	0.0968816	0.362176	0.306149	B2m/Rsad2	2
GO:0010875	positive regulation of cholesterol efflux	2/382	25/18112	0.0968816	0.362176	0.306149	Ces1d/Nr1h3	2
GO:0032930	positive regulation of superoxide anion generation	2/382	25/18112	0.0968816	0.362176	0.306149	Tyrobp/F2rl1	2
GO:0035634	response to stilbenoid	2/382	25/18112	0.0968816	0.362176	0.306149	Atp5f1d/Cd36	2
GO:0043171	peptide catabolic process	2/382	25/18112	0.0968816	0.362176	0.306149	Ggt5/Dpep1	2
GO:0044819	mitotic G1/S transition checkpoint signaling	2/382	25/18112	0.0968816	0.362176	0.306149	Fbxo31/Rbm38	2
GO:0065005	protein-lipid complex assembly	2/382	25/18112	0.0968816	0.362176	0.306149	Ces1d/Fech	2
GO:0070233	negative regulation of T cell apoptotic process	2/382	25/18112	0.0968816	0.362176	0.306149	Ccl5/Tsc22d3	2
GO:0150077	regulation of neuroinflammatory response	2/382	25/18112	0.0968816	0.362176	0.306149	Nr1d1/Cst7	2
GO:1901623	regulation of lymphocyte chemotaxis	2/382	25/18112	0.0968816	0.362176	0.306149	Klrk1/Ccl5	2
GO:0060402	calcium ion transport into cytosol	7/382	185/18112	0.0974071	0.363036	0.306876	Gstm2/P2rx5/Cxcr3/Gstm7/Clic2/Ddit3/Casq1	7
GO:0071706	tumor necrosis factor superfamily cytokine production	7/382	185/18112	0.0974071	0.363036	0.306876	Tspo/Pf4/Fcer1g/Tyrobp/Cd36/RT1-S3/Pomc	7
GO:1903555	regulation of tumor necrosis factor superfamily cytokine production	7/382	185/18112	0.0974071	0.363036	0.306876	Tspo/Pf4/Fcer1g/Tyrobp/Cd36/RT1-S3/Pomc	7
GO:0003012	muscle system process	14/382	451/18112	0.09758	0.363151	0.306973	Scn1b/Lmod2/Mb/Map2k3/Gsn/Klf15/Tcap/Tnni3/Slc25a4/Myoz2/Rangrf/Tmod4/Casq1/Trip10	14
GO:0051924	regulation of calcium ion transport	10/382	296/18112	0.0976351	0.363151	0.306973	Gstm2/Tspo/P2rx5/Cxcr3/Gstm7/Clic2/Cracr2b/Ccl5/Ccr1/Casq1	10
GO:0045069	regulation of viral genome replication	4/382	83/18112	0.0983637	0.365493	0.308952	Ccl5/Slpi/Isg20/Rsad2	4
GO:0042310	vasoconstriction	5/382	116/18112	0.0989961	0.367472	0.310625	Hspa1b/Tbxas1/Alox5/Wdr35/F2rl1	5
GO:0001889	liver development	9/382	260/18112	0.100461	0.37216	0.314588	Pkm/Mpst/Ucp2/Wdr35/Sod2/Hmgcl/Slc25a4/Bdh1/Hp	9
GO:0031330	negative regulation of cellular catabolic process	9/382	260/18112	0.100461	0.37216	0.314588	Tspo/Tent5b/Rbm38/Gabarapl2/Etfbkmt/Cst3/Svip/Cptp/Hp	9
GO:0010883	regulation of lipid storage	3/382	53/18112	0.100989	0.373366	0.315608	Ces1d/Cd36/Nr1h3	3
GO:0043277	apoptotic cell clearance	3/382	53/18112	0.100989	0.373366	0.315608	Tyrobp/Cd36/Nr1h3	3
GO:0007015	actin filament organization	14/382	454/18112	0.101502	0.374248	0.316353	Lmod2/Pstpip1/Sptb/Shank3/Baiap2/Plek/Gsn/Tcap/Pdlim4/Tmod4/Add2/F2rl1/Tf/Whamm	14
GO:0035296	regulation of tube diameter	7/382	187/18112	0.101611	0.374248	0.316353	Hspa1b/Tbxas1/Gpx1/Alox5/Wdr35/Sod2/F2rl1	7
GO:0097746	blood vessel diameter maintenance	7/382	187/18112	0.101611	0.374248	0.316353	Hspa1b/Tbxas1/Gpx1/Alox5/Wdr35/Sod2/F2rl1	7
GO:0002224	toll-like receptor signaling pathway	5/382	117/18112	0.101735	0.374248	0.316353	Nr1d1/Cd36/Nr1h3/Rsad2/F2rl1	5
GO:0046939	nucleotide phosphorylation	5/382	117/18112	0.101735	0.374248	0.316353	Pgk1/Pkm/Pfkfb2/Gapdh/Bpgm	5
GO:0032869	cellular response to insulin stimulus	9/382	261/18112	0.102235	0.37571	0.317589	Aprt/Pkm/Slc2a4/Dpep1/Ucp2/Alas1/Cd36/Got1/Nr1h3	9
GO:0007159	leukocyte cell-cell adhesion	12/382	376/18112	0.102383	0.375879	0.317732	Zbtb16/RT1-Db1/RT1-Ba/Ccl5/Alox5/Gcnt1/B2m/RT1-Da/Dusp22/Add2/Lgals5/RT1-S3	12
GO:0007565	female pregnancy	10/382	299/18112	0.102548	0.37611	0.317927	Gapdh/Cyp11a1/Ucp2/Cst3/Cd36/Junb/Prdx3/Got2/Ctsb/Slc38a1	10
GO:0010742	macrophage derived foam cell differentiation	2/382	26/18112	0.103547	0.37677	0.318485	Pf4/Cd36	2
GO:0032098	regulation of appetite	2/382	26/18112	0.103547	0.37677	0.318485	Npy/Pomc	2
GO:0045723	positive regulation of fatty acid biosynthetic process	2/382	26/18112	0.103547	0.37677	0.318485	Mid1ip1/Nr1h3	2
GO:0051016	barbed-end actin filament capping	2/382	26/18112	0.103547	0.37677	0.318485	Gsn/Add2	2
GO:0060055	angiogenesis involved in wound healing	2/382	26/18112	0.103547	0.37677	0.318485	Gpx1/Alox5	2
GO:0086019	cell-cell signaling involved in cardiac conduction	2/382	26/18112	0.103547	0.37677	0.318485	Scn1b/Rangrf	2
GO:2000831	regulation of steroid hormone secretion	2/382	26/18112	0.103547	0.37677	0.318485	Tspo/Pomc	2
GO:0032970	regulation of actin filament-based process	13/382	416/18112	0.103559	0.37677	0.318485	Lmod2/Ankrd23/Sptb/Shank3/Baiap2/Plek/Gsn/Pdlim4/Rangrf/Tmod4/Add2/F2rl1/Whamm	13
GO:0035150	regulation of tube size	7/382	188/18112	0.10375	0.37677	0.318485	Hspa1b/Tbxas1/Gpx1/Alox5/Wdr35/Sod2/F2rl1	7
GO:2001257	regulation of cation channel activity	7/382	188/18112	0.10375	0.37677	0.318485	Scn1b/Gstm2/Gstm7/Clic2/Shank3/Casq1/Ctss	7
GO:1903201	regulation of oxidative stress-induced cell death	4/382	85/18112	0.105012	0.380241	0.321419	Gpx1/Sod2/Endog/Hspa8	4
GO:0006692	prostanoid metabolic process	3/382	54/18112	0.105345	0.380241	0.321419	Tbxas1/Acox1/Gsta1	3
GO:0006693	prostaglandin metabolic process	3/382	54/18112	0.105345	0.380241	0.321419	Tbxas1/Acox1/Gsta1	3
GO:0006953	acute-phase response	3/382	54/18112	0.105345	0.380241	0.321419	Ccl5/Hp/Tf	3
GO:0043403	skeletal muscle tissue regeneration	3/382	54/18112	0.105345	0.380241	0.321419	Pkm/P2rx5/Gpx1	3
GO:0051147	regulation of muscle cell differentiation	6/382	153/18112	0.105428	0.380241	0.321419	Rcan1/Bdnf/Rbm38/Sod2/Slc25a4/Trip10	6
GO:1904950	negative regulation of establishment of protein localization	6/382	153/18112	0.105428	0.380241	0.321419	Chp1/Ucp2/Svip/Cd36/Nr1h3/Rsad2	6
GO:0061008	hepaticobiliary system development	9/382	263/18112	0.105836	0.38134	0.322348	Pkm/Mpst/Ucp2/Wdr35/Sod2/Hmgcl/Slc25a4/Bdh1/Hp	9
GO:0019079	viral genome replication	5/382	119/18112	0.107326	0.386332	0.326568	Ccl5/Slpi/Isg20/Rsad2/Hspa8	5
GO:0031647	regulation of protein stability	10/382	302/18112	0.107602	0.386789	0.326954	Hspa1b/Nr1d1/Gapdh/Gnl3l/Tyrobp/Chp1/Gsn/Asgr2/Rnf128/Hspa8	10
GO:0051607	defense response to virus	9/382	264/18112	0.107663	0.386789	0.326954	Bnip3/Prf1/Marchf2/Zdhhc1/Isg20/Bnip3l/Rsad2/F2rl1/Oas1k	9
GO:0021549	cerebellum development	6/382	154/18112	0.107877	0.386803	0.326966	Pdss2/Cyp11a1/Uqcrq/Ccr1/Fcgr2b/Hspa8	6
GO:0050680	negative regulation of epithelial cell proliferation	6/382	154/18112	0.107877	0.386803	0.326966	Xdh/Cxcr3/Alox5/B2m/Col4a3/Rap1gap	6
GO:0032103	positive regulation of response to external stimulus	14/382	459/18112	0.108249	0.387761	0.327776	Klrk1/Cxcr3/Ccl5/Fcer1g/Tyrobp/Alox5ap/Nkg7/Fem1a/Ccr1/Npy/RT1-S3/F2rl1/Pomc/Ctss	14
GO:0140546	defense response to symbiont	9/382	265/18112	0.109508	0.391123	0.330618	Bnip3/Prf1/Marchf2/Zdhhc1/Isg20/Bnip3l/Rsad2/F2rl1/Oas1k	9
GO:0009185	ribonucleoside diphosphate metabolic process	5/382	120/18112	0.110177	0.391123	0.330618	Pgk1/Pkm/Pfkfb2/Gapdh/Bpgm	5
GO:0019751	polyol metabolic process	5/382	120/18112	0.110177	0.391123	0.330618	Cyp27a1/Plek/Pgp/Coq3/Got1	5
GO:0003299	muscle hypertrophy in response to stress	2/382	27/18112	0.110334	0.391123	0.330618	Klf15/Tcap	2
GO:0006837	serotonin transport	2/382	27/18112	0.110334	0.391123	0.330618	Fcer1g/Slc22a1	2
GO:0009162	deoxyribonucleoside monophosphate metabolic process	2/382	27/18112	0.110334	0.391123	0.330618	Xdh/Gda	2
GO:0014898	cardiac muscle hypertrophy in response to stress	2/382	27/18112	0.110334	0.391123	0.330618	Klf15/Tcap	2
GO:0036003	positive regulation of transcription from RNA polymerase II promoter in response to stress	2/382	27/18112	0.110334	0.391123	0.330618	Ddit3/Ces1d	2
GO:0046823	negative regulation of nucleocytoplasmic transport	2/382	27/18112	0.110334	0.391123	0.330618	Chp1/Cd36	2
GO:0090077	foam cell differentiation	2/382	27/18112	0.110334	0.391123	0.330618	Pf4/Cd36	2
GO:0034341	response to interferon-gamma	6/382	155/18112	0.110355	0.391123	0.330618	Gapdh/RT1-Db1/RT1-Ba/Ccl5/Gsn/Ccl6	6
GO:0046785	microtubule polymerization	4/382	87/18112	0.111859	0.396072	0.334801	Hspa1b/Nde1/Gda/Rangrf	4
GO:0007596	blood coagulation	7/382	192/18112	0.112546	0.398123	0.336535	Hbb/F13a1/Pf4/Fcer1g/Plek/Cd36/F2rl1	7
GO:0031668	cellular response to extracellular stimulus	10/382	305/18112	0.112796	0.398626	0.33696	Glul/Ldha/Nprl3/Gcgr/Ccl5/Map1lc3a/Gabarapl2/Ucp2/Higd1a/Ltc4s	10
GO:0002444	myeloid leukocyte mediated immunity	5/382	121/18112	0.113064	0.39919	0.337437	Fcer1g/Tyrobp/RT1-S3/F2rl1/Pomc	5
GO:0031669	cellular response to nutrient levels	9/382	267/18112	0.113251	0.399466	0.33767	Glul/Nprl3/Gcgr/Ccl5/Map1lc3a/Gabarapl2/Ucp2/Higd1a/Ltc4s	9
GO:1990928	response to amino acid starvation	3/382	56/18112	0.114272	0.4023	0.340066	Nprl3/Map1lc3a/Ucp2	3
GO:2000378	negative regulation of reactive oxygen species metabolic process	3/382	56/18112	0.114272	0.4023	0.340066	Bnip3/Abcb7/Hp	3
GO:0050848	regulation of calcium-mediated signaling	4/382	88/18112	0.115355	0.405724	0.34296	Rcan1/Chp1/Fhl2/Myoz2	4
GO:0000027	ribosomal large subunit assembly	2/382	28/18112	0.117234	0.409984	0.346561	Rpl3l/Rrs1	2
GO:0002837	regulation of immune response to tumor cell	2/382	28/18112	0.117234	0.409984	0.346561	Klrk1/RT1-Db1	2
GO:0006925	inflammatory cell apoptotic process	2/382	28/18112	0.117234	0.409984	0.346561	Ccl5/Fcgr2b	2
GO:0014887	cardiac muscle adaptation	2/382	28/18112	0.117234	0.409984	0.346561	Klf15/Tcap	2
GO:0032753	positive regulation of interleukin-4 production	2/382	28/18112	0.117234	0.409984	0.346561	Fcer1g/RT1-S3	2
GO:1902170	cellular response to reactive nitrogen species	2/382	28/18112	0.117234	0.409984	0.346561	Aqp1/Dpep1	2
GO:0038066	p38MAPK cascade	3/382	57/18112	0.11884	0.413453	0.349494	Xdh/Map2k3/Gadd45g	3
GO:0043030	regulation of macrophage activation	3/382	57/18112	0.11884	0.413453	0.349494	Nr1d1/Nr1h3/Cst7	3
GO:1903202	negative regulation of oxidative stress-induced cell death	3/382	57/18112	0.11884	0.413453	0.349494	Gpx1/Sod2/Hspa8	3
GO:0007595	lactation	4/382	89/18112	0.118899	0.413453	0.349494	Aprt/Xdh/Bcat2/Got2	4
GO:0022406	membrane docking	4/382	89/18112	0.118899	0.413453	0.349494	Ndrg4/Chp1/Plek/Exoc6	4
GO:0043367	CD4-positive, alpha-beta T cell differentiation	4/382	89/18112	0.118899	0.413453	0.349494	RT1-Db1/RT1-Da/Rsad2/Gpr183	4
GO:0007599	hemostasis	7/382	195/18112	0.119394	0.414783	0.350617	Hbb/F13a1/Pf4/Fcer1g/Plek/Cd36/F2rl1	7
GO:0044060	regulation of endocrine process	3/382	58/18112	0.123475	0.428154	0.36192	Tspo/F2rl1/Pomc	3
GO:0071470	cellular response to osmotic stress	3/382	58/18112	0.123475	0.428154	0.36192	Tspo/Slc2a4/Aqp1	3
GO:1901361	organic cyclic compound catabolic process	14/382	470/18112	0.124019	0.428785	0.362454	Hspa1b/Akr7a3/Xdh/Tent5b/Hpd/Cyp27a1/Maoa/Rbm38/Csdc2/Gda/Kyat3/Endog/Isg20/Cda	14
GO:0008053	mitochondrial fusion	2/382	29/18112	0.124238	0.428785	0.362454	Bnip3/Oma1	2
GO:0032928	regulation of superoxide anion generation	2/382	29/18112	0.124238	0.428785	0.362454	Tyrobp/F2rl1	2
GO:0046033	AMP metabolic process	2/382	29/18112	0.124238	0.428785	0.362454	Aprt/Xdh	2
GO:1902175	regulation of oxidative stress-induced intrinsic apoptotic signaling pathway	2/382	29/18112	0.124238	0.428785	0.362454	Gpx1/Sod2	2
GO:0032609	interferon-gamma production	5/382	125/18112	0.124971	0.430508	0.36391	Klrk1/Ddit3/RT1-Db1/Lgals5/F2rl1	5
GO:0032649	regulation of interferon-gamma production	5/382	125/18112	0.124971	0.430508	0.36391	Klrk1/Ddit3/RT1-Db1/Lgals5/F2rl1	5
GO:0019233	sensory perception of pain	6/382	161/18112	0.125826	0.432687	0.365752	Aloxe3/Alox5/Aqp1/Retreg1/Kcnd2/Ctss	6
GO:0006869	lipid transport	12/382	391/18112	0.125838	0.432687	0.365752	Pla2g12a/Tspo/Pla2g2a/Ces1d/Nr0b2/Apol9a/Cptp/Cd36/Cpt2/Got2/Nr1h3/Pomc	12
GO:0006766	vitamin metabolic process	4/382	91/18112	0.126125	0.432866	0.365903	Pnpo/Cyp27a1/Mmachc/Alpl	4
GO:0071277	cellular response to calcium ion	4/382	91/18112	0.126125	0.432866	0.365903	Alox5ap/Dpep1/Junb/Endog	4
GO:0050817	coagulation	7/382	198/18112	0.126452	0.433583	0.366509	Hbb/F13a1/Pf4/Fcer1g/Plek/Cd36/F2rl1	7
GO:1901617	organic hydroxy compound biosynthetic process	8/382	236/18112	0.127403	0.436437	0.368922	Nr1d1/Pnpo/Cyp27a1/Ces1d/Cyp11a1/Plek/Pgp/Got1	8
GO:0046632	alpha-beta T cell differentiation	5/382	126/18112	0.128035	0.437858	0.370123	Zbtb16/RT1-Db1/RT1-Da/Rsad2/Gpr183	5
GO:0002823	negative regulation of adaptive immune response based on somatic recombination of immune receptors built from immunoglobulin superfamily domains	3/382	59/18112	0.128174	0.437858	0.370123	Dusp22/Parp3/Fcgr2b	3
GO:0043278	response to morphine	3/382	59/18112	0.128174	0.437858	0.370123	Ccl5/Map1lc3a/Got2	3
GO:0034620	cellular response to unfolded protein	4/382	92/18112	0.129807	0.442616	0.374145	Hspa1b/Ddit3/Hspb8/Hspa8	4
GO:1901019	regulation of calcium ion transmembrane transporter activity	4/382	92/18112	0.129807	0.442616	0.374145	Gstm2/Gstm7/Clic2/Casq1	4
GO:0070507	regulation of microtubule cytoskeleton organization	6/382	163/18112	0.131207	0.444149	0.375441	Hspa1b/Trim54/Gda/Mid1ip1/Parp3/Rangrf	6
GO:0032369	negative regulation of lipid transport	2/382	30/18112	0.131341	0.444149	0.375441	Tspo/Nr1h3	2
GO:0035929	steroid hormone secretion	2/382	30/18112	0.131341	0.444149	0.375441	Tspo/Pomc	2
GO:0042538	hyperosmotic salinity response	2/382	30/18112	0.131341	0.444149	0.375441	Aqp1/Trip10	2
GO:0042832	defense response to protozoan	2/382	30/18112	0.131341	0.444149	0.375441	Pf4/Nkg7	2
GO:0071372	cellular response to follicle-stimulating hormone stimulus	2/382	30/18112	0.131341	0.444149	0.375441	Cyp11a1/Tf	2
GO:0071731	response to nitric oxide	2/382	30/18112	0.131341	0.444149	0.375441	Aqp1/Dpep1	2
GO:0090208	positive regulation of triglyceride metabolic process	2/382	30/18112	0.131341	0.444149	0.375441	Cd36/Nr1h3	2
GO:2001032	regulation of double-strand break repair via nonhomologous end joining	2/382	30/18112	0.131341	0.444149	0.375441	Parp3/Fh	2
GO:0002548	monocyte chemotaxis	3/382	60/18112	0.132936	0.446508	0.377435	Ccl5/Ccl6/Ccr1	3
GO:0006754	ATP biosynthetic process	3/382	60/18112	0.132936	0.446508	0.377435	Pkm/Atp5f1d/Atp5mf	3
GO:0009268	response to pH	3/382	60/18112	0.132936	0.446508	0.377435	P2rx5/Chp1/Ctss	3
GO:0010712	regulation of collagen metabolic process	3/382	60/18112	0.132936	0.446508	0.377435	Cst3/Prdx5/Got1	3
GO:0048278	vesicle docking	3/382	60/18112	0.132936	0.446508	0.377435	Ndrg4/Plek/Exoc6	3
GO:0050832	defense response to fungus	3/382	60/18112	0.132936	0.446508	0.377435	Gapdh/Npy/Pomc	3
GO:0070231	T cell apoptotic process	3/382	60/18112	0.132936	0.446508	0.377435	Ccl5/Lgals5/Tsc22d3	3
GO:0014706	striated muscle tissue development	9/382	277/18112	0.133008	0.446508	0.377435	Nprl3/Bdnf/Tcap/Fhl2/Tnni3/Slc25a4/Ndufv2/Adprhl1/Trip10	9
GO:0050792	regulation of viral process	6/382	164/18112	0.133938	0.449222	0.379729	RT1-Db1/Ccl5/Slpi/Gsn/Isg20/Rsad2	6
GO:0071621	granulocyte chemotaxis	5/382	128/18112	0.134265	0.449911	0.380312	Pf4/Ccl5/Fcer1g/Dpep1/Ccl6	5
GO:0032611	interleukin-1 beta production	4/382	94/18112	0.137302	0.457642	0.386847	Tyrobp/Cptp/Cd36/F2rl1	4
GO:0032651	regulation of interleukin-1 beta production	4/382	94/18112	0.137302	0.457642	0.386847	Tyrobp/Cptp/Cd36/F2rl1	4
GO:0140053	mitochondrial gene expression	4/382	94/18112	0.137302	0.457642	0.386847	Nsun4/Tufm/Chchd10/Mterf2	4
GO:1990266	neutrophil migration	5/382	129/18112	0.137431	0.457642	0.386847	Pf4/Ccl5/Fcer1g/Dpep1/Ccl6	5
GO:0014072	response to isoquinoline alkaloid	3/382	61/18112	0.137759	0.457642	0.386847	Ccl5/Map1lc3a/Got2	3
GO:0031113	regulation of microtubule polymerization	3/382	61/18112	0.137759	0.457642	0.386847	Hspa1b/Gda/Rangrf	3
GO:0032731	positive regulation of interleukin-1 beta production	3/382	61/18112	0.137759	0.457642	0.386847	Tyrobp/Cd36/F2rl1	3
GO:0034390	smooth muscle cell apoptotic process	2/382	31/18112	0.138534	0.457642	0.386847	Gapdh/Sod2	2
GO:0034391	regulation of smooth muscle cell apoptotic process	2/382	31/18112	0.138534	0.457642	0.386847	Gapdh/Sod2	2
GO:0043094	cellular metabolic compound salvage	2/382	31/18112	0.138534	0.457642	0.386847	Aprt/Cda	2
GO:0043372	positive regulation of CD4-positive, alpha-beta T cell differentiation	2/382	31/18112	0.138534	0.457642	0.386847	RT1-Db1/RT1-Da	2
GO:0061050	regulation of cell growth involved in cardiac muscle cell development	2/382	31/18112	0.138534	0.457642	0.386847	Slc25a4/Trip10	2
GO:0061082	myeloid leukocyte cytokine production	2/382	31/18112	0.138534	0.457642	0.386847	Fcer1g/Cd36	2
GO:0062125	regulation of mitochondrial gene expression	2/382	31/18112	0.138534	0.457642	0.386847	Nsun4/Chchd10	2
GO:0086010	membrane depolarization during action potential	2/382	31/18112	0.138534	0.457642	0.386847	Scn1b/Rangrf	2
GO:1903039	positive regulation of leukocyte cell-cell adhesion	8/382	241/18112	0.138559	0.457642	0.386847	Zbtb16/RT1-Db1/RT1-Ba/Ccl5/Alox5/B2m/RT1-Da/RT1-S3	8
GO:0006694	steroid biosynthetic process	6/382	166/18112	0.139481	0.460273	0.389071	Nr1d1/Tspo/Cyp27a1/Ces1d/Cyp11a1/Dhrs11	6
GO:0060612	adipose tissue development	3/382	62/18112	0.14264	0.469858	0.397173	Plaat3/Bdh1/Oxct1	3
GO:0086001	cardiac muscle cell action potential	3/382	62/18112	0.14264	0.469858	0.397173	Scn1b/Rangrf/Kcnd2	3
GO:0051604	protein maturation	10/382	321/18112	0.142826	0.470051	0.397335	Pgk1/Gcsh/Isca1/Gsn/Tasp1/Hp/Spcs3/Ctss/Cst7/Oma1	10
GO:0002285	lymphocyte activation involved in immune response	7/382	205/18112	0.143717	0.47256	0.399457	RT1-Db1/Fcer1g/Nkg7/RT1-Da/Parp3/Gpr183/F2rl1	7
GO:0044703	multi-organism reproductive process	10/382	322/18112	0.14483	0.475626	0.402048	Gapdh/Cyp11a1/Ucp2/Cst3/Cd36/Junb/Prdx3/Got2/Ctsb/Slc38a1	10
GO:0002028	regulation of sodium ion transport	4/382	96/18112	0.144967	0.475626	0.402048	Scn1b/Fxyd3/Chp1/Rangrf	4
GO:0022037	metencephalon development	6/382	168/18112	0.145128	0.475626	0.402048	Pdss2/Cyp11a1/Uqcrq/Ccr1/Fcgr2b/Hspa8	6
GO:0000096	sulfur amino acid metabolic process	2/382	32/18112	0.14581	0.475626	0.402048	Mpst/Dpep1	2
GO:0002544	chronic inflammatory response	2/382	32/18112	0.14581	0.475626	0.402048	Bdnf/Ccl5	2
GO:0002834	regulation of response to tumor cell	2/382	32/18112	0.14581	0.475626	0.402048	Klrk1/RT1-Db1	2
GO:0003085	negative regulation of systemic arterial blood pressure	2/382	32/18112	0.14581	0.475626	0.402048	Sod2/Cd36	2
GO:0090025	regulation of monocyte chemotaxis	2/382	32/18112	0.14581	0.475626	0.402048	Ccl5/Ccr1	2
GO:1900745	positive regulation of p38MAPK cascade	2/382	32/18112	0.14581	0.475626	0.402048	Xdh/Gadd45g	2
GO:0006109	regulation of carbohydrate metabolic process	7/382	206/18112	0.146272	0.476708	0.402963	Gcgr/Pfkfb2/Plek/Pdk1/Cd36/Pgp/Pomc	7
GO:0019748	secondary metabolic process	3/382	63/18112	0.147578	0.479233	0.405098	Akr7a3/Fmo1/Fmo2	3
GO:0021872	forebrain generation of neurons	3/382	63/18112	0.147578	0.479233	0.405098	Shank3/B2m/Uqcrq	3
GO:0032507	maintenance of protein location in cell	3/382	63/18112	0.147578	0.479233	0.405098	Tspo/Chchd10/Gsn	3
GO:0050891	multicellular organismal water homeostasis	3/382	63/18112	0.147578	0.479233	0.405098	Scd/Aloxe3/Aqp1	3
GO:0016236	macroautophagy	8/382	245/18112	0.147826	0.479233	0.405098	Bnip3/Map1lc3a/Gabarapl2/Gpsm1/Hspb8/Slc25a4/Retreg1/Bnip3l	8
GO:0048839	inner ear development	8/382	245/18112	0.147826	0.479233	0.405098	Tmie/C1qb/Bdnf/Cebpd/Cytl1/Tcap/RT1-S3/Ttc39c	8
GO:0060401	cytosolic calcium ion transport	7/382	207/18112	0.148848	0.48174	0.407216	Gstm2/P2rx5/Cxcr3/Gstm7/Clic2/Ddit3/Casq1	7
GO:0032273	positive regulation of protein polymerization	4/382	97/18112	0.148861	0.48174	0.407216	Hspa1b/Lmod2/Baiap2/Gda	4
GO:0006936	muscle contraction	10/382	325/18112	0.150927	0.487999	0.412507	Scn1b/Lmod2/Mb/Map2k3/Gsn/Tcap/Tnni3/Rangrf/Tmod4/Casq1	10
GO:1901214	regulation of neuron death	12/382	406/18112	0.152061	0.490071	0.414259	Nqo1/C1qa/Bdnf/Ddit3/Ccl5/Tyrobp/Chp1/Sod2/Retreg1/Prdx3/Npy/Fcgr2b	12
GO:0002820	negative regulation of adaptive immune response	3/382	64/18112	0.152572	0.490071	0.414259	Dusp22/Parp3/Fcgr2b	3
GO:0007204	positive regulation of cytosolic calcium ion concentration	11/382	366/18112	0.152848	0.490071	0.414259	Gstm2/P2rx5/Cxcr6/Cxcr3/Gstm7/Clic2/Ddit3/Cd36/Ccr1/Casq1/F2rl1	11
GO:0009895	negative regulation of catabolic process	10/382	326/18112	0.152989	0.490071	0.414259	Tspo/Tent5b/Banp/Rbm38/Gabarapl2/Etfbkmt/Cst3/Svip/Cptp/Hp	10
GO:0003094	glomerular filtration	2/382	33/18112	0.153164	0.490071	0.414259	Aqp1/F2rl1	2
GO:0018345	protein palmitoylation	2/382	33/18112	0.153164	0.490071	0.414259	Glul/Zdhhc1	2
GO:0031000	response to caffeine	2/382	33/18112	0.153164	0.490071	0.414259	Gstm2/Gstm7	2
GO:0045922	negative regulation of fatty acid metabolic process	2/382	33/18112	0.153164	0.490071	0.414259	Etfbkmt/Acadl	2
GO:0050482	arachidonic acid secretion	2/382	33/18112	0.153164	0.490071	0.414259	Pla2g12a/Pla2g2a	2
GO:0050858	negative regulation of antigen receptor-mediated signaling pathway	2/382	33/18112	0.153164	0.490071	0.414259	Dusp22/Fcgr2b	2
GO:0051125	regulation of actin nucleation	2/382	33/18112	0.153164	0.490071	0.414259	Gsn/Whamm	2
GO:1903963	arachidonate transport	2/382	33/18112	0.153164	0.490071	0.414259	Pla2g12a/Pla2g2a	2
GO:0043280	positive regulation of cysteine-type endopeptidase activity involved in apoptotic process	5/382	134/18112	0.15374	0.491231	0.415239	Xdh/Gsn/Wdr35/Fam162a/Col4a3	5
GO:0070555	response to interleukin-1	6/382	171/18112	0.153793	0.491231	0.415239	Nr1d1/Xdh/Ccl5/Cyp11a1/Ccl6/Slc25a4	6
GO:0045834	positive regulation of lipid metabolic process	6/382	172/18112	0.156731	0.499869	0.422541	Nr1d1/Ces1d/Chp1/Mid1ip1/Cd36/Nr1h3	6
GO:0046677	response to antibiotic	4/382	99/18112	0.156768	0.499869	0.422541	Uqcrfs1/Cyp11a1/Alpl/Endog	4
GO:0050670	regulation of lymphocyte proliferation	8/382	249/18112	0.157389	0.500844	0.423365	RT1-Db1/RT1-Ba/Ccl5/Tyrobp/Lgals5/RT1-S3/Gpr183/Fcgr2b	8
GO:0006303	double-strand break repair via nonhomologous end joining	3/382	65/18112	0.157618	0.500844	0.423365	Parp3/Fh/Nhej1	3
GO:0032757	positive regulation of interleukin-8 production	3/382	65/18112	0.157618	0.500844	0.423365	Hspa1b/Ddit3/F2rl1	3
GO:0033692	cellular polysaccharide biosynthetic process	3/382	65/18112	0.157618	0.500844	0.423365	Nr1d1/Phkg1/Cd36	3
GO:0032535	regulation of cellular component size	12/382	410/18112	0.159503	0.50592	0.427656	Lmod2/Sptb/Ccdc51/Bdnf/Shank3/Baiap2/Plek/Gsn/Aqp1/Tmod4/Add2/F2rl1	12
GO:0002221	pattern recognition receptor signaling pathway	6/382	173/18112	0.159694	0.50592	0.427656	Hspa1b/Nr1d1/Cd36/Nr1h3/Rsad2/F2rl1	6
GO:0035966	response to topologically incorrect protein	5/382	136/18112	0.16048	0.50592	0.427656	Hspa1b/Dnajb5/Ddit3/Hspb8/Hspa8	5
GO:0001562	response to protozoan	2/382	34/18112	0.160588	0.50592	0.427656	Pf4/Nkg7	2
GO:0006308	DNA catabolic process	2/382	34/18112	0.160588	0.50592	0.427656	Endog/Isg20	2
GO:0007026	negative regulation of microtubule depolymerization	2/382	34/18112	0.160588	0.50592	0.427656	Trim54/Mid1ip1	2
GO:0010447	response to acidic pH	2/382	34/18112	0.160588	0.50592	0.427656	Chp1/Ctss	2
GO:0051150	regulation of smooth muscle cell differentiation	2/382	34/18112	0.160588	0.50592	0.427656	Rcan1/Sod2	2
GO:0072524	pyridine-containing compound metabolic process	2/382	34/18112	0.160588	0.50592	0.427656	Pnpo/Alpl	2
GO:0097205	renal filtration	2/382	34/18112	0.160588	0.50592	0.427656	Aqp1/F2rl1	2
GO:0050829	defense response to Gram-negative bacterium	4/382	100/18112	0.16078	0.506093	0.427802	Aqp1/B2m/Npy/F2rl1	4
GO:0042093	T-helper cell differentiation	3/382	66/18112	0.162714	0.511309	0.432212	RT1-Db1/RT1-Da/Gpr183	3
GO:0097006	regulation of plasma lipoprotein particle levels	3/382	66/18112	0.162714	0.511309	0.432212	Ces1d/Cd36/Fech	3
GO:0008203	cholesterol metabolic process	5/382	137/18112	0.163894	0.513265	0.433865	Cyp27a1/Ces1d/Cyp11a1/Acadl/Fech	5
GO:0071260	cellular response to mechanical stimulus	5/382	137/18112	0.163894	0.513265	0.433865	Bnip3/Aqp1/Got1/Ctsb/Kcnd2	5
GO:0071347	cellular response to interleukin-1	5/382	137/18112	0.163894	0.513265	0.433865	Nr1d1/Xdh/Ccl5/Cyp11a1/Ccl6	5
GO:1901216	positive regulation of neuron death	5/382	137/18112	0.163894	0.513265	0.433865	Nqo1/C1qa/Ddit3/Tyrobp/Fcgr2b	5
GO:0045582	positive regulation of T cell differentiation	4/382	101/18112	0.164829	0.515754	0.435969	Zbtb16/RT1-Db1/RT1-Ba/RT1-Da	4
GO:0032944	regulation of mononuclear cell proliferation	8/382	253/18112	0.167237	0.521049	0.440444	RT1-Db1/RT1-Ba/Ccl5/Tyrobp/Lgals5/RT1-S3/Gpr183/Fcgr2b	8
GO:0009132	nucleoside diphosphate metabolic process	5/382	138/18112	0.167337	0.521049	0.440444	Pgk1/Pkm/Pfkfb2/Gapdh/Bpgm	5
GO:0043627	response to estrogen	5/382	138/18112	0.167337	0.521049	0.440444	Ldha/Rcan1/Ccl5/Cyp11a1/Aqp1	5
GO:0006879	cellular iron ion homeostasis	3/382	67/18112	0.16786	0.521049	0.440444	Ttc7a/Abcb7/Tf	3
GO:0048662	negative regulation of smooth muscle cell proliferation	3/382	67/18112	0.16786	0.521049	0.440444	Ndrg4/Sod2/Ndrg2	3
GO:0070265	necrotic cell death	3/382	67/18112	0.16786	0.521049	0.440444	Bnip3/Tspo/Slc25a4	3
GO:0072678	T cell migration	3/382	67/18112	0.16786	0.521049	0.440444	Cxcr3/Ccl5/Gpr183	3
GO:0032816	positive regulation of natural killer cell activation	2/382	35/18112	0.168076	0.521049	0.440444	Tyrobp/RT1-S3	2
GO:0034122	negative regulation of toll-like receptor signaling pathway	2/382	35/18112	0.168076	0.521049	0.440444	Nr1d1/F2rl1	2
GO:0034260	negative regulation of GTPase activity	2/382	35/18112	0.168076	0.521049	0.440444	Klrk1/Gpsm1	2
GO:0046697	decidualization	2/382	35/18112	0.168076	0.521049	0.440444	Junb/Ctsb	2
GO:0051480	regulation of cytosolic calcium ion concentration	12/382	415/18112	0.169064	0.523671	0.442661	Gstm2/P2rx5/Cxcr6/Cxcr3/Gstm7/Clic2/Ddit3/Cd36/Got1/Ccr1/Casq1/F2rl1	12
GO:0008202	steroid metabolic process	10/382	334/18112	0.169982	0.526073	0.444692	Nr1d1/Tspo/Scd/Cyp27a1/Ces1d/Dhrs4/Cyp11a1/Dhrs11/Acadl/Fech	10
GO:0051259	protein complex oligomerization	8/382	255/18112	0.172264	0.531916	0.449631	Prf1/RT1-Db1/Alox5ap/Chp1/B2m/Sod2/Zdhhc1/Kcnd2	8
GO:0050870	positive regulation of T cell activation	7/382	216/18112	0.17297	0.531916	0.449631	Zbtb16/RT1-Db1/RT1-Ba/Ccl5/B2m/RT1-Da/RT1-S3	7
GO:0046889	positive regulation of lipid biosynthetic process	4/382	103/18112	0.173034	0.531916	0.449631	Nr1d1/Chp1/Mid1ip1/Nr1h3	4
GO:0002294	CD4-positive, alpha-beta T cell differentiation involved in immune response	3/382	68/18112	0.173053	0.531916	0.449631	RT1-Db1/RT1-Da/Gpr183	3
GO:0042446	hormone biosynthetic process	3/382	68/18112	0.173053	0.531916	0.449631	Cyp27a1/Cyp11a1/Dio1	3
GO:0061077	chaperone-mediated protein folding	3/382	68/18112	0.173053	0.531916	0.449631	Hspa1b/Dnajb5/Hspa8	3
GO:2000514	regulation of CD4-positive, alpha-beta T cell activation	3/382	68/18112	0.173053	0.531916	0.449631	RT1-Db1/RT1-Da/Lgals5	3
GO:0071887	leukocyte apoptotic process	5/382	140/18112	0.174309	0.531916	0.449631	Ccl5/Fcer1g/Lgals5/Tsc22d3/Fcgr2b	5
GO:0044706	multi-multicellular organism process	10/382	336/18112	0.174367	0.531916	0.449631	Gapdh/Cyp11a1/Ucp2/Cst3/Cd36/Junb/Prdx3/Got2/Ctsb/Slc38a1	10
GO:1903037	regulation of leukocyte cell-cell adhesion	10/382	336/18112	0.174367	0.531916	0.449631	Zbtb16/RT1-Db1/RT1-Ba/Ccl5/Alox5/B2m/RT1-Da/Dusp22/Lgals5/RT1-S3	10
GO:0019216	regulation of lipid metabolic process	11/382	377/18112	0.175009	0.531916	0.449631	Nr1d1/Tspo/Ces1d/Idh1/Chp1/Etfbkmt/Pdk1/Mid1ip1/Cd36/Acadl/Nr1h3	11
GO:0001958	endochondral ossification	2/382	36/18112	0.175622	0.531916	0.449631	Alpl/Sik3	2
GO:0002369	T cell cytokine production	2/382	36/18112	0.175622	0.531916	0.449631	B2m/Rsad2	2
GO:0002724	regulation of T cell cytokine production	2/382	36/18112	0.175622	0.531916	0.449631	B2m/Rsad2	2
GO:0006471	protein ADP-ribosylation	2/382	36/18112	0.175622	0.531916	0.449631	Art1/Parp3	2
GO:0009156	ribonucleoside monophosphate biosynthetic process	2/382	36/18112	0.175622	0.531916	0.449631	Aprt/Cda	2
GO:0009595	detection of biotic stimulus	2/382	36/18112	0.175622	0.531916	0.449631	Tspo/RT1-Db1	2
GO:0009648	photoperiodism	2/382	36/18112	0.175622	0.531916	0.449631	Nr1d1/Npy	2
GO:0031116	positive regulation of microtubule polymerization	2/382	36/18112	0.175622	0.531916	0.449631	Hspa1b/Gda	2
GO:0033561	regulation of water loss via skin	2/382	36/18112	0.175622	0.531916	0.449631	Scd/Aloxe3	2
GO:0036075	replacement ossification	2/382	36/18112	0.175622	0.531916	0.449631	Alpl/Sik3	2
GO:0042908	xenobiotic transport	2/382	36/18112	0.175622	0.531916	0.449631	Slc22a18/Slc22a1	2
GO:0043302	positive regulation of leukocyte degranulation	2/382	36/18112	0.175622	0.531916	0.449631	Fcer1g/F2rl1	2
GO:0050901	leukocyte tethering or rolling	2/382	36/18112	0.175622	0.531916	0.449631	Gcnt1/Add2	2
GO:1901099	negative regulation of signal transduction in absence of ligand	2/382	36/18112	0.175622	0.531916	0.449631	Hspa1b/Pf4	2
GO:2001240	negative regulation of extrinsic apoptotic signaling pathway in absence of ligand	2/382	36/18112	0.175622	0.531916	0.449631	Hspa1b/Pf4	2
GO:0051153	regulation of striated muscle cell differentiation	4/382	104/18112	0.177189	0.536035	0.453113	Bdnf/Rbm38/Slc25a4/Trip10	4
GO:0032355	response to estradiol	8/382	257/18112	0.17736	0.536035	0.453113	Nqo1/Gpx1/Cst3/Cd36/Endog/Bdh1/Fcgr2b/Hspa8	8
GO:0030217	T cell differentiation	9/382	297/18112	0.177468	0.536035	0.453113	Zbtb16/RT1-Db1/RT1-Ba/Fcer1g/B2m/RT1-Da/Rsad2/Gpr183/Nhej1	9
GO:1903169	regulation of calcium ion transmembrane transport	6/382	179/18112	0.177968	0.536035	0.453113	Gstm2/P2rx5/Cxcr3/Gstm7/Clic2/Casq1	6
GO:0002293	alpha-beta T cell differentiation involved in immune response	3/382	69/18112	0.178291	0.536035	0.453113	RT1-Db1/RT1-Da/Gpr183	3
GO:0032387	negative regulation of intracellular transport	3/382	69/18112	0.178291	0.536035	0.453113	Chp1/Svip/Cd36	3
GO:0042255	ribosome assembly	3/382	69/18112	0.178291	0.536035	0.453113	Nsun4/Rpl3l/Rrs1	3
GO:0045776	negative regulation of blood pressure	3/382	69/18112	0.178291	0.536035	0.453113	Sod2/Cd36/Npy	3
GO:0050918	positive chemotaxis	3/382	69/18112	0.178291	0.536035	0.453113	Ccl5/Ccl6/F2rl1	3
GO:0019058	viral life cycle	8/382	258/18112	0.179932	0.536664	0.453644	RT1-Db1/Ccl5/Slpi/Gsn/Ctsb/Isg20/Rsad2/Hspa8	8
GO:0001936	regulation of endothelial cell proliferation	5/382	142/18112	0.181389	0.536664	0.453644	Xdh/Cxcr3/Alox5/Lrg1/Col4a3	5
GO:0009069	serine family amino acid metabolic process	2/382	37/18112	0.18322	0.536664	0.453644	Gcsh/Mpst	2
GO:0010874	regulation of cholesterol efflux	2/382	37/18112	0.18322	0.536664	0.453644	Ces1d/Nr1h3	2
GO:0022617	extracellular matrix disassembly	2/382	37/18112	0.18322	0.536664	0.453644	Cst3/Ctss	2
GO:0032354	response to follicle-stimulating hormone	2/382	37/18112	0.18322	0.536664	0.453644	Cyp11a1/Tf	2
GO:0044743	protein transmembrane import into intracellular organelle	2/382	37/18112	0.18322	0.536664	0.453644	Tomm40/Hspa8	2
GO:0045940	positive regulation of steroid metabolic process	2/382	37/18112	0.18322	0.536664	0.453644	Nr1d1/Ces1d	2
GO:0090181	regulation of cholesterol metabolic process	2/382	37/18112	0.18322	0.536664	0.453644	Ces1d/Acadl	2
GO:1903205	regulation of hydrogen peroxide-induced cell death	2/382	37/18112	0.18322	0.536664	0.453644	Endog/Hspa8	2
GO:2000108	positive regulation of leukocyte apoptotic process	2/382	37/18112	0.18322	0.536664	0.453644	Ccl5/Lgals5	2
GO:0002287	alpha-beta T cell activation involved in immune response	3/382	70/18112	0.183571	0.536664	0.453644	RT1-Db1/RT1-Da/Gpr183	3
GO:0009206	purine ribonucleoside triphosphate biosynthetic process	3/382	70/18112	0.183571	0.536664	0.453644	Pkm/Atp5f1d/Atp5mf	3
GO:0019935	cyclic-nucleotide-mediated signaling	4/382	106/18112	0.185599	0.536664	0.453644	Gapdh/Aqp1/Cd36/Pomc	4
GO:1901653	cellular response to peptide	13/382	466/18112	0.187702	0.536664	0.453644	Aprt/Pkm/Gcgr/Slc2a4/Cyp11a1/Dpep1/Ucp2/Klf15/Alas1/Cd36/Got1/Nr1h3/Fcgr2b	13
GO:0048738	cardiac muscle tissue development	8/382	261/18112	0.187747	0.536664	0.453644	Nprl3/Tcap/Fhl2/Tnni3/Slc25a4/Ndufv2/Adprhl1/Trip10	8
GO:0016125	sterol metabolic process	5/382	144/18112	0.188575	0.536664	0.453644	Cyp27a1/Ces1d/Cyp11a1/Acadl/Fech	5
GO:0009145	purine nucleoside triphosphate biosynthetic process	3/382	71/18112	0.188893	0.536664	0.453644	Pkm/Atp5f1d/Atp5mf	3
GO:0010043	response to zinc ion	3/382	71/18112	0.188893	0.536664	0.453644	Tspo/P2rx5/Sod2	3
GO:0030888	regulation of B cell proliferation	3/382	71/18112	0.188893	0.536664	0.453644	Tyrobp/Gpr183/Fcgr2b	3
GO:0034698	response to gonadotropin	3/382	71/18112	0.188893	0.536664	0.453644	Cyp11a1/Alas1/Tf	3
GO:0042311	vasodilation	3/382	71/18112	0.188893	0.536664	0.453644	Gpx1/Sod2/F2rl1	3
GO:0046637	regulation of alpha-beta T cell differentiation	3/382	71/18112	0.188893	0.536664	0.453644	Zbtb16/RT1-Db1/RT1-Da	3
GO:0060986	endocrine hormone secretion	3/382	71/18112	0.188893	0.536664	0.453644	Tspo/Aqp1/Pomc	3
GO:0086003	cardiac muscle cell contraction	3/382	71/18112	0.188893	0.536664	0.453644	Scn1b/Gsn/Rangrf	3
GO:0051251	positive regulation of lymphocyte activation	9/382	302/18112	0.189534	0.536664	0.453644	Zbtb16/RT1-Db1/RT1-Ba/Ccl5/Tyrobp/B2m/RT1-Da/RT1-S3/Gpr183	9
GO:0032006	regulation of TOR signaling	4/382	107/18112	0.189853	0.536664	0.453644	Nprl3/Endog/Gpat3/Sik3	4
GO:2001243	negative regulation of intrinsic apoptotic signaling pathway	4/382	107/18112	0.189853	0.536664	0.453644	Hspa1b/Ivns1abp/Gpx1/Sod2	4
GO:0000423	mitophagy	2/382	38/18112	0.190866	0.536664	0.453644	Slc25a4/Retreg1	2
GO:0007031	peroxisome organization	2/382	38/18112	0.190866	0.536664	0.453644	Acox1/Plaat3	2
GO:0031114	regulation of microtubule depolymerization	2/382	38/18112	0.190866	0.536664	0.453644	Trim54/Mid1ip1	2
GO:0045622	regulation of T-helper cell differentiation	2/382	38/18112	0.190866	0.536664	0.453644	RT1-Db1/RT1-Da	2
GO:0120178	steroid hormone biosynthetic process	2/382	38/18112	0.190866	0.536664	0.453644	Cyp27a1/Cyp11a1	2
GO:2000516	positive regulation of CD4-positive, alpha-beta T cell activation	2/382	38/18112	0.190866	0.536664	0.453644	RT1-Db1/RT1-Da	2
GO:0002370	natural killer cell cytokine production	1/382	10/18112	0.192021	0.536664	0.453644	RT1-S3	1
GO:0002424	T cell mediated immune response to tumor cell	1/382	10/18112	0.192021	0.536664	0.453644	RT1-Db1	1
GO:0002433	immune response-regulating cell surface receptor signaling pathway involved in phagocytosis	1/382	10/18112	0.192021	0.536664	0.453644	Fcgr2b	1
GO:0002727	regulation of natural killer cell cytokine production	1/382	10/18112	0.192021	0.536664	0.453644	RT1-S3	1
GO:0002840	regulation of T cell mediated immune response to tumor cell	1/382	10/18112	0.192021	0.536664	0.453644	RT1-Db1	1
GO:0003097	renal water transport	1/382	10/18112	0.192021	0.536664	0.453644	Aqp1	1
GO:0006000	fructose metabolic process	1/382	10/18112	0.192021	0.536664	0.453644	Pfkfb2	1
GO:0006072	glycerol-3-phosphate metabolic process	1/382	10/18112	0.192021	0.536664	0.453644	Gpat3	1
GO:0006222	UMP biosynthetic process	1/382	10/18112	0.192021	0.536664	0.453644	Cda	1
GO:0006558	L-phenylalanine metabolic process	1/382	10/18112	0.192021	0.536664	0.453644	Hpd	1
GO:0006646	phosphatidylethanolamine biosynthetic process	1/382	10/18112	0.192021	0.536664	0.453644	Pcyt2	1
GO:0006707	cholesterol catabolic process	1/382	10/18112	0.192021	0.536664	0.453644	Cyp27a1	1
GO:0008343	adult feeding behavior	1/382	10/18112	0.192021	0.536664	0.453644	Npy	1
GO:0009174	pyrimidine ribonucleoside monophosphate biosynthetic process	1/382	10/18112	0.192021	0.536664	0.453644	Cda	1
GO:0009650	UV protection	1/382	10/18112	0.192021	0.536664	0.453644	Gpx1	1
GO:0010041	response to iron(III) ion	1/382	10/18112	0.192021	0.536664	0.453644	B2m	1
GO:0016127	sterol catabolic process	1/382	10/18112	0.192021	0.536664	0.453644	Cyp27a1	1
GO:0016559	peroxisome fission	1/382	10/18112	0.192021	0.536664	0.453644	Acox1	1
GO:0018202	peptidyl-histidine modification	1/382	10/18112	0.192021	0.536664	0.453644	Hif1an	1
GO:0019336	phenol-containing compound catabolic process	1/382	10/18112	0.192021	0.536664	0.453644	Maoa	1
GO:0019627	urea metabolic process	1/382	10/18112	0.192021	0.536664	0.453644	Fh	1
GO:0021957	corticospinal tract morphogenesis	1/382	10/18112	0.192021	0.536664	0.453644	Scn1b	1
GO:0030853	negative regulation of granulocyte differentiation	1/382	10/18112	0.192021	0.536664	0.453644	C1qc	1
GO:0031622	positive regulation of fever generation	1/382	10/18112	0.192021	0.536664	0.453644	Ccl5	1
GO:0032571	response to vitamin K	1/382	10/18112	0.192021	0.536664	0.453644	Ccl5	1
GO:0033131	regulation of glucokinase activity	1/382	10/18112	0.192021	0.536664	0.453644	Pfkfb2	1
GO:0033299	secretion of lysosomal enzymes	1/382	10/18112	0.192021	0.536664	0.453644	Nr1h3	1
GO:0034163	regulation of toll-like receptor 9 signaling pathway	1/382	10/18112	0.192021	0.536664	0.453644	Rsad2	1
GO:0035900	response to isolation stress	1/382	10/18112	0.192021	0.536664	0.453644	Sod2	1
GO:0038096	Fc-gamma receptor signaling pathway involved in phagocytosis	1/382	10/18112	0.192021	0.536664	0.453644	Fcgr2b	1
GO:0042045	epithelial fluid transport	1/382	10/18112	0.192021	0.536664	0.453644	Aqp1	1
GO:0043353	enucleate erythrocyte differentiation	1/382	10/18112	0.192021	0.536664	0.453644	Mb	1
GO:0045843	negative regulation of striated muscle tissue development	1/382	10/18112	0.192021	0.536664	0.453644	Bdnf	1
GO:0046135	pyrimidine nucleoside catabolic process	1/382	10/18112	0.192021	0.536664	0.453644	Cda	1
GO:0048262	determination of dorsal/ventral asymmetry	1/382	10/18112	0.192021	0.536664	0.453644	Ddit3	1
GO:0051409	response to nitrosative stress	1/382	10/18112	0.192021	0.536664	0.453644	Ddit3	1
GO:0061043	regulation of vascular wound healing	1/382	10/18112	0.192021	0.536664	0.453644	Alox5	1
GO:0070099	regulation of chemokine-mediated signaling pathway	1/382	10/18112	0.192021	0.536664	0.453644	Ccl5	1
GO:0070862	negative regulation of protein exit from endoplasmic reticulum	1/382	10/18112	0.192021	0.536664	0.453644	Svip	1
GO:0071317	cellular response to isoquinoline alkaloid	1/382	10/18112	0.192021	0.536664	0.453644	Ccl5	1
GO:0071600	otic vesicle morphogenesis	1/382	10/18112	0.192021	0.536664	0.453644	Tcap	1
GO:0071941	nitrogen cycle metabolic process	1/382	10/18112	0.192021	0.536664	0.453644	Fh	1
GO:0072318	clathrin coat disassembly	1/382	10/18112	0.192021	0.536664	0.453644	Hspa8	1
GO:0098598	learned vocalization behavior or vocal learning	1/382	10/18112	0.192021	0.536664	0.453644	Shank3	1
GO:0099022	vesicle tethering	1/382	10/18112	0.192021	0.536664	0.453644	Exoc6	1
GO:1901374	acetate ester transport	1/382	10/18112	0.192021	0.536664	0.453644	Slc22a1	1
GO:1901858	regulation of mitochondrial DNA metabolic process	1/382	10/18112	0.192021	0.536664	0.453644	Endog	1
GO:1902221	erythrose 4-phosphate/phosphoenolpyruvate family amino acid metabolic process	1/382	10/18112	0.192021	0.536664	0.453644	Hpd	1
GO:1902884	positive regulation of response to oxidative stress	1/382	10/18112	0.192021	0.536664	0.453644	Endog	1
GO:1903054	negative regulation of extracellular matrix organization	1/382	10/18112	0.192021	0.536664	0.453644	Cst3	1
GO:1904350	regulation of protein catabolic process in the vacuole	1/382	10/18112	0.192021	0.536664	0.453644	Marchf2	1
GO:1904959	regulation of cytochrome-c oxidase activity	1/382	10/18112	0.192021	0.536664	0.453644	Alox5	1
GO:1905664	regulation of calcium ion import across plasma membrane	1/382	10/18112	0.192021	0.536664	0.453644	P2rx5	1
GO:1990144	intrinsic apoptotic signaling pathway in response to hypoxia	1/382	10/18112	0.192021	0.536664	0.453644	Bnip3	1
GO:1990961	xenobiotic detoxification by transmembrane export across the plasma membrane	1/382	10/18112	0.192021	0.536664	0.453644	Slc22a18	1
GO:2000109	regulation of macrophage apoptotic process	1/382	10/18112	0.192021	0.536664	0.453644	Ccl5	1
GO:2000562	negative regulation of CD4-positive, alpha-beta T cell proliferation	1/382	10/18112	0.192021	0.536664	0.453644	Lgals5	1
GO:2001269	positive regulation of cysteine-type endopeptidase activity involved in apoptotic signaling pathway	1/382	10/18112	0.192021	0.536664	0.453644	Gsn	1
GO:0042063	gliogenesis	11/382	385/18112	0.19204	0.536664	0.453644	Nr1d1/Bnip3/Tspo/C1qa/Shank3/Cyp11a1/Gsn/Klf15/C1s/Gpr183/Tf	11
GO:0046165	alcohol biosynthetic process	5/382	145/18112	0.192206	0.536721	0.453692	Cyp27a1/Ces1d/Plek/Pgp/Got1	5
GO:0002931	response to ischemia	3/382	72/18112	0.194254	0.540801	0.457141	Nqo1/Rcan1/Map2k3	3
GO:0030301	cholesterol transport	3/382	72/18112	0.194254	0.540801	0.457141	Ces1d/Cd36/Nr1h3	3
GO:0032732	positive regulation of interleukin-1 production	3/382	72/18112	0.194254	0.540801	0.457141	Tyrobp/Cd36/F2rl1	3
GO:0048512	circadian behavior	3/382	72/18112	0.194254	0.540801	0.457141	Nr1d1/Cst3/Kcnd2	3
GO:0009408	response to heat	5/382	146/18112	0.195862	0.544866	0.460577	Hspa1b/Xdh/Casq1/Hp/Hspa8	5
GO:0032755	positive regulation of interleukin-6 production	4/382	109/18112	0.19845	0.549449	0.464452	Fcer1g/Tyrobp/Cd36/F2rl1	4
GO:0002701	negative regulation of production of molecular mediator of immune response	2/382	39/18112	0.198553	0.549449	0.464452	Parp3/Fcgr2b	2
GO:0019432	triglyceride biosynthetic process	2/382	39/18112	0.198553	0.549449	0.464452	Nr1h3/Gpat3	2
GO:0019934	cGMP-mediated signaling	2/382	39/18112	0.198553	0.549449	0.464452	Aqp1/Cd36	2
GO:0033238	regulation of cellular amine metabolic process	2/382	39/18112	0.198553	0.549449	0.464452	Fh/Npy	2
GO:0060236	regulation of mitotic spindle organization	2/382	39/18112	0.198553	0.549449	0.464452	Hspa1b/Parp3	2
GO:0071827	plasma lipoprotein particle organization	2/382	39/18112	0.198553	0.549449	0.464452	Ces1d/Fech	2
GO:0000271	polysaccharide biosynthetic process	3/382	73/18112	0.199653	0.550849	0.465635	Nr1d1/Phkg1/Cd36	3
GO:0030104	water homeostasis	3/382	73/18112	0.199653	0.550849	0.465635	Scd/Aloxe3/Aqp1	3
GO:0002833	positive regulation of response to biotic stimulus	6/382	186/18112	0.200294	0.550849	0.465635	Klrk1/RT1-Db1/Tyrobp/RT1-S3/F2rl1/Pomc	6
GO:0003300	cardiac muscle hypertrophy	4/382	110/18112	0.202793	0.550849	0.465635	Klf15/Tcap/Slc25a4/Trip10	4
GO:0071548	response to dexamethasone	4/382	110/18112	0.202793	0.550849	0.465635	RT1-Db1/Aqp1/Ctsb/Fech	4
GO:0050678	regulation of epithelial cell proliferation	11/382	390/18112	0.203053	0.550849	0.465635	Glul/Nr1d1/Xdh/Cxcr3/Gpx1/Ccl5/Alox5/Lrg1/B2m/Col4a3/Rap1gap	11
GO:0071375	cellular response to peptide hormone stimulus	11/382	390/18112	0.203053	0.550849	0.465635	Aprt/Pkm/Gcgr/Slc2a4/Cyp11a1/Dpep1/Ucp2/Alas1/Cd36/Got1/Nr1h3	11
GO:0046328	regulation of JNK cascade	5/382	148/18112	0.203245	0.550849	0.465635	Tpd52l1/Dusp22/F2rl1/Gadd45g/Fcgr2b	5
GO:0010332	response to gamma radiation	3/382	74/18112	0.205086	0.550849	0.465635	Gpx1/Cyp11a1/Sod2	3
GO:0032835	glomerulus development	3/382	74/18112	0.205086	0.550849	0.465635	Aqp1/Klf15/Col4a3	3
GO:0051149	positive regulation of muscle cell differentiation	3/382	74/18112	0.205086	0.550849	0.465635	Sod2/Slc25a4/Trip10	3
GO:0051385	response to mineralocorticoid	3/382	74/18112	0.205086	0.550849	0.465635	Cyp11a1/Junb/Bdh1	3
GO:1902475	L-alpha-amino acid transmembrane transport	3/382	74/18112	0.205086	0.550849	0.465635	Slc25a29/Slc25a38/Slc38a1	3
GO:0010613	positive regulation of cardiac muscle hypertrophy	2/382	40/18112	0.206277	0.550849	0.465635	Slc25a4/Trip10	2
GO:0010661	positive regulation of muscle cell apoptotic process	2/382	40/18112	0.206277	0.550849	0.465635	Bnip3/Sod2	2
GO:0014850	response to muscle activity	2/382	40/18112	0.206277	0.550849	0.465635	Mtfp1/Got2	2
GO:0045589	regulation of regulatory T cell differentiation	2/382	40/18112	0.206277	0.550849	0.465635	RT1-Db1/RT1-Da	2
GO:0045954	positive regulation of natural killer cell mediated cytotoxicity	2/382	40/18112	0.206277	0.550849	0.465635	Klrk1/RT1-S3	2
GO:1905144	response to acetylcholine	2/382	40/18112	0.206277	0.550849	0.465635	Tspo/Ly6c	2
GO:0001999	renal response to blood flow involved in circulatory renin-angiotensin regulation of systemic arterial blood pressure	1/382	11/18112	0.209072	0.550849	0.465635	F2rl1	1
GO:0002246	wound healing involved in inflammatory response	1/382	11/18112	0.209072	0.550849	0.465635	Clec10a	1
GO:0002357	defense response to tumor cell	1/382	11/18112	0.209072	0.550849	0.465635	Prf1	1
GO:0002858	regulation of natural killer cell mediated cytotoxicity directed against tumor cell target	1/382	11/18112	0.209072	0.550849	0.465635	Klrk1	1
GO:0006971	hypotonic response	1/382	11/18112	0.209072	0.550849	0.465635	Tspo	1
GO:0010044	response to aluminum ion	1/382	11/18112	0.209072	0.550849	0.465635	Xdh	1
GO:0010572	positive regulation of platelet activation	1/382	11/18112	0.209072	0.550849	0.465635	Plek	1
GO:0010728	regulation of hydrogen peroxide biosynthetic process	1/382	11/18112	0.209072	0.550849	0.465635	Sod2	1
GO:0019227	neuronal action potential propagation	1/382	11/18112	0.209072	0.550849	0.465635	Scn1b	1
GO:0032836	glomerular basement membrane development	1/382	11/18112	0.209072	0.550849	0.465635	Col4a3	1
GO:0032908	regulation of transforming growth factor beta1 production	1/382	11/18112	0.209072	0.550849	0.465635	Tyrobp	1
GO:0033029	regulation of neutrophil apoptotic process	1/382	11/18112	0.209072	0.550849	0.465635	Fcgr2b	1
GO:0034154	toll-like receptor 7 signaling pathway	1/382	11/18112	0.209072	0.550849	0.465635	Rsad2	1
GO:0038203	TORC2 signaling	1/382	11/18112	0.209072	0.550849	0.465635	Sik3	1
GO:0042117	monocyte activation	1/382	11/18112	0.209072	0.550849	0.465635	Npy	1
GO:0042368	vitamin D biosynthetic process	1/382	11/18112	0.209072	0.550849	0.465635	Cyp27a1	1
GO:0043416	regulation of skeletal muscle tissue regeneration	1/382	11/18112	0.209072	0.550849	0.465635	P2rx5	1
GO:0045602	negative regulation of endothelial cell differentiation	1/382	11/18112	0.209072	0.550849	0.465635	Xdh	1
GO:0045657	positive regulation of monocyte differentiation	1/382	11/18112	0.209072	0.550849	0.465635	RT1-Db1	1
GO:0046898	response to cycloheximide	1/382	11/18112	0.209072	0.550849	0.465635	Cda	1
GO:0048840	otolith development	1/382	11/18112	0.209072	0.550849	0.465635	Ttc39c	1
GO:0051006	positive regulation of lipoprotein lipase activity	1/382	11/18112	0.209072	0.550849	0.465635	Nr1h3	1
GO:0051351	positive regulation of ligase activity	1/382	11/18112	0.209072	0.550849	0.465635	Mid1ip1	1
GO:0051561	positive regulation of mitochondrial calcium ion concentration	1/382	11/18112	0.209072	0.550849	0.465635	Bnip3	1
GO:0051610	serotonin uptake	1/382	11/18112	0.209072	0.550849	0.465635	Slc22a1	1
GO:0051901	positive regulation of mitochondrial depolarization	1/382	11/18112	0.209072	0.550849	0.465635	Tspo	1
GO:0060297	regulation of sarcomere organization	1/382	11/18112	0.209072	0.550849	0.465635	Ankrd23	1
GO:0060312	regulation of blood vessel remodeling	1/382	11/18112	0.209072	0.550849	0.465635	Cst3	1
GO:0060359	response to ammonium ion	1/382	11/18112	0.209072	0.550849	0.465635	Gapdh	1
GO:0070253	somatostatin secretion	1/382	11/18112	0.209072	0.550849	0.465635	Npy	1
GO:0070327	thyroid hormone transport	1/382	11/18112	0.209072	0.550849	0.465635	Crym	1
GO:0070424	regulation of nucleotide-binding oligomerization domain containing signaling pathway	1/382	11/18112	0.209072	0.550849	0.465635	Hspa1b	1
GO:0070640	vitamin D3 metabolic process	1/382	11/18112	0.209072	0.550849	0.465635	Cyp27a1	1
GO:0071073	positive regulation of phospholipid biosynthetic process	1/382	11/18112	0.209072	0.550849	0.465635	Chp1	1
GO:0071888	macrophage apoptotic process	1/382	11/18112	0.209072	0.550849	0.465635	Ccl5	1
GO:0072319	vesicle uncoating	1/382	11/18112	0.209072	0.550849	0.465635	Hspa8	1
GO:0090084	negative regulation of inclusion body assembly	1/382	11/18112	0.209072	0.550849	0.465635	Hspa1b	1
GO:0098870	action potential propagation	1/382	11/18112	0.209072	0.550849	0.465635	Scn1b	1
GO:0099562	maintenance of postsynaptic density structure	1/382	11/18112	0.209072	0.550849	0.465635	Shank3	1
GO:0106380	purine ribonucleotide salvage	1/382	11/18112	0.209072	0.550849	0.465635	Aprt	1
GO:1901030	positive regulation of mitochondrial outer membrane permeabilization involved in apoptotic signaling pathway	1/382	11/18112	0.209072	0.550849	0.465635	Chchd10	1
GO:1903059	regulation of protein lipidation	1/382	11/18112	0.209072	0.550849	0.465635	Svip	1
GO:1903299	regulation of hexokinase activity	1/382	11/18112	0.209072	0.550849	0.465635	Pfkfb2	1
GO:1903332	regulation of protein folding	1/382	11/18112	0.209072	0.550849	0.465635	Hspa8	1
GO:1905232	cellular response to L-glutamate	1/382	11/18112	0.209072	0.550849	0.465635	Baiap2	1
GO:1990440	positive regulation of transcription from RNA polymerase II promoter in response to endoplasmic reticulum stress	1/382	11/18112	0.209072	0.550849	0.465635	Ddit3	1
GO:1990822	basic amino acid transmembrane transport	1/382	11/18112	0.209072	0.550849	0.465635	Slc25a29	1
GO:2001187	positive regulation of CD8-positive, alpha-beta T cell activation	1/382	11/18112	0.209072	0.550849	0.465635	RT1-S3	1
GO:0007622	rhythmic behavior	3/382	75/18112	0.210554	0.553173	0.467599	Nr1d1/Cst3/Kcnd2	3
GO:0031638	zymogen activation	3/382	75/18112	0.210554	0.553173	0.467599	Pgk1/Hp/Oma1	3
GO:0042267	natural killer cell mediated cytotoxicity	3/382	75/18112	0.210554	0.553173	0.467599	Klrk1/Nkg7/RT1-S3	3
GO:0051926	negative regulation of calcium ion transport	3/382	75/18112	0.210554	0.553173	0.467599	Gstm2/Gstm7/Clic2	3
GO:0035967	cellular response to topologically incorrect protein	4/382	112/18112	0.211562	0.554037	0.468329	Hspa1b/Ddit3/Hspb8/Hspa8	4
GO:0097529	myeloid leukocyte migration	7/382	230/18112	0.213543	0.554037	0.468329	Pf4/Retnlg/Ccl5/Fcer1g/Dpep1/Ccl6/Ccr1	7
GO:0009394	2'-deoxyribonucleotide metabolic process	2/382	41/18112	0.214031	0.554037	0.468329	Xdh/Gda	2
GO:0014002	astrocyte development	2/382	41/18112	0.214031	0.554037	0.468329	Nr1d1/C1qa	2
GO:0014742	positive regulation of muscle hypertrophy	2/382	41/18112	0.214031	0.554037	0.468329	Slc25a4/Trip10	2
GO:0015695	organic cation transport	2/382	41/18112	0.214031	0.554037	0.468329	Slc25a19/Slc22a1	2
GO:0031112	positive regulation of microtubule polymerization or depolymerization	2/382	41/18112	0.214031	0.554037	0.468329	Hspa1b/Gda	2
GO:0036474	cell death in response to hydrogen peroxide	2/382	41/18112	0.214031	0.554037	0.468329	Endog/Hspa8	2
GO:0071371	cellular response to gonadotropin stimulus	2/382	41/18112	0.214031	0.554037	0.468329	Cyp11a1/Tf	2
GO:1900181	negative regulation of protein localization to nucleus	2/382	41/18112	0.214031	0.554037	0.468329	Chp1/Cd36	2
GO:1903725	regulation of phospholipid metabolic process	2/382	41/18112	0.214031	0.554037	0.468329	Idh1/Chp1	2
GO:2000463	positive regulation of excitatory postsynaptic potential	2/382	41/18112	0.214031	0.554037	0.468329	Shank3/Baiap2	2
GO:0055007	cardiac muscle cell differentiation	5/382	151/18112	0.214491	0.554037	0.468329	Tcap/Fhl2/Slc25a4/Adprhl1/Trip10	5
GO:0070663	regulation of leukocyte proliferation	8/382	271/18112	0.214796	0.554037	0.468329	RT1-Db1/RT1-Ba/Ccl5/Tyrobp/Lgals5/RT1-S3/Gpr183/Fcgr2b	8
GO:0099175	regulation of postsynapse organization	4/382	113/18112	0.215986	0.554037	0.468329	Shank3/Baiap2/Fcgr2b/Hspa8	4
GO:0009201	ribonucleoside triphosphate biosynthetic process	3/382	76/18112	0.216053	0.554037	0.468329	Pkm/Atp5f1d/Atp5mf	3
GO:0030032	lamellipodium assembly	3/382	76/18112	0.216053	0.554037	0.468329	Aqp1/Parvb/Whamm	3
GO:1901616	organic hydroxy compound catabolic process	3/382	76/18112	0.216053	0.554037	0.468329	Cyp27a1/Maoa/Ldhd	3
GO:0045785	positive regulation of cell adhesion	13/382	481/18112	0.217929	0.554037	0.468329	Dusp26/Zbtb16/RT1-Db1/RT1-Ba/Ccl5/Alox5/Ceacam6/B2m/RT1-Da/Cd36/Npy/RT1-S3/Rap1gap	13
GO:0051249	regulation of lymphocyte activation	13/382	481/18112	0.217929	0.554037	0.468329	Zbtb16/RT1-Db1/RT1-Ba/Ccl5/Tyrobp/B2m/RT1-Da/Dusp22/Parp3/Lgals5/RT1-S3/Gpr183/Fcgr2b	13
GO:0010212	response to ionizing radiation	6/382	192/18112	0.220204	0.554037	0.468329	Gpx1/Nabp1/Cyp11a1/Sod2/Nhej1/Hp	6
GO:0043583	ear development	8/382	273/18112	0.220378	0.554037	0.468329	Tmie/C1qb/Bdnf/Cebpd/Cytl1/Tcap/RT1-S3/Ttc39c	8
GO:0014897	striated muscle hypertrophy	4/382	114/18112	0.220435	0.554037	0.468329	Klf15/Tcap/Slc25a4/Trip10	4
GO:0030168	platelet activation	4/382	114/18112	0.220435	0.554037	0.468329	Hbb/Pf4/Fcer1g/Plek	4
GO:0032612	interleukin-1 production	4/382	114/18112	0.220435	0.554037	0.468329	Tyrobp/Cptp/Cd36/F2rl1	4
GO:0032652	regulation of interleukin-1 production	4/382	114/18112	0.220435	0.554037	0.468329	Tyrobp/Cptp/Cd36/F2rl1	4
GO:0019439	aromatic compound catabolic process	12/382	440/18112	0.220853	0.554037	0.468329	Hspa1b/Xdh/Tent5b/Hpd/Maoa/Rbm38/Csdc2/Gda/Kyat3/Endog/Isg20/Cda	12
GO:0045670	regulation of osteoclast differentiation	3/382	77/18112	0.221582	0.554037	0.468329	Ccl5/Tyrobp/Ccr1	3
GO:0002717	positive regulation of natural killer cell mediated immunity	2/382	42/18112	0.221813	0.554037	0.468329	Klrk1/RT1-S3	2
GO:0006903	vesicle targeting	2/382	42/18112	0.221813	0.554037	0.468329	Chp1/Exoc6	2
GO:0009154	purine ribonucleotide catabolic process	2/382	42/18112	0.221813	0.554037	0.468329	Xdh/Gda	2
GO:0010803	regulation of tumor necrosis factor-mediated signaling pathway	2/382	42/18112	0.221813	0.554037	0.468329	Hspa1b/F2rl1	2
GO:0019692	deoxyribose phosphate metabolic process	2/382	42/18112	0.221813	0.554037	0.468329	Xdh/Gda	2
GO:0046320	regulation of fatty acid oxidation	2/382	42/18112	0.221813	0.554037	0.468329	Etfbkmt/Acadl	2
GO:0071361	cellular response to ethanol	2/382	42/18112	0.221813	0.554037	0.468329	Ccl5/Sod2	2
GO:0072595	maintenance of protein localization in organelle	2/382	42/18112	0.221813	0.554037	0.468329	Tspo/Chchd10	2
GO:0086065	cell communication involved in cardiac conduction	2/382	42/18112	0.221813	0.554037	0.468329	Scn1b/Rangrf	2
GO:2001056	positive regulation of cysteine-type endopeptidase activity	5/382	153/18112	0.222095	0.554037	0.468329	Xdh/Gsn/Wdr35/Fam162a/Col4a3	5
GO:0010952	positive regulation of peptidase activity	6/382	193/18112	0.223586	0.554037	0.468329	Xdh/Gsn/Clpx/Wdr35/Fam162a/Col4a3	6
GO:0019218	regulation of steroid metabolic process	4/382	115/18112	0.224909	0.554037	0.468329	Nr1d1/Tspo/Ces1d/Acadl	4
GO:0001554	luteolysis	1/382	12/18112	0.225763	0.554037	0.468329	Ddit3	1
GO:0001767	establishment of lymphocyte polarity	1/382	12/18112	0.225763	0.554037	0.468329	Gsn	1
GO:0001768	establishment of T cell polarity	1/382	12/18112	0.225763	0.554037	0.468329	Gsn	1
GO:0002855	regulation of natural killer cell mediated immune response to tumor cell	1/382	12/18112	0.225763	0.554037	0.468329	Klrk1	1
GO:0002924	negative regulation of humoral immune response mediated by circulating immunoglobulin	1/382	12/18112	0.225763	0.554037	0.468329	Fcgr2b	1
GO:0006521	regulation of cellular amino acid metabolic process	1/382	12/18112	0.225763	0.554037	0.468329	Fh	1
GO:0006534	cysteine metabolic process	1/382	12/18112	0.225763	0.554037	0.468329	Mpst	1
GO:0006596	polyamine biosynthetic process	1/382	12/18112	0.225763	0.554037	0.468329	Amd1	1
GO:0006977	DNA damage response, signal transduction by p53 class mediator resulting in cell cycle arrest	1/382	12/18112	0.225763	0.554037	0.468329	Rbm38	1
GO:0007100	mitotic centrosome separation	1/382	12/18112	0.225763	0.554037	0.468329	Nde1	1
GO:0014891	striated muscle atrophy	1/382	12/18112	0.225763	0.554037	0.468329	Gsn	1
GO:0015801	aromatic amino acid transport	1/382	12/18112	0.225763	0.554037	0.468329	Slc25a29	1
GO:0015802	basic amino acid transport	1/382	12/18112	0.225763	0.554037	0.468329	Slc25a29	1
GO:0019732	antifungal humoral response	1/382	12/18112	0.225763	0.554037	0.468329	Npy	1
GO:0030320	cellular monovalent inorganic anion homeostasis	1/382	12/18112	0.225763	0.554037	0.468329	Tbxas1	1
GO:0030644	cellular chloride ion homeostasis	1/382	12/18112	0.225763	0.554037	0.468329	Tbxas1	1
GO:0031272	regulation of pseudopodium assembly	1/382	12/18112	0.225763	0.554037	0.468329	F2rl1	1
GO:0031274	positive regulation of pseudopodium assembly	1/382	12/18112	0.225763	0.554037	0.468329	F2rl1	1
GO:0031620	regulation of fever generation	1/382	12/18112	0.225763	0.554037	0.468329	Ccl5	1
GO:0033240	positive regulation of cellular amine metabolic process	1/382	12/18112	0.225763	0.554037	0.468329	Npy	1
GO:0033632	regulation of cell-cell adhesion mediated by integrin	1/382	12/18112	0.225763	0.554037	0.468329	Ccl5	1
GO:0034135	regulation of toll-like receptor 2 signaling pathway	1/382	12/18112	0.225763	0.554037	0.468329	F2rl1	1
GO:0035745	T-helper 2 cell cytokine production	1/382	12/18112	0.225763	0.554037	0.468329	Rsad2	1
GO:0038180	nerve growth factor signaling pathway	1/382	12/18112	0.225763	0.554037	0.468329	Bdnf	1
GO:0042747	circadian sleep/wake cycle, REM sleep	1/382	12/18112	0.225763	0.554037	0.468329	Cst3	1
GO:0043320	natural killer cell degranulation	1/382	12/18112	0.225763	0.554037	0.468329	Nkg7	1
GO:0043653	mitochondrial fragmentation involved in apoptotic process	1/382	12/18112	0.225763	0.554037	0.468329	Bnip3	1
GO:0045653	negative regulation of megakaryocyte differentiation	1/382	12/18112	0.225763	0.554037	0.468329	Pf4	1
GO:0046618	xenobiotic export	1/382	12/18112	0.225763	0.554037	0.468329	Slc22a18	1
GO:0048241	epinephrine transport	1/382	12/18112	0.225763	0.554037	0.468329	Slc22a1	1
GO:0048635	negative regulation of muscle organ development	1/382	12/18112	0.225763	0.554037	0.468329	Bdnf	1
GO:0051340	regulation of ligase activity	1/382	12/18112	0.225763	0.554037	0.468329	Mid1ip1	1
GO:0051458	corticotropin secretion	1/382	12/18112	0.225763	0.554037	0.468329	Aqp1	1
GO:0052646	alditol phosphate metabolic process	1/382	12/18112	0.225763	0.554037	0.468329	Gpat3	1
GO:0060290	transdifferentiation	1/382	12/18112	0.225763	0.554037	0.468329	Got1	1
GO:0061365	positive regulation of triglyceride lipase activity	1/382	12/18112	0.225763	0.554037	0.468329	Nr1h3	1
GO:0061370	testosterone biosynthetic process	1/382	12/18112	0.225763	0.554037	0.468329	Cyp11a1	1
GO:0070142	synaptic vesicle budding	1/382	12/18112	0.225763	0.554037	0.468329	Slc2a4	1
GO:0070213	protein auto-ADP-ribosylation	1/382	12/18112	0.225763	0.554037	0.468329	Parp3	1
GO:0070444	oligodendrocyte progenitor proliferation	1/382	12/18112	0.225763	0.554037	0.468329	Tf	1
GO:0070445	regulation of oligodendrocyte progenitor proliferation	1/382	12/18112	0.225763	0.554037	0.468329	Tf	1
GO:0070593	dendrite self-avoidance	1/382	12/18112	0.225763	0.554037	0.468329	Myot	1
GO:0070944	neutrophil-mediated killing of bacterium	1/382	12/18112	0.225763	0.554037	0.468329	F2rl1	1
GO:0071377	cellular response to glucagon stimulus	1/382	12/18112	0.225763	0.554037	0.468329	Gcgr	1
GO:0072070	loop of Henle development	1/382	12/18112	0.225763	0.554037	0.468329	Aqp1	1
GO:0090205	positive regulation of cholesterol metabolic process	1/382	12/18112	0.225763	0.554037	0.468329	Ces1d	1
GO:0140052	cellular response to oxidised low-density lipoprotein particle stimulus	1/382	12/18112	0.225763	0.554037	0.468329	Cd36	1
GO:0140289	protein mono-ADP-ribosylation	1/382	12/18112	0.225763	0.554037	0.468329	Parp3	1
GO:1900272	negative regulation of long-term synaptic potentiation	1/382	12/18112	0.225763	0.554037	0.468329	Tyrobp	1
GO:1900747	negative regulation of vascular endothelial growth factor signaling pathway	1/382	12/18112	0.225763	0.554037	0.468329	Xdh	1
GO:1903265	positive regulation of tumor necrosis factor-mediated signaling pathway	1/382	12/18112	0.225763	0.554037	0.468329	Hspa1b	1
GO:1904152	regulation of retrograde protein transport, ER to cytosol	1/382	12/18112	0.225763	0.554037	0.468329	Svip	1
GO:1904383	response to sodium phosphate	1/382	12/18112	0.225763	0.554037	0.468329	Alpl	1
GO:1905097	regulation of guanyl-nucleotide exchange factor activity	1/382	12/18112	0.225763	0.554037	0.468329	Gpsm1	1
GO:1990834	response to odorant	1/382	12/18112	0.225763	0.554037	0.468329	Hspa8	1
GO:2000322	regulation of glucocorticoid receptor signaling pathway	1/382	12/18112	0.225763	0.554037	0.468329	Bdnf	1
GO:2000551	regulation of T-helper 2 cell cytokine production	1/382	12/18112	0.225763	0.554037	0.468329	Rsad2	1
GO:2000822	regulation of behavioral fear response	1/382	12/18112	0.225763	0.554037	0.468329	Shank3	1
GO:2001204	regulation of osteoclast development	1/382	12/18112	0.225763	0.554037	0.468329	Tyrobp	1
GO:0045598	regulation of fat cell differentiation	5/382	154/18112	0.225928	0.554073	0.46836	Nr1d1/Zbtb16/Ddit3/Alox5/Sod2	5
GO:0002228	natural killer cell mediated immunity	3/382	78/18112	0.227139	0.554828	0.468998	Klrk1/Nkg7/RT1-S3	3
GO:0009620	response to fungus	3/382	78/18112	0.227139	0.554828	0.468998	Gapdh/Npy/Pomc	3
GO:0038034	signal transduction in absence of ligand	3/382	78/18112	0.227139	0.554828	0.468998	Hspa1b/Pf4/Bcl2a1	3
GO:0070228	regulation of lymphocyte apoptotic process	3/382	78/18112	0.227139	0.554828	0.468998	Ccl5/Lgals5/Tsc22d3	3
GO:0071320	cellular response to cAMP	3/382	78/18112	0.227139	0.554828	0.468998	Cyp11a1/Aqp1/Tf	3
GO:0097192	extrinsic apoptotic signaling pathway in absence of ligand	3/382	78/18112	0.227139	0.554828	0.468998	Hspa1b/Pf4/Bcl2a1	3
GO:0014896	muscle hypertrophy	4/382	116/18112	0.229406	0.557922	0.471614	Klf15/Tcap/Slc25a4/Trip10	4
GO:0002446	neutrophil mediated immunity	2/382	43/18112	0.229617	0.557922	0.471614	F2rl1/Pomc	2
GO:0010765	positive regulation of sodium ion transport	2/382	43/18112	0.229617	0.557922	0.471614	Scn1b/Chp1	2
GO:0032733	positive regulation of interleukin-10 production	2/382	43/18112	0.229617	0.557922	0.471614	Fcer1g/F2rl1	2
GO:0048741	skeletal muscle fiber development	2/382	43/18112	0.229617	0.557922	0.471614	Rcan1/Gpx1	2
GO:0051968	positive regulation of synaptic transmission, glutamatergic	2/382	43/18112	0.229617	0.557922	0.471614	Glul/Shank3	2
GO:0071825	protein-lipid complex subunit organization	2/382	43/18112	0.229617	0.557922	0.471614	Ces1d/Fech	2
GO:0090224	regulation of spindle organization	2/382	43/18112	0.229617	0.557922	0.471614	Hspa1b/Parp3	2
GO:1903522	regulation of blood circulation	8/382	277/18112	0.231702	0.561607	0.474728	Scn1b/Hspa1b/Tbxas1/Alox5/Wdr35/Tnni3/Rangrf/F2rl1	8
GO:0042130	negative regulation of T cell proliferation	3/382	79/18112	0.232723	0.561607	0.474728	RT1-Db1/RT1-Ba/Lgals5	3
GO:0045123	cellular extravasation	3/382	79/18112	0.232723	0.561607	0.474728	Ccl5/Gcnt1/Add2	3
GO:0061912	selective autophagy	3/382	79/18112	0.232723	0.561607	0.474728	Hspb8/Slc25a4/Retreg1	3
GO:0140056	organelle localization by membrane tethering	3/382	79/18112	0.232723	0.561607	0.474728	Ndrg4/Plek/Exoc6	3
GO:0000041	transition metal ion transport	4/382	117/18112	0.233925	0.561607	0.474728	B2m/Abcb7/Slc25a37/Tf	4
GO:0044106	cellular amine metabolic process	4/382	117/18112	0.233925	0.561607	0.474728	Maoa/Amd1/Fh/Npy	4
GO:0045621	positive regulation of lymphocyte differentiation	4/382	117/18112	0.233925	0.561607	0.474728	Zbtb16/RT1-Db1/RT1-Ba/RT1-Da	4
GO:0002768	immune response-regulating cell surface receptor signaling pathway	7/382	237/18112	0.235037	0.561607	0.474728	Klrk1/LOC498276/RT1-Db1/Fcer1g/Tyrobp/Dusp22/Fcgr2b	7
GO:0006904	vesicle docking involved in exocytosis	2/382	44/18112	0.237439	0.561607	0.474728	Plek/Exoc6	2
GO:0009262	deoxyribonucleotide metabolic process	2/382	44/18112	0.237439	0.561607	0.474728	Xdh/Gda	2
GO:0032527	protein exit from endoplasmic reticulum	2/382	44/18112	0.237439	0.561607	0.474728	Svip/Rangrf	2
GO:0033189	response to vitamin A	2/382	44/18112	0.237439	0.561607	0.474728	Bdnf/Ltc4s	2
GO:0045066	regulatory T cell differentiation	2/382	44/18112	0.237439	0.561607	0.474728	RT1-Db1/RT1-Da	2
GO:0055023	positive regulation of cardiac muscle tissue growth	2/382	44/18112	0.237439	0.561607	0.474728	Slc25a4/Trip10	2
GO:0097009	energy homeostasis	2/382	44/18112	0.237439	0.561607	0.474728	Cd36/Oma1	2
GO:2000279	negative regulation of DNA biosynthetic process	2/382	44/18112	0.237439	0.561607	0.474728	Gnl3l/Parp3	2
GO:0042445	hormone metabolic process	7/382	238/18112	0.238165	0.561607	0.474728	Cyp27a1/Ces1d/Dhrs4/Cyp11a1/Crym/Ctsb/Dio1	7
GO:0001776	leukocyte homeostasis	4/382	118/18112	0.238466	0.561607	0.474728	Fcer1g/Tsc22d3/Gpr183/Fcgr2b	4
GO:0060079	excitatory postsynaptic potential	4/382	118/18112	0.238466	0.561607	0.474728	P2rx5/Bdnf/Shank3/Baiap2	4
GO:1903706	regulation of hemopoiesis	11/382	406/18112	0.240033	0.561607	0.474728	Hspa1b/Zbtb16/C1qc/Pf4/RT1-Db1/RT1-Ba/Ccl5/Tyrobp/B2m/RT1-Da/Ccr1	11
GO:1902105	regulation of leukocyte differentiation	9/382	322/18112	0.241086	0.561607	0.474728	Zbtb16/C1qc/Pf4/RT1-Db1/RT1-Ba/Ccl5/Tyrobp/RT1-Da/Ccr1	9
GO:0097530	granulocyte migration	5/382	158/18112	0.24145	0.561607	0.474728	Pf4/Ccl5/Fcer1g/Dpep1/Ccl6	5
GO:0003093	regulation of glomerular filtration	1/382	13/18112	0.242103	0.561607	0.474728	F2rl1	1
GO:0006188	IMP biosynthetic process	1/382	13/18112	0.242103	0.561607	0.474728	Aprt	1
GO:0006465	signal peptide processing	1/382	13/18112	0.242103	0.561607	0.474728	Spcs3	1
GO:0006924	activation-induced cell death of T cells	1/382	13/18112	0.242103	0.561607	0.474728	Tsc22d3	1
GO:0006957	complement activation, alternative pathway	1/382	13/18112	0.242103	0.561607	0.474728	C8b	1
GO:0006983	ER overload response	1/382	13/18112	0.242103	0.561607	0.474728	Ddit3	1
GO:0009071	serine family amino acid catabolic process	1/382	13/18112	0.242103	0.561607	0.474728	Gcsh	1
GO:0010040	response to iron(II) ion	1/382	13/18112	0.242103	0.561607	0.474728	Map1lc3a	1
GO:0010248	establishment or maintenance of transmembrane electrochemical gradient	1/382	13/18112	0.242103	0.561607	0.474728	Slc22a1	1
GO:0014012	peripheral nervous system axon regeneration	1/382	13/18112	0.242103	0.561607	0.474728	Tspo	1
GO:0015816	glycine transport	1/382	13/18112	0.242103	0.561607	0.474728	Slc25a38	1
GO:0015911	long-chain fatty acid import across plasma membrane	1/382	13/18112	0.242103	0.561607	0.474728	Cd36	1
GO:0021670	lateral ventricle development	1/382	13/18112	0.242103	0.561607	0.474728	Aqp1	1
GO:0021860	pyramidal neuron development	1/382	13/18112	0.242103	0.561607	0.474728	Uqcrq	1
GO:0031223	auditory behavior	1/382	13/18112	0.242103	0.561607	0.474728	Shank3	1
GO:0031953	negative regulation of protein autophosphorylation	1/382	13/18112	0.242103	0.561607	0.474728	Chp1	1
GO:0032261	purine nucleotide salvage	1/382	13/18112	0.242103	0.561607	0.474728	Aprt	1
GO:0032530	regulation of microvillus organization	1/382	13/18112	0.242103	0.561607	0.474728	Rap1gap	1
GO:0032905	transforming growth factor beta1 production	1/382	13/18112	0.242103	0.561607	0.474728	Tyrobp	1
GO:0033625	positive regulation of integrin activation	1/382	13/18112	0.242103	0.561607	0.474728	Plek	1
GO:0034650	cortisol metabolic process	1/382	13/18112	0.242103	0.561607	0.474728	Cyp11a1	1
GO:0034982	mitochondrial protein processing	1/382	13/18112	0.242103	0.561607	0.474728	Oma1	1
GO:0035331	negative regulation of hippo signaling	1/382	13/18112	0.242103	0.561607	0.474728	Map2k3	1
GO:0036151	phosphatidylcholine acyl-chain remodeling	1/382	13/18112	0.242103	0.561607	0.474728	Nr1h3	1
GO:0038063	collagen-activated tyrosine kinase receptor signaling pathway	1/382	13/18112	0.242103	0.561607	0.474728	Col4a3	1
GO:0042362	fat-soluble vitamin biosynthetic process	1/382	13/18112	0.242103	0.561607	0.474728	Cyp27a1	1
GO:0043691	reverse cholesterol transport	1/382	13/18112	0.242103	0.561607	0.474728	Ces1d	1
GO:0046598	positive regulation of viral entry into host cell	1/382	13/18112	0.242103	0.561607	0.474728	RT1-Db1	1
GO:0048630	skeletal muscle tissue growth	1/382	13/18112	0.242103	0.561607	0.474728	P2rx5	1
GO:0048733	sebaceous gland development	1/382	13/18112	0.242103	0.561607	0.474728	Scd	1
GO:0051299	centrosome separation	1/382	13/18112	0.242103	0.561607	0.474728	Nde1	1
GO:0051764	actin crosslink formation	1/382	13/18112	0.242103	0.561607	0.474728	Baiap2	1
GO:0055015	ventricular cardiac muscle cell development	1/382	13/18112	0.242103	0.561607	0.474728	Fhl2	1
GO:0061418	regulation of transcription from RNA polymerase II promoter in response to hypoxia	1/382	13/18112	0.242103	0.561607	0.474728	Hif1an	1
GO:0070391	response to lipoteichoic acid	1/382	13/18112	0.242103	0.561607	0.474728	Cd36	1
GO:0071223	cellular response to lipoteichoic acid	1/382	13/18112	0.242103	0.561607	0.474728	Cd36	1
GO:0075294	positive regulation by symbiont of entry into host	1/382	13/18112	0.242103	0.561607	0.474728	RT1-Db1	1
GO:0097113	AMPA glutamate receptor clustering	1/382	13/18112	0.242103	0.561607	0.474728	Shank3	1
GO:0106074	aminoacyl-tRNA metabolism involved in translational fidelity	1/382	13/18112	0.242103	0.561607	0.474728	Vars1	1
GO:1900121	negative regulation of receptor binding	1/382	13/18112	0.242103	0.561607	0.474728	B2m	1
GO:1901503	ether biosynthetic process	1/382	13/18112	0.242103	0.561607	0.474728	Alox5	1
GO:1901678	iron coordination entity transport	1/382	13/18112	0.242103	0.561607	0.474728	Abcb7	1
GO:1902510	regulation of apoptotic DNA fragmentation	1/382	13/18112	0.242103	0.561607	0.474728	Endog	1
GO:1903025	regulation of RNA polymerase II regulatory region sequence-specific DNA binding	1/382	13/18112	0.242103	0.561607	0.474728	Ddit3	1
GO:1903365	regulation of fear response	1/382	13/18112	0.242103	0.561607	0.474728	Shank3	1
GO:1904181	positive regulation of membrane depolarization	1/382	13/18112	0.242103	0.561607	0.474728	Tspo	1
GO:1904816	positive regulation of protein localization to chromosome, telomeric region	1/382	13/18112	0.242103	0.561607	0.474728	Gnl3l	1
GO:1905668	positive regulation of protein localization to endosome	1/382	13/18112	0.242103	0.561607	0.474728	Zdhhc1	1
GO:2000253	positive regulation of feeding behavior	1/382	13/18112	0.242103	0.561607	0.474728	Npy	1
GO:2001233	regulation of apoptotic signaling pathway	11/382	407/18112	0.242425	0.562	0.47506	Hspa1b/Ivns1abp/Pf4/Gpx1/Bdnf/Ddit3/Tpd52l1/Higd1a/Sod2/Slc25a4/Ghitm	11
GO:0001895	retina homeostasis	3/382	81/18112	0.243963	0.563992	0.476745	Slc28a2/B2m/Tf	3
GO:0032413	negative regulation of ion transmembrane transporter activity	3/382	81/18112	0.243963	0.563992	0.476745	Gstm2/Gstm7/Clic2	3
GO:0000266	mitochondrial fission	2/382	45/18112	0.245274	0.563992	0.476745	Bnip3/Mtfp1	2
GO:0000959	mitochondrial RNA metabolic process	2/382	45/18112	0.245274	0.563992	0.476745	Chchd10/Mterf2	2
GO:0006195	purine nucleotide catabolic process	2/382	45/18112	0.245274	0.563992	0.476745	Xdh/Gda	2
GO:0008207	C21-steroid hormone metabolic process	2/382	45/18112	0.245274	0.563992	0.476745	Cyp27a1/Cyp11a1	2
GO:0009124	nucleoside monophosphate biosynthetic process	2/382	45/18112	0.245274	0.563992	0.476745	Aprt/Cda	2
GO:0010830	regulation of myotube differentiation	2/382	45/18112	0.245274	0.563992	0.476745	Bdnf/Rbm38	2
GO:0021762	substantia nigra development	2/382	45/18112	0.245274	0.563992	0.476745	Ldha/Ndrg2	2
GO:0033120	positive regulation of RNA splicing	2/382	45/18112	0.245274	0.563992	0.476745	Hspa1b/Hspa8	2
GO:0046461	neutral lipid catabolic process	2/382	45/18112	0.245274	0.563992	0.476745	Abhd16a/Ces1d	2
GO:0046464	acylglycerol catabolic process	2/382	45/18112	0.245274	0.563992	0.476745	Abhd16a/Ces1d	2
GO:1903432	regulation of TORC1 signaling	2/382	45/18112	0.245274	0.563992	0.476745	Nprl3/Sik3	2
GO:0060047	heart contraction	7/382	241/18112	0.24763	0.56878	0.480792	Scn1b/Gpx1/Map2k3/Gsn/Tcap/Tnni3/Rangrf	7
GO:0010876	lipid localization	12/382	452/18112	0.247819	0.56878	0.480792	Pla2g12a/Tspo/Pla2g2a/Ces1d/Nr0b2/Apol9a/Cptp/Cd36/Cpt2/Got2/Nr1h3/Pomc	12
GO:0042060	wound healing	12/382	452/18112	0.247819	0.56878	0.480792	Hbb/F13a1/Pf4/Gpx1/Fcer1g/Alox5/Plek/Gsn/Aqp1/Clec10a/Cd36/F2rl1	12
GO:0008037	cell recognition	5/382	160/18112	0.249317	0.570357	0.482125	Hspa1b/Bdnf/Prf1/Cd36/Myot	5
GO:0006919	activation of cysteine-type endopeptidase activity involved in apoptotic process	3/382	82/18112	0.249615	0.570357	0.482125	Xdh/Fam162a/Col4a3	3
GO:0048168	regulation of neuronal synaptic plasticity	3/382	82/18112	0.249615	0.570357	0.482125	Bdnf/Shank3/Fcgr2b	3
GO:0050810	regulation of steroid biosynthetic process	3/382	82/18112	0.249615	0.570357	0.482125	Nr1d1/Tspo/Ces1d	3
GO:0010996	response to auditory stimulus	2/382	46/18112	0.253119	0.570357	0.482125	Bdnf/Shank3	2
GO:0032007	negative regulation of TOR signaling	2/382	46/18112	0.253119	0.570357	0.482125	Nprl3/Endog	2
GO:0032735	positive regulation of interleukin-12 production	2/382	46/18112	0.253119	0.570357	0.482125	Ltb/Cd36	2
GO:0042745	circadian sleep/wake cycle	2/382	46/18112	0.253119	0.570357	0.482125	Nr1d1/Cst3	2
GO:0046640	regulation of alpha-beta T cell proliferation	2/382	46/18112	0.253119	0.570357	0.482125	Lgals5/RT1-S3	2
GO:1900744	regulation of p38MAPK cascade	2/382	46/18112	0.253119	0.570357	0.482125	Xdh/Gadd45g	2
GO:0001935	endothelial cell proliferation	5/382	161/18112	0.253275	0.570357	0.482125	Xdh/Cxcr3/Alox5/Lrg1/Col4a3	5
GO:0031100	animal organ regeneration	5/382	161/18112	0.253275	0.570357	0.482125	Pkm/Nr0b2/Ucp2/Wdr35/Hp	5
GO:0001819	positive regulation of cytokine production	13/382	498/18112	0.254498	0.570357	0.482125	Hspa1b/Klrk1/Pf4/Gapdh/Ddit3/Fcer1g/Tyrobp/Ltb/B2m/Cd36/Rsad2/RT1-S3/F2rl1	13
GO:0006094	gluconeogenesis	3/382	83/18112	0.255287	0.570357	0.482125	Pgk1/Gapdh/Pgp	3
GO:0060078	regulation of postsynaptic membrane potential	5/382	162/18112	0.257249	0.570357	0.482125	P2rx5/Bdnf/Shank3/Baiap2/Kcnd2	5
GO:0000478	endonucleolytic cleavage involved in rRNA processing	1/382	14/18112	0.2581	0.570357	0.482125	Rrs1	1
GO:0000479	endonucleolytic cleavage of tricistronic rRNA transcript (SSU-rRNA, 5.8S rRNA, LSU-rRNA)	1/382	14/18112	0.2581	0.570357	0.482125	Rrs1	1
GO:0001781	neutrophil apoptotic process	1/382	14/18112	0.2581	0.570357	0.482125	Fcgr2b	1
GO:0001865	NK T cell differentiation	1/382	14/18112	0.2581	0.570357	0.482125	Zbtb16	1
GO:0002551	mast cell chemotaxis	1/382	14/18112	0.2581	0.570357	0.482125	Ccl5	1
GO:0006177	GMP biosynthetic process	1/382	14/18112	0.2581	0.570357	0.482125	Aprt	1
GO:0006213	pyrimidine nucleoside metabolic process	1/382	14/18112	0.2581	0.570357	0.482125	Cda	1
GO:0009130	pyrimidine nucleoside monophosphate biosynthetic process	1/382	14/18112	0.2581	0.570357	0.482125	Cda	1
GO:0010642	negative regulation of platelet-derived growth factor receptor signaling pathway	1/382	14/18112	0.2581	0.570357	0.482125	Ndrg4	1
GO:0010820	positive regulation of T cell chemotaxis	1/382	14/18112	0.2581	0.570357	0.482125	Ccl5	1
GO:0014877	response to muscle inactivity involved in regulation of muscle adaptation	1/382	14/18112	0.2581	0.570357	0.482125	Casq1	1
GO:0014894	response to denervation involved in regulation of muscle adaptation	1/382	14/18112	0.2581	0.570357	0.482125	Casq1	1
GO:0019321	pentose metabolic process	1/382	14/18112	0.2581	0.570357	0.482125	Dcxr	1
GO:0031652	positive regulation of heat generation	1/382	14/18112	0.2581	0.570357	0.482125	Ccl5	1
GO:0034392	negative regulation of smooth muscle cell apoptotic process	1/382	14/18112	0.2581	0.570357	0.482125	Gapdh	1
GO:0035435	phosphate ion transmembrane transport	1/382	14/18112	0.2581	0.570357	0.482125	Slc25a11	1
GO:0035721	intraciliary retrograde transport	1/382	14/18112	0.2581	0.570357	0.482125	Wdr35	1
GO:0035739	CD4-positive, alpha-beta T cell proliferation	1/382	14/18112	0.2581	0.570357	0.482125	Lgals5	1
GO:0035970	peptidyl-threonine dephosphorylation	1/382	14/18112	0.2581	0.570357	0.482125	Pdp2	1
GO:0046049	UMP metabolic process	1/382	14/18112	0.2581	0.570357	0.482125	Cda	1
GO:0046085	adenosine metabolic process	1/382	14/18112	0.2581	0.570357	0.482125	Xdh	1
GO:0046185	aldehyde catabolic process	1/382	14/18112	0.2581	0.570357	0.482125	Hagh	1
GO:0046462	monoacylglycerol metabolic process	1/382	14/18112	0.2581	0.570357	0.482125	Abhd16a	1
GO:0048548	regulation of pinocytosis	1/382	14/18112	0.2581	0.570357	0.482125	Nr1h3	1
GO:0048672	positive regulation of collateral sprouting	1/382	14/18112	0.2581	0.570357	0.482125	Bdnf	1
GO:0051152	positive regulation of smooth muscle cell differentiation	1/382	14/18112	0.2581	0.570357	0.482125	Sod2	1
GO:0060049	regulation of protein glycosylation	1/382	14/18112	0.2581	0.570357	0.482125	Chp1	1
GO:0060907	positive regulation of macrophage cytokine production	1/382	14/18112	0.2581	0.570357	0.482125	Cd36	1
GO:0061469	regulation of type B pancreatic cell proliferation	1/382	14/18112	0.2581	0.570357	0.482125	Nr1d1	1
GO:0071316	cellular response to nicotine	1/382	14/18112	0.2581	0.570357	0.482125	B2m	1
GO:0072683	T cell extravasation	1/382	14/18112	0.2581	0.570357	0.482125	Ccl5	1
GO:0097428	protein maturation by iron-sulfur cluster transfer	1/382	14/18112	0.2581	0.570357	0.482125	Isca1	1
GO:0097688	glutamate receptor clustering	1/382	14/18112	0.2581	0.570357	0.482125	Shank3	1
GO:0097709	connective tissue replacement	1/382	14/18112	0.2581	0.570357	0.482125	Clec10a	1
GO:0098734	macromolecule depalmitoylation	1/382	14/18112	0.2581	0.570357	0.482125	Abhd16a	1
GO:0099159	regulation of modification of postsynaptic structure	1/382	14/18112	0.2581	0.570357	0.482125	Baiap2	1
GO:1900227	positive regulation of NLRP3 inflammasome complex assembly	1/382	14/18112	0.2581	0.570357	0.482125	Cd36	1
GO:1901339	regulation of store-operated calcium channel activity	1/382	14/18112	0.2581	0.570357	0.482125	Casq1	1
GO:1901524	regulation of mitophagy	1/382	14/18112	0.2581	0.570357	0.482125	Slc25a4	1
GO:1902548	negative regulation of cellular response to vascular endothelial growth factor stimulus	1/382	14/18112	0.2581	0.570357	0.482125	Xdh	1
GO:1902931	negative regulation of alcohol biosynthetic process	1/382	14/18112	0.2581	0.570357	0.482125	Plek	1
GO:1902950	regulation of dendritic spine maintenance	1/382	14/18112	0.2581	0.570357	0.482125	Fcgr2b	1
GO:1903671	negative regulation of sprouting angiogenesis	1/382	14/18112	0.2581	0.570357	0.482125	Alox5	1
GO:1905666	regulation of protein localization to endosome	1/382	14/18112	0.2581	0.570357	0.482125	Zdhhc1	1
GO:2000489	regulation of hepatic stellate cell activation	1/382	14/18112	0.2581	0.570357	0.482125	Nr1d1	1
GO:2000561	regulation of CD4-positive, alpha-beta T cell proliferation	1/382	14/18112	0.2581	0.570357	0.482125	Lgals5	1
GO:2000774	positive regulation of cellular senescence	1/382	14/18112	0.2581	0.570357	0.482125	B2m	1
GO:0016311	dephosphorylation	11/382	414/18112	0.259414	0.572918	0.48429	Dusp26/Rcan1/Pfkfb2/Nceh1/Chp1/Plek/Alpl/Pdp2/Dusp22/Pgp/Ppm1k	11
GO:0042088	T-helper 1 type immune response	2/382	47/18112	0.260969	0.573278	0.484594	RT1-Db1/Il18bp	2
GO:0042417	dopamine metabolic process	2/382	47/18112	0.260969	0.573278	0.484594	Maoa/Npy	2
GO:0046460	neutral lipid biosynthetic process	2/382	47/18112	0.260969	0.573278	0.484594	Nr1h3/Gpat3	2
GO:0046463	acylglycerol biosynthetic process	2/382	47/18112	0.260969	0.573278	0.484594	Nr1h3/Gpat3	2
GO:0055081	anion homeostasis	2/382	47/18112	0.260969	0.573278	0.484594	Tbxas1/Alpl	2
GO:0060421	positive regulation of heart growth	2/382	47/18112	0.260969	0.573278	0.484594	Slc25a4/Trip10	2
GO:0097106	postsynaptic density organization	2/382	47/18112	0.260969	0.573278	0.484594	Shank3/Hspa8	2
GO:1901998	toxin transport	2/382	47/18112	0.260969	0.573278	0.484594	Bnip3/Slc22a1	2
GO:0032677	regulation of interleukin-8 production	3/382	84/18112	0.260977	0.573278	0.484594	Hspa1b/Ddit3/F2rl1	3
GO:0003073	regulation of systemic arterial blood pressure	4/382	123/18112	0.26146	0.573656	0.484914	Tnni3/Sod2/Cd36/F2rl1	4
GO:0017015	regulation of transforming growth factor beta receptor signaling pathway	4/382	123/18112	0.26146	0.573656	0.484914	Hspa1b/RGD1311739/Lrg1/Got1	4
GO:0062013	positive regulation of small molecule metabolic process	5/382	164/18112	0.26524	0.575628	0.486581	Nr1d1/Ces1d/Mid1ip1/Cd36/Nr1h3	5
GO:0009308	amine metabolic process	4/382	124/18112	0.266111	0.575628	0.486581	Maoa/Amd1/Fh/Npy	4
GO:0072655	establishment of protein localization to mitochondrion	4/382	124/18112	0.266111	0.575628	0.486581	Tspo/Ddit3/Bnip3l/Tomm40	4
GO:0009205	purine ribonucleoside triphosphate metabolic process	3/382	85/18112	0.266683	0.575628	0.486581	Pkm/Atp5f1d/Atp5mf	3
GO:0014075	response to amine	3/382	85/18112	0.266683	0.575628	0.486581	Nqo1/Ddit3/Ctsb	3
GO:0019319	hexose biosynthetic process	3/382	85/18112	0.266683	0.575628	0.486581	Pgk1/Gapdh/Pgp	3
GO:0032637	interleukin-8 production	3/382	85/18112	0.266683	0.575628	0.486581	Hspa1b/Ddit3/F2rl1	3
GO:0043299	leukocyte degranulation	3/382	85/18112	0.266683	0.575628	0.486581	Fcer1g/Nkg7/F2rl1	3
GO:0003298	physiological muscle hypertrophy	2/382	48/18112	0.268821	0.575628	0.486581	Slc25a4/Trip10	2
GO:0003301	physiological cardiac muscle hypertrophy	2/382	48/18112	0.268821	0.575628	0.486581	Slc25a4/Trip10	2
GO:0006972	hyperosmotic response	2/382	48/18112	0.268821	0.575628	0.486581	Aqp1/Trip10	2
GO:0008038	neuron recognition	2/382	48/18112	0.268821	0.575628	0.486581	Bdnf/Myot	2
GO:0014904	myotube cell development	2/382	48/18112	0.268821	0.575628	0.486581	Rcan1/Gpx1	2
GO:0031111	negative regulation of microtubule polymerization or depolymerization	2/382	48/18112	0.268821	0.575628	0.486581	Trim54/Mid1ip1	2
GO:0045923	positive regulation of fatty acid metabolic process	2/382	48/18112	0.268821	0.575628	0.486581	Mid1ip1/Nr1h3	2
GO:0046596	regulation of viral entry into host cell	2/382	48/18112	0.268821	0.575628	0.486581	RT1-Db1/Gsn	2
GO:0061049	cell growth involved in cardiac muscle cell development	2/382	48/18112	0.268821	0.575628	0.486581	Slc25a4/Trip10	2
GO:0070229	negative regulation of lymphocyte apoptotic process	2/382	48/18112	0.268821	0.575628	0.486581	Ccl5/Tsc22d3	2
GO:0097066	response to thyroid hormone	2/382	48/18112	0.268821	0.575628	0.486581	Ctsb/Ctss	2
GO:0032872	regulation of stress-activated MAPK cascade	6/382	206/18112	0.268963	0.575628	0.486581	Xdh/Tpd52l1/Dusp22/F2rl1/Gadd45g/Fcgr2b	6
GO:0034504	protein localization to nucleus	9/382	333/18112	0.271348	0.575628	0.486581	Glul/Zbtb16/Banp/Chchd10/Chp1/Cd36/Rangrf/Rrs1/Hspa8	9
GO:0002637	regulation of immunoglobulin production	3/382	86/18112	0.272403	0.575628	0.486581	Parp3/RT1-S3/Fcgr2b	3
GO:0009142	nucleoside triphosphate biosynthetic process	3/382	86/18112	0.272403	0.575628	0.486581	Pkm/Atp5f1d/Atp5mf	3
GO:0050709	negative regulation of protein secretion	3/382	86/18112	0.272403	0.575628	0.486581	Ucp2/Nr1h3/Rsad2	3
GO:1905952	regulation of lipid localization	5/382	166/18112	0.273288	0.575628	0.486581	Tspo/Ces1d/Cd36/Nr1h3/Pomc	5
GO:0051403	stress-activated MAPK cascade	7/382	249/18112	0.273407	0.575628	0.486581	Xdh/Tpd52l1/Map2k3/Dusp22/F2rl1/Gadd45g/Fcgr2b	7
GO:0022407	regulation of cell-cell adhesion	12/382	463/18112	0.273547	0.575628	0.486581	Zbtb16/RT1-Db1/RT1-Ba/Ccl5/Alox5/Ceacam6/B2m/RT1-Da/Dusp22/Lgals5/RT1-S3/Rap1gap	12
GO:0001771	immunological synapse formation	1/382	15/18112	0.273759	0.575628	0.486581	Prf1	1
GO:0001977	renal system process involved in regulation of blood volume	1/382	15/18112	0.273759	0.575628	0.486581	F2rl1	1
GO:0006167	AMP biosynthetic process	1/382	15/18112	0.273759	0.575628	0.486581	Aprt	1
GO:0006570	tyrosine metabolic process	1/382	15/18112	0.273759	0.575628	0.486581	Hpd	1
GO:0009173	pyrimidine ribonucleoside monophosphate metabolic process	1/382	15/18112	0.273759	0.575628	0.486581	Cda	1
GO:0009235	cobalamin metabolic process	1/382	15/18112	0.273759	0.575628	0.486581	Mmachc	1
GO:0010452	histone H3-K36 methylation	1/382	15/18112	0.273759	0.575628	0.486581	Fh	1
GO:0010715	regulation of extracellular matrix disassembly	1/382	15/18112	0.273759	0.575628	0.486581	Cst3	1
GO:0010819	regulation of T cell chemotaxis	1/382	15/18112	0.273759	0.575628	0.486581	Ccl5	1
GO:0010832	negative regulation of myotube differentiation	1/382	15/18112	0.273759	0.575628	0.486581	Bdnf	1
GO:0014819	regulation of skeletal muscle contraction	1/382	15/18112	0.273759	0.575628	0.486581	Casq1	1
GO:0019755	one-carbon compound transport	1/382	15/18112	0.273759	0.575628	0.486581	Aqp1	1
GO:0021548	pons development	1/382	15/18112	0.273759	0.575628	0.486581	Uqcrq	1
GO:0021859	pyramidal neuron differentiation	1/382	15/18112	0.273759	0.575628	0.486581	Uqcrq	1
GO:0032819	positive regulation of natural killer cell proliferation	1/382	15/18112	0.273759	0.575628	0.486581	RT1-S3	1
GO:0034112	positive regulation of homotypic cell-cell adhesion	1/382	15/18112	0.273759	0.575628	0.486581	Ccl5	1
GO:0034116	positive regulation of heterotypic cell-cell adhesion	1/382	15/18112	0.273759	0.575628	0.486581	Ceacam6	1
GO:0034393	positive regulation of smooth muscle cell apoptotic process	1/382	15/18112	0.273759	0.575628	0.486581	Sod2	1
GO:0042428	serotonin metabolic process	1/382	15/18112	0.273759	0.575628	0.486581	Maoa	1
GO:0045717	negative regulation of fatty acid biosynthetic process	1/382	15/18112	0.273759	0.575628	0.486581	Acadl	1
GO:0045906	negative regulation of vasoconstriction	1/382	15/18112	0.273759	0.575628	0.486581	Hspa1b	1
GO:0046541	saliva secretion	1/382	15/18112	0.273759	0.575628	0.486581	Aqp1	1
GO:0046642	negative regulation of alpha-beta T cell proliferation	1/382	15/18112	0.273759	0.575628	0.486581	Lgals5	1
GO:0051791	medium-chain fatty acid metabolic process	1/382	15/18112	0.273759	0.575628	0.486581	Ces1d	1
GO:0051974	negative regulation of telomerase activity	1/382	15/18112	0.273759	0.575628	0.486581	Parp3	1
GO:0060347	heart trabecula formation	1/382	15/18112	0.273759	0.575628	0.486581	Fhl2	1
GO:0060352	cell adhesion molecule production	1/382	15/18112	0.273759	0.575628	0.486581	Gcnt1	1
GO:0060700	regulation of ribonuclease activity	1/382	15/18112	0.273759	0.575628	0.486581	Hspa1b	1
GO:0061684	chaperone-mediated autophagy	1/382	15/18112	0.273759	0.575628	0.486581	Hspa8	1
GO:0061709	reticulophagy	1/382	15/18112	0.273759	0.575628	0.486581	Retreg1	1
GO:0070508	cholesterol import	1/382	15/18112	0.273759	0.575628	0.486581	Cd36	1
GO:0071635	negative regulation of transforming growth factor beta production	1/382	15/18112	0.273759	0.575628	0.486581	Tyrobp	1
GO:0086069	bundle of His cell to Purkinje myocyte communication	1/382	15/18112	0.273759	0.575628	0.486581	Rangrf	1
GO:0097531	mast cell migration	1/382	15/18112	0.273759	0.575628	0.486581	Ccl5	1
GO:0098917	retrograde trans-synaptic signaling	1/382	15/18112	0.273759	0.575628	0.486581	Bdnf	1
GO:0099550	trans-synaptic signaling, modulating synaptic transmission	1/382	15/18112	0.273759	0.575628	0.486581	Bdnf	1
GO:1900426	positive regulation of defense response to bacterium	1/382	15/18112	0.273759	0.575628	0.486581	F2rl1	1
GO:1901298	regulation of hydrogen peroxide-mediated programmed cell death	1/382	15/18112	0.273759	0.575628	0.486581	Endog	1
GO:1903624	regulation of DNA catabolic process	1/382	15/18112	0.273759	0.575628	0.486581	Endog	1
GO:1903729	regulation of plasma membrane organization	1/382	15/18112	0.273759	0.575628	0.486581	Gsn	1
GO:1903998	regulation of eating behavior	1/382	15/18112	0.273759	0.575628	0.486581	Npy	1
GO:1904177	regulation of adipose tissue development	1/382	15/18112	0.273759	0.575628	0.486581	Plaat3	1
GO:1904814	regulation of protein localization to chromosome, telomeric region	1/382	15/18112	0.273759	0.575628	0.486581	Gnl3l	1
GO:1905063	regulation of vascular associated smooth muscle cell differentiation	1/382	15/18112	0.273759	0.575628	0.486581	Sod2	1
GO:2000105	positive regulation of DNA-templated DNA replication	1/382	15/18112	0.273759	0.575628	0.486581	Endog	1
GO:2000402	negative regulation of lymphocyte migration	1/382	15/18112	0.273759	0.575628	0.486581	Klrk1	1
GO:0042177	negative regulation of protein catabolic process	4/382	126/18112	0.275457	0.578538	0.48904	Banp/Gabarapl2/Cst3/Svip	4
GO:1903844	regulation of cellular response to transforming growth factor beta stimulus	4/382	126/18112	0.275457	0.578538	0.48904	Hspa1b/RGD1311739/Lrg1/Got1	4
GO:0009261	ribonucleotide catabolic process	2/382	49/18112	0.276672	0.578781	0.489246	Xdh/Gda	2
GO:0010543	regulation of platelet activation	2/382	49/18112	0.276672	0.578781	0.489246	Fcer1g/Plek	2
GO:0046633	alpha-beta T cell proliferation	2/382	49/18112	0.276672	0.578781	0.489246	Lgals5/RT1-S3	2
GO:0051898	negative regulation of protein kinase B signaling	2/382	49/18112	0.276672	0.578781	0.489246	Xdh/Ddit3	2
GO:0071295	cellular response to vitamin	2/382	49/18112	0.276672	0.578781	0.489246	Ccl5/Ltc4s	2
GO:1901799	negative regulation of proteasomal protein catabolic process	2/382	49/18112	0.276672	0.578781	0.489246	Gabarapl2/Svip	2
GO:1904646	cellular response to amyloid-beta	2/382	49/18112	0.276672	0.578781	0.489246	Cd36/Fcgr2b	2
GO:0016032	viral process	9/382	335/18112	0.276971	0.579078	0.489496	RT1-Db1/Ccl5/Slpi/Gsn/Ctsb/Isg20/Rsad2/Spcs3/Hspa8	9
GO:0010921	regulation of phosphatase activity	3/382	87/18112	0.278137	0.581187	0.491279	Rcan1/Chp1/Plek	3
GO:0070302	regulation of stress-activated protein kinase signaling cascade	6/382	209/18112	0.279754	0.584069	0.493715	Xdh/Tpd52l1/Dusp22/F2rl1/Gadd45g/Fcgr2b	6
GO:0003015	heart process	7/382	251/18112	0.279961	0.584069	0.493715	Scn1b/Gpx1/Map2k3/Gsn/Tcap/Tnni3/Rangrf	7
GO:0071346	cellular response to interferon-gamma	4/382	127/18112	0.28015	0.584069	0.493715	Gapdh/Ccl5/Gsn/Ccl6	4
GO:0099565	chemical synaptic transmission, postsynaptic	4/382	127/18112	0.28015	0.584069	0.493715	P2rx5/Bdnf/Shank3/Baiap2	4
GO:0001570	vasculogenesis	3/382	88/18112	0.283882	0.587888	0.496944	Xdh/Tnni3/Junb	3
GO:0002532	production of molecular mediator involved in inflammatory response	3/382	88/18112	0.283882	0.587888	0.496944	Fcer1g/Alox5ap/Alox5	3
GO:0072523	purine-containing compound catabolic process	2/382	50/18112	0.284518	0.587888	0.496944	Xdh/Gda	2
GO:2001239	regulation of extrinsic apoptotic signaling pathway in absence of ligand	2/382	50/18112	0.284518	0.587888	0.496944	Hspa1b/Pf4	2
GO:0002698	negative regulation of immune effector process	4/382	128/18112	0.284856	0.587888	0.496944	Dusp22/Parp3/RT1-S3/Fcgr2b	4
GO:0045807	positive regulation of endocytosis	4/382	128/18112	0.284856	0.587888	0.496944	B2m/Cd36/F2rl1/Tf	4
GO:0000054	ribosomal subunit export from nucleus	1/382	16/18112	0.289089	0.587888	0.496944	Rrs1	1
GO:0001660	fever generation	1/382	16/18112	0.289089	0.587888	0.496944	Ccl5	1
GO:0001991	regulation of systemic arterial blood pressure by circulatory renin-angiotensin	1/382	16/18112	0.289089	0.587888	0.496944	F2rl1	1
GO:0006544	glycine metabolic process	1/382	16/18112	0.289089	0.587888	0.496944	Gcsh	1
GO:0007638	mechanosensory behavior	1/382	16/18112	0.289089	0.587888	0.496944	Shank3	1
GO:0009074	aromatic amino acid family catabolic process	1/382	16/18112	0.289089	0.587888	0.496944	Hpd	1
GO:0009084	glutamine family amino acid biosynthetic process	1/382	16/18112	0.289089	0.587888	0.496944	Glul	1
GO:0009635	response to herbicide	1/382	16/18112	0.289089	0.587888	0.496944	Alas1	1
GO:0017014	protein nitrosylation	1/382	16/18112	0.289089	0.587888	0.496944	Gapdh	1
GO:0018119	peptidyl-cysteine S-nitrosylation	1/382	16/18112	0.289089	0.587888	0.496944	Gapdh	1
GO:0021554	optic nerve development	1/382	16/18112	0.289089	0.587888	0.496944	Tmem126a	1
GO:0030322	stabilization of membrane potential	1/382	16/18112	0.289089	0.587888	0.496944	Chchd10	1
GO:0031987	locomotion involved in locomotory behavior	1/382	16/18112	0.289089	0.587888	0.496944	Rcan1	1
GO:0032736	positive regulation of interleukin-13 production	1/382	16/18112	0.289089	0.587888	0.496944	RT1-S3	1
GO:0033750	ribosome localization	1/382	16/18112	0.289089	0.587888	0.496944	Rrs1	1
GO:0034162	toll-like receptor 9 signaling pathway	1/382	16/18112	0.289089	0.587888	0.496944	Rsad2	1
GO:0034433	steroid esterification	1/382	16/18112	0.289089	0.587888	0.496944	Scd	1
GO:0034434	sterol esterification	1/382	16/18112	0.289089	0.587888	0.496944	Scd	1
GO:0034435	cholesterol esterification	1/382	16/18112	0.289089	0.587888	0.496944	Scd	1
GO:0035627	ceramide transport	1/382	16/18112	0.289089	0.587888	0.496944	Cptp	1
GO:0042921	glucocorticoid receptor signaling pathway	1/382	16/18112	0.289089	0.587888	0.496944	Bdnf	1
GO:0043101	purine-containing compound salvage	1/382	16/18112	0.289089	0.587888	0.496944	Aprt	1
GO:0043922	negative regulation by host of viral transcription	1/382	16/18112	0.289089	0.587888	0.496944	Ccl5	1
GO:0046112	nucleobase biosynthetic process	1/382	16/18112	0.289089	0.587888	0.496944	Aprt	1
GO:0048102	autophagic cell death	1/382	16/18112	0.289089	0.587888	0.496944	Bnip3	1
GO:0051597	response to methylmercury	1/382	16/18112	0.289089	0.587888	0.496944	Fech	1
GO:0055089	fatty acid homeostasis	1/382	16/18112	0.289089	0.587888	0.496944	Got1	1
GO:0070071	proton-transporting two-sector ATPase complex assembly	1/382	16/18112	0.289089	0.587888	0.496944	Atp5f1d	1
GO:0070207	protein homotrimerization	1/382	16/18112	0.289089	0.587888	0.496944	Alox5ap	1
GO:0071599	otic vesicle development	1/382	16/18112	0.289089	0.587888	0.496944	Tcap	1
GO:0090494	dopamine uptake	1/382	16/18112	0.289089	0.587888	0.496944	Slc22a1	1
GO:0097396	response to interleukin-17	1/382	16/18112	0.289089	0.587888	0.496944	Shank3	1
GO:1902358	sulfate transmembrane transport	1/382	16/18112	0.289089	0.587888	0.496944	Slc25a11	1
GO:1902563	regulation of neutrophil activation	1/382	16/18112	0.289089	0.587888	0.496944	Pla2g2a	1
GO:1903727	positive regulation of phospholipid metabolic process	1/382	16/18112	0.289089	0.587888	0.496944	Chp1	1
GO:2000767	positive regulation of cytoplasmic translation	1/382	16/18112	0.289089	0.587888	0.496944	Pkm	1
GO:2000811	negative regulation of anoikis	1/382	16/18112	0.289089	0.587888	0.496944	Ceacam6	1
GO:2001212	regulation of vasculogenesis	1/382	16/18112	0.289089	0.587888	0.496944	Xdh	1
GO:0031929	TOR signaling	4/382	129/18112	0.289574	0.587888	0.496944	Nprl3/Endog/Gpat3/Sik3	4
GO:0015918	sterol transport	3/382	89/18112	0.289638	0.587888	0.496944	Ces1d/Cd36/Nr1h3	3
GO:0019915	lipid storage	3/382	89/18112	0.289638	0.587888	0.496944	Ces1d/Cd36/Nr1h3	3
GO:0043525	positive regulation of neuron apoptotic process	3/382	89/18112	0.289638	0.587888	0.496944	Nqo1/Ddit3/Tyrobp	3
GO:0002366	leukocyte activation involved in immune response	8/382	297/18112	0.291057	0.590444	0.499104	RT1-Db1/Fcer1g/Tyrobp/Nkg7/RT1-Da/Parp3/Gpr183/F2rl1	8
GO:0002714	positive regulation of B cell mediated immunity	2/382	51/18112	0.292355	0.591125	0.49968	Fcer1g/RT1-S3	2
GO:0002891	positive regulation of immunoglobulin mediated immune response	2/382	51/18112	0.292355	0.591125	0.49968	Fcer1g/RT1-S3	2
GO:0038202	TORC1 signaling	2/382	51/18112	0.292355	0.591125	0.49968	Nprl3/Sik3	2
GO:0042572	retinol metabolic process	2/382	51/18112	0.292355	0.591125	0.49968	Ces1d/Dhrs4	2
GO:0090207	regulation of triglyceride metabolic process	2/382	51/18112	0.292355	0.591125	0.49968	Cd36/Nr1h3	2
GO:1903018	regulation of glycoprotein metabolic process	2/382	51/18112	0.292355	0.591125	0.49968	Chp1/Cst3	2
GO:0070585	protein localization to mitochondrion	4/382	130/18112	0.294302	0.594736	0.502732	Tspo/Ddit3/Bnip3l/Tomm40	4
GO:0032410	negative regulation of transporter activity	3/382	90/18112	0.295401	0.595906	0.503721	Gstm2/Gstm7/Clic2	3
GO:0051262	protein tetramerization	3/382	90/18112	0.295401	0.595906	0.503721	RT1-Db1/B2m/Sod2	3
GO:0140029	exocytic process	3/382	90/18112	0.295401	0.595906	0.503721	Fcer1g/Plek/Exoc6	3
GO:0016485	protein processing	7/382	256/18112	0.296512	0.595906	0.503721	Pgk1/Gsn/Hp/Spcs3/Ctss/Cst7/Oma1	7
GO:0001894	tissue homeostasis	8/382	299/18112	0.2972	0.595906	0.503721	Cd7/Slc28a2/Cytl1/B2m/Prdx5/Fh/Tf/Ctss	8
GO:0051100	negative regulation of binding	5/382	172/18112	0.297718	0.595906	0.503721	Ddit3/Gnl3l/Slpi/B2m/Rap1gap	5
GO:0030282	bone mineralization	4/382	131/18112	0.29904	0.595906	0.503721	Alox5/Alpl/Asgr2/Ccr1	4
GO:0050863	regulation of T cell activation	9/382	343/18112	0.299781	0.595906	0.503721	Zbtb16/RT1-Db1/RT1-Ba/Ccl5/B2m/RT1-Da/Dusp22/Lgals5/RT1-S3	9
GO:0002218	activation of innate immune response	2/382	52/18112	0.300181	0.595906	0.503721	Klrk1/Tyrobp	2
GO:0007019	microtubule depolymerization	2/382	52/18112	0.300181	0.595906	0.503721	Trim54/Mid1ip1	2
GO:0015804	neutral amino acid transport	2/382	52/18112	0.300181	0.595906	0.503721	Slc25a38/Slc38a1	2
GO:0031648	protein destabilization	2/382	52/18112	0.300181	0.595906	0.503721	Nr1d1/Gsn	2
GO:0032309	icosanoid secretion	2/382	52/18112	0.300181	0.595906	0.503721	Pla2g12a/Pla2g2a	2
GO:0032965	regulation of collagen biosynthetic process	2/382	52/18112	0.300181	0.595906	0.503721	Prdx5/Got1	2
GO:0043370	regulation of CD4-positive, alpha-beta T cell differentiation	2/382	52/18112	0.300181	0.595906	0.503721	RT1-Db1/RT1-Da	2
GO:0045646	regulation of erythrocyte differentiation	2/382	52/18112	0.300181	0.595906	0.503721	Hspa1b/B2m	2
GO:0046688	response to copper ion	2/382	52/18112	0.300181	0.595906	0.503721	Map1lc3a/Aqp1	2
GO:0046364	monosaccharide biosynthetic process	3/382	91/18112	0.301172	0.595906	0.503721	Pgk1/Gapdh/Pgp	3
GO:0051017	actin filament bundle assembly	5/382	173/18112	0.301826	0.595906	0.503721	Shank3/Baiap2/Plek/Pdlim4/Add2	5
GO:0031098	stress-activated protein kinase signaling cascade	7/382	258/18112	0.303192	0.595906	0.503721	Xdh/Tpd52l1/Map2k3/Dusp22/F2rl1/Gadd45g/Fcgr2b	7
GO:0002263	cell activation involved in immune response	8/382	301/18112	0.303374	0.595906	0.503721	RT1-Db1/Fcer1g/Tyrobp/Nkg7/RT1-Da/Parp3/Gpr183/F2rl1	8
GO:0002688	regulation of leukocyte chemotaxis	4/382	132/18112	0.303788	0.595906	0.503721	Klrk1/Ccl5/Ccr1/F2rl1	4
GO:0001820	serotonin secretion	1/382	17/18112	0.304096	0.595906	0.503721	Fcer1g	1
GO:0002024	diet induced thermogenesis	1/382	17/18112	0.304096	0.595906	0.503721	Oma1	1
GO:0002830	positive regulation of type 2 immune response	1/382	17/18112	0.304096	0.595906	0.503721	Rsad2	1
GO:0003091	renal water homeostasis	1/382	17/18112	0.304096	0.595906	0.503721	Aqp1	1
GO:0007512	adult heart development	1/382	17/18112	0.304096	0.595906	0.503721	Tcap	1
GO:0008272	sulfate transport	1/382	17/18112	0.304096	0.595906	0.503721	Slc25a11	1
GO:0010421	hydrogen peroxide-mediated programmed cell death	1/382	17/18112	0.304096	0.595906	0.503721	Endog	1
GO:0016045	detection of bacterium	1/382	17/18112	0.304096	0.595906	0.503721	RT1-Db1	1
GO:0016322	neuron remodeling	1/382	17/18112	0.304096	0.595906	0.503721	C1qa	1
GO:0018196	peptidyl-asparagine modification	1/382	17/18112	0.304096	0.595906	0.503721	Hif1an	1
GO:0030299	intestinal cholesterol absorption	1/382	17/18112	0.304096	0.595906	0.503721	Cd36	1
GO:0031145	anaphase-promoting complex-dependent catabolic process	1/382	17/18112	0.304096	0.595906	0.503721	Fbxo31	1
GO:0031650	regulation of heat generation	1/382	17/18112	0.304096	0.595906	0.503721	Ccl5	1
GO:0031958	corticosteroid receptor signaling pathway	1/382	17/18112	0.304096	0.595906	0.503721	Bdnf	1
GO:0032373	positive regulation of sterol transport	1/382	17/18112	0.304096	0.595906	0.503721	Nr1h3	1
GO:0032376	positive regulation of cholesterol transport	1/382	17/18112	0.304096	0.595906	0.503721	Nr1h3	1
GO:0032817	regulation of natural killer cell proliferation	1/382	17/18112	0.304096	0.595906	0.503721	RT1-S3	1
GO:0032966	negative regulation of collagen biosynthetic process	1/382	17/18112	0.304096	0.595906	0.503721	Got1	1
GO:0034134	toll-like receptor 2 signaling pathway	1/382	17/18112	0.304096	0.595906	0.503721	F2rl1	1
GO:0045346	regulation of MHC class II biosynthetic process	1/382	17/18112	0.304096	0.595906	0.503721	Pf4	1
GO:0045651	positive regulation of macrophage differentiation	1/382	17/18112	0.304096	0.595906	0.503721	Pf4	1
GO:0051004	regulation of lipoprotein lipase activity	1/382	17/18112	0.304096	0.595906	0.503721	Nr1h3	1
GO:0051014	actin filament severing	1/382	17/18112	0.304096	0.595906	0.503721	Gsn	1
GO:0051151	negative regulation of smooth muscle cell differentiation	1/382	17/18112	0.304096	0.595906	0.503721	Rcan1	1
GO:0051895	negative regulation of focal adhesion assembly	1/382	17/18112	0.304096	0.595906	0.503721	Dusp22	1
GO:0070131	positive regulation of mitochondrial translation	1/382	17/18112	0.304096	0.595906	0.503721	Nsun4	1
GO:0070431	nucleotide-binding oligomerization domain containing 2 signaling pathway	1/382	17/18112	0.304096	0.595906	0.503721	Hspa1b	1
GO:0072224	metanephric glomerulus development	1/382	17/18112	0.304096	0.595906	0.503721	Aqp1	1
GO:0090493	catecholamine uptake	1/382	17/18112	0.304096	0.595906	0.503721	Slc22a1	1
GO:0098885	modification of postsynaptic actin cytoskeleton	1/382	17/18112	0.304096	0.595906	0.503721	Baiap2	1
GO:0150118	negative regulation of cell-substrate junction organization	1/382	17/18112	0.304096	0.595906	0.503721	Dusp22	1
GO:1900117	regulation of execution phase of apoptosis	1/382	17/18112	0.304096	0.595906	0.503721	Cxcr3	1
GO:1901160	primary amino compound metabolic process	1/382	17/18112	0.304096	0.595906	0.503721	Maoa	1
GO:1902001	fatty acid transmembrane transport	1/382	17/18112	0.304096	0.595906	0.503721	Cd36	1
GO:2000651	positive regulation of sodium ion transmembrane transporter activity	1/382	17/18112	0.304096	0.595906	0.503721	Chp1	1
GO:0006942	regulation of striated muscle contraction	3/382	92/18112	0.306948	0.600856	0.507906	Tnni3/Rangrf/Casq1	3
GO:0009199	ribonucleoside triphosphate metabolic process	3/382	92/18112	0.306948	0.600856	0.507906	Pkm/Atp5f1d/Atp5mf	3
GO:0006636	unsaturated fatty acid biosynthetic process	2/382	53/18112	0.307992	0.601303	0.508283	Tbxas1/Scd	2
GO:0009395	phospholipid catabolic process	2/382	53/18112	0.307992	0.601303	0.508283	Abhd16a/Idh1	2
GO:0032814	regulation of natural killer cell activation	2/382	53/18112	0.307992	0.601303	0.508283	Tyrobp/RT1-S3	2
GO:0045740	positive regulation of DNA replication	2/382	53/18112	0.307992	0.601303	0.508283	Cst3/Endog	2
GO:0099084	postsynaptic specialization organization	2/382	53/18112	0.307992	0.601303	0.508283	Shank3/Hspa8	2
GO:0002429	immune response-activating cell surface receptor signaling pathway	6/382	218/18112	0.312667	0.606634	0.51279	Klrk1/RT1-Db1/Fcer1g/Tyrobp/Dusp22/Fcgr2b	6
GO:0009144	purine nucleoside triphosphate metabolic process	3/382	93/18112	0.312729	0.606634	0.51279	Pkm/Atp5f1d/Atp5mf	3
GO:0045638	negative regulation of myeloid cell differentiation	3/382	93/18112	0.312729	0.606634	0.51279	Zbtb16/C1qc/Pf4	3
GO:0061097	regulation of protein tyrosine kinase activity	3/382	93/18112	0.312729	0.606634	0.51279	Ccl5/Dusp22/Alkal2	3
GO:0007631	feeding behavior	4/382	134/18112	0.313307	0.606634	0.51279	Bdnf/Cd36/Npy/Pomc	4
GO:0061572	actin filament bundle organization	5/382	176/18112	0.3142	0.606634	0.51279	Shank3/Baiap2/Plek/Pdlim4/Add2	5
GO:0003044	regulation of systemic arterial blood pressure mediated by a chemical signal	2/382	54/18112	0.315786	0.606634	0.51279	Sod2/F2rl1	2
GO:0010677	negative regulation of cellular carbohydrate metabolic process	2/382	54/18112	0.315786	0.606634	0.51279	Plek/Pgp	2
GO:0014014	negative regulation of gliogenesis	2/382	54/18112	0.315786	0.606634	0.51279	Nr1d1/Tspo	2
GO:0042755	eating behavior	2/382	54/18112	0.315786	0.606634	0.51279	Cd36/Npy	2
GO:0052372	modulation by symbiont of entry into host	2/382	54/18112	0.315786	0.606634	0.51279	RT1-Db1/Gsn	2
GO:1901861	regulation of muscle tissue development	2/382	54/18112	0.315786	0.606634	0.51279	Bdnf/Tsc22d3	2
GO:0002757	immune response-activating signal transduction	6/382	219/18112	0.316366	0.606634	0.51279	Klrk1/RT1-Db1/Fcer1g/Tyrobp/Dusp22/Fcgr2b	6
GO:0050868	negative regulation of T cell activation	4/382	135/18112	0.318077	0.606634	0.51279	RT1-Db1/RT1-Ba/Dusp22/Lgals5	4
GO:0006457	protein folding	5/382	177/18112	0.31834	0.606634	0.51279	Hspa1b/Dnajb5/Clpx/B2m/Hspa8	5
GO:0007254	JNK cascade	5/382	177/18112	0.31834	0.606634	0.51279	Tpd52l1/Dusp22/F2rl1/Gadd45g/Fcgr2b	5
GO:0002921	negative regulation of humoral immune response	1/382	18/18112	0.318787	0.606634	0.51279	Fcgr2b	1
GO:0006264	mitochondrial DNA replication	1/382	18/18112	0.318787	0.606634	0.51279	Endog	1
GO:0006595	polyamine metabolic process	1/382	18/18112	0.318787	0.606634	0.51279	Amd1	1
GO:0006704	glucocorticoid biosynthetic process	1/382	18/18112	0.318787	0.606634	0.51279	Cyp11a1	1
GO:0006978	DNA damage response, signal transduction by p53 class mediator resulting in transcription of p21 class mediator	1/382	18/18112	0.318787	0.606634	0.51279	Rbm38	1
GO:0010623	programmed cell death involved in cell development	1/382	18/18112	0.318787	0.606634	0.51279	Bdnf	1
GO:0010867	positive regulation of triglyceride biosynthetic process	1/382	18/18112	0.318787	0.606634	0.51279	Nr1h3	1
GO:0010882	regulation of cardiac muscle contraction by calcium ion signaling	1/382	18/18112	0.318787	0.606634	0.51279	Tnni3	1
GO:0010919	regulation of inositol phosphate biosynthetic process	1/382	18/18112	0.318787	0.606634	0.51279	Plek	1
GO:0021794	thalamus development	1/382	18/18112	0.318787	0.606634	0.51279	Uqcrq	1
GO:0030033	microvillus assembly	1/382	18/18112	0.318787	0.606634	0.51279	Rap1gap	1
GO:0032782	bile acid secretion	1/382	18/18112	0.318787	0.606634	0.51279	Ces1d	1
GO:0035743	CD4-positive, alpha-beta T cell cytokine production	1/382	18/18112	0.318787	0.606634	0.51279	Rsad2	1
GO:0038065	collagen-activated signaling pathway	1/382	18/18112	0.318787	0.606634	0.51279	Col4a3	1
GO:0042574	retinal metabolic process	1/382	18/18112	0.318787	0.606634	0.51279	Dhrs4	1
GO:0044790	suppression of viral release by host	1/382	18/18112	0.318787	0.606634	0.51279	Marchf2	1
GO:0044794	positive regulation by host of viral process	1/382	18/18112	0.318787	0.606634	0.51279	Hspa8	1
GO:0045342	MHC class II biosynthetic process	1/382	18/18112	0.318787	0.606634	0.51279	Pf4	1
GO:0045725	positive regulation of glycogen biosynthetic process	1/382	18/18112	0.318787	0.606634	0.51279	Cd36	1
GO:0048245	eosinophil chemotaxis	1/382	18/18112	0.318787	0.606634	0.51279	Ccl5	1
GO:0055062	phosphate ion homeostasis	1/382	18/18112	0.318787	0.606634	0.51279	Alpl	1
GO:0055119	relaxation of cardiac muscle	1/382	18/18112	0.318787	0.606634	0.51279	Gsn	1
GO:0060253	negative regulation of glial cell proliferation	1/382	18/18112	0.318787	0.606634	0.51279	Tspo	1
GO:0060546	negative regulation of necroptotic process	1/382	18/18112	0.318787	0.606634	0.51279	Slc25a4	1
GO:0061042	vascular wound healing	1/382	18/18112	0.318787	0.606634	0.51279	Alox5	1
GO:0061179	negative regulation of insulin secretion involved in cellular response to glucose stimulus	1/382	18/18112	0.318787	0.606634	0.51279	Ucp2	1
GO:0070989	oxidative demethylation	1/382	18/18112	0.318787	0.606634	0.51279	Alkbh3	1
GO:0071468	cellular response to acidic pH	1/382	18/18112	0.318787	0.606634	0.51279	Chp1	1
GO:0071801	regulation of podosome assembly	1/382	18/18112	0.318787	0.606634	0.51279	Gsn	1
GO:0072506	trivalent inorganic anion homeostasis	1/382	18/18112	0.318787	0.606634	0.51279	Alpl	1
GO:0097468	programmed cell death in response to reactive oxygen species	1/382	18/18112	0.318787	0.606634	0.51279	Endog	1
GO:1903019	negative regulation of glycoprotein metabolic process	1/382	18/18112	0.318787	0.606634	0.51279	Cst3	1
GO:2001267	regulation of cysteine-type endopeptidase activity involved in apoptotic signaling pathway	1/382	18/18112	0.318787	0.606634	0.51279	Gsn	1
GO:0010950	positive regulation of endopeptidase activity	5/382	178/18112	0.322487	0.613358	0.518473	Xdh/Gsn/Wdr35/Fam162a/Col4a3	5
GO:0032941	secretion by tissue	2/382	55/18112	0.32356	0.614554	0.519485	Aqp1/Nr1h3	2
GO:0072348	sulfur compound transport	2/382	55/18112	0.32356	0.614554	0.519485	Slc25a11/Slc25a19	2
GO:0008217	regulation of blood pressure	6/382	221/18112	0.323783	0.614554	0.519485	Tnni3/Sod2/Cd36/Npy/F2rl1/Pomc	6
GO:0030902	hindbrain development	6/382	221/18112	0.323783	0.614554	0.519485	Pdss2/Cyp11a1/Uqcrq/Ccr1/Fcgr2b/Hspa8	6
GO:0097193	intrinsic apoptotic signaling pathway	8/382	308/18112	0.325195	0.615261	0.520082	Hspa1b/Ivns1abp/Bnip3/Gpx1/Ddit3/Bcl2a1/Pdk1/Sod2	8
GO:0003014	renal system process	4/382	137/18112	0.327633	0.615261	0.520082	Hbb/Gsn/Aqp1/F2rl1	4
GO:0014902	myotube differentiation	4/382	137/18112	0.327633	0.615261	0.520082	Rcan1/Gpx1/Bdnf/Rbm38	4
GO:0030278	regulation of ossification	4/382	137/18112	0.327633	0.615261	0.520082	Zbtb16/Alox5/Ccr1/Rsad2	4
GO:0070661	leukocyte proliferation	9/382	353/18112	0.328901	0.615261	0.520082	RT1-Db1/RT1-Ba/Ccl5/Tyrobp/Lgals5/RT1-S3/Gpr183/F2rl1/Fcgr2b	9
GO:0006497	protein lipidation	3/382	96/18112	0.330082	0.615261	0.520082	Glul/Svip/Zdhhc1	3
GO:0021954	central nervous system neuron development	3/382	96/18112	0.330082	0.615261	0.520082	Scn1b/Uqcrq/Npy	3
GO:0045185	maintenance of protein location	3/382	96/18112	0.330082	0.615261	0.520082	Tspo/Chchd10/Gsn	3
GO:0097581	lamellipodium organization	3/382	96/18112	0.330082	0.615261	0.520082	Aqp1/Parvb/Whamm	3
GO:0001662	behavioral fear response	2/382	56/18112	0.331312	0.615261	0.520082	Bdnf/Shank3	2
GO:0030838	positive regulation of actin filament polymerization	2/382	56/18112	0.331312	0.615261	0.520082	Lmod2/Baiap2	2
GO:0033344	cholesterol efflux	2/382	56/18112	0.331312	0.615261	0.520082	Ces1d/Nr1h3	2
GO:0044058	regulation of digestive system process	2/382	56/18112	0.331312	0.615261	0.520082	Aqp1/Nr1h3	2
GO:0051289	protein homotetramerization	2/382	56/18112	0.331312	0.615261	0.520082	B2m/Sod2	2
GO:0071364	cellular response to epidermal growth factor stimulus	2/382	56/18112	0.331312	0.615261	0.520082	Baiap2/Dusp22	2
GO:1900271	regulation of long-term synaptic potentiation	2/382	56/18112	0.331312	0.615261	0.520082	Shank3/Tyrobp	2
GO:0001878	response to yeast	1/382	19/18112	0.333169	0.615261	0.520082	Npy	1
GO:0010804	negative regulation of tumor necrosis factor-mediated signaling pathway	1/382	19/18112	0.333169	0.615261	0.520082	F2rl1	1
GO:0010934	macrophage cytokine production	1/382	19/18112	0.333169	0.615261	0.520082	Cd36	1
GO:0010935	regulation of macrophage cytokine production	1/382	19/18112	0.333169	0.615261	0.520082	Cd36	1
GO:0015867	ATP transport	1/382	19/18112	0.333169	0.615261	0.520082	Slc25a4	1
GO:0016202	regulation of striated muscle tissue development	1/382	19/18112	0.333169	0.615261	0.520082	Bdnf	1
GO:0030150	protein import into mitochondrial matrix	1/382	19/18112	0.333169	0.615261	0.520082	Tomm40	1
GO:0031167	rRNA methylation	1/382	19/18112	0.333169	0.615261	0.520082	Nsun4	1
GO:0033151	V(D)J recombination	1/382	19/18112	0.333169	0.615261	0.520082	Nhej1	1
GO:0033327	Leydig cell differentiation	1/382	19/18112	0.333169	0.615261	0.520082	Cyp11a1	1
GO:0033599	regulation of mammary gland epithelial cell proliferation	1/382	19/18112	0.333169	0.615261	0.520082	Gpx1	1
GO:0033617	mitochondrial cytochrome c oxidase assembly	1/382	19/18112	0.333169	0.615261	0.520082	Cox20	1
GO:0033623	regulation of integrin activation	1/382	19/18112	0.333169	0.615261	0.520082	Plek	1
GO:0033631	cell-cell adhesion mediated by integrin	1/382	19/18112	0.333169	0.615261	0.520082	Ccl5	1
GO:0035330	regulation of hippo signaling	1/382	19/18112	0.333169	0.615261	0.520082	Map2k3	1
GO:0035641	locomotory exploration behavior	1/382	19/18112	0.333169	0.615261	0.520082	Shank3	1
GO:0035733	hepatic stellate cell activation	1/382	19/18112	0.333169	0.615261	0.520082	Nr1d1	1
GO:0036035	osteoclast development	1/382	19/18112	0.333169	0.615261	0.520082	Tyrobp	1
GO:0038183	bile acid signaling pathway	1/382	19/18112	0.333169	0.615261	0.520082	Nr1h3	1
GO:0042772	DNA damage response, signal transduction resulting in transcription	1/382	19/18112	0.333169	0.615261	0.520082	Rbm38	1
GO:0042953	lipoprotein transport	1/382	19/18112	0.333169	0.615261	0.520082	Cd36	1
GO:0045655	regulation of monocyte differentiation	1/382	19/18112	0.333169	0.615261	0.520082	RT1-Db1	1
GO:0046184	aldehyde biosynthetic process	1/382	19/18112	0.333169	0.615261	0.520082	Pnpo	1
GO:0050746	regulation of lipoprotein metabolic process	1/382	19/18112	0.333169	0.615261	0.520082	Svip	1
GO:0050855	regulation of B cell receptor signaling pathway	1/382	19/18112	0.333169	0.615261	0.520082	Fcgr2b	1
GO:0060973	cell migration involved in heart development	1/382	19/18112	0.333169	0.615261	0.520082	Ndrg4	1
GO:0062099	negative regulation of programmed necrotic cell death	1/382	19/18112	0.333169	0.615261	0.520082	Slc25a4	1
GO:0070206	protein trimerization	1/382	19/18112	0.333169	0.615261	0.520082	Alox5ap	1
GO:0070417	cellular response to cold	1/382	19/18112	0.333169	0.615261	0.520082	Ces1d	1
GO:0070423	nucleotide-binding oligomerization domain containing signaling pathway	1/382	19/18112	0.333169	0.615261	0.520082	Hspa1b	1
GO:0072378	blood coagulation, fibrin clot formation	1/382	19/18112	0.333169	0.615261	0.520082	F13a1	1
GO:0090083	regulation of inclusion body assembly	1/382	19/18112	0.333169	0.615261	0.520082	Hspa1b	1
GO:0090649	response to oxygen-glucose deprivation	1/382	19/18112	0.333169	0.615261	0.520082	Bnip3	1
GO:0140131	positive regulation of lymphocyte chemotaxis	1/382	19/18112	0.333169	0.615261	0.520082	Ccl5	1
GO:1900452	regulation of long-term synaptic depression	1/382	19/18112	0.333169	0.615261	0.520082	Shank3	1
GO:1901679	nucleotide transmembrane transport	1/382	19/18112	0.333169	0.615261	0.520082	Slc25a4	1
GO:1905146	lysosomal protein catabolic process	1/382	19/18112	0.333169	0.615261	0.520082	Marchf2	1
GO:1905244	regulation of modification of synaptic structure	1/382	19/18112	0.333169	0.615261	0.520082	Baiap2	1
GO:0007623	circadian rhythm	7/382	267/18112	0.333602	0.615753	0.520498	Nr1d1/Bdnf/Prf1/Ces1d/Nr0b2/Cst3/Kcnd2	7
GO:0021675	nerve development	3/382	97/18112	0.335866	0.61931	0.523505	Bdnf/Tmem126a/Nrtn	3
GO:0070252	actin-mediated cell contraction	3/382	97/18112	0.335866	0.61931	0.523505	Scn1b/Gsn/Rangrf	3
[truncated: 1,687 more rows]

## Sheet: Cluster 2
ID	Description	GeneRatio	BgRatio	pvalue	p.adjust	qvalue	geneID	Count
GO:0044242	cellular lipid catabolic process	22/365	226/18112	1.19504e-09	4.73714e-06	3.9147e-06	Pnpla3/Neu2/Mgll/Etfdh/Hadh/Eci1/Fabp3/Plbd1/Acadm/Acadvl/Gpcpd1/Plin5/Pla2g4a/Pla2g5/Mtln/Scp2/Lpl/Phyh/Abcd1/Decr2/Enpp2/Plb1	22
GO:0016042	lipid catabolic process	26/365	329/18112	3.3076e-09	6.55566e-06	5.4175e-06	Apoe/Pnpla3/Neu2/Mgll/Etfdh/Hadh/Eci1/Fabp3/Plbd1/Acadm/Acadvl/Gpcpd1/Plin5/Pla2g4a/Pla2g5/Hsd11b1/Plaat1/Mtln/Scp2/Rarres2/Lpl/Phyh/Abcd1/Decr2/Enpp2/Plb1	26
GO:0006631	fatty acid metabolic process	29/365	426/18112	1.19842e-08	1.58352e-05	1.30859e-05	Hpgds/C1qtnf9/Cyp2d4/Pnpla3/Mgll/Etfdh/Hadh/Eci1/Fabp3/Acadm/Acadvl/Alox15/Ucp3/Plin5/Pla2g4a/Acss1/Cd74/Pla2g5/Mtln/Scp2/Prxl2b/Acsl6/Lpl/Pdk2/Phyh/Tecrl/Abcd1/Decr2/Cyp2j4	29
GO:0061077	chaperone-mediated protein folding	11/365	68/18112	1.05107e-07	0.000104161	8.60772e-05	Hsph1/Hspa1a/Sdf2l1/Hspa5/Pdia4/Cd74/Hspb6/Clu/Chordc1/Fkbp4/Samd13	11
GO:0008016	regulation of heart contraction	18/365	203/18112	1.6427e-07	0.000117582	9.71677e-05	Gch1/Adra1b/Scn4b/Myh6/Tnni3k/Thrb/Pik3r1/Rgs4/Akap6/Tmem65/Epas1/Adra1d/Dmpk/Asph/Hrc/Trdn/Smtn/Atp1a2	18
GO:0062012	regulation of small molecule metabolic process	25/365	374/18112	1.77974e-07	0.000117582	9.71677e-05	Gpt2/Fgf1/Adra1b/Thrb/Ttc39b/Apoe/Nupr1/Fabp3/Acadm/Acadvl/Plin5/Pla2g4a/Zbtb20/Cd74/Gnb3/Mtln/Scp2/C1qtnf1/Entpd5/Gpt/Tigar/Mst1/Pdk2/Abcd1/Cyp2j4	25
GO:0046434	organophosphate catabolic process	15/365	149/18112	3.48936e-07	0.000197598	0.000163292	Nudt18/Pde4a/Nudt12/Fitm2/Plbd1/Gpcpd1/Pla2g4a/Entpd2/Pla2g5/Entpd5/Nudt15/Inpp4b/Abcd1/Enpp2/Plb1	15
GO:0019395	fatty acid oxidation	13/365	113/18112	4.56042e-07	0.000225969	0.000186737	C1qtnf9/Etfdh/Hadh/Eci1/Fabp3/Acadm/Acadvl/Alox15/Plin5/Mtln/Scp2/Phyh/Abcd1	13
GO:0034440	lipid oxidation	13/365	120/18112	9.16444e-07	0.000403643	0.000333564	C1qtnf9/Etfdh/Hadh/Eci1/Fabp3/Acadm/Acadvl/Alox15/Plin5/Mtln/Scp2/Phyh/Abcd1	13
GO:0009062	fatty acid catabolic process	12/365	105/18112	1.35853e-06	0.000538519	0.000445024	Etfdh/Hadh/Eci1/Fabp3/Acadm/Acadvl/Plin5/Mtln/Scp2/Phyh/Abcd1/Decr2	12
GO:0003012	muscle system process	26/365	451/18112	1.69976e-06	0.000612533	0.000506188	Adra1b/Trim72/Scn4b/Myh6/Tnni3k/Scn7a/Myh14/Rgs4/Akap6/Prkag3/Ncf1/Dmpk/Chrnd/Asph/Hrc/Pgam2/Hspb6/Myom2/Pi16/Ar/Psmb9/Hamp/Nol3/Smtn/Atp1a2/Myoz1	26
GO:0060047	heart contraction	18/365	241/18112	2.03949e-06	0.000673712	0.000556745	Gch1/Adra1b/Scn4b/Myh6/Tnni3k/Thrb/Pik3r1/Rgs4/Akap6/Tmem65/Epas1/Adra1d/Dmpk/Asph/Hrc/Trdn/Smtn/Atp1a2	18
GO:0006644	phospholipid metabolic process	23/365	373/18112	2.22865e-06	0.000679567	0.000561584	Plpp3/Serinc2/Pik3r1/Pnpla3/Rab38/Fitm2/Fabp3/Plbd1/Alox15/Gpcpd1/Chpt1/Pla2g4a/Pla2g5/Gnb3/Plaat1/Scp2/Adgrf5/Inpp4b/Dhdds/Acsl6/Enpp2/Pip4k2a/Plb1	23
GO:0046486	glycerolipid metabolic process	23/365	383/18112	3.47247e-06	0.000927492	0.000766465	Thrb/Serinc2/Pik3r1/Apoe/Pnpla3/Mgll/Rab38/Fitm2/Fabp3/Alox15/Gpcpd1/Plin5/Chpt1/Pla2g4a/Pla2g5/Gnb3/Plaat1/Inpp4b/Acsl6/Lpl/Enpp2/Pip4k2a/Plb1	23
GO:0003015	heart process	18/365	251/18112	3.62636e-06	0.000927492	0.000766465	Gch1/Adra1b/Scn4b/Myh6/Tnni3k/Thrb/Pik3r1/Rgs4/Akap6/Tmem65/Epas1/Adra1d/Dmpk/Asph/Hrc/Trdn/Smtn/Atp1a2	18
GO:1903522	regulation of blood circulation	19/365	277/18112	3.74366e-06	0.000927492	0.000766465	Gch1/Adra1b/Scn4b/Myh6/Tnni3k/Thrb/Pik3r1/Rgs4/Akap6/Tmem65/Mgll/Epas1/Adra1d/Dmpk/Asph/Hrc/Trdn/Smtn/Atp1a2	19
GO:0006635	fatty acid beta-oxidation	10/365	79/18112	4.09143e-06	0.000944496	0.000780518	Etfdh/Hadh/Eci1/Fabp3/Acadm/Acadvl/Plin5/Mtln/Scp2/Abcd1	10
GO:0050727	regulation of inflammatory response	22/365	360/18112	4.28883e-06	0.000944496	0.000780518	Aoc3/Usp18/Apoe/Gpr4/Mgll/Nupr1/Alox15/Ncf1/Pla2g4a/Cma1/Casp1/Cd74/Wfdc1/Pla2g5/Serpinf1/RT1-A2/Hamp/Lpl/Nmi/Casp4/Ccl24/Bcl6	22
GO:0090181	regulation of cholesterol metabolic process	7/365	37/18112	7.79289e-06	0.00155979	0.00128899	Fgf1/Thrb/Ttc39b/Apoe/Acadvl/Gnb3/Scp2	7
GO:0072329	monocarboxylic acid catabolic process	12/365	124/18112	7.86978e-06	0.00155979	0.00128899	Etfdh/Hadh/Eci1/Fabp3/Acadm/Acadvl/Plin5/Mtln/Scp2/Phyh/Abcd1/Decr2	12
GO:0044282	small molecule catabolic process	21/365	348/18112	8.60288e-06	0.0016239	0.00134196	Apoe/Etfdh/Hadh/Eci1/Fabp3/Acadm/Acadvl/Plin5/Nqo2/Mtln/Scp2/Gpd2/Gpt/Tigar/Aldh6a1/Inpp4b/Pfkm/Phyh/Abcd1/Prodh2/Decr2	21
GO:0046503	glycerolipid catabolic process	9/365	69/18112	9.69745e-06	0.0017473	0.00144395	Pnpla3/Mgll/Gpcpd1/Plin5/Pla2g4a/Pla2g5/Lpl/Enpp2/Plb1	9
GO:0002683	negative regulation of immune system process	24/365	441/18112	1.12995e-05	0.00194744	0.00160933	Tap2/Tob2/Fgl2/Usp18/Bst2/Pdcd1lg2/Pik3r1/Cd37/RT1-M3-1/Sh2d1a/Alox15/Kitlg/Cd74/Serping1/Tbc1d10c/Dpp4/RT1-A2/Slamf1/Adgrf5/Cd59/Inpp4b/Ccl21/Nmi/Bcl6	24
GO:0030258	lipid modification	16/365	223/18112	1.25094e-05	0.00206613	0.00170742	Plpp3/C1qtnf9/Apoe/Etfdh/Hadh/Eci1/Fabp3/Acadm/Acadvl/Alox15/Plin5/Mtln/Scp2/Inpp4b/Phyh/Abcd1	16
GO:0010880	regulation of release of sequestered calcium ion into cytosol by sarcoplasmic reticulum	6/365	28/18112	1.66419e-05	0.00263874	0.00218061	Akap6/Dhrs7c/Asph/Hrc/Trdn/Nol3	6
GO:0044262	cellular carbohydrate metabolic process	19/365	309/18112	1.77893e-05	0.00271218	0.00224131	Gpt2/Adra1b/Prkag3/Neu2/Nupr1/Acadm/Pla2g4a/Hsd11b1/Gnb3/C1qtnf1/Gpd2/Fggy/Gpt/Tigar/Inpp4b/Mst1/Pdk2/Pfkm/Cyp2j4	19
GO:0071622	regulation of granulocyte chemotaxis	8/365	58/18112	2.00479e-05	0.00294333	0.00243232	Il34/C5ar1/Cd74/Dpp4/Rarres2/Slamf1/Ccl21/Cmklr1	8
GO:0032103	positive regulation of response to external stimulus	24/365	459/18112	2.17591e-05	0.00308047	0.00254565	Zc3hav1/Aoc3/Il34/Gpr4/RT1-M3-1/Sh2d1a/Nupr1/Pla2g4a/C5ar1/Casp1/Cd74/Pla2g5/Dpp4/Rarres2/RT1-A2/Slamf1/Mavs/Ccl21/Lpl/Cmklr1/Nmi/Cxcl9/Card9/Ccl24	24
GO:0048246	macrophage chemotaxis	7/365	44/18112	2.56956e-05	0.00351232	0.00290253	Il34/Cklf/C5ar1/Rarres2/Slamf1/Mst1/Cmklr1	7
GO:0019216	regulation of lipid metabolic process	21/365	377/18112	2.85021e-05	0.00369434	0.00305295	Fgf1/Thrb/Ttc39b/Apoe/Rab38/Fitm2/Fabp3/Acadvl/Plin5/Pla2g4a/Zbtb20/Cd74/Gnb3/Mtln/Scp2/Rarres2/Adgrf5/Ccl21/Pdk2/Abcd1/Pip4k2a	21
GO:0062013	positive regulation of small molecule metabolic process	13/365	164/18112	2.88912e-05	0.00369434	0.00305295	Gpt2/Fgf1/Adra1b/Plin5/Pla2g4a/Zbtb20/Cd74/Mtln/Scp2/Entpd5/Gpt/Abcd1/Cyp2j4	13
GO:0014808	release of sequestered calcium ion into cytosol by sarcoplasmic reticulum	6/365	31/18112	3.09058e-05	0.00371792	0.00307243	Akap6/Dhrs7c/Asph/Hrc/Trdn/Nol3	6
GO:1903748	negative regulation of establishment of protein localization to mitochondrion	4/365	10/18112	3.09514e-05	0.00371792	0.00307243	Hsph1/Bag3/Mapt/Nol3	4
GO:0032868	response to insulin	20/365	351/18112	3.20791e-05	0.00374004	0.00309071	Gpt2/Trim72/C1qtnf9/Pik3r1/Apoe/Pnpla3/Rpe65/Hadh/Fabp3/Ucp3/Rarres2/Ar/Gpt/Stat1/Acsl6/Lpl/Pdk2/Pip4k2a/Ghr/Trarg1	20
GO:0002831	regulation of response to biotic stimulus	20/365	353/18112	3.47588e-05	0.00393668	0.00325321	Tap2/Cfh/Zc3hav1/Fgl2/Usp18/Apoe/Cd37/RT1-M3-1/Sh2d1a/Ncf1/Pla2g5/Serping1/Dpp4/RT1-A2/Stat1/Tigar/Mavs/Nmi/Card9/Dtx3l	20
GO:1903514	release of sequestered calcium ion into cytosol by endoplasmic reticulum	6/365	32/18112	3.73967e-05	0.0041178	0.00340288	Akap6/Dhrs7c/Asph/Hrc/Trdn/Nol3	6
GO:0006090	pyruvate metabolic process	11/365	123/18112	3.93726e-05	0.00421819	0.00348585	Me1/Prkag3/Nupr1/Ogdh/Zbtb20/Pgam2/Entpd5/Tigar/Me3/Pdk2/Pfkm	11
GO:0046889	positive regulation of lipid biosynthetic process	10/365	103/18112	4.36886e-05	0.00445325	0.0036801	Fgf1/Apoe/Rab38/Plin5/Pla2g4a/Zbtb20/Cd74/Scp2/Adgrf5/Abcd1	10
GO:0008217	regulation of blood pressure	15/365	221/18112	4.44317e-05	0.00445325	0.0036801	Gch1/Adra1b/Myh6/Aoc3/Pik3r1/Manf/Cd34/Adra1d/Cpa3/Rarres2/Ar/Nampt/Smtn/Atp1a2/Erap1	15
GO:0010758	regulation of macrophage chemotaxis	6/365	33/18112	4.49369e-05	0.00445325	0.0036801	Il34/C5ar1/Rarres2/Slamf1/Mst1/Cmklr1	6
GO:0046470	phosphatidylcholine metabolic process	8/365	65/18112	4.67038e-05	0.00451546	0.0037315	Rab38/Fabp3/Chpt1/Pla2g4a/Pla2g5/Plaat1/Enpp2/Plb1	8
GO:0006959	humoral immune response	16/365	249/18112	4.82606e-05	0.00455488	0.00376408	Reg3b/Reg3g/Cfh/Cd37/Sh2d1a/C4a/Serping1/Rarres2/RT1-A2/Cd59/C1r/Ccl21/Hamp/Cfd/Fcer2/Cxcl9	16
GO:0071621	granulocyte chemotaxis	11/365	128/18112	5.68521e-05	0.00516999	0.0042724	Il34/Cklf/C5ar1/Cd74/Dpp4/Rarres2/Slamf1/Ccl21/Cmklr1/Cxcl9/Ccl24	11
GO:0008654	phospholipid biosynthetic process	15/365	226/18112	5.73864e-05	0.00516999	0.0042724	Pik3r1/Pnpla3/Rab38/Fitm2/Fabp3/Alox15/Chpt1/Pla2g4a/Pla2g5/Scp2/Adgrf5/Inpp4b/Dhdds/Acsl6/Pip4k2a	15
GO:0006633	fatty acid biosynthetic process	12/365	152/18112	6.07307e-05	0.0053497	0.00442091	Hpgds/Mgll/Acadvl/Alox15/Pla2g4a/Acss1/Cd74/Prxl2b/Lpl/Tecrl/Abcd1/Decr2	12
GO:0046395	carboxylic acid catabolic process	15/365	228/18112	6.34305e-05	0.00546606	0.00451707	Etfdh/Hadh/Eci1/Fabp3/Acadm/Acadvl/Plin5/Mtln/Scp2/Gpt/Aldh6a1/Phyh/Abcd1/Prodh2/Decr2	15
GO:0016054	organic acid catabolic process	15/365	230/18112	7.00254e-05	0.00590597	0.0048806	Etfdh/Hadh/Eci1/Fabp3/Acadm/Acadvl/Plin5/Mtln/Scp2/Gpt/Aldh6a1/Phyh/Abcd1/Prodh2/Decr2	15
GO:0034341	response to interferon-gamma	12/365	155/18112	7.34021e-05	0.00606179	0.00500937	Gch1/Cfh/Bst2/Casp1/Cd74/Slc26a6/Stat1/Ccl21/Capg/Nmi/Cxcl16/Ccl24	12
GO:0016052	carbohydrate catabolic process	12/365	156/18112	7.81038e-05	0.00619262	0.00511749	Adra1b/Prkag3/Neu2/Nupr1/Ogdh/Zbtb20/Pgam2/Hsd11b1/Entpd5/Gpd2/Tigar/Pfkm	12
GO:0006109	regulation of carbohydrate metabolic process	14/365	206/18112	7.83288e-05	0.00619262	0.00511749	Gpt2/Adra1b/Nupr1/Acadm/Zbtb20/Hsd11b1/Gnb3/C1qtnf1/Entpd5/Gpt/Tigar/Mst1/Pdk2/Cyp2j4	14
GO:0010759	positive regulation of macrophage chemotaxis	5/365	23/18112	8.06844e-05	0.00619262	0.00511749	Il34/C5ar1/Rarres2/Slamf1/Cmklr1	5
GO:0009135	purine nucleoside diphosphate metabolic process	10/365	111/18112	8.27974e-05	0.00619262	0.00511749	Nudt18/Prkag3/Nupr1/Ogdh/Zbtb20/Pgam2/Entpd2/Entpd5/Tigar/Pfkm	10
GO:0009179	purine ribonucleoside diphosphate metabolic process	10/365	111/18112	8.27974e-05	0.00619262	0.00511749	Nudt18/Prkag3/Nupr1/Ogdh/Zbtb20/Pgam2/Entpd2/Entpd5/Tigar/Pfkm	10
GO:0070296	sarcoplasmic reticulum calcium ion transport	6/365	37/18112	8.81293e-05	0.00621125	0.00513289	Akap6/Dhrs7c/Asph/Hrc/Trdn/Nol3	6
GO:0006636	unsaturated fatty acid biosynthetic process	7/365	53/18112	8.84782e-05	0.00621125	0.00513289	Hpgds/Alox15/Pla2g4a/Cd74/Prxl2b/Abcd1/Decr2	7
GO:0006753	nucleoside phosphate metabolic process	23/365	470/18112	8.86033e-05	0.00621125	0.00513289	Nudt18/Atp2b2/Pde4a/Nudt12/Prkag3/Nupr1/Fitm2/Ogdh/Zbtb20/Gimap7/Acss1/Pgam2/Entpd2/Dguok/Entpd5/Nudt15/Nampt/Tigar/Acsl6/Pdk2/Pfkm/Abcd1/Decr2	23
GO:0006641	triglyceride metabolic process	10/365	112/18112	8.93142e-05	0.00621125	0.00513289	Thrb/Apoe/Pnpla3/Mgll/Fitm2/Plin5/Gnb3/Acsl6/Lpl/Plb1	10
GO:0002027	regulation of heart rate	10/365	114/18112	0.000103659	0.00708459	0.0058546	Gch1/Adra1b/Scn4b/Myh6/Tnni3k/Pik3r1/Rgs4/Epas1/Adra1d/Hrc	10
GO:0009132	nucleoside diphosphate metabolic process	11/365	138/18112	0.000112404	0.00742684	0.00613743	Nudt18/Prkag3/Nupr1/Ogdh/Zbtb20/Pgam2/Entpd2/Entpd5/Tigar/Pfkm/Decr2	11
GO:0072521	purine-containing compound metabolic process	21/365	415/18112	0.000112603	0.00742684	0.00613743	Nudt18/Atp2b2/Pde4a/Prkag3/Nupr1/Fitm2/Ogdh/Zbtb20/Gimap7/Acss1/Pgam2/Ttr/Dguok/Entpd5/Nudt15/Tigar/Acsl6/Pdk2/Pfkm/Abcd1/Decr2	21
GO:0045017	glycerolipid biosynthetic process	14/365	214/18112	0.000117559	0.00742684	0.00613743	Pik3r1/Pnpla3/Rab38/Fitm2/Fabp3/Alox15/Plin5/Chpt1/Pla2g4a/Pla2g5/Inpp4b/Acsl6/Lpl/Pip4k2a	14
GO:1901292	nucleoside phosphate catabolic process	8/365	74/18112	0.000119166	0.00742684	0.00613743	Nudt18/Pde4a/Nudt12/Fitm2/Entpd2/Entpd5/Nudt15/Abcd1	8
GO:0051084	'de novo' post-translational protein folding	6/365	39/18112	0.000119556	0.00742684	0.00613743	Hsph1/Hspa1a/Sdf2l1/Hspa5/Cd74/Entpd5	6
GO:0006720	isoprenoid metabolic process	10/365	116/18112	0.000119909	0.00742684	0.00613743	Aldh1a1/Cyp2d4/Rpe65/Ttr/Rarres2/Crppa/Dhdds/Phyh/Cyp2j4/Plb1	10
GO:0006163	purine nucleotide metabolic process	20/365	388/18112	0.000127672	0.00778602	0.00643425	Nudt18/Atp2b2/Pde4a/Prkag3/Nupr1/Fitm2/Ogdh/Zbtb20/Gimap7/Acss1/Pgam2/Dguok/Entpd5/Nudt15/Tigar/Acsl6/Pdk2/Pfkm/Abcd1/Decr2	20
GO:0006639	acylglycerol metabolic process	11/365	141/18112	0.000136189	0.00813559	0.00672312	Thrb/Apoe/Pnpla3/Mgll/Fitm2/Plin5/Pla2g4a/Gnb3/Acsl6/Lpl/Plb1	11
GO:0051146	striated muscle cell differentiation	18/365	330/18112	0.000137509	0.00813559	0.00672312	Adra1b/Plpp7/Trim72/Myh6/Rgs4/Akap6/Neu2/Acadm/Dmpk/Casp1/Mtln/Trdn/Tmem182/Myom2/Pi16/Hamp/Cxcl9/Myoz1	18
GO:0006066	alcohol metabolic process	19/365	362/18112	0.000148743	0.00859101	0.00709948	Gch1/Fgf1/Thrb/Aldh1a1/Plpp3/Cyp2d4/Ttc39b/Apoe/Rpe65/Acadvl/Pla2g4a/Gnb3/Scp2/Ttr/Gpd2/Inpp4b/Dhdds/Cyp2j4/Plb1	19
GO:0070665	positive regulation of leukocyte proliferation	12/365	167/18112	0.000149541	0.00859101	0.00709948	Cdkn1a/Pdcd1lg2/Il34/Tfrc/Kitlg/Rasal3/Spta1/Cd74/RT1-A2/Slamf1/Cd59/Bcl6	12
GO:0009150	purine ribonucleotide metabolic process	19/365	363/18112	0.00015412	0.00861574	0.00711992	Nudt18/Atp2b2/Pde4a/Prkag3/Nupr1/Fitm2/Ogdh/Zbtb20/Gimap7/Acss1/Pgam2/Dguok/Entpd5/Tigar/Acsl6/Pdk2/Pfkm/Abcd1/Decr2	19
GO:0006638	neutral lipid metabolic process	11/365	143/18112	0.000154318	0.00861574	0.00711992	Thrb/Apoe/Pnpla3/Mgll/Fitm2/Plin5/Pla2g4a/Gnb3/Acsl6/Lpl/Plb1	11
GO:0009185	ribonucleoside diphosphate metabolic process	10/365	120/18112	0.000158926	0.00864887	0.00714729	Nudt18/Prkag3/Nupr1/Ogdh/Zbtb20/Pgam2/Entpd2/Entpd5/Tigar/Pfkm	10
GO:0006458	'de novo' protein folding	6/365	41/18112	0.000159275	0.00864887	0.00714729	Hsph1/Hspa1a/Sdf2l1/Hspa5/Cd74/Entpd5	6
GO:0006006	glucose metabolic process	14/365	222/18112	0.000172814	0.00913379	0.00754802	Gpt2/Adra1b/Pik3r1/Acadm/Pgam2/Gnb3/C1qtnf1/Gpd2/Gpt/Tigar/Mst1/Pdk2/Pfkm/Cyp2j4	14
GO:0045088	regulation of innate immune response	14/365	222/18112	0.000172814	0.00913379	0.00754802	Tap2/Cfh/Usp18/Apoe/RT1-M3-1/Sh2d1a/Ncf1/Pla2g5/Serping1/Dpp4/RT1-A2/Mavs/Nmi/Card9	14
GO:1905517	macrophage migration	7/365	59/18112	0.00017658	0.00921004	0.00761104	Il34/Cklf/C5ar1/Rarres2/Slamf1/Mst1/Cmklr1	7
GO:0009117	nucleotide metabolic process	22/365	462/18112	0.000185285	0.00939245	0.00776178	Nudt18/Atp2b2/Pde4a/Nudt12/Prkag3/Nupr1/Fitm2/Ogdh/Zbtb20/Gimap7/Acss1/Pgam2/Dguok/Entpd5/Nudt15/Nampt/Tigar/Acsl6/Pdk2/Pfkm/Abcd1/Decr2	22
GO:0034638	phosphatidylcholine catabolic process	4/365	15/18112	0.000185721	0.00939245	0.00776178	Pla2g4a/Pla2g5/Enpp2/Plb1	4
GO:0072330	monocarboxylic acid biosynthetic process	13/365	197/18112	0.000187854	0.00939245	0.00776178	Hpgds/Aldh1a1/Mgll/Acadvl/Alox15/Pla2g4a/Acss1/Cd74/Prxl2b/Lpl/Tecrl/Abcd1/Decr2	13
GO:0045765	regulation of angiogenesis	17/365	309/18112	0.000189555	0.00939245	0.00776178	Fgf1/Cd34/Gpr4/RT1-M3-1/C5ar1/Ecm1/Cma1/Dcn/Hspb6/Serpinf1/Notch4/Stat1/Anxa3/Angpt2/Enpp2/Ccl24/Erap1	17
GO:0045834	positive regulation of lipid metabolic process	12/365	172/18112	0.000197151	0.00954591	0.00788859	Fgf1/Apoe/Rab38/Plin5/Pla2g4a/Zbtb20/Cd74/Mtln/Scp2/Adgrf5/Ccl21/Abcd1	12
GO:0046890	regulation of lipid biosynthetic process	13/365	198/18112	0.000197468	0.00954591	0.00788859	Fgf1/Apoe/Rab38/Fitm2/Fabp3/Acadvl/Plin5/Pla2g4a/Zbtb20/Cd74/Scp2/Adgrf5/Abcd1	13
GO:0042116	macrophage activation	9/365	101/18112	0.000203152	0.00970236	0.00801788	Pla2g4a/C5ar1/Casp1/Pla2g5/Clu/Adgrf5/Nampt/Hamp/Nmi	9
GO:0010675	regulation of cellular carbohydrate metabolic process	12/365	173/18112	0.000208083	0.00981954	0.00811472	Gpt2/Adra1b/Nupr1/Acadm/Hsd11b1/Gnb3/C1qtnf1/Gpt/Tigar/Mst1/Pdk2/Cyp2j4	12
GO:1901342	regulation of vasculature development	17/365	313/18112	0.000220614	0.0102884	0.00850219	Fgf1/Cd34/Gpr4/RT1-M3-1/C5ar1/Ecm1/Cma1/Dcn/Hspb6/Serpinf1/Notch4/Stat1/Anxa3/Angpt2/Enpp2/Ccl24/Erap1	17
GO:1905954	positive regulation of lipid localization	9/365	103/18112	0.000235704	0.0108289	0.00894882	Apoe/Fitm2/Fabp3/Plin5/Pla2g4a/Scp2/C1qtnf1/Acsl6/Lpl	9
GO:1905521	regulation of macrophage migration	6/365	44/18112	0.000237667	0.0108289	0.00894882	Il34/C5ar1/Rarres2/Slamf1/Mst1/Cmklr1	6
GO:0006457	protein folding	12/365	177/18112	0.000257131	0.0114838	0.00949002	Hsph1/Hspa1a/Sdf2l1/Hspa5/Pdia4/Cd74/Hspb6/Clu/Entpd5/Chordc1/Fkbp4/Samd13	12
GO:1905523	positive regulation of macrophage migration	5/365	29/18112	0.000257835	0.0114838	0.00949002	Il34/C5ar1/Rarres2/Slamf1/Cmklr1	5
GO:0006094	gluconeogenesis	8/365	83/18112	0.000266576	0.0116175	0.00960056	Gpt2/Acadm/Pgam2/Gpd2/Gpt/Mst1/Pdk2/Cyp2j4	8
GO:0044275	cellular carbohydrate catabolic process	6/365	45/18112	0.00026963	0.0116175	0.00960056	Adra1b/Neu2/Hsd11b1/Gpd2/Tigar/Pfkm	6
GO:0045823	positive regulation of heart contraction	6/365	45/18112	0.00026963	0.0116175	0.00960056	Gch1/Adra1b/Rgs4/Adra1d/Hrc/Smtn	6
GO:0032869	cellular response to insulin stimulus	15/365	261/18112	0.000281555	0.0120009	0.00991737	Gpt2/Trim72/C1qtnf9/Pik3r1/Pnpla3/Rpe65/Rarres2/Gpt/Stat1/Acsl6/Lpl/Pdk2/Pip4k2a/Ghr/Trarg1	15
GO:0009259	ribonucleotide metabolic process	19/365	382/18112	0.000294319	0.0124115	0.0102567	Nudt18/Atp2b2/Pde4a/Prkag3/Nupr1/Fitm2/Ogdh/Zbtb20/Gimap7/Acss1/Pgam2/Dguok/Entpd5/Tigar/Acsl6/Pdk2/Pfkm/Abcd1/Decr2	19
GO:0006734	NADH metabolic process	5/365	30/18112	0.000304331	0.0125683	0.0103862	Nudt12/Ogdh/Gpd2/Tigar/Pfkm	5
GO:0022409	positive regulation of cell-cell adhesion	16/365	292/18112	0.000304378	0.0125683	0.0103862	Plpp3/Pdcd1lg2/RT1-M3-1/Tfrc/Alox15/Rasal3/Spta1/Cd74/Dpp4/RT1-A2/Slamf1/Il2rg/Cd59/Ccl21/Capn1/Bcl6	16
GO:0019319	hexose biosynthetic process	8/365	85/18112	0.000314117	0.012769	0.0105521	Gpt2/Acadm/Pgam2/Gpd2/Gpt/Mst1/Pdk2/Cyp2j4	8
GO:0006941	striated muscle contraction	12/365	181/18112	0.00031568	0.012769	0.0105521	Adra1b/Scn4b/Myh6/Tnni3k/Myh14/Akap6/Dmpk/Chrnd/Asph/Pgam2/Smtn/Atp1a2	12
GO:0002685	regulation of leukocyte migration	14/365	236/18112	0.000324082	0.0129764	0.0107235	Aoc3/Il34/C5ar1/Kitlg/Ecm1/Cd74/Dpp4/Rarres2/Slamf1/Ccl21/Mst1/Cmklr1/Capn1/Ccl24	14
GO:0046460	neutral lipid biosynthetic process	6/365	47/18112	0.00034363	0.0133917	0.0110667	Pnpla3/Fitm2/Plin5/Pla2g4a/Acsl6/Lpl	6
GO:0046463	acylglycerol biosynthetic process	6/365	47/18112	0.00034363	0.0133917	0.0110667	Pnpla3/Fitm2/Plin5/Pla2g4a/Acsl6/Lpl	6
GO:0090257	regulation of muscle system process	15/365	266/18112	0.00034459	0.0133917	0.0110667	Adra1b/Tnni3k/Rgs4/Akap6/Prkag3/Ncf1/Dmpk/Asph/Hrc/Hspb6/Pi16/Hamp/Nol3/Smtn/Atp1a2	15
GO:0031349	positive regulation of defense response	16/365	296/18112	0.000353958	0.0134272	0.011096	Aoc3/Gpr4/RT1-M3-1/Sh2d1a/Nupr1/Pla2g4a/Casp1/Cd74/Pla2g5/Dpp4/RT1-A2/Mavs/Lpl/Nmi/Card9/Ccl24	16
GO:0019885	antigen processing and presentation of endogenous peptide antigen via MHC class I	5/365	31/18112	0.000356913	0.0134272	0.011096	Tap2/RT1-M3-1/RT1-A2/Tapbp/Erap1	5
GO:0034605	cellular response to heat	7/365	66/18112	0.000357366	0.0134272	0.011096	Fgf1/Cdkn1a/Bag3/Hspa1a/Cd34/Mapt/Chordc1	7
GO:0042060	wound healing	21/365	452/18112	0.000359051	0.0134272	0.011096	Fgf1/Tmeff2/Cdkn1a/Reg3g/Trim72/Cfh/Plpp3/Apoe/Cd34/Gpr4/Alox15/Pla2g4a/Dcn/Mustn1/Tspan8/Wfdc1/Entpd2/C1qtnf1/Serping1/Notch4/Myoz1	21
GO:0097530	granulocyte migration	11/365	158/18112	0.000367665	0.0136208	0.011256	Il34/Cklf/C5ar1/Cd74/Dpp4/Rarres2/Slamf1/Ccl21/Cmklr1/Cxcl9/Ccl24	11
GO:0019724	B cell mediated immunity	11/365	159/18112	0.00038802	0.0139776	0.0115508	Cfh/RT1-M3-1/C4a/Tfrc/Cd74/Serping1/RT1-A2/C1r/Fcer2/Card9/Bcl6	11
GO:0033559	unsaturated fatty acid metabolic process	10/365	134/18112	0.0003896	0.0139776	0.0115508	Hpgds/Cyp2d4/Mgll/Alox15/Pla2g4a/Cd74/Prxl2b/Abcd1/Decr2/Cyp2j4	10
GO:0050900	leukocyte migration	19/365	391/18112	0.000392941	0.0139776	0.0115508	Aoc3/Itga7/Il34/Cd34/Cklf/C5ar1/Kitlg/Ecm1/Cd74/Dpp4/Rarres2/Slamf1/Ccl21/Mst1/Cmklr1/Capn1/Cxcl9/Cxcl16/Ccl24	19
GO:1903039	positive regulation of leukocyte cell-cell adhesion	14/365	241/18112	0.000400475	0.0139776	0.0115508	Pdcd1lg2/RT1-M3-1/Tfrc/Rasal3/Spta1/Cd74/Dpp4/RT1-A2/Slamf1/Il2rg/Cd59/Ccl21/Capn1/Bcl6	14
GO:0031334	positive regulation of protein-containing complex assembly	13/365	213/18112	0.000401055	0.0139776	0.0115508	Cdc42ep3/Hspa1a/Mpp7/Lcp1/Tfrc/Alox15/Tppp3/Mapt/Mtln/Clu/Ccl21/Pde4dip/Ccl24	13
GO:0005996	monosaccharide metabolic process	15/365	270/18112	0.000403414	0.0139776	0.0115508	Gpt2/Adra1b/Pik3r1/Acadm/Pgam2/Gnb3/C1qtnf1/Gpd2/Fggy/Gpt/Tigar/Mst1/Pdk2/Pfkm/Cyp2j4	15
GO:0019693	ribose phosphate metabolic process	19/365	392/18112	0.000405497	0.0139776	0.0115508	Nudt18/Atp2b2/Pde4a/Prkag3/Nupr1/Fitm2/Ogdh/Zbtb20/Gimap7/Acss1/Pgam2/Dguok/Entpd5/Tigar/Acsl6/Pdk2/Pfkm/Abcd1/Decr2	19
GO:0006690	icosanoid metabolic process	10/365	135/18112	0.000413388	0.0139776	0.0115508	Hpgds/Cyp2d4/Mgll/Alox15/Ncf1/Pla2g4a/Cd74/Pla2g5/Prxl2b/Cyp2j4	10
GO:0010460	positive regulation of heart rate	5/365	32/18112	0.000416083	0.0139776	0.0115508	Gch1/Adra1b/Rgs4/Adra1d/Hrc	5
GO:0046475	glycerophospholipid catabolic process	5/365	32/18112	0.000416083	0.0139776	0.0115508	Gpcpd1/Pla2g4a/Pla2g5/Enpp2/Plb1	5
GO:0051085	chaperone cofactor-dependent protein refolding	5/365	32/18112	0.000416083	0.0139776	0.0115508	Hsph1/Hspa1a/Sdf2l1/Hspa5/Cd74	5
GO:0050819	negative regulation of coagulation	6/365	49/18112	0.000432646	0.0142918	0.0118105	Apoe/Cd34/Tspan8/C1qtnf1/Serping1/Hs3st5	6
GO:1903524	positive regulation of blood circulation	6/365	49/18112	0.000432646	0.0142918	0.0118105	Gch1/Adra1b/Rgs4/Adra1d/Hrc/Smtn	6
GO:0010906	regulation of glucose metabolic process	10/365	136/18112	0.000438371	0.0143612	0.0118679	Gpt2/Adra1b/Acadm/Gnb3/C1qtnf1/Gpt/Tigar/Mst1/Pdk2/Cyp2j4	10
GO:0050870	positive regulation of T cell activation	13/365	216/18112	0.000458205	0.0148879	0.0123031	Pdcd1lg2/RT1-M3-1/Tfrc/Rasal3/Spta1/Cd74/Dpp4/RT1-A2/Slamf1/Il2rg/Cd59/Ccl21/Bcl6	13
GO:0002478	antigen processing and presentation of exogenous peptide antigen	5/365	33/18112	0.000482359	0.0154199	0.0127428	Tap2/RT1-M3-1/Cd74/RT1-A2/Tapbp	5
GO:0002483	antigen processing and presentation of endogenous peptide antigen	5/365	33/18112	0.000482359	0.0154199	0.0127428	Tap2/RT1-M3-1/RT1-A2/Tapbp/Erap1	5
GO:0046364	monosaccharide biosynthetic process	8/365	91/18112	0.000499743	0.0156614	0.0129423	Gpt2/Acadm/Pgam2/Gpd2/Gpt/Mst1/Pdk2/Cyp2j4	8
GO:0006165	nucleoside diphosphate phosphorylation	9/365	114/18112	0.000501765	0.0156614	0.0129423	Prkag3/Nupr1/Ogdh/Zbtb20/Pgam2/Entpd5/Tigar/Pfkm/Decr2	9
GO:0019882	antigen processing and presentation	9/365	114/18112	0.000501765	0.0156614	0.0129423	Tap2/Fgl2/RT1-M3-1/Cd74/RT1-A2/Psmb9/Ccl21/Tapbp/Erap1	9
GO:0042572	retinol metabolic process	6/365	51/18112	0.000538693	0.0166826	0.0137863	Aldh1a1/Cyp2d4/Rpe65/Ttr/Cyp2j4/Plb1	6
GO:0019433	triglyceride catabolic process	5/365	34/18112	0.000556275	0.0170248	0.014069	Pnpla3/Mgll/Plin5/Lpl/Plb1	5
GO:1905952	regulation of lipid localization	11/365	166/18112	0.000558717	0.0170248	0.014069	Ttc39b/Apoe/Fitm2/Fabp3/Plin5/Pla2g4a/Scp2/C1qtnf1/Osbpl6/Acsl6/Lpl	11
GO:0043254	regulation of protein-containing complex assembly	20/365	435/18112	0.000562624	0.0170248	0.014069	Cdc42ep3/Hspa1a/Mpp7/Apoe/Hspa5/Lcp1/Tfrc/Alox15/Tppp3/Mapt/Spta1/Mtln/Clu/Ccl21/Nol3/Pde4dip/Fkbp4/Capg/Capn1/Ccl24	20
GO:0043500	muscle adaptation	10/365	141/18112	0.000582887	0.0175043	0.0144653	Myh6/Rgs4/Akap6/Prkag3/Pi16/Ar/Psmb9/Hamp/Nol3/Myoz1	10
GO:0042692	muscle cell differentiation	20/365	437/18112	0.000595813	0.0177579	0.0146749	Adra1b/Plpp7/Trim72/Cfh/Myh6/Rgs4/Akap6/Neu2/Acadm/Dmpk/Casp1/Mtln/Trdn/Tmem182/Myom2/Pi16/Hamp/Cfd/Cxcl9/Myoz1	20
GO:0046939	nucleotide phosphorylation	9/365	117/18112	0.000606553	0.0177737	0.0146879	Prkag3/Nupr1/Ogdh/Zbtb20/Pgam2/Entpd5/Tigar/Pfkm/Decr2	9
GO:1900037	regulation of cellular response to hypoxia	4/365	20/18112	0.000608704	0.0177737	0.0146879	Kcnk2/Cd34/Hyou1/Nol3	4
GO:0061045	negative regulation of wound healing	7/365	72/18112	0.000609793	0.0177737	0.0146879	Apoe/Cd34/Tspan8/Wfdc1/C1qtnf1/Serping1/Myoz1	7
GO:0006096	glycolytic process	8/365	94/18112	0.00062131	0.0179282	0.0148156	Prkag3/Nupr1/Ogdh/Zbtb20/Pgam2/Entpd5/Tigar/Pfkm	8
GO:0019318	hexose metabolic process	14/365	252/18112	0.00062414	0.0179282	0.0148156	Gpt2/Adra1b/Pik3r1/Acadm/Pgam2/Gnb3/C1qtnf1/Gpd2/Gpt/Tigar/Mst1/Pdk2/Pfkm/Cyp2j4	14
GO:0019883	antigen processing and presentation of endogenous antigen	5/365	35/18112	0.000638378	0.0182052	0.0150445	Tap2/RT1-M3-1/RT1-A2/Tapbp/Erap1	5
GO:0009395	phospholipid catabolic process	6/365	53/18112	0.00066391	0.0186129	0.0153815	Plbd1/Gpcpd1/Pla2g4a/Pla2g5/Enpp2/Plb1	6
GO:0046456	icosanoid biosynthetic process	6/365	53/18112	0.00066391	0.0186129	0.0153815	Hpgds/Alox15/Pla2g4a/Cd74/Pla2g5/Prxl2b	6
GO:0006757	ATP generation from ADP	8/365	95/18112	0.00066676	0.0186129	0.0153815	Prkag3/Nupr1/Ogdh/Zbtb20/Pgam2/Entpd5/Tigar/Pfkm	8
GO:0060326	cell chemotaxis	16/365	315/18112	0.00069618	0.0192468	0.0159053	Fgf1/Il34/Cklf/C5ar1/Cd74/Dpp4/Rarres2/Slamf1/Ackr3/Ccl21/Mst1/Cmklr1/Enpp2/Cxcl9/Cxcl16/Ccl24	16
GO:0002697	regulation of immune effector process	19/365	410/18112	0.000699178	0.0192468	0.0159053	Tap2/Cfh/Fgl2/Bst2/Cd37/RT1-M3-1/Sh2d1a/Tfrc/Ncf1/Cd74/Pla2g5/Serping1/Dpp4/RT1-A2/Slamf1/Cd59/Mavs/Fcer2/Bcl6	19
GO:0030522	intracellular receptor signaling pathway	14/365	256/18112	0.000728267	0.0196886	0.0162704	Zc3hav1/Thrb/Klf9/Nr3c2/Hspa1a/Alox15/Plin5/Rxrg/Ar/Trim16/Mavs/Nr1i2/Fkbp4/Cyp2j4	14
GO:0006650	glycerophospholipid metabolic process	15/365	286/18112	0.000732828	0.0196886	0.0162704	Serinc2/Pik3r1/Pnpla3/Rab38/Fabp3/Alox15/Gpcpd1/Chpt1/Pla2g4a/Pla2g5/Plaat1/Inpp4b/Enpp2/Pip4k2a/Plb1	15
GO:0002577	regulation of antigen processing and presentation	4/365	21/18112	0.000740061	0.0196886	0.0162704	Tap2/Fgl2/Cd74/Ccl21	4
GO:0046485	ether lipid metabolic process	4/365	21/18112	0.000740061	0.0196886	0.0162704	Chpt1/Pla2g4a/Pla2g5/Plaat1	4
GO:0071071	regulation of phospholipid biosynthetic process	4/365	21/18112	0.000740061	0.0196886	0.0162704	Rab38/Fabp3/Scp2/Adgrf5	4
GO:0032273	positive regulation of protein polymerization	8/365	97/18112	0.000765702	0.0202349	0.0167219	Cdc42ep3/Hspa1a/Alox15/Tppp3/Mapt/Ccl21/Pde4dip/Ccl24	8
GO:0001523	retinoid metabolic process	7/365	75/18112	0.00078042	0.0204873	0.0169304	Aldh1a1/Cyp2d4/Rpe65/Ttr/Rarres2/Cyp2j4/Plb1	7
GO:0002604	regulation of dendritic cell antigen processing and presentation	3/365	10/18112	0.000876732	0.0228643	0.0188947	Fgl2/Cd74/Ccl21	3
GO:0050729	positive regulation of inflammatory response	10/365	149/18112	0.000894678	0.0231798	0.0191554	Aoc3/Gpr4/Nupr1/Pla2g4a/Casp1/Cd74/RT1-A2/Lpl/Nmi/Ccl24	10
GO:0030595	leukocyte chemotaxis	13/365	233/18112	0.000929353	0.0239218	0.0197686	Il34/Cklf/C5ar1/Cd74/Dpp4/Rarres2/Slamf1/Ccl21/Mst1/Cmklr1/Cxcl9/Cxcl16/Ccl24	13
GO:0006936	muscle contraction	16/365	325/18112	0.000969467	0.0247933	0.0204888	Adra1b/Scn4b/Myh6/Tnni3k/Scn7a/Myh14/Akap6/Ncf1/Dmpk/Chrnd/Asph/Pgam2/Hspb6/Myom2/Smtn/Atp1a2	16
GO:0050671	positive regulation of lymphocyte proliferation	10/365	151/18112	0.000990965	0.0251807	0.0208089	Cdkn1a/Pdcd1lg2/Tfrc/Rasal3/Spta1/Cd74/RT1-A2/Slamf1/Cd59/Bcl6	10
GO:0070374	positive regulation of ERK1 and ERK2 cascade	13/365	235/18112	0.00100496	0.0253736	0.0209684	Fgf1/Dnajc27/Apoe/Alox15/C5ar1/Nqo2/Cd74/Pla2g5/Slamf1/Ackr3/Ccl21/Card9/Ccl24	13
GO:0002443	leukocyte mediated immunity	19/365	423/18112	0.00101182	0.0253852	0.0209779	Tap2/Cfh/Bst2/RT1-M3-1/Sh2d1a/C4a/Tfrc/Ncf1/Cd74/Serping1/Dpp4/RT1-A2/Slamf1/C1r/Mavs/Anxa3/Fcer2/Card9/Bcl6	19
GO:1902903	regulation of supramolecular fiber organization	18/365	391/18112	0.00103417	0.0257827	0.0213064	Tmeff2/Cdc42ep3/Gas2l1/Pik3r1/Hspa1a/Rgs4/Apoe/Alox15/Mapt/Spta1/Limch1/Clu/Ccl21/Pde4dip/Fkbp4/Capg/Capn1/Ccl24	18
GO:0019432	triglyceride biosynthetic process	5/365	39/18112	0.00106005	0.0261153	0.0215813	Pnpla3/Fitm2/Plin5/Acsl6/Lpl	5
GO:0006662	glycerol ether metabolic process	4/365	23/18112	0.00106069	0.0261153	0.0215813	Chpt1/Pla2g4a/Pla2g5/Plaat1	4
GO:0006956	complement activation	6/365	58/18112	0.00107593	0.0263271	0.0217564	Cfh/C4a/Serping1/Cd59/C1r/Cfd	6
GO:0032946	positive regulation of mononuclear cell proliferation	10/365	153/18112	0.00109558	0.0266435	0.0220178	Cdkn1a/Pdcd1lg2/Tfrc/Rasal3/Spta1/Cd74/RT1-A2/Slamf1/Cd59/Bcl6	10
GO:0019217	regulation of fatty acid metabolic process	8/365	103/18112	0.00113521	0.027321	0.0225777	Fabp3/Acadvl/Plin5/Pla2g4a/Cd74/Mtln/Pdk2/Abcd1	8
GO:0070372	regulation of ERK1 and ERK2 cascade	16/365	330/18112	0.00113723	0.027321	0.0225777	Ros1/Fgf1/Dnajc27/Apoe/Alox15/C5ar1/Nqo2/Cd74/Pla2g5/Ptprr/Tbc1d10c/Slamf1/Ackr3/Ccl21/Card9/Ccl24	16
GO:0016064	immunoglobulin mediated immune response	10/365	154/18112	0.00115118	0.0273785	0.0226252	Cfh/C4a/Tfrc/Cd74/Serping1/RT1-A2/C1r/Fcer2/Card9/Bcl6	10
GO:0002698	negative regulation of immune effector process	9/365	128/18112	0.0011546	0.0273785	0.0226252	Tap2/Fgl2/Bst2/RT1-M3-1/Serping1/RT1-A2/Slamf1/Cd59/Bcl6	9
GO:0006111	regulation of gluconeogenesis	6/365	59/18112	0.00117775	0.0273785	0.0226252	Gpt2/Acadm/Gpt/Mst1/Pdk2/Cyp2j4	6
GO:0002579	positive regulation of antigen processing and presentation	3/365	11/18112	0.00118756	0.0273785	0.0226252	Tap2/Cd74/Ccl21	3
GO:0033539	fatty acid beta-oxidation using acyl-CoA dehydrogenase	3/365	11/18112	0.00118756	0.0273785	0.0226252	Etfdh/Acadm/Acadvl	3
GO:2001280	positive regulation of unsaturated fatty acid biosynthetic process	3/365	11/18112	0.00118756	0.0273785	0.0226252	Pla2g4a/Cd74/Abcd1	3
GO:0050777	negative regulation of immune response	11/365	182/18112	0.00119266	0.0273785	0.0226252	Tap2/Fgl2/Usp18/RT1-M3-1/Alox15/Serping1/RT1-A2/Slamf1/Cd59/Nmi/Bcl6	11
GO:0022407	regulation of cell-cell adhesion	20/365	463/18112	0.00120819	0.0273785	0.0226252	Plpp3/Fgl2/Pdcd1lg2/Pik3r1/RT1-M3-1/Tfrc/Alox15/Rasal3/Spta1/Cd74/C1qtnf1/Dpp4/Notch4/RT1-A2/Slamf1/Il2rg/Cd59/Ccl21/Capn1/Bcl6	20
GO:0046031	ADP metabolic process	8/365	104/18112	0.00120869	0.0273785	0.0226252	Prkag3/Nupr1/Ogdh/Zbtb20/Pgam2/Entpd5/Tigar/Pfkm	8
GO:0051153	regulation of striated muscle cell differentiation	8/365	104/18112	0.00120869	0.0273785	0.0226252	Plpp7/Trim72/Rgs4/Akap6/Neu2/Dmpk/Pi16/Hamp	8
GO:0032271	regulation of protein polymerization	12/365	212/18112	0.00127839	0.0287928	0.0237939	Cdc42ep3/Hspa1a/Alox15/Tppp3/Mapt/Spta1/Ccl21/Pde4dip/Fkbp4/Capg/Capn1/Ccl24	12
GO:0045766	positive regulation of angiogenesis	11/365	184/18112	0.00130256	0.0289205	0.0238995	Fgf1/Cd34/C5ar1/Ecm1/Cma1/Hspb6/Notch4/Anxa3/Angpt2/Ccl24/Erap1	11
GO:1904018	positive regulation of vasculature development	11/365	184/18112	0.00130256	0.0289205	0.0238995	Fgf1/Cd34/C5ar1/Ecm1/Cma1/Hspb6/Notch4/Anxa3/Angpt2/Ccl24/Erap1	11
GO:0009266	response to temperature stimulus	13/365	242/18112	0.00131135	0.0289205	0.0238995	Fgf1/Cdkn1a/Myh6/Bag3/Hspa1a/Cd34/Acadm/Acadvl/Ucp3/Pla2g4a/Mapt/Chordc1/Lpl	13
GO:1905897	regulation of response to endoplasmic reticulum stress	7/365	82/18112	0.00132598	0.0289205	0.0238995	Pik3r1/Hspa1a/Hspa5/Manf/Nupr1/Hyou1/Clu	7
GO:0032102	negative regulation of response to external stimulus	18/365	400/18112	0.00133485	0.0289205	0.0238995	Tap2/Fgl2/Usp18/Apoe/Cd34/RT1-M3-1/Tspan8/Wfdc1/Pla2g5/C1qtnf1/Serping1/Dpp4/Serpinf1/RT1-A2/Hamp/Angpt2/Nmi/Myoz1	18
GO:0019884	antigen processing and presentation of exogenous antigen	5/365	41/18112	0.00133513	0.0289205	0.0238995	Tap2/RT1-M3-1/Cd74/RT1-A2/Tapbp	5
GO:1903725	regulation of phospholipid metabolic process	5/365	41/18112	0.00133513	0.0289205	0.0238995	Rab38/Fabp3/Gnb3/Scp2/Adgrf5	5
GO:0002688	regulation of leukocyte chemotaxis	9/365	132/18112	0.00143282	0.0307011	0.025371	Il34/C5ar1/Cd74/Dpp4/Rarres2/Slamf1/Ccl21/Mst1/Cmklr1	9
GO:0051282	regulation of sequestering of calcium ion	9/365	132/18112	0.00143282	0.0307011	0.025371	Akap6/Dhrs7c/Asph/Hrc/Mtln/Trdn/Ccl21/Nol3/Cxcl9	9
GO:0002474	antigen processing and presentation of peptide antigen via MHC class I	5/365	42/18112	0.00149087	0.0316032	0.0261164	Tap2/RT1-M3-1/RT1-A2/Tapbp/Erap1	5
GO:0046320	regulation of fatty acid oxidation	5/365	42/18112	0.00149087	0.0316032	0.0261164	Fabp3/Acadvl/Plin5/Mtln/Abcd1	5
GO:0016101	diterpenoid metabolic process	7/365	84/18112	0.00152665	0.0317091	0.0262039	Aldh1a1/Cyp2d4/Rpe65/Ttr/Rarres2/Cyp2j4/Plb1	7
GO:0002687	positive regulation of leukocyte migration	10/365	160/18112	0.0015352	0.0317091	0.0262039	Aoc3/Il34/C5ar1/Kitlg/Cd74/Rarres2/Slamf1/Ccl21/Cmklr1/Ccl24	10
GO:0008611	ether lipid biosynthetic process	3/365	12/18112	0.00155986	0.0317091	0.0262039	Chpt1/Pla2g4a/Pla2g5	3
GO:0032000	positive regulation of fatty acid beta-oxidation	3/365	12/18112	0.00155986	0.0317091	0.0262039	Plin5/Mtln/Abcd1	3
GO:0046504	glycerol ether biosynthetic process	3/365	12/18112	0.00155986	0.0317091	0.0262039	Chpt1/Pla2g4a/Pla2g5	3
GO:0097384	cellular lipid biosynthetic process	3/365	12/18112	0.00155986	0.0317091	0.0262039	Chpt1/Pla2g4a/Pla2g5	3
GO:1902947	regulation of tau-protein kinase activity	3/365	12/18112	0.00155986	0.0317091	0.0262039	Apoe/C5ar1/Clu	3
GO:1903265	positive regulation of tumor necrosis factor-mediated signaling pathway	3/365	12/18112	0.00155986	0.0317091	0.0262039	Hspa1a/Casp1/Casp4	3
GO:0051208	sequestering of calcium ion	9/365	134/18112	0.00159087	0.0321745	0.0265885	Akap6/Dhrs7c/Asph/Hrc/Mtln/Trdn/Ccl21/Nol3/Cxcl9	9
GO:0010662	regulation of striated muscle cell apoptotic process	6/365	63/18112	0.00166049	0.0332434	0.0274718	Bag3/Nupr1/Hspb6/Tigar/Nol3/Capn1	6
GO:0043470	regulation of carbohydrate catabolic process	6/365	63/18112	0.00166049	0.0332434	0.0274718	Adra1b/Nupr1/Zbtb20/Hsd11b1/Entpd5/Tigar	6
GO:0061041	regulation of wound healing	9/365	135/18112	0.00167497	0.0333648	0.0275721	Reg3g/Plpp3/Apoe/Cd34/Tspan8/Wfdc1/C1qtnf1/Serping1/Myoz1	9
GO:0034368	protein-lipid complex remodeling	4/365	26/18112	0.00170753	0.0336749	0.0278285	Apoe/Pla2g5/Pltp/Lpl	4
GO:0034369	plasma lipoprotein particle remodeling	4/365	26/18112	0.00170753	0.0336749	0.0278285	Apoe/Pla2g5/Pltp/Lpl	4
GO:0051235	maintenance of location	16/365	345/18112	0.00179495	0.0352237	0.0291084	Ttc39b/Apoe/Hspa5/Akap6/Fitm2/Plin5/Dhrs7c/Asph/Hrc/Mtln/Trdn/Srgn/Ccl21/Nol3/Lpl/Cxcl9	16
GO:0010657	muscle cell apoptotic process	8/365	111/18112	0.00183544	0.0358408	0.0296183	Bag3/Pik3r1/Nupr1/Dmpk/Hspb6/Tigar/Nol3/Capn1	8
GO:0007568	aging	17/365	379/18112	0.00186219	0.036185	0.0299027	Adra1b/Myh6/Aoc3/Pik3r1/Apoe/Tfrc/Ucp3/Pla2g4a/Adra1d/Dcn/Scp2/Serping1/Clu/Serpinf1/Nampt/Hamp/Capn1	17
GO:0032760	positive regulation of tumor necrosis factor production	8/365	112/18112	0.00194274	0.0368855	0.0304816	Pik3r1/Zbtb20/Clu/RT1-A2/Mavs/Lpl/Cyp2j4/Card9	8
GO:0009166	nucleotide catabolic process	6/365	65/18112	0.00195192	0.0368855	0.0304816	Nudt18/Pde4a/Nudt12/Fitm2/Nudt15/Abcd1	6
GO:0016540	protein autoprocessing	4/365	27/18112	0.00197299	0.0368855	0.0304816	Casp1/Hjv/Capn1/Casp4	4
GO:0032607	interferon-alpha production	4/365	27/18112	0.00197299	0.0368855	0.0304816	Zc3hav1/Stat1/Mavs/Nmi	4
GO:0032647	regulation of interferon-alpha production	4/365	27/18112	0.00197299	0.0368855	0.0304816	Zc3hav1/Stat1/Mavs/Nmi	4
GO:1900038	negative regulation of cellular response to hypoxia	3/365	13/18112	0.00199768	0.0368855	0.0304816	Cd34/Hyou1/Nol3	3
GO:1901503	ether biosynthetic process	3/365	13/18112	0.00199768	0.0368855	0.0304816	Chpt1/Pla2g4a/Pla2g5	3
GO:2000644	regulation of receptor catabolic process	3/365	13/18112	0.00199768	0.0368855	0.0304816	Apoe/Hamp/Dtx3l	3
GO:0051279	regulation of release of sequestered calcium ion into cytosol	7/365	88/18112	0.00199843	0.0368855	0.0304816	Akap6/Dhrs7c/Asph/Hrc/Trdn/Nol3/Cxcl9	7
GO:0002250	adaptive immune response	18/365	415/18112	0.0020006	0.0368855	0.0304816	Tap2/Cfh/RT1-M3-1/Sh2d1a/C4a/Tfrc/Alox15/Pla2g4a/Cd74/Serping1/Dpp4/RT1-A2/Slamf1/C1r/Fcer2/Card9/Erap1/Bcl6	18
GO:0051480	regulation of cytosolic calcium ion concentration	18/365	415/18112	0.0020006	0.0368855	0.0304816	Adra1b/Atp2b2/Akap6/Gpr4/C5ar1/Adra1d/Dhrs7c/Asph/Hrc/C1qtnf1/Trdn/Ackr3/Ccl21/Nol3/Atp1a2/Cmklr1/Cxcl9/Cdh23	18
GO:0002449	lymphocyte mediated immunity	15/365	317/18112	0.00203567	0.0368957	0.0304901	Tap2/Cfh/RT1-M3-1/Sh2d1a/C4a/Tfrc/Cd74/Serping1/Dpp4/RT1-A2/Slamf1/C1r/Fcer2/Card9/Bcl6	15
GO:0006195	purine nucleotide catabolic process	5/365	45/18112	0.00203839	0.0368957	0.0304901	Nudt18/Pde4a/Fitm2/Nudt15/Abcd1	5
GO:0046461	neutral lipid catabolic process	5/365	45/18112	0.00203839	0.0368957	0.0304901	Pnpla3/Mgll/Plin5/Lpl/Plb1	5
GO:0046464	acylglycerol catabolic process	5/365	45/18112	0.00203839	0.0368957	0.0304901	Pnpla3/Mgll/Plin5/Lpl/Plb1	5
GO:0046034	ATP metabolic process	14/365	286/18112	0.00208247	0.0375223	0.0310078	Cfh/Myh6/Hspa1a/Prkag3/Nupr1/Ogdh/Zbtb20/Pgam2/Dguok/Entpd5/Tigar/Pfkm/Atp1a2/Abcd1	14
GO:0048002	antigen processing and presentation of peptide antigen	6/365	66/18112	0.00211138	0.037871	0.0312961	Tap2/RT1-M3-1/Cd74/RT1-A2/Tapbp/Erap1	6
GO:0016485	protein processing	13/365	256/18112	0.00215951	0.03856	0.0318654	Sec11c/Pcsk4/Cma1/Casp1/Asph/Hjv/Fcmr/Srgn/Notch4/C1r/Nol3/Capn1/Casp4	13
GO:1903557	positive regulation of tumor necrosis factor superfamily cytokine production	8/365	114/18112	0.00217214	0.0386115	0.031908	Pik3r1/Zbtb20/Clu/RT1-A2/Mavs/Lpl/Cyp2j4/Card9	8
GO:0060537	muscle tissue development	20/365	487/18112	0.0021893	0.0387428	0.0320164	Kcnk2/Adra1b/Scx/Myh6/Rbfox1/Itga7/Myh14/Rgs4/Akap6/Nupr1/Acadm/Gpcpd1/Dcn/Chrnd/Rxrg/Myom2/Pi16/Hamp/Xirp2/Myoz1	20
GO:0042391	regulation of membrane potential	20/365	488/18112	0.00224169	0.0394936	0.0326369	Kcnk2/Kcnb1/Scn4b/Kcnip2/Nr3c2/Scn7a/Myh14/Rgs4/Akap6/Nalcn/Alox15/Fgf12/Dcn/Dmpk/Mapt/Casp1/Chrnd/Mtln/Trdn/Abcd1	20
GO:0018904	ether metabolic process	4/365	28/18112	0.00226566	0.0395643	0.0326953	Chpt1/Pla2g4a/Pla2g5/Plaat1	4
GO:0034367	protein-containing complex remodeling	4/365	28/18112	0.00226566	0.0395643	0.0326953	Apoe/Pla2g5/Pltp/Lpl	4
GO:0051651	maintenance of location in cell	12/365	228/18112	0.0023545	0.0407634	0.0336862	Apoe/Hspa5/Akap6/Dhrs7c/Asph/Hrc/Mtln/Trdn/Srgn/Ccl21/Nol3/Cxcl9	12
GO:0046394	carboxylic acid biosynthetic process	14/365	290/18112	0.00236493	0.0407634	0.0336862	Hpgds/Aldh1a1/Mgll/Acadvl/Alox15/Pla2g4a/Acss1/Cd74/Pla2g5/Prxl2b/Lpl/Tecrl/Abcd1/Decr2	14
GO:0044703	multi-organism reproductive process	15/365	322/18112	0.00236518	0.0407634	0.0336862	Reg3b/Klf9/Cyp2d4/Fgl2/Tppp3/Pla2g4a/Slc38a3/Mapt/Arhgdib/Ar/Nampt/Mst1/Fkbp4/Angpt2/Cyp2j4	15
GO:0070371	ERK1 and ERK2 cascade	16/365	355/18112	0.0023909	0.0410282	0.0339051	Ros1/Fgf1/Dnajc27/Apoe/Alox15/C5ar1/Nqo2/Cd74/Pla2g5/Ptprr/Tbc1d10c/Slamf1/Ackr3/Ccl21/Card9/Ccl24	16
GO:0007517	muscle organ development	16/365	356/18112	0.00245863	0.0418443	0.0345795	Scx/Trim72/Myh6/Ky/Rbfox1/Itga7/Myh14/Nupr1/Gpcpd1/Dcn/Chrnd/Rxrg/Myom2/Xirp2/Cavin4/Myoz1	16
GO:0010658	striated muscle cell apoptotic process	6/365	68/18112	0.00245957	0.0418443	0.0345795	Bag3/Nupr1/Hspb6/Tigar/Nol3/Capn1	6
GO:0030195	negative regulation of blood coagulation	5/365	47/18112	0.00247671	0.0419559	0.0346718	Apoe/Cd34/Tspan8/C1qtnf1/Serping1	5
GO:0009134	nucleoside diphosphate catabolic process	3/365	14/18112	0.00250476	0.0420715	0.0347673	Nudt18/Entpd2/Entpd5	3
GO:2001279	regulation of unsaturated fatty acid biosynthetic process	3/365	14/18112	0.00250476	0.0420715	0.0347673	Pla2g4a/Cd74/Abcd1	3
GO:0016053	organic acid biosynthetic process	14/365	292/18112	0.00251761	0.0421088	0.0347981	Hpgds/Aldh1a1/Mgll/Acadvl/Alox15/Pla2g4a/Acss1/Cd74/Pla2g5/Prxl2b/Lpl/Tecrl/Abcd1/Decr2	14
GO:0097529	myeloid leukocyte migration	12/365	230/18112	0.00252984	0.0421356	0.0348203	Il34/Cklf/C5ar1/Cd74/Dpp4/Rarres2/Slamf1/Ccl21/Mst1/Cmklr1/Cxcl9/Ccl24	12
GO:0006942	regulation of striated muscle contraction	7/365	92/18112	0.00257587	0.0425448	0.0351584	Adra1b/Tnni3k/Akap6/Dmpk/Asph/Smtn/Atp1a2	7
GO:1903035	negative regulation of response to wounding	7/365	92/18112	0.00257587	0.0425448	0.0351584	Apoe/Cd34/Tspan8/Wfdc1/C1qtnf1/Serping1/Myoz1	7
GO:0120254	olefinic compound metabolic process	10/365	172/18112	0.0026146	0.042843	0.0354048	Aldh1a1/Cyp2d4/Mgll/Rpe65/Alox15/Pla2g4a/Scp2/Ttr/Cyp2j4/Plb1	10
GO:0050905	neuromuscular process	11/365	201/18112	0.00261554	0.042843	0.0354048	Gch1/Atp2b2/Cfh/Agtpbp1/Rbfox1/Myh14/Fgf12/Dmpk/Chrnd/Slitrk6/Cdh23	11
GO:0003298	physiological muscle hypertrophy	5/365	48/18112	0.0027198	0.043649	0.0360709	Adra1b/Rgs4/Akap6/Pi16/Hamp	5
GO:0003301	physiological cardiac muscle hypertrophy	5/365	48/18112	0.0027198	0.043649	0.0360709	Adra1b/Rgs4/Akap6/Pi16/Hamp	5
GO:0045923	positive regulation of fatty acid metabolic process	5/365	48/18112	0.0027198	0.043649	0.0360709	Plin5/Pla2g4a/Cd74/Mtln/Abcd1	5
GO:0061049	cell growth involved in cardiac muscle cell development	5/365	48/18112	0.0027198	0.043649	0.0360709	Adra1b/Rgs4/Akap6/Pi16/Hamp	5
GO:1900047	negative regulation of hemostasis	5/365	48/18112	0.0027198	0.043649	0.0360709	Apoe/Cd34/Tspan8/C1qtnf1/Serping1	5
GO:0001676	long-chain fatty acid metabolic process	8/365	119/18112	0.00283928	0.0452998	0.0374351	Cyp2d4/Pnpla3/Mgll/Alox15/Pla2g4a/Acsl6/Abcd1/Cyp2j4	8
GO:0015909	long-chain fatty acid transport	6/365	70/18112	0.00284923	0.0452998	0.0374351	Apoe/Fabp3/Pla2g4a/Pla2g5/Acsl6/Abcd1	6
GO:0009408	response to heat	9/365	146/18112	0.00285695	0.0452998	0.0374351	Fgf1/Cdkn1a/Myh6/Bag3/Hspa1a/Cd34/Pla2g4a/Mapt/Chordc1	9
GO:0006721	terpenoid metabolic process	7/365	94/18112	0.0029088	0.0459382	0.0379626	Aldh1a1/Cyp2d4/Rpe65/Ttr/Rarres2/Cyp2j4/Plb1	7
GO:0032801	receptor catabolic process	4/365	30/18112	0.00293808	0.0462165	0.0381926	Apoe/Hamp/Capn1/Dtx3l	4
GO:0002920	regulation of humoral immune response	5/365	49/18112	0.00297971	0.0465649	0.0384805	Cfh/Cd37/Serping1/Cd59/Fcer2	5
GO:0002460	adaptive immune response based on somatic recombination of immune receptors built from immunoglobulin superfamily domains	15/365	330/18112	0.00298373	0.0465649	0.0384805	Tap2/Cfh/RT1-M3-1/C4a/Tfrc/Pla2g4a/Cd74/Serping1/Dpp4/RT1-A2/Slamf1/C1r/Fcer2/Card9/Bcl6	15
GO:1901653	cellular response to peptide	19/365	466/18112	0.00302792	0.0470694	0.0388974	Gpt2/Trim72/Klf9/C1qtnf9/Pik3r1/Pnpla3/Rpe65/Rarres2/Slc26a6/Nampt/Gpt/Stat1/Acsl6/Lpl/Pdk2/Casp4/Pip4k2a/Ghr/Trarg1	19
GO:0050818	regulation of coagulation	6/365	71/18112	0.00306054	0.0472323	0.0390321	Apoe/Cd34/Tspan8/C1qtnf1/Serping1/Hs3st5	6
GO:0010889	regulation of sequestering of triglyceride	3/365	15/18112	0.00308452	0.0472323	0.0390321	Fitm2/Plin5/Lpl	3
GO:0043471	regulation of cellular carbohydrate catabolic process	3/365	15/18112	0.00308452	0.0472323	0.0390321	Adra1b/Hsd11b1/Tigar	3
GO:0046474	glycerophospholipid biosynthetic process	10/365	176/18112	0.00308607	0.0472323	0.0390321	Pik3r1/Pnpla3/Rab38/Fabp3/Alox15/Chpt1/Pla2g4a/Pla2g5/Inpp4b/Pip4k2a	10
GO:0007565	female pregnancy	14/365	299/18112	0.00311733	0.0473958	0.0391672	Reg3b/Klf9/Cyp2d4/Tppp3/Pla2g4a/Slc38a3/Mapt/Arhgdib/Ar/Nampt/Mst1/Fkbp4/Angpt2/Cyp2j4	14
GO:0031348	negative regulation of defense response	12/365	236/18112	0.00312066	0.0473958	0.0391672	Tap2/Fgl2/Usp18/Apoe/RT1-M3-1/Wfdc1/Pla2g5/Serping1/Serpinf1/RT1-A2/Hamp/Nmi	12
GO:0002696	positive regulation of leukocyte activation	16/365	365/18112	0.00314323	0.0475564	0.0392999	Cdkn1a/Pdcd1lg2/RT1-M3-1/Tfrc/Pla2g4a/Rasal3/Spta1/Cd74/Dpp4/RT1-A2/Slamf1/Il2rg/Cd59/Ccl21/Hamp/Bcl6	16
GO:0072523	purine-containing compound catabolic process	5/365	50/18112	0.00325707	0.0490914	0.0405684	Nudt18/Pde4a/Fitm2/Nudt15/Abcd1	5
GO:0061050	regulation of cell growth involved in cardiac muscle cell development	4/365	31/18112	0.00332048	0.0496693	0.041046	Rgs4/Akap6/Pi16/Hamp	4
GO:0061082	myeloid leukocyte cytokine production	4/365	31/18112	0.00332048	0.0496693	0.041046	RT1-M3-1/Cd74/Mavs/Bcl6	4
GO:0051251	positive regulation of lymphocyte activation	14/365	302/18112	0.00340791	0.0507856	0.0419684	Cdkn1a/Pdcd1lg2/RT1-M3-1/Tfrc/Rasal3/Spta1/Cd74/Dpp4/RT1-A2/Slamf1/Il2rg/Cd59/Ccl21/Bcl6	14
GO:0070663	regulation of leukocyte proliferation	13/365	271/18112	0.00352402	0.0518319	0.0428331	Cdkn1a/Pdcd1lg2/Il34/RT1-M3-1/Tfrc/Kitlg/Rasal3/Spta1/Cd74/RT1-A2/Slamf1/Cd59/Bcl6	13
GO:0007519	skeletal muscle tissue development	11/365	209/18112	0.00352615	0.0518319	0.0428331	Scx/Rbfox1/Itga7/Myh14/Nupr1/Gpcpd1/Dcn/Chrnd/Rxrg/Myom2/Myoz1	11
GO:0044706	multi-multicellular organism process	15/365	336/18112	0.00353043	0.0518319	0.0428331	Reg3b/Klf9/Cyp2d4/Fgl2/Tppp3/Pla2g4a/Slc38a3/Mapt/Arhgdib/Ar/Nampt/Mst1/Fkbp4/Angpt2/Cyp2j4	15
GO:1903037	regulation of leukocyte cell-cell adhesion	15/365	336/18112	0.00353043	0.0518319	0.0428331	Fgl2/Pdcd1lg2/RT1-M3-1/Tfrc/Rasal3/Spta1/Cd74/Dpp4/RT1-A2/Slamf1/Il2rg/Cd59/Ccl21/Capn1/Bcl6	15
GO:0090207	regulation of triglyceride metabolic process	5/365	51/18112	0.00355255	0.0519642	0.0429425	Thrb/Apoe/Fitm2/Plin5/Gnb3	5
GO:0050920	regulation of chemotaxis	12/365	241/18112	0.0036943	0.0537164	0.0443905	Fgf1/Il34/C5ar1/Cd74/Dpp4/Rarres2/Slamf1/Ccl21/Mst1/Cmklr1/Angpt2/Cxcl9	12
GO:0001516	prostaglandin biosynthetic process	4/365	32/18112	0.00373539	0.0537164	0.0443905	Hpgds/Pla2g4a/Cd74/Prxl2b	4
GO:0046457	prostanoid biosynthetic process	4/365	32/18112	0.00373539	0.0537164	0.0443905	Hpgds/Pla2g4a/Cd74/Prxl2b	4
GO:0002468	dendritic cell antigen processing and presentation	3/365	16/18112	0.0037401	0.0537164	0.0443905	Fgl2/Cd74/Ccl21	3
GO:0035358	regulation of peroxisome proliferator activated receptor signaling pathway	3/365	16/18112	0.0037401	0.0537164	0.0443905	Alox15/Plin5/Cyp2j4	3
GO:0032640	tumor necrosis factor production	10/365	182/18112	0.00391788	0.055865	0.046166	Pik3r1/Cd34/Zbtb20/Clu/RT1-A2/Slamf1/Mavs/Lpl/Cyp2j4/Card9	10
GO:0032680	regulation of tumor necrosis factor production	10/365	182/18112	0.00391788	0.055865	0.046166	Pik3r1/Cd34/Zbtb20/Clu/RT1-A2/Slamf1/Mavs/Lpl/Cyp2j4/Card9	10
GO:0055117	regulation of cardiac muscle contraction	6/365	75/18112	0.00402441	0.0570529	0.0471477	Adra1b/Tnni3k/Akap6/Asph/Smtn/Atp1a2	6
GO:0050830	defense response to Gram-positive bacterium	8/365	126/18112	0.00402997	0.0570529	0.0471477	Reg3b/Reg3g/Ncf1/C5ar1/Rarres2/RT1-A2/Hamp/Card9	8
GO:0002718	regulation of cytokine production involved in immune response	7/365	100/18112	0.00410737	0.0579418	0.0478822	Bst2/RT1-M3-1/Cd74/RT1-A2/Slamf1/Mavs/Bcl6	7
GO:0007159	leukocyte cell-cell adhesion	16/365	376/18112	0.0041868	0.0588528	0.0486351	Cfh/Fgl2/Pdcd1lg2/RT1-M3-1/Tfrc/Rasal3/Spta1/Cd74/Dpp4/RT1-A2/Slamf1/Il2rg/Cd59/Ccl21/Capn1/Bcl6	16
GO:0071346	cellular response to interferon-gamma	8/365	127/18112	0.00422746	0.0592143	0.0489338	Cfh/Casp1/Slc26a6/Stat1/Ccl21/Capg/Nmi/Ccl24	8
GO:0045785	positive regulation of cell adhesion	19/365	481/18112	0.00426045	0.0594663	0.0491421	Plpp3/Pdcd1lg2/RT1-M3-1/Tfrc/Alox15/Rasal3/Spta1/Lims2/Cd74/Vtn/Dpp4/RT1-A2/Slamf1/Il2rg/Cd59/Ccl21/Enpp2/Capn1/Bcl6	19
GO:0002704	negative regulation of leukocyte mediated immunity	6/365	76/18112	0.00429693	0.0595561	0.0492162	Tap2/Bst2/RT1-M3-1/RT1-A2/Slamf1/Bcl6	6
GO:0045824	negative regulation of innate immune response	6/365	76/18112	0.00429693	0.0595561	0.0492162	Tap2/Usp18/RT1-M3-1/Serping1/RT1-A2/Nmi	6
GO:0071706	tumor necrosis factor superfamily cytokine production	10/365	185/18112	0.00439552	0.0604994	0.0499958	Pik3r1/Cd34/Zbtb20/Clu/RT1-A2/Slamf1/Mavs/Lpl/Cyp2j4/Card9	10
GO:1903555	regulation of tumor necrosis factor superfamily cytokine production	10/365	185/18112	0.00439552	0.0604994	0.0499958	Pik3r1/Cd34/Zbtb20/Clu/RT1-A2/Slamf1/Mavs/Lpl/Cyp2j4/Card9	10
GO:0042416	dopamine biosynthetic process	3/365	17/18112	0.00447433	0.0613711	0.0507162	Gch1/Cyp2d4/Epas1	3
GO:0006953	acute-phase response	5/365	54/18112	0.00455409	0.0622497	0.0514422	Reg3b/Reg3g/Tfrc/Pla2g4a/Hamp	5
GO:0050688	regulation of defense response to virus	6/365	77/18112	0.00458284	0.0624274	0.051589	Zc3hav1/Fgl2/Cd37/Stat1/Mavs/Dtx3l	6
GO:0051258	protein polymerization	13/365	280/18112	0.00463369	0.0628385	0.0519288	Cdc42ep3/Hspa1a/Alox15/Tppp3/Mapt/Spta1/Vtn/Ccl21/Pde4dip/Fkbp4/Capg/Capn1/Ccl24	13
GO:0051209	release of sequestered calcium ion into cytosol	8/365	129/18112	0.00464472	0.0628385	0.0519288	Akap6/Dhrs7c/Asph/Hrc/Trdn/Ccl21/Nol3/Cxcl9	8
GO:0044849	estrous cycle	4/365	34/18112	0.00466779	0.0629358	0.0520092	Reg3b/Aldh1a1/Clu/Enpp2	4
GO:0000302	response to reactive oxygen species	13/365	281/18112	0.00477263	0.0641313	0.0529971	Gch1/Reg3b/Hsph1/Cfh/Ucp3/Ncf1/Pla2g4a/Sod3/Nudt15/Stat1/Nol3/Pdk2/Capn1	13
GO:0002367	cytokine production involved in immune response	7/365	103/18112	0.00483124	0.0642653	0.0531078	Bst2/RT1-M3-1/Cd74/RT1-A2/Slamf1/Mavs/Bcl6	7
GO:0002690	positive regulation of leukocyte chemotaxis	7/365	103/18112	0.00483124	0.0642653	0.0531078	Il34/C5ar1/Cd74/Rarres2/Slamf1/Ccl21/Cmklr1	7
GO:0030593	neutrophil chemotaxis	7/365	103/18112	0.00483124	0.0642653	0.0531078	Cklf/C5ar1/Cd74/Dpp4/Ccl21/Cxcl9/Ccl24	7
GO:0051283	negative regulation of sequestering of calcium ion	8/365	130/18112	0.00486486	0.0644764	0.0532823	Akap6/Dhrs7c/Asph/Hrc/Trdn/Ccl21/Nol3/Cxcl9	8
GO:0009620	response to fungus	6/365	78/18112	0.00488251	0.0644764	0.0532823	Pik3r1/Ncf1/Pla2g5/Rarres2/Hamp/Card9	6
GO:0071674	mononuclear cell migration	10/365	188/18112	0.00491793	0.0644764	0.0532823	Il34/Cklf/C5ar1/Ecm1/Rarres2/Slamf1/Ccl21/Cmklr1/Cxcl16/Ccl24	10
GO:0001961	positive regulation of cytokine-mediated signaling pathway	5/365	55/18112	0.00492844	0.0644764	0.0532823	Hspa1a/Casp1/Cd74/Mavs/Casp4	5
GO:0010823	negative regulation of mitochondrion organization	5/365	55/18112	0.00492844	0.0644764	0.0532823	Hspa1a/Tfrc/Mapt/Tigar/Nol3	5
GO:0007009	plasma membrane organization	9/365	159/18112	0.00501347	0.0653731	0.0540233	Tmeff2/Trim72/Spta1/Clu/Ar/Plscr2/Pacsin2/Folr2/Abcd1	9
GO:0030282	bone mineralization	8/365	131/18112	0.0050929	0.066191	0.0546992	Phospho1/Alox15/Pla2g4a/Rflnb/Ecm1/Mgp/Omd/Srgn	8
GO:0070997	neuron death	18/365	454/18112	0.00513552	0.0665268	0.0549767	Reg3b/Kcnb1/Rilpl1/Thrb/Apoe/Hspa5/Cd34/Nupr1/C5ar1/Hyou1/Mapt/Casp1/Nqo2/Clu/Serpinf1/Nampt/Tigar/Ghr	18
GO:0002819	regulation of adaptive immune response	11/365	220/18112	0.00517526	0.0668232	0.0552217	Tap2/RT1-M3-1/Tfrc/Alox15/Pla2g4a/Dpp4/RT1-A2/Slamf1/Fcer2/Card9/Bcl6	11
GO:0034612	response to tumor necrosis factor	13/365	284/18112	0.0052097	0.0668586	0.0552509	Gch1/Reg3b/Hspa1a/Apoe/Casp1/Entpd2/Stat1/Ccl21/Hamp/Nol3/Casp4/Cxcl16/Ccl24	13
GO:0007584	response to nutrient	14/365	317/18112	0.00521173	0.0668586	0.0552509	Pik3r1/Tfrc/Acadm/Ucp3/Pla2g4a/Ggcx/Mapt/Mgp/Stat1/Hamp/Folr2/Acsl6/Lpl/Pdk2	14
GO:0050867	positive regulation of cell activation	16/365	385/18112	0.00523831	0.0669828	0.0553536	Cdkn1a/Pdcd1lg2/RT1-M3-1/Tfrc/Pla2g4a/Rasal3/Spta1/Cd74/Dpp4/RT1-A2/Slamf1/Il2rg/Cd59/Ccl21/Hamp/Bcl6	16
GO:0006103	2-oxoglutarate metabolic process	3/365	18/18112	0.00528982	0.0669932	0.0553621	Gpt2/Ogdh/Phyh	3
GO:0030730	sequestering of triglyceride	3/365	18/18112	0.00528982	0.0669932	0.0553621	Fitm2/Plin5/Lpl	3
GO:0055119	relaxation of cardiac muscle	3/365	18/18112	0.00528982	0.0669932	0.0553621	Akap6/Hrc/Atp1a2	3
GO:0010660	regulation of muscle cell apoptotic process	7/365	105/18112	0.00536458	0.0677235	0.0559657	Bag3/Pik3r1/Nupr1/Hspb6/Tigar/Nol3/Capn1	7
GO:0032370	positive regulation of lipid transport	6/365	80/18112	0.0055247	0.0695235	0.0574532	Apoe/Fabp3/Pla2g4a/Scp2/C1qtnf1/Acsl6	6
GO:0001959	regulation of cytokine-mediated signaling pathway	8/365	133/18112	0.00557344	0.0699149	0.0577766	Usp18/Hspa1a/Ecm1/Casp1/Cd74/Mavs/Nol3/Casp4	8
GO:0031331	positive regulation of cellular catabolic process	18/365	458/18112	0.0056111	0.0701653	0.0579835	Adra1b/Zc3hav1/Agtpbp1/Fyco1/Bag3/Hspa1a/Apoe/Nupr1/Plin5/Dcn/Zbtb20/Mtln/Clu/Entpd5/Hamp/Abcd1/Pip4k2a/Dtx3l	18
GO:0006091	generation of precursor metabolites and energy	18/365	459/18112	0.00573546	0.0709449	0.0586278	Adra1b/Prkag3/Nupr1/Etfdh/Acadm/Ogdh/Zbtb20/Nqo2/Pgam2/Hsd11b1/Mtln/Dguok/Entpd5/Adgrf5/Steap4/Tigar/Pfkm/Abcd1	18
GO:0008299	isoprenoid biosynthetic process	4/365	36/18112	0.00574503	0.0709449	0.0586278	Aldh1a1/Rpe65/Crppa/Dhdds	4
GO:0031342	negative regulation of cell killing	4/365	36/18112	0.00574503	0.0709449	0.0586278	Tap2/RT1-M3-1/RT1-A2/Cd59	4
GO:0090022	regulation of neutrophil chemotaxis	4/365	36/18112	0.00574503	0.0709449	0.0586278	C5ar1/Cd74/Dpp4/Ccl21	4
GO:0060048	cardiac muscle contraction	8/365	134/18112	0.0058263	0.071725	0.0592725	Adra1b/Scn4b/Myh6/Tnni3k/Akap6/Asph/Smtn/Atp1a2	8
GO:0071375	cellular response to peptide hormone stimulus	16/365	390/18112	0.0059096	0.0725253	0.0599338	Gpt2/Trim72/C1qtnf9/Pik3r1/Pnpla3/Rpe65/Rarres2/Slc26a6/Gpt/Stat1/Acsl6/Lpl/Pdk2/Pip4k2a/Ghr/Trarg1	16
GO:2001243	negative regulation of intrinsic apoptotic signaling pathway	7/365	107/18112	0.0059409	0.0726843	0.0600652	Hsph1/Hspa1a/Hyou1/Cd74/Clu/Ackr3/Nol3	7
GO:0019221	cytokine-mediated signaling pathway	17/365	426/18112	0.00605186	0.0736633	0.0608742	Usp18/Hspa1a/Il34/Ecm1/Casp1/Cd74/Il2rg/Stat1/Ackr3/Mavs/Ccl21/Nol3/Nmi/Casp4/Cxcl9/Ccl24/Ghr	17
GO:0002526	acute inflammatory response	8/365	135/18112	0.0060878	0.0736633	0.0608742	Reg3b/Reg3g/Aoc3/Nupr1/Tfrc/Pla2g4a/RT1-A2/Hamp	8
GO:0060538	skeletal muscle organ development	11/365	225/18112	0.00610253	0.0736633	0.0608742	Scx/Rbfox1/Itga7/Myh14/Nupr1/Gpcpd1/Dcn/Chrnd/Rxrg/Myom2/Myoz1	11
GO:0046683	response to organophosphorus	10/365	194/18112	0.00610831	0.0736633	0.0608742	Pik3r1/Hspa5/Akap6/Casp1/Asph/Pla2g5/Slc26a6/Trim16/Stat1/Pde3a	10
GO:0002274	myeloid leukocyte activation	12/365	257/18112	0.00612226	0.0736633	0.0608742	Cd37/Pla2g4a/C5ar1/Casp1/Pla2g5/Clu/Slamf1/Adgrf5/Nampt/Anxa3/Hamp/Nmi	12
GO:0001819	positive regulation of cytokine production	19/365	498/18112	0.00613241	0.0736633	0.0608742	Zc3hav1/Pik3r1/Hspa1a/Cd34/RT1-M3-1/C5ar1/Zbtb20/Casp1/Cd74/Clu/Trim16/RT1-A2/Slamf1/Stat1/Mavs/Lpl/Casp4/Cyp2j4/Card9	19
GO:0035641	locomotory exploration behavior	3/365	19/18112	0.00618889	0.073672	0.0608814	Apoe/Dpp4/Atp1a2	3
GO:0070206	protein trimerization	3/365	19/18112	0.00618889	0.073672	0.0608814	RT1-M3-1/Cd74/Steap4	3
GO:0090083	regulation of inclusion body assembly	3/365	19/18112	0.00618889	0.073672	0.0608814	Hspa1a/Apoe/Clu	3
GO:0060249	anatomical structure homeostasis	15/365	358/18112	0.00628092	0.0745436	0.0616017	Scx/Atp2b2/Bag3/Aldh1a1/Cd34/Rpe65/Tfrc/Pla2g4a/Epas1/Rp1/Fggy/Adgrf5/Hamp/Pfkm/Cdh23	15
GO:0022617	extracellular matrix disassembly	4/365	37/18112	0.00634086	0.0750304	0.062004	Tpsab1/Lcp1/Cma1/Dpp4	4
GO:0014902	myotube differentiation	8/365	137/18112	0.00663746	0.077934	0.0644035	Plpp7/Trim72/Neu2/Dmpk/Casp1/Trdn/Tmem182/Cxcl9	8
GO:0030278	regulation of ossification	8/365	137/18112	0.00663746	0.077934	0.0644035	Tob2/Thrb/Pla2g4a/Rflnb/Ecm1/Mgp/Omd/Srgn	8
GO:0050873	brown fat cell differentiation	5/365	59/18112	0.00664523	0.077934	0.0644035	Fndc5/Fabp3/Rarres2/Aldh6a1/Selenbp1	5
GO:0048469	cell maturation	11/365	228/18112	0.00671864	0.0785625	0.0649229	Cdkn1a/Kcnb1/Kcnip2/Anks1a/Ntn4/Pcsk4/Epas1/Bfsp2/Slc26a6/Ccl21/Pde3a	11
GO:0002262	myeloid cell homeostasis	10/365	197/18112	0.00678204	0.0790707	0.0653428	Cfh/Gas2l1/Hspa1a/Epas1/Kitlg/Adgrf5/Stat1/Hamp/Dnase2/Bcl6	10
GO:0002824	positive regulation of adaptive immune response based on somatic recombination of immune receptors built from immunoglobulin superfamily domains	8/365	138/18112	0.00692599	0.0801409	0.0662272	Tap2/RT1-M3-1/Tfrc/Pla2g4a/RT1-A2/Slamf1/Fcer2/Card9	8
GO:0045089	positive regulation of innate immune response	8/365	138/18112	0.00692599	0.0801409	0.0662272	RT1-M3-1/Sh2d1a/Pla2g5/Dpp4/RT1-A2/Mavs/Nmi/Card9	8
GO:0001906	cell killing	11/365	229/18112	0.00693449	0.0801409	0.0662272	Tap2/Cfh/RT1-M3-1/Sh2d1a/Ncf1/RT1-A2/Cd59/Ccl21/Hamp/Fcer2/Cxcl9	11
GO:0007031	peroxisome organization	4/365	38/18112	0.00697632	0.0803899	0.066433	Plaat1/Scp2/Mavs/Abcd1	4
GO:0002715	regulation of natural killer cell mediated immunity	5/365	60/18112	0.00713236	0.0814276	0.0672905	Tap2/RT1-M3-1/Sh2d1a/Dpp4/RT1-A2	5
GO:0010665	regulation of cardiac muscle cell apoptotic process	5/365	60/18112	0.00713236	0.0814276	0.0672905	Nupr1/Hspb6/Tigar/Nol3/Capn1	5
GO:0050832	defense response to fungus	5/365	60/18112	0.00713236	0.0814276	0.0672905	Ncf1/Pla2g5/Rarres2/Hamp/Card9	5
GO:0043129	surfactant homeostasis	3/365	20/18112	0.00717363	0.0814276	0.0672905	Pla2g4a/Epas1/Adgrf5	3
GO:0061760	antifungal innate immune response	3/365	20/18112	0.00717363	0.0814276	0.0672905	Pla2g5/Rarres2/Card9	3
GO:0008344	adult locomotory behavior	7/365	111/18112	0.0072307	0.0814276	0.0672905	Agtpbp1/Fgf12/Mapt/Prex2/Atp1a2/Slitrk6/Cdh23	7
GO:0042102	positive regulation of T cell proliferation	7/365	111/18112	0.0072307	0.0814276	0.0672905	Pdcd1lg2/Tfrc/Rasal3/Spta1/RT1-A2/Slamf1/Cd59	7
GO:1902106	negative regulation of leukocyte differentiation	7/365	111/18112	0.0072307	0.0814276	0.0672905	Tob2/Fgl2/Pik3r1/RT1-M3-1/Cd74/Inpp4b/Bcl6	7
GO:0071695	anatomical structure maturation	13/365	296/18112	0.00728932	0.081808	0.0676049	Cdkn1a/Kcnb1/Kcnip2/Anks1a/Ntn4/Phospho1/Pcsk4/Epas1/Bfsp2/Rflnb/Slc26a6/Ccl21/Pde3a	13
GO:0007626	locomotory behavior	12/365	263/18112	0.00730576	0.081808	0.0676049	Adra1b/Atp2b2/Agtpbp1/Apoe/Fgf12/Mapt/Selenop/Dpp4/Prex2/Atp1a2/Slitrk6/Cdh23	12
GO:0030500	regulation of bone mineralization	6/365	85/18112	0.0073979	0.0823915	0.0680871	Pla2g4a/Rflnb/Ecm1/Mgp/Omd/Srgn	6
GO:0006937	regulation of muscle contraction	9/365	169/18112	0.00739944	0.0823915	0.0680871	Adra1b/Tnni3k/Akap6/Ncf1/Dmpk/Asph/Hspb6/Smtn/Atp1a2	9
GO:0002832	negative regulation of response to biotic stimulus	7/365	112/18112	0.00758323	0.0842015	0.0695829	Tap2/Fgl2/Usp18/RT1-M3-1/Serping1/RT1-A2/Nmi	7
GO:0007204	positive regulation of cytosolic calcium ion concentration	15/365	366/18112	0.00763097	0.0844949	0.0698253	Adra1b/Akap6/Gpr4/C5ar1/Adra1d/Dhrs7c/Asph/Hrc/C1qtnf1/Trdn/Ackr3/Ccl21/Nol3/Cmklr1/Cxcl9	15
GO:0071827	plasma lipoprotein particle organization	4/365	39/18112	0.00765247	0.0844969	0.0698269	Apoe/Pla2g5/Pltp/Lpl	4
GO:0045913	positive regulation of carbohydrate metabolic process	6/365	86/18112	0.00782148	0.0861231	0.0711709	Gpt2/Adra1b/Zbtb20/Entpd5/Gpt/Cyp2j4	6
GO:0042180	cellular ketone metabolic process	11/365	233/18112	0.00785267	0.0862271	0.0712567	Fabp3/Acadvl/Plin5/Pla2g4a/Nqo2/Cd74/Mtln/Scp2/Coq8a/Pdk2/Abcd1	11
GO:1903707	negative regulation of hemopoiesis	7/365	113/18112	0.00794831	0.0867527	0.0716911	Tob2/Fgl2/Pik3r1/RT1-M3-1/Cd74/Inpp4b/Bcl6	7
GO:0002705	positive regulation of leukocyte mediated immunity	9/365	171/18112	0.00796619	0.0867527	0.0716911	Tap2/RT1-M3-1/Sh2d1a/Tfrc/Dpp4/RT1-A2/Slamf1/Mavs/Fcer2	9
GO:0055088	lipid homeostasis	9/365	171/18112	0.00796619	0.0867527	0.0716911	Ttc39b/Apoe/Pnpla3/Fitm2/Fabp3/Zbtb20/Mtln/Lpl/Abcd1	9
GO:0002821	positive regulation of adaptive immune response	8/365	142/18112	0.00817578	0.0883425	0.0730049	Tap2/RT1-M3-1/Tfrc/Pla2g4a/RT1-A2/Slamf1/Fcer2/Card9	8
GO:0060760	positive regulation of response to cytokine stimulus	5/365	62/18112	0.00818038	0.0883425	0.0730049	Hspa1a/Casp1/Cd74/Mavs/Casp4	5
GO:0001976	nervous system process involved in regulation of systemic arterial blood pressure	3/365	21/18112	0.0082459	0.0883425	0.0730049	Adra1b/Manf/Adra1d	3
GO:0007494	midgut development	3/365	21/18112	0.0082459	0.0883425	0.0730049	Reg3b/Aldh1a1/Casp1	3
GO:0030502	negative regulation of bone mineralization	3/365	21/18112	0.0082459	0.0883425	0.0730049	Rflnb/Ecm1/Srgn	3
GO:0140448	signaling receptor ligand precursor processing	3/365	21/18112	0.0082459	0.0883425	0.0730049	Pcsk4/Cma1/Casp1	3
GO:0014897	striated muscle hypertrophy	7/365	114/18112	0.00832619	0.0884799	0.0731185	Adra1b/Myh6/Rgs4/Akap6/Pi16/Ar/Hamp	7
GO:0010664	negative regulation of striated muscle cell apoptotic process	4/365	40/18112	0.00837033	0.0884799	0.0731185	Bag3/Nupr1/Hspb6/Nol3	4
GO:0048009	insulin-like growth factor receptor signaling pathway	4/365	40/18112	0.00837033	0.0884799	0.0731185	Trim72/Pik3r1/Ar/Ghr	4
GO:0055090	acylglycerol homeostasis	4/365	40/18112	0.00837033	0.0884799	0.0731185	Apoe/Fitm2/Mtln/Lpl	4
GO:0070328	triglyceride homeostasis	4/365	40/18112	0.00837033	0.0884799	0.0731185	Apoe/Fitm2/Mtln/Lpl	4
GO:0045444	fat cell differentiation	12/365	268/18112	0.00842351	0.0888053	0.0733874	Fndc5/Pnpla3/Fabp3/Aamdc/Gnb3/Rarres2/Adgrf5/Steap4/Aldh6a1/Lpl/Cmklr1/Selenbp1	12
GO:0030336	negative regulation of cell migration	13/365	302/18112	0.00855077	0.0898237	0.0742289	Tmeff2/Bst2/Apoe/Dcn/Arhgdib/Cd74/Ptprr/Limch1/Scp2/Dpp4/Serpinf1/Ccl21/Angpt2	13
GO:1902904	negative regulation of supramolecular fiber organization	9/365	173/18112	0.00856543	0.0898237	0.0742289	Tmeff2/Gas2l1/Pik3r1/Apoe/Spta1/Clu/Fkbp4/Capg/Capn1	9
GO:0019218	regulation of steroid metabolic process	7/365	115/18112	0.00871713	0.0907199	0.0749696	Fgf1/Thrb/Ttc39b/Apoe/Acadvl/Gnb3/Scp2	7
GO:0050848	regulation of calcium-mediated signaling	6/365	88/18112	0.00872057	0.0907199	0.0749696	Akap6/Mapt/Tbc1d10c/Pdk2/Cmklr1/Myoz1	6
GO:0060420	regulation of heart growth	6/365	88/18112	0.00872057	0.0907199	0.0749696	Kcnk2/Myh6/Rgs4/Akap6/Pi16/Hamp	6
GO:0002707	negative regulation of lymphocyte mediated immunity	5/365	63/18112	0.00874243	0.0907199	0.0749696	Tap2/RT1-M3-1/RT1-A2/Slamf1/Bcl6	5
GO:0060759	regulation of response to cytokine stimulus	8/365	144/18112	0.00886069	0.0917069	0.0757852	Usp18/Hspa1a/Ecm1/Casp1/Cd74/Mavs/Nol3/Casp4	8
GO:0014896	muscle hypertrophy	7/365	116/18112	0.00912139	0.092994	0.0768488	Adra1b/Myh6/Rgs4/Akap6/Pi16/Ar/Hamp	7
GO:0042445	hormone metabolic process	11/365	238/18112	0.0091304	0.092994	0.0768488	Aldh1a1/Cyp2d4/Rpe65/Pcsk4/Hsd11b1/Gnb3/Scp2/Ttr/Cyp2j4/Ghr/Plb1	11
GO:0006739	NADP metabolic process	4/365	41/18112	0.00913089	0.092994	0.0768488	Me1/Nudt12/Hsd11b1/Tigar	4
GO:0032365	intracellular lipid transport	4/365	41/18112	0.00913089	0.092994	0.0768488	Fabp3/Scp2/Abcd1/Pip4k2a	4
GO:0051154	negative regulation of striated muscle cell differentiation	4/365	41/18112	0.00913089	0.092994	0.0768488	Plpp7/Trim72/Rgs4/Pi16	4
GO:0006637	acyl-CoA metabolic process	6/365	89/18112	0.00919683	0.092994	0.0768488	Fitm2/Ogdh/Acss1/Acsl6/Pdk2/Abcd1	6
GO:0015918	sterol transport	6/365	89/18112	0.00919683	0.092994	0.0768488	Apoe/Osbpl9/Scp2/Pltp/Osbpl6/Pip4k2a	6
GO:0035383	thioester metabolic process	6/365	89/18112	0.00919683	0.092994	0.0768488	Fitm2/Ogdh/Acss1/Acsl6/Pdk2/Abcd1	6
GO:0055072	iron ion homeostasis	6/365	89/18112	0.00919683	0.092994	0.0768488	Cyb561/Tfrc/Epas1/Hjv/Steap4/Hamp	6
GO:0006656	phosphatidylcholine biosynthetic process	3/365	22/18112	0.00940731	0.092994	0.0768488	Rab38/Fabp3/Chpt1	3
GO:0009151	purine deoxyribonucleotide metabolic process	3/365	22/18112	0.00940731	0.092994	0.0768488	Nudt18/Dguok/Nudt15	3
GO:0043117	positive regulation of vascular permeability	3/365	22/18112	0.00940731	0.092994	0.0768488	Apoe/Pde3a/Capn1	3
GO:0045540	regulation of cholesterol biosynthetic process	3/365	22/18112	0.00940731	0.092994	0.0768488	Fgf1/Apoe/Scp2	3
GO:0046321	positive regulation of fatty acid oxidation	3/365	22/18112	0.00940731	0.092994	0.0768488	Plin5/Mtln/Abcd1	3
GO:0048875	chemical homeostasis within a tissue	3/365	22/18112	0.00940731	0.092994	0.0768488	Pla2g4a/Epas1/Adgrf5	3
GO:0051000	positive regulation of nitric-oxide synthase activity	3/365	22/18112	0.00940731	0.092994	0.0768488	Gch1/Apoe/Fcer2	3
GO:0060314	regulation of ryanodine-sensitive calcium-release channel activity	3/365	22/18112	0.00940731	0.092994	0.0768488	Akap6/Hrc/Trdn	3
GO:0106118	regulation of sterol biosynthetic process	3/365	22/18112	0.00940731	0.092994	0.0768488	Fgf1/Apoe/Scp2	3
GO:0002822	regulation of adaptive immune response based on somatic recombination of immune receptors built from immunoglobulin superfamily domains	10/365	207/18112	0.00945118	0.0931952	0.0770151	Tap2/RT1-M3-1/Tfrc/Pla2g4a/Dpp4/RT1-A2/Slamf1/Fcer2/Card9/Bcl6	10
GO:0010522	regulation of calcium ion transport into cytosol	7/365	117/18112	0.00953921	0.0938298	0.0775396	Akap6/Dhrs7c/Asph/Hrc/Trdn/Nol3/Cxcl9	7
GO:0034754	cellular hormone metabolic process	8/365	146/18112	0.0095876	0.0940724	0.07774	Aldh1a1/Cyp2d4/Rpe65/Hsd11b1/Scp2/Ttr/Cyp2j4/Plb1	8
GO:0002700	regulation of production of molecular mediator of immune response	9/365	177/18112	0.00986593	0.0955381	0.0789512	Bst2/Cd37/RT1-M3-1/Tfrc/Cd74/RT1-A2/Slamf1/Mavs/Bcl6	9
GO:0031214	biomineral tissue development	9/365	177/18112	0.00986593	0.0955381	0.0789512	Atp2b2/Phospho1/Alox15/Pla2g4a/Rflnb/Ecm1/Mgp/Omd/Srgn	9
GO:0002717	positive regulation of natural killer cell mediated immunity	4/365	42/18112	0.0099351	0.0955381	0.0789512	RT1-M3-1/Sh2d1a/Dpp4/RT1-A2	4
GO:0009154	purine ribonucleotide catabolic process	4/365	42/18112	0.0099351	0.0955381	0.0789512	Nudt18/Pde4a/Fitm2/Abcd1	4
GO:0010803	regulation of tumor necrosis factor-mediated signaling pathway	4/365	42/18112	0.0099351	0.0955381	0.0789512	Hspa1a/Casp1/Nol3/Casp4	4
GO:0086065	cell communication involved in cardiac conduction	4/365	42/18112	0.0099351	0.0955381	0.0789512	Scn4b/Tnni3k/Hrc/Trdn	4
GO:0010656	negative regulation of muscle cell apoptotic process	5/365	65/18112	0.00994552	0.0955381	0.0789512	Bag3/Pik3r1/Nupr1/Hspb6/Nol3	5
GO:0010659	cardiac muscle cell apoptotic process	5/365	65/18112	0.00994552	0.0955381	0.0789512	Nupr1/Hspb6/Tigar/Nol3/Capn1	5
GO:0002708	positive regulation of lymphocyte mediated immunity	8/365	147/18112	0.00996728	0.0955381	0.0789512	Tap2/RT1-M3-1/Sh2d1a/Tfrc/Dpp4/RT1-A2/Slamf1/Fcer2	8
GO:0097193	intrinsic apoptotic signaling pathway	13/365	308/18112	0.00997799	0.0955381	0.0789512	Cdkn1a/Hsph1/Pik3r1/Hspa1a/Nupr1/Hyou1/Mapt/Cd74/Clu/Ackr3/Nol3/Pdk2/Casp4	13
GO:0050863	regulation of T cell activation	14/365	343/18112	0.010101	0.0964832	0.0797322	Fgl2/Pdcd1lg2/RT1-M3-1/Tfrc/Rasal3/Spta1/Cd74/Dpp4/RT1-A2/Slamf1/Il2rg/Cd59/Ccl21/Bcl6	14
GO:1903034	regulation of response to wounding	9/365	178/18112	0.0102131	0.0973195	0.0804234	Reg3g/Plpp3/Apoe/Cd34/Tspan8/Wfdc1/C1qtnf1/Serping1/Myoz1	9
GO:0042594	response to starvation	11/365	242/18112	0.0102637	0.0975668	0.0806277	Gpt2/Cdkn1a/Reg3b/Gas2l1/Hspa5/Prkag3/Acadm/Slc38a3/Rnase4/Gpt/Hamp	11
GO:0010565	regulation of cellular ketone metabolic process	8/365	148/18112	0.010358	0.0982277	0.0811739	Fabp3/Acadvl/Plin5/Pla2g4a/Cd74/Mtln/Pdk2/Abcd1	8
GO:0043010	camera-type eye development	16/365	415/18112	0.0103864	0.0982621	0.0812023	Atp2b2/Cfh/Agtpbp1/Thrb/Aldh1a1/Rpe65/Efemp1/Bfsp2/Plaat1/Myom2/Rp1/Serpinf1/Gpd2/Cfd/Crybb1/Slitrk6	16
GO:0010876	lipid localization	17/365	452/18112	0.0105689	0.09942	0.0821592	Ttc39b/Apoe/Fitm2/Fabp3/Plin5/Pla2g4a/Osbpl9/Pla2g5/Scp2/C1qtnf1/Pltp/Plscr2/Osbpl6/Acsl6/Lpl/Abcd1/Pip4k2a	17
GO:0032727	positive regulation of interferon-alpha production	3/365	23/18112	0.0106593	0.09942	0.0821592	Zc3hav1/Stat1/Mavs	3
GO:0035357	peroxisome proliferator activated receptor signaling pathway	3/365	23/18112	0.0106593	0.09942	0.0821592	Alox15/Plin5/Cyp2j4	3
GO:0045722	positive regulation of gluconeogenesis	3/365	23/18112	0.0106593	0.09942	0.0821592	Gpt2/Gpt/Cyp2j4	3
GO:0045953	negative regulation of natural killer cell mediated cytotoxicity	3/365	23/18112	0.0106593	0.09942	0.0821592	Tap2/RT1-M3-1/RT1-A2	3
GO:0051770	positive regulation of nitric-oxide synthase biosynthetic process	3/365	23/18112	0.0106593	0.09942	0.0821592	Nampt/Stat1/Fcer2	3
GO:0035023	regulation of Rho protein signal transduction	6/365	92/18112	0.0107368	0.0998768	0.0825367	Adra1b/Apoe/Gpr4/Arhgdib/Cavin4/Bcl6	6
GO:0051481	negative regulation of cytosolic calcium ion concentration	4/365	43/18112	0.0107839	0.0998768	0.0825367	Hrc/Trdn/Nol3/Atp1a2	4
GO:0071825	protein-lipid complex subunit organization	4/365	43/18112	0.0107839	0.0998768	0.0825367	Apoe/Pla2g5/Pltp/Lpl	4
GO:0006879	cellular iron ion homeostasis	5/365	67/18112	0.0112576	0.103539	0.0855627	Cyb561/Tfrc/Hjv/Steap4/Hamp	5
GO:0030193	regulation of blood coagulation	5/365	67/18112	0.0112576	0.103539	0.0855627	Apoe/Cd34/Tspan8/C1qtnf1/Serping1	5
GO:0048662	negative regulation of smooth muscle cell proliferation	5/365	67/18112	0.0112576	0.103539	0.0855627	Cdkn1a/Pik3r1/Apoe/Rgs5/Ogn	5
GO:0001774	microglial cell activation	4/365	44/18112	0.0116781	0.106206	0.087767	C5ar1/Casp1/Clu/Nampt	4
GO:0110148	biomineralization	9/365	182/18112	0.0116947	0.106206	0.087767	Atp2b2/Phospho1/Alox15/Pla2g4a/Rflnb/Ecm1/Mgp/Omd/Srgn	9
GO:0019722	calcium-mediated signaling	10/365	214/18112	0.0117517	0.106206	0.087767	Akap6/Dmpk/Mapt/Asph/Tbc1d10c/Ackr3/Pdk2/Atp1a2/Cmklr1/Myoz1	10
GO:0042698	ovulation cycle	7/365	122/18112	0.0118407	0.106206	0.087767	Reg3b/Aldh1a1/Hspa5/Pla2g4a/Clu/Serpinf1/Enpp2	7
GO:0060419	heart growth	7/365	122/18112	0.0118407	0.106206	0.087767	Kcnk2/Adra1b/Myh6/Rgs4/Akap6/Pi16/Hamp	7
GO:0061337	cardiac conduction	5/365	68/18112	0.0119559	0.106206	0.087767	Scn4b/Tnni3k/Tmem65/Hrc/Trdn	5
GO:0002476	antigen processing and presentation of endogenous peptide antigen via MHC class Ib	3/365	24/18112	0.0120031	0.106206	0.087767	Tap2/RT1-M3-1/RT1-A2	3
GO:0002484	antigen processing and presentation of endogenous peptide antigen via MHC class I via ER pathway	3/365	24/18112	0.0120031	0.106206	0.087767	Tap2/RT1-M3-1/RT1-A2	3
GO:0002716	negative regulation of natural killer cell mediated immunity	3/365	24/18112	0.0120031	0.106206	0.087767	Tap2/RT1-M3-1/RT1-A2	3
GO:0003084	positive regulation of systemic arterial blood pressure	3/365	24/18112	0.0120031	0.106206	0.087767	Adra1b/Manf/Rarres2	3
GO:0030449	regulation of complement activation	3/365	24/18112	0.0120031	0.106206	0.087767	Cfh/Serping1/Cd59	3
GO:0031998	regulation of fatty acid beta-oxidation	3/365	24/18112	0.0120031	0.106206	0.087767	Plin5/Mtln/Abcd1	3
GO:0035337	fatty-acyl-CoA metabolic process	3/365	24/18112	0.0120031	0.106206	0.087767	Fitm2/Acsl6/Abcd1	3
GO:0045591	positive regulation of regulatory T cell differentiation	3/365	24/18112	0.0120031	0.106206	0.087767	RT1-M3-1/Il2rg/Bcl6	3
GO:0051882	mitochondrial depolarization	3/365	24/18112	0.0120031	0.106206	0.087767	Dcn/Casp1/Abcd1	3
GO:0061081	positive regulation of myeloid leukocyte cytokine production involved in immune response	3/365	24/18112	0.0120031	0.106206	0.087767	RT1-M3-1/Cd74/Mavs	3
GO:0097067	cellular response to thyroid hormone stimulus	3/365	24/18112	0.0120031	0.106206	0.087767	Thrb/Klf9/Gas2l1	3
GO:0043123	positive regulation of I-kappaB kinase/NF-kappaB signaling	9/365	183/18112	0.0120889	0.106727	0.0881978	Zc3hav1/Bst2/Tfrc/Ecm1/Casp1/Cd74/Mavs/Ccl21/Card9	9
GO:0021700	developmental maturation	14/365	351/18112	0.0121716	0.107218	0.0886034	Cdkn1a/Kcnb1/Kcnip2/Anks1a/Ntn4/Phospho1/Rab38/Pcsk4/Epas1/Bfsp2/Rflnb/Slc26a6/Ccl21/Pde3a	14
GO:0003073	regulation of systemic arterial blood pressure	7/365	123/18112	0.0123452	0.108507	0.0896683	Adra1b/Manf/Adra1d/Cpa3/Rarres2/Ar/Smtn	7
GO:0051899	membrane depolarization	6/365	95/18112	0.0124512	0.109057	0.0901229	Scn4b/Scn7a/Fgf12/Dcn/Casp1/Abcd1	6
GO:0051147	regulation of muscle cell differentiation	8/365	153/18112	0.0124841	0.109057	0.0901229	Plpp7/Trim72/Rgs4/Akap6/Neu2/Dmpk/Pi16/Hamp	8
GO:0050670	regulation of lymphocyte proliferation	11/365	249/18112	0.0125037	0.109057	0.0901229	Cdkn1a/Pdcd1lg2/RT1-M3-1/Tfrc/Rasal3/Spta1/Cd74/RT1-A2/Slamf1/Cd59/Bcl6	11
GO:0010830	regulation of myotube differentiation	4/365	45/18112	0.0126185	0.109057	0.0901229	Plpp7/Trim72/Neu2/Dmpk	4
GO:0030890	positive regulation of B cell proliferation	4/365	45/18112	0.0126185	0.109057	0.0901229	Cdkn1a/Tfrc/Cd74/Bcl6	4
GO:1901031	regulation of response to reactive oxygen species	4/365	45/18112	0.0126185	0.109057	0.0901229	Gch1/Reg3b/Hsph1/Nol3	4
GO:1903573	negative regulation of response to endoplasmic reticulum stress	4/365	45/18112	0.0126185	0.109057	0.0901229	Hspa1a/Hspa5/Hyou1/Clu	4
GO:0019369	arachidonic acid metabolic process	5/365	69/18112	0.012683	0.109057	0.0901229	Cyp2d4/Mgll/Alox15/Pla2g4a/Cyp2j4	5
GO:0150076	neuroinflammatory response	5/365	69/18112	0.012683	0.109057	0.0901229	Nupr1/C5ar1/Casp1/Clu/Nampt	5
GO:1900046	regulation of hemostasis	5/365	69/18112	0.012683	0.109057	0.0901229	Apoe/Cd34/Tspan8/C1qtnf1/Serping1	5
GO:0070661	leukocyte proliferation	14/365	353/18112	0.0127375	0.109272	0.0903003	Cdkn1a/Pdcd1lg2/Il34/RT1-M3-1/Tfrc/Kitlg/Rasal3/Spta1/Cd74/Clu/RT1-A2/Slamf1/Cd59/Bcl6	14
GO:2000146	negative regulation of cell motility	13/365	318/18112	0.012763	0.109272	0.0903003	Tmeff2/Bst2/Apoe/Dcn/Arhgdib/Cd74/Ptprr/Limch1/Scp2/Dpp4/Serpinf1/Ccl21/Angpt2	13
GO:0003018	vascular process in circulatory system	11/365	250/18112	0.0128519	0.109436	0.0904363	Gch1/Adra1b/Apoe/Manf/Gpr4/Mgll/Adra1d/Sod3/Pde3a/Atp1a2/Capn1	11
GO:0030048	actin filament-based movement	7/365	124/18112	0.0128651	0.109436	0.0904363	Scn4b/Myh6/Myh14/Akap6/Limch1/Epdr1/Atp1a2	7
GO:0071675	regulation of mononuclear cell migration	7/365	124/18112	0.0128651	0.109436	0.0904363	Il34/C5ar1/Ecm1/Rarres2/Slamf1/Ccl21/Cmklr1	7
GO:0050680	negative regulation of epithelial cell proliferation	8/365	154/18112	0.0129451	0.109881	0.0908042	Klf9/Apoe/Nupr1/Lims2/Wfdc1/Serpinf1/Ar/Stat1	8
GO:0001654	eye development	17/365	463/18112	0.0131469	0.111356	0.0920226	Atp2b2/Cfh/Agtpbp1/Thrb/Aldh1a1/Rpe65/Efemp1/Bfsp2/Mfap5/Plaat1/Myom2/Rp1/Serpinf1/Gpd2/Cfd/Crybb1/Slitrk6	17
GO:0002833	positive regulation of response to biotic stimulus	9/365	186/18112	0.0133313	0.112632	0.0930775	Zc3hav1/RT1-M3-1/Sh2d1a/Pla2g5/Dpp4/RT1-A2/Mavs/Nmi/Card9	9
GO:0000303	response to superoxide	3/365	25/18112	0.0134397	0.112632	0.0930775	Gch1/Ucp3/Sod3	3
GO:0002428	antigen processing and presentation of peptide antigen via MHC class Ib	3/365	25/18112	0.0134397	0.112632	0.0930775	Tap2/RT1-M3-1/RT1-A2	3
GO:0010884	positive regulation of lipid storage	3/365	25/18112	0.0134397	0.112632	0.0930775	Fitm2/Plin5/Lpl	3
GO:2000193	positive regulation of fatty acid transport	3/365	25/18112	0.0134397	0.112632	0.0930775	Fabp3/Pla2g4a/Acsl6	3
GO:0042304	regulation of fatty acid biosynthetic process	4/365	46/18112	0.013606	0.113546	0.0938326	Acadvl/Pla2g4a/Cd74/Abcd1	4
GO:0050691	regulation of defense response to virus by host	4/365	46/18112	0.013606	0.113546	0.0938326	Zc3hav1/Stat1/Mavs/Dtx3l	4
GO:0043648	dicarboxylic acid metabolic process	6/365	97/18112	0.0136956	0.11366	0.093927	Gpt2/Me1/Ogdh/Me3/Phyh/Prodh2	6
GO:0070252	actin-mediated cell contraction	6/365	97/18112	0.0136956	0.11366	0.093927	Scn4b/Myh6/Akap6/Limch1/Epdr1/Atp1a2	6
GO:0051604	protein maturation	13/365	321/18112	0.0137057	0.11366	0.093927	Sec11c/Pcsk4/Cma1/Casp1/Asph/Hjv/Fcmr/Srgn/Notch4/C1r/Nol3/Capn1/Casp4	13
GO:0150063	visual system development	17/365	466/18112	0.0139295	0.115126	0.0951386	Atp2b2/Cfh/Agtpbp1/Thrb/Aldh1a1/Rpe65/Efemp1/Bfsp2/Mfap5/Plaat1/Myom2/Rp1/Serpinf1/Gpd2/Cfd/Crybb1/Slitrk6	17
GO:0032944	regulation of mononuclear cell proliferation	11/365	253/18112	0.0139406	0.115126	0.0951386	Cdkn1a/Pdcd1lg2/RT1-M3-1/Tfrc/Rasal3/Spta1/Cd74/RT1-A2/Slamf1/Cd59/Bcl6	11
GO:0002720	positive regulation of cytokine production involved in immune response	5/365	71/18112	0.0142257	0.117236	0.0968821	RT1-M3-1/Cd74/RT1-A2/Slamf1/Mavs	5
GO:0045445	myoblast differentiation	6/365	98/18112	0.0143493	0.11801	0.0975214	Pik3r1/Neu2/Epas1/Tmem182/Nol3/Cxcl9	6
GO:0035265	organ growth	10/365	221/18112	0.0144525	0.118613	0.0980196	Kcnk2/Adra1b/Myh6/Rgs4/Akap6/Ggcx/Ecm1/Pi16/Ar/Hamp	10
GO:0032368	regulation of lipid transport	7/365	127/18112	0.0145189	0.118911	0.0982665	Apoe/Fabp3/Pla2g4a/Scp2/C1qtnf1/Osbpl6/Acsl6	7
GO:0043330	response to exogenous dsRNA	4/365	47/18112	0.0146413	0.119666	0.0988905	Zc3hav1/Stat1/Mavs/Card9	4
GO:0000305	response to oxygen radical	3/365	26/18112	0.01497	0.121104	0.100079	Gch1/Ucp3/Sod3	3
GO:0002719	negative regulation of cytokine production involved in immune response	3/365	26/18112	0.01497	0.121104	0.100079	Bst2/Slamf1/Bcl6	3
GO:0010742	macrophage derived foam cell differentiation	3/365	26/18112	0.01497	0.121104	0.100079	Pla2g5/Stat1/Lpl	3
GO:0034389	lipid droplet organization	3/365	26/18112	0.01497	0.121104	0.100079	Pnpla3/Fitm2/Plin5	3
GO:0045723	positive regulation of fatty acid biosynthetic process	3/365	26/18112	0.01497	0.121104	0.100079	Pla2g4a/Cd74/Abcd1	3
GO:0071496	cellular response to external stimulus	16/365	433/18112	0.0150216	0.121274	0.100219	Cdkn1a/Scx/Kcnb1/Bag3/Gas2l1/Hspa5/Prkag3/Slc38a3/Casp1/Rnase4/Nudt15/Nampt/Folr2/Lpl/Pdk2/Atp1a2	16
GO:0048880	sensory system development	17/365	471/18112	0.0153145	0.123387	0.101965	Atp2b2/Cfh/Agtpbp1/Thrb/Aldh1a1/Rpe65/Efemp1/Bfsp2/Mfap5/Plaat1/Myom2/Rp1/Serpinf1/Gpd2/Cfd/Crybb1/Slitrk6	17
GO:0051271	negative regulation of cellular component movement	13/365	326/18112	0.0153948	0.123783	0.102292	Tmeff2/Bst2/Apoe/Dcn/Arhgdib/Cd74/Ptprr/Limch1/Scp2/Dpp4/Serpinf1/Ccl21/Angpt2	13
GO:0035637	multicellular organismal signaling	8/365	159/18112	0.015439	0.123887	0.102378	Scn4b/Tnni3k/Scn7a/Myh14/Tmem65/Fgf12/Hrc/Trdn	8
GO:0002702	positive regulation of production of molecular mediator of immune response	7/365	129/18112	0.0157025	0.125421	0.103646	Cd37/RT1-M3-1/Tfrc/Cd74/RT1-A2/Slamf1/Mavs	7
GO:1990266	neutrophil migration	7/365	129/18112	0.0157025	0.125421	0.103646	Cklf/C5ar1/Cd74/Dpp4/Ccl21/Cxcl9/Ccl24	7
GO:0002269	leukocyte activation involved in inflammatory response	4/365	48/18112	0.0157251	0.125421	0.103646	C5ar1/Casp1/Clu/Nampt	4
GO:0002699	positive regulation of immune effector process	12/365	292/18112	0.0157607	0.125453	0.103672	Tap2/Cd37/RT1-M3-1/Sh2d1a/Tfrc/Cd74/Pla2g5/Dpp4/RT1-A2/Slamf1/Mavs/Fcer2	12
GO:0010633	negative regulation of epithelial cell migration	5/365	73/18112	0.0158896	0.125722	0.103894	Apoe/Dcn/Ptprr/Serpinf1/Angpt2	5
GO:0045600	positive regulation of fat cell differentiation	5/365	73/18112	0.0158896	0.125722	0.103894	Fndc5/Aamdc/Rarres2/Lpl/Cmklr1	5
GO:0061035	regulation of cartilage development	5/365	73/18112	0.0158896	0.125722	0.103894	Scx/Thrb/Efemp1/Rflnb/Mustn1	5
GO:0050921	positive regulation of chemotaxis	8/365	160/18112	0.0159768	0.126159	0.104256	Il34/C5ar1/Cd74/Rarres2/Slamf1/Ccl21/Cmklr1/Cxcl9	8
GO:0034976	response to endoplasmic reticulum stress	11/365	259/18112	0.0163258	0.126269	0.104347	Pik3r1/Hspa1a/Sdf2l1/Hspa5/Pdia4/Manf/Nupr1/Alox15/Hyou1/Clu/Casp4	11
GO:0002370	natural killer cell cytokine production	2/365	10/18112	0.0163769	0.126269	0.104347	RT1-M3-1/RT1-A2	2
GO:0002727	regulation of natural killer cell cytokine production	2/365	10/18112	0.0163769	0.126269	0.104347	RT1-M3-1/RT1-A2	2
GO:0009191	ribonucleoside diphosphate catabolic process	2/365	10/18112	0.0163769	0.126269	0.104347	Nudt18/Entpd2	2
GO:0034370	triglyceride-rich lipoprotein particle remodeling	2/365	10/18112	0.0163769	0.126269	0.104347	Apoe/Lpl	2
GO:0034372	very-low-density lipoprotein particle remodeling	2/365	10/18112	0.0163769	0.126269	0.104347	Apoe/Lpl	2
GO:0043379	memory T cell differentiation	2/365	10/18112	0.0163769	0.126269	0.104347	Fgl2/Bcl6	2
GO:0150172	regulation of phosphatidylcholine metabolic process	2/365	10/18112	0.0163769	0.126269	0.104347	Rab38/Fabp3	2
GO:1904238	pericyte cell differentiation	2/365	10/18112	0.0163769	0.126269	0.104347	Cd34/Gpr4	2
GO:1990144	intrinsic apoptotic signaling pathway in response to hypoxia	2/365	10/18112	0.0163769	0.126269	0.104347	Hyou1/Nol3	2
GO:2000510	positive regulation of dendritic cell chemotaxis	2/365	10/18112	0.0163769	0.126269	0.104347	Slamf1/Ccl21	2
GO:0097553	calcium ion transmembrane import into cytosol	8/365	161/18112	0.016528	0.126269	0.104347	Akap6/Dhrs7c/Asph/Hrc/Trdn/Ccl21/Nol3/Cxcl9	8
GO:0002093	auditory receptor cell morphogenesis	3/365	27/18112	0.0165946	0.126269	0.104347	Atp2b2/Slitrk6/Cdh23	3
GO:0046337	phosphatidylethanolamine metabolic process	3/365	27/18112	0.0165946	0.126269	0.104347	Alox15/Plaat1/Plb1	3
GO:0070841	inclusion body assembly	3/365	27/18112	0.0165946	0.126269	0.104347	Hspa1a/Apoe/Clu	3
GO:0090077	foam cell differentiation	3/365	27/18112	0.0165946	0.126269	0.104347	Pla2g5/Stat1/Lpl	3
GO:1902230	negative regulation of intrinsic apoptotic signaling pathway in response to DNA damage	3/365	27/18112	0.0165946	0.126269	0.104347	Cd74/Clu/Ackr3	3
GO:1990000	amyloid fibril formation	3/365	27/18112	0.0165946	0.126269	0.104347	Apoe/Mapt/Clu	3
GO:0034614	cellular response to reactive oxygen species	9/365	193/18112	0.0165959	0.126269	0.104347	Gch1/Reg3b/Hsph1/Cfh/Ncf1/Sod3/Nol3/Pdk2/Capn1	9
GO:0009261	ribonucleotide catabolic process	4/365	49/18112	0.016858	0.127773	0.10559	Nudt18/Pde4a/Fitm2/Abcd1	4
GO:0043114	regulation of vascular permeability	4/365	49/18112	0.016858	0.127773	0.10559	Apoe/Gpr4/Pde3a/Capn1	4
GO:0034308	primary alcohol metabolic process	6/365	102/18112	0.0171814	0.129975	0.107409	Aldh1a1/Cyp2d4/Rpe65/Ttr/Cyp2j4/Plb1	6
GO:0031341	regulation of cell killing	7/365	132/18112	0.017604	0.132918	0.109842	Tap2/Cfh/RT1-M3-1/Sh2d1a/RT1-A2/Cd59/Fcer2	7
GO:0006110	regulation of glycolytic process	4/365	50/18112	0.0180407	0.134688	0.111304	Nupr1/Zbtb20/Entpd5/Tigar	4
GO:0070839	metal ion export	4/365	50/18112	0.0180407	0.134688	0.111304	Kcnb1/Kcnip2/Hamp/Atp1a2	4
GO:1901568	fatty acid derivative metabolic process	4/365	50/18112	0.0180407	0.134688	0.111304	Fitm2/Alox15/Acsl6/Abcd1	4
GO:1903747	regulation of establishment of protein localization to mitochondrion	4/365	50/18112	0.0180407	0.134688	0.111304	Hsph1/Bag3/Mapt/Nol3	4
GO:1901214	regulation of neuron death	15/365	406/18112	0.0182126	0.134688	0.111304	Reg3b/Kcnb1/Rilpl1/Apoe/Cd34/Nupr1/C5ar1/Hyou1/Mapt/Casp1/Nqo2/Clu/Serpinf1/Tigar/Ghr	15
GO:0002475	antigen processing and presentation via MHC class Ib	3/365	28/18112	0.0183141	0.134688	0.111304	Tap2/RT1-M3-1/RT1-A2	3
GO:0009713	catechol-containing compound biosynthetic process	3/365	28/18112	0.0183141	0.134688	0.111304	Gch1/Cyp2d4/Epas1	3
GO:0042423	catecholamine biosynthetic process	3/365	28/18112	0.0183141	0.134688	0.111304	Gch1/Cyp2d4/Epas1	3
GO:0046471	phosphatidylglycerol metabolic process	3/365	28/18112	0.0183141	0.134688	0.111304	Pla2g4a/Pla2g5/Plb1	3
GO:0051767	nitric-oxide synthase biosynthetic process	3/365	28/18112	0.0183141	0.134688	0.111304	Nampt/Stat1/Fcer2	3
GO:0051769	regulation of nitric-oxide synthase biosynthetic process	3/365	28/18112	0.0183141	0.134688	0.111304	Nampt/Stat1/Fcer2	3
GO:0090023	positive regulation of neutrophil chemotaxis	3/365	28/18112	0.0183141	0.134688	0.111304	C5ar1/Cd74/Ccl21	3
GO:1901032	negative regulation of response to reactive oxygen species	3/365	28/18112	0.0183141	0.134688	0.111304	Reg3b/Hsph1/Nol3	3
GO:1903206	negative regulation of hydrogen peroxide-induced cell death	3/365	28/18112	0.0183141	0.134688	0.111304	Reg3b/Hsph1/Nol3	3
GO:0015908	fatty acid transport	6/365	104/18112	0.0187322	0.137001	0.113215	Apoe/Fabp3/Pla2g4a/Pla2g5/Acsl6/Abcd1	6
GO:0062014	negative regulation of small molecule metabolic process	6/365	104/18112	0.0187322	0.137001	0.113215	Apoe/Nupr1/Acadvl/Plin5/Tigar/Mst1	6
GO:0070167	regulation of biomineral tissue development	6/365	104/18112	0.0187322	0.137001	0.113215	Pla2g4a/Rflnb/Ecm1/Mgp/Omd/Srgn	6
GO:0007266	Rho protein signal transduction	7/365	134/18112	0.0189583	0.138399	0.114371	Adra1b/Cdc42ep3/Apoe/Gpr4/Arhgdib/Cavin4/Bcl6	7
GO:0050866	negative regulation of cell activation	10/365	231/18112	0.0190823	0.139048	0.114907	Fgl2/Pdcd1lg2/Apoe/Cd37/RT1-M3-1/Cd74/C1qtnf1/Tbc1d10c/Adgrf5/Bcl6	10
GO:0050817	coagulation	9/365	198/18112	0.019262	0.13932	0.115132	Cfh/Apoe/Cd34/Pla2g4a/Tspan8/Entpd2/C1qtnf1/Serping1/Hs3st5	9
GO:0046189	phenol-containing compound biosynthetic process	4/365	51/18112	0.0192737	0.13932	0.115132	Gch1/Oca2/Cyp2d4/Epas1	4
GO:1902622	regulation of neutrophil migration	4/365	51/18112	0.0192737	0.13932	0.115132	C5ar1/Cd74/Dpp4/Ccl21	4
GO:0006825	copper ion transport	2/365	11/18112	0.0197523	0.13932	0.115132	Steap4/Fkbp4	2
GO:0006968	cellular defense response	2/365	11/18112	0.0197523	0.13932	0.115132	Sh2d1a/Ncf1	2
GO:0009215	purine deoxyribonucleoside triphosphate metabolic process	2/365	11/18112	0.0197523	0.13932	0.115132	Dguok/Nudt15	2
GO:0010968	regulation of microtubule nucleation	2/365	11/18112	0.0197523	0.13932	0.115132	Hspa1a/Pde4dip	2
GO:0018401	peptidyl-proline hydroxylation to 4-hydroxy-L-proline	2/365	11/18112	0.0197523	0.13932	0.115132	P4ha1/P4ha2	2
GO:0030388	fructose 1,6-bisphosphate metabolic process	2/365	11/18112	0.0197523	0.13932	0.115132	Tigar/Pfkm	2
GO:0045542	positive regulation of cholesterol biosynthetic process	2/365	11/18112	0.0197523	0.13932	0.115132	Fgf1/Scp2	2
GO:0045657	positive regulation of monocyte differentiation	2/365	11/18112	0.0197523	0.13932	0.115132	Il34/Cd74	2
GO:0060768	regulation of epithelial cell proliferation involved in prostate gland development	2/365	11/18112	0.0197523	0.13932	0.115132	Serpinf1/Ar	2
GO:0061517	macrophage proliferation	2/365	11/18112	0.0197523	0.13932	0.115132	Il34/Clu	2
GO:0071073	positive regulation of phospholipid biosynthetic process	2/365	11/18112	0.0197523	0.13932	0.115132	Rab38/Adgrf5	2
GO:0086064	cell communication by electrical coupling involved in cardiac conduction	2/365	11/18112	0.0197523	0.13932	0.115132	Hrc/Trdn	2
GO:0090715	immunological memory formation process	2/365	11/18112	0.0197523	0.13932	0.115132	Fgl2/Bcl6	2
GO:0106120	positive regulation of sterol biosynthetic process	2/365	11/18112	0.0197523	0.13932	0.115132	Fgf1/Scp2	2
GO:1900454	positive regulation of long-term synaptic depression	2/365	11/18112	0.0197523	0.13932	0.115132	Kcnb1/Mapt	2
GO:0031669	cellular response to nutrient levels	11/365	267/18112	0.019966	0.140476	0.116087	Cdkn1a/Kcnb1/Gas2l1/Hspa5/Prkag3/Slc38a3/Rnase4/Nampt/Folr2/Lpl/Pdk2	11
GO:0001911	negative regulation of leukocyte mediated cytotoxicity	3/365	29/18112	0.0201288	0.140476	0.116087	Tap2/RT1-M3-1/RT1-A2	3
GO:0006691	leukotriene metabolic process	3/365	29/18112	0.0201288	0.140476	0.116087	Ncf1/Pla2g4a/Pla2g5	3
GO:0042178	xenobiotic catabolic process	3/365	29/18112	0.0201288	0.140476	0.116087	Cyp2d4/Nudt15/Nr1i2	3
GO:0045663	positive regulation of myoblast differentiation	3/365	29/18112	0.0201288	0.140476	0.116087	Pik3r1/Neu2/Cxcl9	3
GO:0050926	regulation of positive chemotaxis	3/365	29/18112	0.0201288	0.140476	0.116087	Ccl21/Angpt2/Cxcl9	3
GO:0110149	regulation of biomineralization	6/365	106/18112	0.020376	0.141696	0.117096	Pla2g4a/Rflnb/Ecm1/Mgp/Omd/Srgn	6
GO:0035966	response to topologically incorrect protein	7/365	136/18112	0.0203841	0.141696	0.117096	Bag3/Pik3r1/Hspa1a/Sdf2l1/Hspa5/Manf/Clu	7
GO:0048659	smooth muscle cell proliferation	9/365	200/18112	0.0204108	0.141696	0.117096	Cdkn1a/Pik3r1/Apoe/Rgs5/Nqo2/Ogn/Nampt/Stat1/Nol3	9
GO:0019932	second-messenger-mediated signaling	13/365	339/18112	0.0205303	0.142217	0.117526	Pde4a/Apoe/Akap6/Dmpk/Mapt/Asph/Tbc1d10c/Ackr3/Pde3a/Pdk2/Atp1a2/Cmklr1/Myoz1	13
GO:0010907	positive regulation of glucose metabolic process	4/365	52/18112	0.0205577	0.142217	0.117526	Gpt2/Adra1b/Gpt/Cyp2j4	4
GO:0002228	natural killer cell mediated immunity	5/365	78/18112	0.0206035	0.142286	0.117583	Tap2/RT1-M3-1/Sh2d1a/Dpp4/RT1-A2	5
GO:0008203	cholesterol metabolic process	7/365	137/18112	0.0211243	0.145629	0.120346	Fgf1/Thrb/Ttc39b/Apoe/Acadvl/Gnb3/Scp2	7
GO:0031589	cell-substrate adhesion	14/365	377/18112	0.0212378	0.146158	0.120782	Tmeff2/Itga7/Pik3r1/Cd34/Ntn4/Alox15/Lims2/Vtn/Limch1/Ccl21/Epdr1/Angpt2/Enpp2/Bcl6	14
GO:0031668	cellular response to extracellular stimulus	12/365	305/18112	0.0213588	0.146735	0.12126	Cdkn1a/Kcnb1/Gas2l1/Hspa5/Prkag3/Slc38a3/Rnase4/Nudt15/Nampt/Folr2/Lpl/Pdk2	12
GO:1901617	organic hydroxy compound biosynthetic process	10/365	236/18112	0.0217679	0.149287	0.123369	Gch1/Fgf1/Oca2/Cyp2d4/Apoe/Alox15/Epas1/Scp2/Pltp/Dhdds	10
GO:0010883	regulation of lipid storage	4/365	53/18112	0.0218929	0.149849	0.123833	Ttc39b/Fitm2/Plin5/Lpl	4
GO:0018126	protein hydroxylation	3/365	30/18112	0.0220388	0.149849	0.123833	P4ha1/P4ha2/Asph	3
GO:0070168	negative regulation of biomineral tissue development	3/365	30/18112	0.0220388	0.149849	0.123833	Rflnb/Ecm1/Srgn	3
GO:0071624	positive regulation of granulocyte chemotaxis	3/365	30/18112	0.0220388	0.149849	0.123833	C5ar1/Cd74/Ccl21	3
GO:0072012	glomerulus vasculature development	3/365	30/18112	0.0220388	0.149849	0.123833	Cd34/Gpr4/Angpt2	3
GO:0032970	regulation of actin filament-based process	15/365	416/18112	0.0220943	0.149854	0.123837	Tmeff2/Cdc42ep3/Bst2/Pik3r1/Rgs4/Akap6/Alox15/Arhgdib/Spta1/Limch1/Ccl21/Atp1a2/Capg/Capn1/Ccl24	15
GO:0055013	cardiac muscle cell development	6/365	108/18112	0.0221152	0.149854	0.123837	Adra1b/Myh6/Rgs4/Akap6/Pi16/Hamp	6
GO:0016051	carbohydrate biosynthetic process	9/365	203/18112	0.0222257	0.150346	0.124244	Gpt2/Prkag3/Acadm/Pgam2/Gpd2/Gpt/Mst1/Pdk2/Cyp2j4	9
GO:0008630	intrinsic apoptotic signaling pathway in response to DNA damage	6/365	109/18112	0.0230212	0.153005	0.126441	Cdkn1a/Pik3r1/Nupr1/Cd74/Clu/Ackr3	6
GO:0006692	prostanoid metabolic process	4/365	54/18112	0.02328	0.153005	0.126441	Hpgds/Pla2g4a/Cd74/Prxl2b	4
GO:0006693	prostaglandin metabolic process	4/365	54/18112	0.02328	0.153005	0.126441	Hpgds/Pla2g4a/Cd74/Prxl2b	4
GO:0010677	negative regulation of cellular carbohydrate metabolic process	4/365	54/18112	0.02328	0.153005	0.126441	Adra1b/Nupr1/Tigar/Mst1	4
GO:0032330	regulation of chondrocyte differentiation	4/365	54/18112	0.02328	0.153005	0.126441	Thrb/Efemp1/Rflnb/Mustn1	4
GO:0032892	positive regulation of organic acid transport	4/365	54/18112	0.02328	0.153005	0.126441	Fabp3/Pla2g4a/Slc38a3/Acsl6	4
GO:0048247	lymphocyte chemotaxis	4/365	54/18112	0.02328	0.153005	0.126441	Cklf/Ccl21/Cxcl16/Ccl24	4
GO:0061900	glial cell activation	4/365	54/18112	0.02328	0.153005	0.126441	C5ar1/Casp1/Clu/Nampt	4
GO:0001554	luteolysis	2/365	12/18112	0.0233908	0.153005	0.126441	Hspa5/Pla2g4a	2
GO:0010649	regulation of cell communication by electrical coupling	2/365	12/18112	0.0233908	0.153005	0.126441	Hrc/Trdn	2
GO:0031272	regulation of pseudopodium assembly	2/365	12/18112	0.0233908	0.153005	0.126441	Cdc42ep3/Ccl21	2
GO:0031274	positive regulation of pseudopodium assembly	2/365	12/18112	0.0233908	0.153005	0.126441	Cdc42ep3/Ccl21	2
GO:0031392	regulation of prostaglandin biosynthetic process	2/365	12/18112	0.0233908	0.153005	0.126441	Pla2g4a/Cd74	2
GO:0046459	short-chain fatty acid metabolic process	2/365	12/18112	0.0233908	0.153005	0.126441	Acss1/Phyh	2
GO:0060767	epithelial cell proliferation involved in prostate gland development	2/365	12/18112	0.0233908	0.153005	0.126441	Serpinf1/Ar	2
GO:0090205	positive regulation of cholesterol metabolic process	2/365	12/18112	0.0233908	0.153005	0.126441	Fgf1/Scp2	2
GO:1903779	regulation of cardiac conduction	2/365	12/18112	0.0233908	0.153005	0.126441	Tnni3k/Tmem65	2
GO:1905242	response to 3,3',5-triiodo-L-thyronine	2/365	12/18112	0.0233908	0.153005	0.126441	Myh6/Pnpla3	2
GO:1905907	negative regulation of amyloid fibril formation	2/365	12/18112	0.0233908	0.153005	0.126441	Apoe/Clu	2
GO:2000508	regulation of dendritic cell chemotaxis	2/365	12/18112	0.0233908	0.153005	0.126441	Slamf1/Ccl21	2
GO:0009612	response to mechanical stimulus	13/365	346/18112	0.0237791	0.154476	0.127657	Kcnk2/Scx/Atp2b2/Bag3/Hspa1a/Dcn/Mgp/Casp1/Entpd2/Stat1/Atp1a2/Angpt2/Slitrk6	13
GO:0055021	regulation of cardiac muscle tissue growth	5/365	81/18112	0.0238278	0.154476	0.127657	Kcnk2/Rgs4/Akap6/Pi16/Hamp	5
GO:0003300	cardiac muscle hypertrophy	6/365	110/18112	0.0239518	0.154476	0.127657	Adra1b/Myh6/Rgs4/Akap6/Pi16/Hamp	6
GO:0033865	nucleoside bisphosphate metabolic process	6/365	110/18112	0.0239518	0.154476	0.127657	Fitm2/Ogdh/Acss1/Acsl6/Pdk2/Abcd1	6
GO:0033875	ribonucleoside bisphosphate metabolic process	6/365	110/18112	0.0239518	0.154476	0.127657	Fitm2/Ogdh/Acss1/Acsl6/Pdk2/Abcd1	6
GO:0034032	purine nucleoside bisphosphate metabolic process	6/365	110/18112	0.0239518	0.154476	0.127657	Fitm2/Ogdh/Acss1/Acsl6/Pdk2/Abcd1	6
GO:0043502	regulation of muscle adaptation	6/365	110/18112	0.0239518	0.154476	0.127657	Rgs4/Akap6/Prkag3/Pi16/Hamp/Nol3	6
GO:0002026	regulation of the force of heart contraction	3/365	31/18112	0.0240444	0.154476	0.127657	Adra1b/Myh6/Atp1a2	3
GO:0035821	modulation of process of another organism	3/365	31/18112	0.0240444	0.154476	0.127657	Reg3b/Reg3g/Fcer2	3
GO:0045822	negative regulation of heart contraction	3/365	31/18112	0.0240444	0.154476	0.127657	Pik3r1/Adra1d/Atp1a2	3
GO:0110150	negative regulation of biomineralization	3/365	31/18112	0.0240444	0.154476	0.127657	Rflnb/Ecm1/Srgn	3
GO:0022408	negative regulation of cell-cell adhesion	9/365	206/18112	0.0241535	0.154926	0.128029	Fgl2/Pdcd1lg2/Pik3r1/RT1-M3-1/Cd74/C1qtnf1/Notch4/Ccl21/Bcl6	9
GO:0002455	humoral immune response mediated by circulating immunoglobulin	4/365	55/18112	0.0247194	0.157938	0.130517	C4a/Serping1/C1r/Fcer2	4
GO:0015850	organic hydroxy compound transport	11/365	276/18112	0.0247425	0.157938	0.130517	Kcnb1/Slc22a3/Apoe/Aqp7/Osbpl9/Scp2/C1qtnf1/Pltp/Slc26a6/Osbpl6/Pip4k2a	11
GO:0110053	regulation of actin filament organization	11/365	276/18112	0.0247425	0.157938	0.130517	Tmeff2/Cdc42ep3/Pik3r1/Rgs4/Alox15/Spta1/Limch1/Ccl21/Capg/Capn1/Ccl24	11
GO:0050731	positive regulation of peptidyl-tyrosine phosphorylation	9/365	207/18112	0.0248218	0.158189	0.130725	Hsph1/Plpp3/Il34/Ncf1/Kitlg/Cd74/Vtn/Enpp2/Ghr	9
GO:0055017	cardiac muscle tissue growth	6/365	111/18112	0.0249073	0.158479	0.130965	Kcnk2/Adra1b/Rgs4/Akap6/Pi16/Hamp	6
GO:0007566	embryo implantation	5/365	82/18112	0.0249707	0.158628	0.131088	Klf9/Tppp3/Arhgdib/Mst1/Fkbp4	5
GO:0016525	negative regulation of angiogenesis	6/365	112/18112	0.0258879	0.162601	0.134371	Gpr4/RT1-M3-1/Dcn/Serpinf1/Stat1/Angpt2	6
GO:0043255	regulation of carbohydrate biosynthetic process	6/365	112/18112	0.0258879	0.162601	0.134371	Gpt2/Acadm/Gpt/Mst1/Pdk2/Cyp2j4	6
GO:0042742	defense response to bacterium	12/365	314/18112	0.0260193	0.162601	0.134371	Reg3b/Reg3g/RT1-M3-1/Ncf1/C5ar1/Casp1/Rarres2/RT1-A2/Mavs/Anxa3/Hamp/Card9	12
GO:0002230	positive regulation of defense response to virus by host	3/365	32/18112	0.0261453	0.162601	0.134371	Stat1/Mavs/Dtx3l	3
GO:0002828	regulation of type 2 immune response	3/365	32/18112	0.0261453	0.162601	0.134371	Ecm1/Cd74/Bcl6	3
GO:0032770	positive regulation of monooxygenase activity	3/365	32/18112	0.0261453	0.162601	0.134371	Gch1/Apoe/Fcer2	3
GO:0055022	negative regulation of cardiac muscle tissue growth	3/365	32/18112	0.0261453	0.162601	0.134371	Kcnk2/Rgs4/Pi16	3
GO:0061036	positive regulation of cartilage development	3/365	32/18112	0.0261453	0.162601	0.134371	Scx/Thrb/Mustn1	3
GO:0061117	negative regulation of heart growth	3/365	32/18112	0.0261453	0.162601	0.134371	Kcnk2/Rgs4/Pi16	3
GO:0061437	renal system vasculature development	3/365	32/18112	0.0261453	0.162601	0.134371	Cd34/Gpr4/Angpt2	3
GO:0061440	kidney vasculature development	3/365	32/18112	0.0261453	0.162601	0.134371	Cd34/Gpr4/Angpt2	3
GO:0002706	regulation of lymphocyte mediated immunity	9/365	209/18112	0.0261976	0.162601	0.134371	Tap2/RT1-M3-1/Sh2d1a/Tfrc/Dpp4/RT1-A2/Slamf1/Fcer2/Bcl6	9
GO:0010596	negative regulation of endothelial cell migration	4/365	56/18112	0.0262113	0.162601	0.134371	Apoe/Dcn/Serpinf1/Angpt2	4
GO:0030838	positive regulation of actin filament polymerization	4/365	56/18112	0.0262113	0.162601	0.134371	Cdc42ep3/Alox15/Ccl21/Ccl24	4
GO:0045777	positive regulation of blood pressure	4/365	56/18112	0.0262113	0.162601	0.134371	Adra1b/Manf/Adra1d/Rarres2	4
GO:0016125	sterol metabolic process	7/365	144/18112	0.0268344	0.165946	0.137136	Fgf1/Thrb/Ttc39b/Apoe/Acadvl/Gnb3/Scp2	7
GO:0030218	erythrocyte differentiation	7/365	144/18112	0.0268344	0.165946	0.137136	Gas2l1/Hspa1a/Epas1/Adgrf5/Stat1/Dnase2/Bcl6	7
GO:0055006	cardiac cell development	6/365	113/18112	0.0268939	0.166055	0.137225	Adra1b/Myh6/Rgs4/Akap6/Pi16/Hamp	6
GO:0002703	regulation of leukocyte mediated immunity	11/365	280/18112	0.0271128	0.166369	0.137485	Tap2/Bst2/RT1-M3-1/Sh2d1a/Tfrc/Dpp4/RT1-A2/Slamf1/Mavs/Fcer2/Bcl6	11
GO:0043122	regulation of I-kappaB kinase/NF-kappaB signaling	10/365	245/18112	0.0272784	0.166369	0.137485	Zc3hav1/Bst2/Tfrc/Ecm1/Casp1/Cd74/Stat1/Mavs/Ccl21/Card9	10
GO:0002430	complement receptor mediated signaling pathway	2/365	13/18112	0.0272804	0.166369	0.137485	C5ar1/Cmklr1	2
GO:0006957	complement activation, alternative pathway	2/365	13/18112	0.0272804	0.166369	0.137485	Cfh/Cfd	2
GO:0034374	low-density lipoprotein particle remodeling	2/365	13/18112	0.0272804	0.166369	0.137485	Apoe/Pla2g5	2
GO:0034375	high-density lipoprotein particle remodeling	2/365	13/18112	0.0272804	0.166369	0.137485	Apoe/Pltp	2
GO:0090209	negative regulation of triglyceride metabolic process	2/365	13/18112	0.0272804	0.166369	0.137485	Apoe/Plin5	2
GO:1903659	regulation of complement-dependent cytotoxicity	2/365	13/18112	0.0272804	0.166369	0.137485	Cfh/Cd59	2
GO:0050678	regulation of epithelial cell proliferation	14/365	390/18112	0.0273382	0.166465	0.137564	Fgf1/Reg3g/Klf9/Apoe/Nupr1/C5ar1/Ecm1/Lims2/Wfdc1/Serpinf1/Ar/Stat1/Mst1/Ccl24	14
GO:0014823	response to activity	7/365	145/18112	0.027728	0.167722	0.138603	Fndc5/Perm1/Prkag3/Hadh/Ucp3/Rarres2/Angpt2	7
GO:0043467	regulation of generation of precursor metabolites and energy	7/365	145/18112	0.027728	0.167722	0.138603	Adra1b/Nupr1/Zbtb20/Hsd11b1/Entpd5/Tigar/Abcd1	7
GO:0042269	regulation of natural killer cell mediated cytotoxicity	4/365	57/18112	0.0277562	0.167722	0.138603	Tap2/RT1-M3-1/Sh2d1a/RT1-A2	4
GO:0043030	regulation of macrophage activation	4/365	57/18112	0.0277562	0.167722	0.138603	Pla2g4a/Pla2g5/Adgrf5/Hamp	4
GO:0043331	response to dsRNA	4/365	57/18112	0.0277562	0.167722	0.138603	Zc3hav1/Stat1/Mavs/Card9	4
GO:2000181	negative regulation of blood vessel morphogenesis	6/365	114/18112	0.0279254	0.168333	0.139108	Gpr4/RT1-M3-1/Dcn/Serpinf1/Stat1/Angpt2	6
GO:0040013	negative regulation of locomotion	13/365	354/18112	0.0279423	0.168333	0.139108	Tmeff2/Bst2/Apoe/Dcn/Arhgdib/Cd74/Ptprr/Limch1/Scp2/Dpp4/Serpinf1/Ccl21/Angpt2	13
GO:0015980	energy derivation by oxidation of organic compounds	12/365	318/18112	0.0283134	0.168941	0.13961	Adra1b/Prkag3/Nupr1/Etfdh/Acadm/Ogdh/Mtln/Dguok/Adgrf5/Tigar/Pfkm/Abcd1	12
GO:0031295	T cell costimulation	3/365	33/18112	0.0283414	0.168941	0.13961	Pdcd1lg2/Dpp4/Ccl21	3
GO:0035384	thioester biosynthetic process	3/365	33/18112	0.0283414	0.168941	0.13961	Acss1/Acsl6/Pdk2	3
GO:0045671	negative regulation of osteoclast differentiation	3/365	33/18112	0.0283414	0.168941	0.13961	Tob2/Pik3r1/Inpp4b	3
GO:0050996	positive regulation of lipid catabolic process	3/365	33/18112	0.0283414	0.168941	0.13961	Plin5/Mtln/Abcd1	3
GO:0071616	acyl-CoA biosynthetic process	3/365	33/18112	0.0283414	0.168941	0.13961	Acss1/Acsl6/Pdk2	3
GO:1903523	negative regulation of blood circulation	3/365	33/18112	0.0283414	0.168941	0.13961	Pik3r1/Adra1d/Atp1a2	3
GO:0019730	antimicrobial humoral response	7/365	146/18112	0.0286415	0.170473	0.140876	Reg3b/Reg3g/Rarres2/RT1-A2/Ccl21/Hamp/Cxcl9	7
GO:1903169	regulation of calcium ion transmembrane transport	8/365	179/18112	0.0289348	0.171731	0.141916	Akap6/Dhrs7c/Asph/Hrc/Trdn/Nol3/Atp1a2/Cxcl9	8
GO:0016241	regulation of macroautophagy	6/365	115/18112	0.0289828	0.171731	0.141916	Fyco1/Bag3/Nupr1/Dcn/Tigar/Pip4k2a	6
GO:1901343	negative regulation of vasculature development	6/365	115/18112	0.0289828	0.171731	0.141916	Gpr4/RT1-M3-1/Dcn/Serpinf1/Stat1/Angpt2	6
GO:0010821	regulation of mitochondrion organization	7/365	147/18112	0.0295752	0.174719	0.144385	Hspa1a/Tfrc/Dcn/Mapt/Casp1/Tigar/Nol3	7
GO:0030833	regulation of actin filament polymerization	7/365	147/18112	0.0295752	0.174719	0.144385	Cdc42ep3/Alox15/Spta1/Ccl21/Capg/Capn1/Ccl24	7
GO:0006112	energy reserve metabolic process	5/365	86/18112	0.0298916	0.175802	0.14528	Adra1b/Prkag3/Acadm/Adgrf5/Pfkm	5
GO:0033627	cell adhesion mediated by integrin	5/365	86/18112	0.0298916	0.175802	0.14528	Plpp3/Itga7/Vtn/Dpp4/Ccl21	5
GO:0051881	regulation of mitochondrial membrane potential	5/365	86/18112	0.0298916	0.175802	0.14528	Dcn/Mapt/Casp1/Mtln/Abcd1	5
GO:1901136	carbohydrate derivative catabolic process	7/365	148/18112	0.0305293	0.178832	0.147784	Nudt18/Aldh1a1/Pde4a/Neu2/Fitm2/Nudt15/Abcd1	7
GO:0010447	response to acidic pH	3/365	34/18112	0.0306324	0.178832	0.147784	Gpr4/Slc38a3/Serpinf1	3
GO:0060117	auditory receptor cell development	3/365	34/18112	0.0306324	0.178832	0.147784	Atp2b2/Slitrk6/Cdh23	3
GO:0060142	regulation of syncytium formation by plasma membrane fusion	3/365	34/18112	0.0306324	0.178832	0.147784	Tmem182/Stat1/Cxcl9	3
GO:1902883	negative regulation of response to oxidative stress	3/365	34/18112	0.0306324	0.178832	0.147784	Reg3b/Hsph1/Nol3	3
GO:0046785	microtubule polymerization	5/365	87/18112	0.0312105	0.179925	0.148687	Hspa1a/Tppp3/Mapt/Pde4dip/Fkbp4	5
GO:0006098	pentose-phosphate shunt	2/365	14/18112	0.0314097	0.179925	0.148687	Hsd11b1/Tigar	2
GO:0009155	purine deoxyribonucleotide catabolic process	2/365	14/18112	0.0314097	0.179925	0.148687	Nudt18/Nudt15	2
GO:0010744	positive regulation of macrophage derived foam cell differentiation	2/365	14/18112	0.0314097	0.179925	0.148687	Pla2g5/Lpl	2
GO:0019370	leukotriene biosynthetic process	2/365	14/18112	0.0314097	0.179925	0.148687	Pla2g4a/Pla2g5	2
GO:0045916	negative regulation of complement activation	2/365	14/18112	0.0314097	0.179925	0.148687	Serping1/Cd59	2
GO:0046462	monoacylglycerol metabolic process	2/365	14/18112	0.0314097	0.179925	0.148687	Mgll/Pla2g4a	2
GO:0046548	retinal rod cell development	2/365	14/18112	0.0314097	0.179925	0.148687	Cfh/Rp1	2
GO:0048563	post-embryonic animal organ morphogenesis	2/365	14/18112	0.0314097	0.179925	0.148687	Efemp1/Cdh23	2
GO:0060907	positive regulation of macrophage cytokine production	2/365	14/18112	0.0314097	0.179925	0.148687	RT1-M3-1/Cd74	2
GO:0061052	negative regulation of cell growth involved in cardiac muscle cell development	2/365	14/18112	0.0314097	0.179925	0.148687	Rgs4/Pi16	2
GO:0090713	immunological memory process	2/365	14/18112	0.0314097	0.179925	0.148687	Fgl2/Bcl6	2
GO:2000343	positive regulation of chemokine (C-X-C motif) ligand 2 production	2/365	14/18112	0.0314097	0.179925	0.148687	Cd74/Lpl	2
GO:0050953	sensory perception of light stimulus	7/365	149/18112	0.0315038	0.180204	0.148918	Cfh/Rpe65/Epas1/Bfsp2/Crybb1/Slitrk6/Cdh23	7
GO:2001242	regulation of intrinsic apoptotic signaling pathway	8/365	183/18112	0.0323833	0.184967	0.152854	Hsph1/Hspa1a/Nupr1/Hyou1/Cd74/Clu/Ackr3/Nol3	8
GO:0031333	negative regulation of protein-containing complex assembly	7/365	150/18112	0.032499	0.185361	0.15318	Hspa5/Spta1/Clu/Nol3/Fkbp4/Capg/Capn1	7
GO:0048872	homeostasis of number of cells	13/365	362/18112	0.0326162	0.185503	0.153297	Cfh/Gas2l1/Hspa1a/Epas1/Kitlg/Spta1/Cd74/Adgrf5/Stat1/Hamp/Dnase2/Card9/Bcl6	13
GO:0032608	interferon-beta production	4/365	60/18112	0.0327111	0.185503	0.153297	Zc3hav1/Zbtb20/Mavs/Nmi	4
GO:0032648	regulation of interferon-beta production	4/365	60/18112	0.0327111	0.185503	0.153297	Zc3hav1/Zbtb20/Mavs/Nmi	4
GO:0045912	negative regulation of carbohydrate metabolic process	4/365	60/18112	0.0327111	0.185503	0.153297	Adra1b/Nupr1/Tigar/Mst1	4
GO:0030099	myeloid cell differentiation	15/365	438/18112	0.0327946	0.185711	0.153469	Tob2/Gas2l1/Pik3r1/Hspa1a/Il34/Tfrc/Epas1/Kitlg/Cd74/Adgrf5/Stat1/Inpp4b/Dnase2/Pip4k2a/Bcl6	15
GO:0000038	very long-chain fatty acid metabolic process	3/365	35/18112	0.0330179	0.186443	0.154074	Acsl6/Tecrl/Abcd1	3
GO:0051491	positive regulation of filopodium assembly	3/365	35/18112	0.0330179	0.186443	0.154074	Pik3r1/Mien1/Ccl21	3
GO:0055007	cardiac muscle cell differentiation	7/365	151/18112	0.033515	0.188981	0.156171	Adra1b/Myh6/Rgs4/Akap6/Acadm/Pi16/Hamp	7
GO:0019915	lipid storage	5/365	89/18112	0.0339563	0.190926	0.157778	Ttc39b/Apoe/Fitm2/Plin5/Lpl	5
GO:0033209	tumor necrosis factor-mediated signaling pathway	5/365	89/18112	0.0339563	0.190926	0.157778	Hspa1a/Casp1/Stat1/Nol3/Casp4	5
GO:0052547	regulation of peptidase activity	16/365	479/18112	0.0341481	0.191732	0.158445	Bst2/C4a/Ecm1/Casp1/Vtn/Asph/Wfdc1/Fcmr/Serping1/Serpinf1/PCOLCE2/Psmb9/Stat1/Nol3/Casp4/Card9	16
GO:0060402	calcium ion transport into cytosol	8/365	185/18112	0.0342085	0.1918	0.158501	Akap6/Dhrs7c/Asph/Hrc/Trdn/Ccl21/Nol3/Cxcl9	8
GO:0031113	regulation of microtubule polymerization	4/365	61/18112	0.0344702	0.19218	0.158815	Hspa1a/Mapt/Pde4dip/Fkbp4	4
GO:0032481	positive regulation of type I interferon production	4/365	61/18112	0.0344702	0.19218	0.158815	Zc3hav1/Zbtb20/Stat1/Mavs	4
GO:0032731	positive regulation of interleukin-1 beta production	4/365	61/18112	0.0344702	0.19218	0.158815	Casp1/Trim16/Lpl/Casp4	4
GO:0048260	positive regulation of receptor-mediated endocytosis	4/365	61/18112	0.0344702	0.19218	0.158815	Vtn/Clu/Ccl21/Hamp	4
GO:0019751	polyol metabolic process	6/365	120/18112	0.0346636	0.192987	0.159481	Gch1/Plpp3/Pla2g4a/Scp2/Gpd2/Inpp4b	6
GO:0010639	negative regulation of organelle organization	13/365	366/18112	0.035154	0.193393	0.159817	Tmeff2/Gas2l1/Pik3r1/Hspa1a/Nupr1/Tfrc/Mapt/Spta1/Tigar/Nol3/Fkbp4/Capg/Capn1	13
GO:0051249	regulation of lymphocyte activation	16/365	481/18112	0.0352631	0.193393	0.159817	Cdkn1a/Fgl2/Pdcd1lg2/RT1-M3-1/Tfrc/Rasal3/Spta1/Cd74/Tbc1d10c/Dpp4/RT1-A2/Slamf1/Il2rg/Cd59/Ccl21/Bcl6	16
GO:0050871	positive regulation of B cell activation	5/365	90/18112	0.0353836	0.193393	0.159817	Cdkn1a/Tfrc/Cd74/Il2rg/Bcl6	5
GO:1900542	regulation of purine nucleotide metabolic process	5/365	90/18112	0.0353836	0.193393	0.159817	Nupr1/Zbtb20/Entpd5/Tigar/Pdk2	5
GO:0002675	positive regulation of acute inflammatory response	3/365	36/18112	0.0354972	0.193393	0.159817	Aoc3/Pla2g4a/RT1-A2	3
GO:0031116	positive regulation of microtubule polymerization	3/365	36/18112	0.0354972	0.193393	0.159817	Hspa1a/Mapt/Pde4dip	3
GO:0031294	lymphocyte costimulation	3/365	36/18112	0.0354972	0.193393	0.159817	Pdcd1lg2/Dpp4/Ccl21	3
GO:0051216	cartilage development	9/365	221/18112	0.0355997	0.193393	0.159817	Scx/Cfh/Thrb/Efemp1/Rflnb/Ecm1/Mustn1/Mgp/Ghr	9
GO:1904950	negative regulation of establishment of protein localization	7/365	153/18112	0.03561	0.193393	0.159817	Hsph1/Kcnb1/Bag3/Apoe/Hadh/Mapt/Nol3	7
GO:1905039	carboxylic acid transmembrane transport	7/365	153/18112	0.03561	0.193393	0.159817	Rgs4/Slc3a1/Slc38a3/Folr2/Acsl6/Abcd1/Slc7a15	7
GO:0010832	negative regulation of myotube differentiation	2/365	15/18112	0.0357674	0.193393	0.159817	Plpp7/Trim72	2
GO:0031269	pseudopodium assembly	2/365	15/18112	0.0357674	0.193393	0.159817	Cdc42ep3/Ccl21	2
GO:0032494	response to peptidoglycan	2/365	15/18112	0.0357674	0.193393	0.159817	C5ar1/Card9	2
GO:0035630	bone mineralization involved in bone maturation	2/365	15/18112	0.0357674	0.193393	0.159817	Phospho1/Rflnb	2
GO:0042428	serotonin metabolic process	2/365	15/18112	0.0357674	0.193393	0.159817	Atp2b2/Cyp2d4	2
GO:0046322	negative regulation of fatty acid oxidation	2/365	15/18112	0.0357674	0.193393	0.159817	Acadvl/Plin5	2
GO:0061684	chaperone-mediated autophagy	2/365	15/18112	0.0357674	0.193393	0.159817	Bag3/Clu	2
GO:0070885	negative regulation of calcineurin-NFAT signaling cascade	2/365	15/18112	0.0357674	0.193393	0.159817	Tbc1d10c/Myoz1	2
GO:0097201	negative regulation of transcription from RNA polymerase II promoter in response to stress	2/365	15/18112	0.0357674	0.193393	0.159817	Bag3/Hspa1a	2
GO:0106057	negative regulation of calcineurin-mediated signaling	2/365	15/18112	0.0357674	0.193393	0.159817	Tbc1d10c/Myoz1	2
GO:1905906	regulation of amyloid fibril formation	2/365	15/18112	0.0357674	0.193393	0.159817	Apoe/Clu	2
GO:0032956	regulation of actin cytoskeleton organization	13/365	367/18112	0.03581	0.193393	0.159817	Tmeff2/Cdc42ep3/Bst2/Pik3r1/Rgs4/Alox15/Arhgdib/Spta1/Limch1/Ccl21/Capg/Capn1/Ccl24	13
GO:0002062	chondrocyte differentiation	6/365	121/18112	0.0358799	0.193507	0.159911	Scx/Thrb/Efemp1/Rflnb/Ecm1/Mustn1	6
GO:0035296	regulation of tube diameter	8/365	187/18112	0.0361024	0.193916	0.160249	Gch1/Adra1b/Apoe/Manf/Mgll/Adra1d/Sod3/Atp1a2	8
GO:0097746	blood vessel diameter maintenance	8/365	187/18112	0.0361024	0.193916	0.160249	Gch1/Adra1b/Apoe/Manf/Mgll/Adra1d/Sod3/Atp1a2	8
GO:1902905	positive regulation of supramolecular fiber organization	8/365	187/18112	0.0361024	0.193916	0.160249	Cdc42ep3/Hspa1a/Alox15/Mapt/Limch1/Ccl21/Pde4dip/Ccl24	8
GO:0001754	eye photoreceptor cell differentiation	4/365	62/18112	0.0362833	0.194099	0.1604	Cfh/Agtpbp1/Thrb/Rp1	4
GO:0010812	negative regulation of cell-substrate adhesion	4/365	62/18112	0.0362833	0.194099	0.1604	Pik3r1/Angpt2/Enpp2/Bcl6	4
GO:0045661	regulation of myoblast differentiation	4/365	62/18112	0.0362833	0.194099	0.1604	Pik3r1/Neu2/Tmem182/Cxcl9	4
GO:1902652	secondary alcohol metabolic process	7/365	154/18112	0.0366893	0.195742	0.161758	Fgf1/Thrb/Ttc39b/Apoe/Acadvl/Gnb3/Scp2	7
GO:1903825	organic acid transmembrane transport	7/365	154/18112	0.0366893	0.195742	0.161758	Rgs4/Slc3a1/Slc38a3/Folr2/Acsl6/Abcd1/Slc7a15	7
GO:0006140	regulation of nucleotide metabolic process	5/365	91/18112	0.0368475	0.196058	0.16202	Nupr1/Zbtb20/Entpd5/Tigar/Pdk2	5
GO:0032890	regulation of organic acid transport	5/365	91/18112	0.0368475	0.196058	0.16202	Rgs4/Fabp3/Pla2g4a/Slc38a3/Acsl6	5
GO:0071356	cellular response to tumor necrosis factor	10/365	258/18112	0.0368994	0.196071	0.16203	Reg3b/Hspa1a/Casp1/Entpd2/Stat1/Ccl21/Hamp/Nol3/Casp4/Ccl24	10
GO:0035150	regulation of tube size	8/365	188/18112	0.0370754	0.196471	0.162361	Gch1/Adra1b/Apoe/Manf/Mgll/Adra1d/Sod3/Atp1a2	8
GO:0048592	eye morphogenesis	8/365	188/18112	0.0370754	0.196471	0.162361	Cfh/Agtpbp1/Thrb/Aldh1a1/Rpe65/Efemp1/Mfap5/Rp1	8
GO:0046620	regulation of organ growth	6/365	122/18112	0.0371233	0.196471	0.162361	Kcnk2/Myh6/Rgs4/Akap6/Pi16/Hamp	6
GO:0042129	regulation of T cell proliferation	8/365	189/18112	0.0380659	0.199351	0.164741	Pdcd1lg2/RT1-M3-1/Tfrc/Rasal3/Spta1/RT1-A2/Slamf1/Cd59	8
GO:0048660	regulation of smooth muscle cell proliferation	8/365	189/18112	0.0380659	0.199351	0.164741	Cdkn1a/Pik3r1/Apoe/Rgs5/Nqo2/Ogn/Nampt/Stat1	8
GO:0010042	response to manganese ion	3/365	37/18112	0.0380698	0.199351	0.164741	Hspa5/Tfrc/Ggcx	3
GO:0010667	negative regulation of cardiac muscle cell apoptotic process	3/365	37/18112	0.0380698	0.199351	0.164741	Nupr1/Hspb6/Nol3	3
GO:0010874	regulation of cholesterol efflux	3/365	37/18112	0.0380698	0.199351	0.164741	Ttc39b/Apoe/Pltp	3
GO:0042092	type 2 immune response	3/365	37/18112	0.0380698	0.199351	0.164741	Ecm1/Cd74/Bcl6	3
GO:0045940	positive regulation of steroid metabolic process	3/365	37/18112	0.0380698	0.199351	0.164741	Fgf1/Apoe/Scp2	3
GO:1903205	regulation of hydrogen peroxide-induced cell death	3/365	37/18112	0.0380698	0.199351	0.164741	Reg3b/Hsph1/Nol3	3
GO:0042551	neuron maturation	4/365	63/18112	0.0381505	0.19951	0.164872	Kcnb1/Kcnip2/Anks1a/Ntn4	4
GO:0055001	muscle cell development	9/365	224/18112	0.0382711	0.199877	0.165175	Adra1b/Myh6/Rgs4/Akap6/Tmem182/Myom2/Pi16/Hamp/Myoz1	9
GO:1901019	regulation of calcium ion transmembrane transporter activity	5/365	92/18112	0.0383481	0.200016	0.16529	Akap6/Asph/Hrc/Trdn/Atp1a2	5
GO:0034101	erythrocyte homeostasis	7/365	156/18112	0.0389121	0.20269	0.1675	Gas2l1/Hspa1a/Epas1/Adgrf5/Stat1/Dnase2/Bcl6	7
GO:0032535	regulation of cellular component size	14/365	410/18112	0.0391197	0.203505	0.168173	Atp2b2/Cdc42ep3/C1qtnf9/Rilp/Apoe/Mgll/Alox15/Mapt/Spta1/Gnb3/Ccl21/Capg/Capn1/Ccl24	14
GO:0002440	production of molecular mediator of immune response	9/365	225/18112	0.0391911	0.203609	0.168259	Bst2/Cd37/RT1-M3-1/Tfrc/Cd74/RT1-A2/Slamf1/Mavs/Bcl6	9
GO:0003407	neural retina development	5/365	93/18112	0.0398856	0.205437	0.16977	Atp2b2/Cfh/Thrb/Rpe65/Rp1	5
GO:0055092	sterol homeostasis	5/365	93/18112	0.0398856	0.205437	0.16977	Ttc39b/Apoe/Fabp3/Lpl/Abcd1	5
GO:0002820	negative regulation of adaptive immune response	4/365	64/18112	0.0400718	0.205437	0.16977	RT1-M3-1/Alox15/Slamf1/Bcl6	4
GO:0030534	adult behavior	8/365	191/18112	0.0400997	0.205437	0.16977	Adra1b/Agtpbp1/Fgf12/Mapt/Prex2/Atp1a2/Slitrk6/Cdh23	8
GO:0045637	regulation of myeloid cell differentiation	9/365	226/18112	0.040126	0.205437	0.16977	Tob2/Gas2l1/Pik3r1/Hspa1a/Il34/Kitlg/Cd74/Stat1/Inpp4b	9
GO:0006007	glucose catabolic process	2/365	16/18112	0.0403428	0.205437	0.16977	Tigar/Pfkm	2
GO:0019511	peptidyl-proline hydroxylation	2/365	16/18112	0.0403428	0.205437	0.16977	P4ha1/P4ha2	2
GO:0032025	response to cobalt ion	2/365	16/18112	0.0403428	0.205437	0.16977	Serpinf1/Tigar	2
GO:0045161	neuronal ion channel clustering	2/365	16/18112	0.0403428	0.205437	0.16977	Kcnb1/Kcnip2	2
GO:0055089	fatty acid homeostasis	2/365	16/18112	0.0403428	0.205437	0.16977	Apoe/Abcd1	2
GO:0061051	positive regulation of cell growth involved in cardiac muscle cell development	2/365	16/18112	0.0403428	0.205437	0.16977	Akap6/Hamp	2
GO:0070207	protein homotrimerization	2/365	16/18112	0.0403428	0.205437	0.16977	RT1-M3-1/Steap4	2
GO:0097278	complement-dependent cytotoxicity	2/365	16/18112	0.0403428	0.205437	0.16977	Cfh/Cd59	2
GO:1903727	positive regulation of phospholipid metabolic process	2/365	16/18112	0.0403428	0.205437	0.16977	Rab38/Adgrf5	2
GO:0034599	cellular response to oxidative stress	12/365	336/18112	0.0404732	0.205437	0.16977	Gch1/Reg3b/Hsph1/Cfh/Ncf1/Epas1/Mapt/Sod3/Nol3/Pdk2/Abcd1/Capn1	12
GO:0001894	tissue homeostasis	11/365	299/18112	0.0406393	0.205437	0.16977	Scx/Aldh1a1/Cd34/Rpe65/Tfrc/Pla2g4a/Epas1/Rp1/Adgrf5/Hamp/Cdh23	11
GO:0001953	negative regulation of cell-matrix adhesion	3/365	38/18112	0.040735	0.205437	0.16977	Pik3r1/Enpp2/Bcl6	3
GO:0010737	protein kinase A signaling	3/365	38/18112	0.040735	0.205437	0.16977	Pde4a/Akap6/Lcp1	3
GO:0035640	exploration behavior	3/365	38/18112	0.040735	0.205437	0.16977	Apoe/Dpp4/Atp1a2	3
GO:0050999	regulation of nitric-oxide synthase activity	3/365	38/18112	0.040735	0.205437	0.16977	Gch1/Apoe/Fcer2	3
GO:0060292	long-term synaptic depression	3/365	38/18112	0.040735	0.205437	0.16977	Kcnb1/Mgll/Mapt	3
GO:0097242	amyloid-beta clearance	3/365	38/18112	0.040735	0.205437	0.16977	Apoe/C5ar1/Clu	3
GO:2000191	regulation of fatty acid transport	3/365	38/18112	0.040735	0.205437	0.16977	Fabp3/Pla2g4a/Acsl6	3
GO:0014074	response to purine-containing compound	9/365	227/18112	0.041076	0.206894	0.170974	Pik3r1/Hspa5/Akap6/Casp1/Asph/Pla2g5/Slc26a6/Stat1/Pde3a	9
GO:0007596	blood coagulation	8/365	192/18112	0.0411433	0.20697	0.171037	Cfh/Apoe/Cd34/Pla2g4a/Tspan8/Entpd2/C1qtnf1/Serping1	8
GO:0001558	regulation of cell growth	15/365	452/18112	0.041332	0.207655	0.171603	Ros1/Cdkn1a/Gas2l1/Bst2/Hspa1a/Rgs4/Apoe/Akap6/Mgll/Mapt/Wfdc1/Pi16/Hamp/Cxcl16/Bcl6	15
GO:0031343	positive regulation of cell killing	5/365	94/18112	0.0414601	0.207772	0.1717	Tap2/RT1-M3-1/Sh2d1a/RT1-A2/Fcer2	5
GO:0048525	negative regulation of viral process	5/365	94/18112	0.0414601	0.207772	0.1717	Zc3hav1/Bst2/Cd74/Stat1/Mavs	5
GO:0010959	regulation of metal ion transport	15/365	453/18112	0.0419972	0.210184	0.173693	Atp2b2/Scn4b/Kcnip2/Rgs4/Akap6/Fgf12/Dmpk/Dhrs7c/Asph/Hrc/Trdn/Hamp/Nol3/Atp1a2/Cxcl9	15
GO:0140115	export across plasma membrane	4/365	65/18112	0.0420473	0.210184	0.173693	Kcnb1/Kcnip2/Hamp/Atp1a2	4
GO:0007015	actin filament organization	15/365	454/18112	0.0426701	0.213028	0.176043	Tmeff2/Cdc42ep3/Gas2l1/Pik3r1/Rgs4/Lcp1/Alox15/Rflnb/Spta1/Limch1/Ccl21/Xirp2/Capg/Capn1/Ccl24	15
GO:0032479	regulation of type I interferon production	5/365	95/18112	0.0430717	0.214493	0.177253	Zc3hav1/Zbtb20/Stat1/Mavs/Nmi	5
GO:0032606	type I interferon production	5/365	95/18112	0.0430717	0.214493	0.177253	Zc3hav1/Zbtb20/Stat1/Mavs/Nmi	5
GO:0002701	negative regulation of production of molecular mediator of immune response	3/365	39/18112	0.0434919	0.214697	0.177422	Bst2/Slamf1/Bcl6	3
GO:0048048	embryonic eye morphogenesis	3/365	39/18112	0.0434919	0.214697	0.177422	Aldh1a1/Efemp1/Mfap5	3
GO:0050931	pigment cell differentiation	3/365	39/18112	0.0434919	0.214697	0.177422	Oca2/Rab38/Kitlg	3
GO:0060219	camera-type eye photoreceptor cell differentiation	3/365	39/18112	0.0434919	0.214697	0.177422	Cfh/Thrb/Rp1	3
GO:0070884	regulation of calcineurin-NFAT signaling cascade	3/365	39/18112	0.0434919	0.214697	0.177422	Akap6/Tbc1d10c/Myoz1	3
GO:1902229	regulation of intrinsic apoptotic signaling pathway in response to DNA damage	3/365	39/18112	0.0434919	0.214697	0.177422	Cd74/Clu/Ackr3	3
GO:1902624	positive regulation of neutrophil migration	3/365	39/18112	0.0434919	0.214697	0.177422	C5ar1/Cd74/Ccl21	3
GO:0018958	phenol-containing compound metabolic process	6/365	127/18112	0.043752	0.215713	0.178262	Gch1/Oca2/Atp2b2/Cyp2d4/Epas1/Ttr	6
GO:0000768	syncytium formation by plasma membrane fusion	4/365	66/18112	0.044077	0.216507	0.178918	Casp1/Tmem182/Stat1/Cxcl9	4
GO:0097006	regulation of plasma lipoprotein particle levels	4/365	66/18112	0.044077	0.216507	0.178918	Apoe/Pla2g5/Pltp/Lpl	4
GO:0140253	cell-cell fusion	4/365	66/18112	0.044077	0.216507	0.178918	Casp1/Tmem182/Stat1/Cxcl9	4
GO:0007599	hemostasis	8/365	195/18112	0.044382	0.217083	0.179394	Cfh/Apoe/Cd34/Pla2g4a/Tspan8/Entpd2/C1qtnf1/Serping1	8
GO:0031100	animal organ regeneration	7/365	161/18112	0.0448493	0.217083	0.179394	Cdkn1a/Lcp1/C5ar1/Vtn/Anxa3/Hamp/Angpt2	7
GO:0051384	response to glucocorticoid	11/365	304/18112	0.0448622	0.217083	0.179394	Cdkn1a/Klf9/Pik3r1/Acadm/Ucp3/Pla2g4a/Ggcx/Mgp/Serpinf1/Anxa3/Ghr	11
GO:0002730	regulation of dendritic cell cytokine production	2/365	17/18112	0.0451252	0.217083	0.179394	Bst2/Mavs	2
GO:0006740	NADPH regeneration	2/365	17/18112	0.0451252	0.217083	0.179394	Hsd11b1/Tigar	2
GO:0007512	adult heart development	2/365	17/18112	0.0451252	0.217083	0.179394	Adra1b/Myh6	2
GO:0010885	regulation of cholesterol storage	2/365	17/18112	0.0451252	0.217083	0.179394	Ttc39b/Lpl	2
GO:0016322	neuron remodeling	2/365	17/18112	0.0451252	0.217083	0.179394	Anks1a/Ntn4	2
GO:0031268	pseudopodium organization	2/365	17/18112	0.0451252	0.217083	0.179394	Cdc42ep3/Ccl21	2
GO:0036092	phosphatidylinositol-3-phosphate biosynthetic process	2/365	17/18112	0.0451252	0.217083	0.179394	Pik3r1/Inpp4b	2
GO:0043217	myelin maintenance	2/365	17/18112	0.0451252	0.217083	0.179394	Clu/Abcd1	2
GO:0045820	negative regulation of glycolytic process	2/365	17/18112	0.0451252	0.217083	0.179394	Nupr1/Tigar	2
GO:0046549	retinal cone cell development	2/365	17/18112	0.0451252	0.217083	0.179394	Thrb/Rp1	2
GO:0050930	induction of positive chemotaxis	2/365	17/18112	0.0451252	0.217083	0.179394	Ccl21/Cxcl9	2
GO:1901160	primary amino compound metabolic process	2/365	17/18112	0.0451252	0.217083	0.179394	Atp2b2/Cyp2d4	2
GO:1901569	fatty acid derivative catabolic process	2/365	17/18112	0.0451252	0.217083	0.179394	Fitm2/Abcd1	2
GO:1902001	fatty acid transmembrane transport	2/365	17/18112	0.0451252	0.217083	0.179394	Acsl6/Abcd1	2
GO:0033002	muscle cell proliferation	10/365	268/18112	0.0457434	0.21978	0.181623	Kcnk2/Cdkn1a/Pik3r1/Apoe/Rgs5/Nqo2/Ogn/Nampt/Stat1/Nol3	10
GO:0010676	positive regulation of cellular carbohydrate metabolic process	4/365	67/18112	0.0461608	0.21978	0.181623	Gpt2/Adra1b/Gpt/Cyp2j4	4
GO:0051148	negative regulation of muscle cell differentiation	4/365	67/18112	0.0461608	0.21978	0.181623	Plpp7/Trim72/Rgs4/Pi16	4
GO:0002021	response to dietary excess	3/365	40/18112	0.0463396	0.21978	0.181623	Cfh/Apoe/Pnpla3	3
GO:0006958	complement activation, classical pathway	3/365	40/18112	0.0463396	0.21978	0.181623	C4a/Serping1/C1r	3
GO:0014850	response to muscle activity	3/365	40/18112	0.0463396	0.21978	0.181623	Fndc5/Perm1/Prkag3	3
GO:0021680	cerebellar Purkinje cell layer development	3/365	40/18112	0.0463396	0.21978	0.181623	Atp2b2/Agtpbp1/Hspa5	3
GO:0045589	regulation of regulatory T cell differentiation	3/365	40/18112	0.0463396	0.21978	0.181623	RT1-M3-1/Il2rg/Bcl6	3
GO:0045954	positive regulation of natural killer cell mediated cytotoxicity	3/365	40/18112	0.0463396	0.21978	0.181623	RT1-M3-1/Sh2d1a/RT1-A2	3
GO:0106056	regulation of calcineurin-mediated signaling	3/365	40/18112	0.0463396	0.21978	0.181623	Akap6/Tbc1d10c/Myoz1	3
GO:0031110	regulation of microtubule polymerization or depolymerization	5/365	97/18112	0.0464066	0.21978	0.181623	Gas2l1/Hspa1a/Mapt/Pde4dip/Fkbp4	5
GO:1900407	regulation of cellular response to oxidative stress	5/365	97/18112	0.0464066	0.21978	0.181623	Gch1/Reg3b/Hsph1/Nol3/Abcd1	5
GO:1903578	regulation of ATP metabolic process	5/365	97/18112	0.0464066	0.21978	0.181623	Nupr1/Zbtb20/Entpd5/Tigar/Abcd1	5
GO:0031109	microtubule polymerization or depolymerization	6/365	129/18112	0.046598	0.220423	0.182154	Gas2l1/Hspa1a/Tppp3/Mapt/Pde4dip/Fkbp4	6
GO:0055067	monovalent inorganic cation homeostasis	7/365	163/18112	0.0473786	0.223848	0.184985	Slc9a9/Nr3c2/Scn7a/Rab38/Slc26a6/Pdk2/Atp1a2	7
GO:0044270	cellular nitrogen compound catabolic process	14/365	422/18112	0.0477254	0.225218	0.186117	Nudt18/Zc3hav1/Cyp2d4/Pde4a/Nudt12/Hspa1a/Fitm2/Zcchc17/Entpd2/Entpd5/Nudt15/Aldh6a1/Dnase2/Abcd1	14
GO:0007160	cell-matrix adhesion	9/365	234/18112	0.0481531	0.226843	0.18746	Itga7/Pik3r1/Cd34/Vtn/Limch1/Ccl21/Epdr1/Enpp2/Bcl6	9
GO:0006949	syncytium formation	4/365	68/18112	0.0482986	0.226843	0.18746	Casp1/Tmem182/Stat1/Cxcl9	4
GO:0031640	killing of cells of another organism	4/365	68/18112	0.0482986	0.226843	0.18746	Ccl21/Hamp/Fcer2/Cxcl9	4
GO:2000107	negative regulation of leukocyte apoptotic process	4/365	68/18112	0.0482986	0.226843	0.18746	Kitlg/Cd74/Fcmr/Ccl21	4
GO:0061448	connective tissue development	11/365	308/18112	0.0484503	0.227286	0.187826	Scx/Cfh/Thrb/Cd34/Gpr4/Efemp1/Rflnb/Ecm1/Mustn1/Mgp/Ghr	11
GO:0009309	amine biosynthetic process	3/365	41/18112	0.0492771	0.228556	0.188875	Gch1/Cyp2d4/Epas1	3
GO:0009394	2'-deoxyribonucleotide metabolic process	3/365	41/18112	0.0492771	0.228556	0.188875	Nudt18/Dguok/Nudt15	3
GO:0031112	positive regulation of microtubule polymerization or depolymerization	3/365	41/18112	0.0492771	0.228556	0.188875	Hspa1a/Mapt/Pde4dip	3
GO:0032728	positive regulation of interferon-beta production	3/365	41/18112	0.0492771	0.228556	0.188875	Zc3hav1/Zbtb20/Mavs	3
GO:0036474	cell death in response to hydrogen peroxide	3/365	41/18112	0.0492771	0.228556	0.188875	Reg3b/Hsph1/Nol3	3
GO:0042401	cellular biogenic amine biosynthetic process	3/365	41/18112	0.0492771	0.228556	0.188875	Gch1/Cyp2d4/Epas1	3
GO:0015849	organic acid transport	12/365	347/18112	0.0494909	0.228556	0.188875	Rgs4/Apoe/Slc3a1/Fabp3/Pla2g4a/Slc38a3/Pla2g5/Slc26a6/Folr2/Acsl6/Abcd1/Slc7a15	12
GO:0002371	dendritic cell cytokine production	2/365	18/18112	0.0501047	0.228556	0.188875	Bst2/Mavs	2
GO:0002921	negative regulation of humoral immune response	2/365	18/18112	0.0501047	0.228556	0.188875	Serping1/Cd59	2
GO:0006071	glycerol metabolic process	2/365	18/18112	0.0501047	0.228556	0.188875	Pla2g4a/Gpd2	2
GO:0009750	response to fructose	2/365	18/18112	0.0501047	0.228556	0.188875	Pik3r1/Slc26a6	2
GO:0010623	programmed cell death involved in cell development	2/365	18/18112	0.0501047	0.228556	0.188875	Kitlg/Casp4	2
GO:0010882	regulation of cardiac muscle contraction by calcium ion signaling	2/365	18/18112	0.0501047	0.228556	0.188875	Asph/Atp1a2	2
GO:0016114	terpenoid biosynthetic process	2/365	18/18112	0.0501047	0.228556	0.188875	Aldh1a1/Rpe65	2
GO:0035795	negative regulation of mitochondrial membrane permeability	2/365	18/18112	0.0501047	0.228556	0.188875	Hspa1a/Nol3	2
GO:0042670	retinal cone cell differentiation	2/365	18/18112	0.0501047	0.228556	0.188875	Thrb/Rp1	2
GO:0048245	eosinophil chemotaxis	2/365	18/18112	0.0501047	0.228556	0.188875	Ccl21/Ccl24	2
GO:0060221	retinal rod cell differentiation	2/365	18/18112	0.0501047	0.228556	0.188875	Cfh/Rp1	2
GO:0060576	intestinal epithelial cell development	2/365	18/18112	0.0501047	0.228556	0.188875	Cdkn1a/Tigar	2
GO:0071257	cellular response to electrical stimulus	2/365	18/18112	0.0501047	0.228556	0.188875	Rpe65/Psmb9	2
GO:0072109	glomerular mesangium development	2/365	18/18112	0.0501047	0.228556	0.188875	Cd34/Gpr4	2
GO:1900221	regulation of amyloid-beta clearance	2/365	18/18112	0.0501047	0.228556	0.188875	Apoe/Clu	2
GO:1901077	regulation of relaxation of muscle	2/365	18/18112	0.0501047	0.228556	0.188875	Akap6/Hrc	2
GO:2000479	regulation of cAMP-dependent protein kinase activity	2/365	18/18112	0.0501047	0.228556	0.188875	Akap6/Mst1	2
GO:0007162	negative regulation of cell adhesion	11/365	310/18112	0.0503156	0.229254	0.189452	Fgl2/Pdcd1lg2/Pik3r1/RT1-M3-1/Cd74/C1qtnf1/Notch4/Ccl21/Angpt2/Enpp2/Bcl6	11
GO:0009615	response to virus	12/365	348/18112	0.0503737	0.229255	0.189453	Zc3hav1/Fgl2/Bst2/Cd37/Clu/Psmb9/Stat1/Mavs/Nmi/Cxcl9/Card9/Dtx3l	12
GO:0032387	negative regulation of intracellular transport	4/365	69/18112	0.0504903	0.229259	0.189457	Bag3/Mapt/Hrc/Nol3	4
GO:0045776	negative regulation of blood pressure	4/365	69/18112	0.0504903	0.229259	0.189457	Gch1/Pik3r1/Adra1d/Smtn	4
GO:0050673	epithelial cell proliferation	15/365	465/18112	0.0505848	0.229426	0.189594	Fgf1/Reg3g/Klf9/Apoe/Cd34/Nupr1/C5ar1/Ecm1/Lims2/Wfdc1/Serpinf1/Ar/Stat1/Mst1/Ccl24	15
GO:1904062	regulation of cation transmembrane transport	13/365	387/18112	0.0508284	0.230267	0.190289	Scn4b/Kcnip2/Rgs4/Akap6/Fgf12/Dhrs7c/Asph/Hrc/Trdn/Hamp/Nol3/Atp1a2/Cxcl9	13
GO:0008286	insulin receptor signaling pathway	6/365	132/18112	0.051078	0.231134	0.191005	Trim72/Pik3r1/Rpe65/Rarres2/Pdk2/Pip4k2a	6
GO:0010810	regulation of cell-substrate adhesion	9/365	237/18112	0.0514191	0.232412	0.192062	Pik3r1/Alox15/Lims2/Vtn/Limch1/Ccl21/Angpt2/Enpp2/Bcl6	9
GO:0007200	phospholipase C-activating G protein-coupled receptor signaling pathway	5/365	100/18112	0.0516895	0.232838	0.192414	Adra1b/Gpr4/C5ar1/Adra1d/Cmklr1	5
GO:0050829	defense response to Gram-negative bacterium	5/365	100/18112	0.0516895	0.232838	0.192414	Reg3b/Reg3g/Casp1/Rarres2/Hamp	5
GO:1904063	negative regulation of cation transmembrane transport	5/365	100/18112	0.0516895	0.232838	0.192414	Rgs4/Fgf12/Trdn/Hamp/Atp1a2	5
GO:0019692	deoxyribose phosphate metabolic process	3/365	42/18112	0.0523034	0.234355	0.193667	Nudt18/Dguok/Nudt15	3
GO:0090075	relaxation of muscle	3/365	42/18112	0.0523034	0.234355	0.193667	Akap6/Hrc/Atp1a2	3
GO:0110110	positive regulation of animal organ morphogenesis	3/365	42/18112	0.0523034	0.234355	0.193667	Fgf1/Cd34/Ar	3
GO:0071214	cellular response to abiotic stimulus	14/365	428/18112	0.0524903	0.234355	0.193667	Cdkn1a/Scx/Efhd1/Bag3/Pik3r1/Hspa5/Rpe65/Slc38a3/Casp1/Rp1/Psmb9/Nampt/Hamp/Atp1a2	14
GO:0104004	cellular response to environmental stimulus	14/365	428/18112	0.0524903	0.234355	0.193667	Cdkn1a/Scx/Efhd1/Bag3/Pik3r1/Hspa5/Rpe65/Slc38a3/Casp1/Rp1/Psmb9/Nampt/Hamp/Atp1a2	14
GO:0055076	transition metal ion homeostasis	6/365	133/18112	0.0526278	0.234355	0.193667	Cyb561/Tfrc/Epas1/Hjv/Steap4/Hamp	6
GO:0008064	regulation of actin polymerization or depolymerization	7/365	167/18112	0.0527058	0.234355	0.193667	Cdc42ep3/Alox15/Spta1/Ccl21/Capg/Capn1/Ccl24	7
GO:2000377	regulation of reactive oxygen species metabolic process	7/365	167/18112	0.0527058	0.234355	0.193667	Gch1/Cdkn1a/Plin5/Mapt/Nqo2/Tigar/Abcd1	7
GO:0006801	superoxide metabolic process	4/365	70/18112	0.0527358	0.234355	0.193667	Gch1/Ncf1/Mapt/Sod3	4
GO:0010524	positive regulation of calcium ion transport into cytosol	4/365	70/18112	0.0527358	0.234355	0.193667	Akap6/Asph/Trdn/Cxcl9	4
GO:0021695	cerebellar cortex development	4/365	70/18112	0.0527358	0.234355	0.193667	Atp2b2/Agtpbp1/Hspa5/Ogdh	4
GO:0050994	regulation of lipid catabolic process	4/365	70/18112	0.0527358	0.234355	0.193667	Plin5/Mtln/Rarres2/Abcd1	4
GO:0009100	glycoprotein metabolic process	12/365	351/18112	0.0530863	0.235649	0.194736	Man1c1/Neu2/B3galnt2/Galnt13/Dcn/Mustn1/Entpd5/Crppa/Hs3st5/Ccl21/Dhdds/St3gal6	12
GO:0002709	regulation of T cell mediated immunity	5/365	101/18112	0.0535254	0.236802	0.19569	Tap2/RT1-M3-1/Dpp4/RT1-A2/Slamf1	5
GO:0032092	positive regulation of protein binding	5/365	101/18112	0.0535254	0.236802	0.19569	Fam220a/Apoe/Spta1/Vtn/Dtx3l	5
GO:1901222	regulation of NIK/NF-kappaB signaling	5/365	101/18112	0.0535254	0.236802	0.19569	Nr3c2/Cd74/Nol3/Nmi/Capn1	5
GO:0006869	lipid transport	13/365	391/18112	0.0542847	0.238001	0.19668	Apoe/Fabp3/Pla2g4a/Osbpl9/Pla2g5/Scp2/C1qtnf1/Pltp/Plscr2/Osbpl6/Acsl6/Abcd1/Pip4k2a	13
GO:1901361	organic cyclic compound catabolic process	15/365	470/18112	0.0545012	0.238001	0.19668	Nudt18/Zc3hav1/Pde4a/Nudt12/Hspa1a/Apoe/Fitm2/Zcchc17/Entpd2/Hsd11b1/Entpd5/Nudt15/Aldh6a1/Dnase2/Abcd1	15
GO:0030888	regulation of B cell proliferation	4/365	71/18112	0.0550349	0.238001	0.19668	Cdkn1a/Tfrc/Cd74/Bcl6	4
GO:0001878	response to yeast	2/365	19/18112	0.0552712	0.238001	0.19668	Pik3r1/Ncf1	2
GO:0002827	positive regulation of T-helper 1 type immune response	2/365	19/18112	0.0552712	0.238001	0.19668	Pla2g4a/Slamf1	2
GO:0006085	acetyl-CoA biosynthetic process	2/365	19/18112	0.0552712	0.238001	0.19668	Acss1/Pdk2	2
GO:0009200	deoxyribonucleoside triphosphate metabolic process	2/365	19/18112	0.0552712	0.238001	0.19668	Dguok/Nudt15	2
GO:0010544	negative regulation of platelet activation	2/365	19/18112	0.0552712	0.238001	0.19668	Apoe/C1qtnf1	2
GO:0010878	cholesterol storage	2/365	19/18112	0.0552712	0.238001	0.19668	Ttc39b/Lpl	2
GO:0010934	macrophage cytokine production	2/365	19/18112	0.0552712	0.238001	0.19668	RT1-M3-1/Cd74	2
GO:0010935	regulation of macrophage cytokine production	2/365	19/18112	0.0552712	0.238001	0.19668	RT1-M3-1/Cd74	2
GO:0019430	removal of superoxide radicals	2/365	19/18112	0.0552712	0.238001	0.19668	Gch1/Sod3	2
GO:0021702	cerebellar Purkinje cell differentiation	2/365	19/18112	0.0552712	0.238001	0.19668	Atp2b2/Agtpbp1	2
GO:0033631	cell-cell adhesion mediated by integrin	2/365	19/18112	0.0552712	0.238001	0.19668	Plpp3/Dpp4	2
GO:0045655	regulation of monocyte differentiation	2/365	19/18112	0.0552712	0.238001	0.19668	Il34/Cd74	2
GO:0051284	positive regulation of sequestering of calcium ion	2/365	19/18112	0.0552712	0.238001	0.19668	Mtln/Trdn	2
GO:0060396	growth hormone receptor signaling pathway	2/365	19/18112	0.0552712	0.238001	0.19668	Pik3r1/Ghr	2
GO:0071360	cellular response to exogenous dsRNA	2/365	19/18112	0.0552712	0.238001	0.19668	Zc3hav1/Mavs	2
GO:0097623	potassium ion export across plasma membrane	2/365	19/18112	0.0552712	0.238001	0.19668	Kcnb1/Kcnip2	2
GO:1900452	regulation of long-term synaptic depression	2/365	19/18112	0.0552712	0.238001	0.19668	Kcnb1/Mapt	2
GO:1902176	negative regulation of oxidative stress-induced intrinsic apoptotic signaling pathway	2/365	19/18112	0.0552712	0.238001	0.19668	Hsph1/Nol3	2
GO:1902430	negative regulation of amyloid-beta formation	2/365	19/18112	0.0552712	0.238001	0.19668	Apoe/Clu	2
GO:1902916	positive regulation of protein polyubiquitination	2/365	19/18112	0.0552712	0.238001	0.19668	Hamp/Nmi	2
GO:1903236	regulation of leukocyte tethering or rolling	2/365	19/18112	0.0552712	0.238001	0.19668	Ccl21/Capn1	2
GO:0001916	positive regulation of T cell mediated cytotoxicity	3/365	43/18112	0.0554174	0.238001	0.19668	Tap2/RT1-M3-1/RT1-A2	3
GO:0002446	neutrophil mediated immunity	3/365	43/18112	0.0554174	0.238001	0.19668	Ncf1/Anxa3/Card9	3
GO:0120009	intermembrane lipid transfer	3/365	43/18112	0.0554174	0.238001	0.19668	Apoe/Scp2/Pltp	3
GO:0030832	regulation of actin filament length	7/365	169/18112	0.055505	0.238119	0.196778	Cdc42ep3/Alox15/Spta1/Ccl21/Capg/Capn1/Ccl24	7
GO:0071216	cellular response to biotic stimulus	12/365	354/18112	0.0558964	0.23939	0.197829	Cfh/Pdcd1lg2/Hspa5/Epas1/Casp1/Entpd2/Plscr2/Stat1/Tigar/Hamp/Cxcl9/Cxcl16	12
GO:0007249	I-kappaB kinase/NF-kappaB signaling	10/365	278/18112	0.0559222	0.23939	0.197829	Zc3hav1/Bst2/Tfrc/Ecm1/Casp1/Cd74/Stat1/Mavs/Ccl21/Card9	10
GO:0046578	regulation of Ras protein signal transduction	8/365	205/18112	0.056371	0.241051	0.199201	Adra1b/Apoe/Gpr4/Kitlg/Rasal3/Arhgdib/Cavin4/Bcl6	8
GO:0051494	negative regulation of cytoskeleton organization	7/365	170/18112	0.0569386	0.242999	0.200811	Tmeff2/Gas2l1/Pik3r1/Spta1/Fkbp4/Capg/Capn1	7
GO:0036293	response to decreased oxygen levels	15/365	473/18112	0.0569492	0.242999	0.200811	Kcnk2/Cd34/Tfrc/Ucp3/Epas1/Hyou1/Casp1/Sod3/Dpp4/Nampt/Tigar/Mst1/Nol3/Acsl6/Angpt2	15
GO:0002711	positive regulation of T cell mediated immunity	4/365	72/18112	0.0573874	0.24382	0.201489	Tap2/RT1-M3-1/RT1-A2/Slamf1	4
GO:0002931	response to ischemia	4/365	72/18112	0.0573874	0.24382	0.201489	Hspa1a/Hyou1/Tigar/Nol3	4
GO:0030301	cholesterol transport	4/365	72/18112	0.0573874	0.24382	0.201489	Apoe/Scp2/Osbpl6/Pip4k2a	4
GO:0032732	positive regulation of interleukin-1 production	4/365	72/18112	0.0573874	0.24382	0.201489	Casp1/Trim16/Lpl/Casp4	4
GO:0022411	cellular component disassembly	14/365	434/18112	0.057574	0.244351	0.201928	Fyco1/Gas2l1/Pik3r1/Tpsab1/Lcp1/Cma1/Spta1/Asph/Mrrf/Plaat1/Dpp4/Tigar/Capg/Dnase2	14
GO:0030041	actin filament polymerization	7/365	171/18112	0.0583951	0.247193	0.204276	Cdc42ep3/Alox15/Spta1/Ccl21/Capg/Capn1/Ccl24	7
GO:0009262	deoxyribonucleotide metabolic process	3/365	44/18112	0.0586178	0.247193	0.204276	Nudt18/Dguok/Nudt15	3
GO:0042771	intrinsic apoptotic signaling pathway in response to DNA damage by p53 class mediator	3/365	44/18112	0.0586178	0.247193	0.204276	Cdkn1a/Nupr1/Cd74	3
GO:0042789	mRNA transcription by RNA polymerase II	3/365	44/18112	0.0586178	0.247193	0.204276	Thrb/Epas1/C5ar1	3
GO:0045066	regulatory T cell differentiation	3/365	44/18112	0.0586178	0.247193	0.204276	RT1-M3-1/Il2rg/Bcl6	3
GO:1903580	positive regulation of ATP metabolic process	3/365	44/18112	0.0586178	0.247193	0.204276	Nupr1/Zbtb20/Entpd5	3
GO:0060401	cytosolic calcium ion transport	8/365	207/18112	0.0589934	0.248482	0.205342	Akap6/Dhrs7c/Asph/Hrc/Trdn/Ccl21/Nol3/Cxcl9	8
GO:0002761	regulation of myeloid leukocyte differentiation	6/365	137/18112	0.0591116	0.248482	0.205342	Tob2/Pik3r1/Il34/Kitlg/Cd74/Inpp4b	6
GO:1901216	positive regulation of neuron death	6/365	137/18112	0.0591116	0.248482	0.205342	Apoe/Nupr1/Mapt/Casp1/Nqo2/Clu	6
GO:0006790	sulfur compound metabolic process	11/365	319/18112	0.0593085	0.249046	0.205808	Hpgds/Fitm2/Ogdh/Dcn/Acss1/Sqor/Hs3st5/Acsl6/Pdk2/Abcd1/Ghr	11
GO:0002695	negative regulation of leukocyte activation	8/365	208/18112	0.060333	0.251865	0.208138	Fgl2/Pdcd1lg2/Cd37/RT1-M3-1/Cd74/Tbc1d10c/Adgrf5/Bcl6	8
GO:0050730	regulation of peptidyl-tyrosine phosphorylation	10/365	282/18112	0.0603803	0.251865	0.208138	Hsph1/Plpp3/Il34/Ncf1/Kitlg/Cblc/Cd74/Vtn/Enpp2/Ghr	10
GO:0001787	natural killer cell proliferation	2/365	20/18112	0.0606154	0.251865	0.208138	RT1-A2/Slamf1	2
GO:0002407	dendritic cell chemotaxis	2/365	20/18112	0.0606154	0.251865	0.208138	Slamf1/Ccl21	2
GO:0005980	glycogen catabolic process	2/365	20/18112	0.0606154	0.251865	0.208138	Adra1b/Pfkm	2
GO:0010644	cell communication by electrical coupling	2/365	20/18112	0.0606154	0.251865	0.208138	Hrc/Trdn	2
GO:0032695	negative regulation of interleukin-12 production	2/365	20/18112	0.0606154	0.251865	0.208138	Slamf1/Cmklr1	2
GO:0044539	long-chain fatty acid import into cell	2/365	20/18112	0.0606154	0.251865	0.208138	Fabp3/Acsl6	2
GO:0045821	positive regulation of glycolytic process	2/365	20/18112	0.0606154	0.251865	0.208138	Zbtb20/Entpd5	2
GO:1902004	positive regulation of amyloid-beta formation	2/365	20/18112	0.0606154	0.251865	0.208138	Apoe/Clu	2
GO:0048511	rhythmic process	13/365	398/18112	0.0607124	0.252004	0.208252	Reg3b/Klf9/Aldh1a1/Nudt12/Hspa5/Rpe65/Pla2g4a/Casp1/Dbp/Clu/Serpinf1/Nampt/Enpp2	13
GO:1900182	positive regulation of protein localization to nucleus	5/365	105/18112	0.0612439	0.253944	0.209856	Bag3/Pik3r1/Tfrc/Mavs/Dtx3l	5
GO:0031032	actomyosin structure organization	8/365	209/18112	0.0616916	0.254135	0.210014	Tmeff2/Myh6/Myh14/Pik3r1/Limch1/Myom2/LOC298139/Myoz1	8
GO:0051495	positive regulation of cytoskeleton organization	8/365	209/18112	0.0616916	0.254135	0.210014	Cdc42ep3/Hspa1a/Alox15/Mapt/Limch1/Ccl21/Pde4dip/Ccl24	8
GO:0032924	activin receptor signaling pathway	3/365	45/18112	0.0619035	0.254135	0.210014	Igsf1/Hjv/Amhr2	3
GO:0033866	nucleoside bisphosphate biosynthetic process	3/365	45/18112	0.0619035	0.254135	0.210014	Acss1/Acsl6/Pdk2	3
GO:0034030	ribonucleoside bisphosphate biosynthetic process	3/365	45/18112	0.0619035	0.254135	0.210014	Acss1/Acsl6/Pdk2	3
GO:0034033	purine nucleoside bisphosphate biosynthetic process	3/365	45/18112	0.0619035	0.254135	0.210014	Acss1/Acsl6/Pdk2	3
GO:0046621	negative regulation of organ growth	3/365	45/18112	0.0619035	0.254135	0.210014	Kcnk2/Rgs4/Pi16	3
GO:0086009	membrane repolarization	3/365	45/18112	0.0619035	0.254135	0.210014	Scn4b/Kcnip2/Akap6	3
GO:1901021	positive regulation of calcium ion transmembrane transporter activity	3/365	45/18112	0.0619035	0.254135	0.210014	Akap6/Asph/Trdn	3
GO:0001666	response to hypoxia	14/365	439/18112	0.0620592	0.254135	0.210014	Kcnk2/Cd34/Tfrc/Ucp3/Epas1/Hyou1/Casp1/Sod3/Dpp4/Tigar/Mst1/Nol3/Acsl6/Angpt2	14
GO:0072593	reactive oxygen species metabolic process	9/365	246/18112	0.062077	0.254135	0.210014	Gch1/Cdkn1a/Plin5/Ncf1/Mapt/Nqo2/Sod3/Tigar/Abcd1	9
GO:0010611	regulation of cardiac muscle hypertrophy	4/365	74/18112	0.0622517	0.254135	0.210014	Rgs4/Akap6/Pi16/Hamp	4
GO:0032835	glomerulus development	4/365	74/18112	0.0622517	0.254135	0.210014	Cfh/Cd34/Gpr4/Angpt2	4
GO:0090398	cellular senescence	4/365	74/18112	0.0622517	0.254135	0.210014	Cdkn1a/RT1-M3-1/Nampt/Bcl6	4
GO:1902475	L-alpha-amino acid transmembrane transport	4/365	74/18112	0.0622517	0.254135	0.210014	Rgs4/Slc3a1/Slc38a3/Slc7a15	4
GO:0010632	regulation of epithelial cell migration	9/365	247/18112	0.0633419	0.258055	0.213253	Fgf1/Plpp3/Apoe/Dcn/Ptprr/Serpinf1/Anxa3/Angpt2/Enpp2	9
GO:2001234	negative regulation of apoptotic signaling pathway	9/365	247/18112	0.0633419	0.258055	0.213253	Hsph1/Hspa1a/Hyou1/Cd74/Fcmr/Clu/Ar/Ackr3/Nol3	9
GO:0046651	lymphocyte proliferation	11/365	323/18112	0.0636259	0.258945	0.213989	Cdkn1a/Pdcd1lg2/RT1-M3-1/Tfrc/Rasal3/Spta1/Cd74/RT1-A2/Slamf1/Cd59/Bcl6	11
GO:0002712	regulation of B cell mediated immunity	4/365	75/18112	0.0647628	0.261087	0.215758	Tfrc/RT1-A2/Fcer2/Bcl6	4
GO:0002889	regulation of immunoglobulin mediated immune response	4/365	75/18112	0.0647628	0.261087	0.215758	Tfrc/RT1-A2/Fcer2/Bcl6	4
GO:0042267	natural killer cell mediated cytotoxicity	4/365	75/18112	0.0647628	0.261087	0.215758	Tap2/RT1-M3-1/Sh2d1a/RT1-A2	4
GO:0043112	receptor metabolic process	4/365	75/18112	0.0647628	0.261087	0.215758	Apoe/Hamp/Capn1/Dtx3l	4
GO:0070098	chemokine-mediated signaling pathway	4/365	75/18112	0.0647628	0.261087	0.215758	Ackr3/Ccl21/Cxcl9/Ccl24	4
GO:0010996	response to auditory stimulus	3/365	46/18112	0.0652731	0.261087	0.215758	Entpd2/Atp1a2/Slitrk6	3
GO:0030279	negative regulation of ossification	3/365	46/18112	0.0652731	0.261087	0.215758	Rflnb/Ecm1/Srgn	3
GO:0006906	vesicle fusion	5/365	107/18112	0.0653275	0.261087	0.215758	Pla2g4a/Pla2g5/Slamf1/Pip4k2a/Trarg1	5
GO:1902882	regulation of response to oxidative stress	5/365	107/18112	0.0653275	0.261087	0.215758	Gch1/Reg3b/Hsph1/Nol3/Abcd1	5
GO:0090596	sensory organ morphogenesis	11/365	325/18112	0.0658596	0.261087	0.215758	Atp2b2/Cfh/Agtpbp1/Thrb/Aldh1a1/Rpe65/Efemp1/Mfap5/Rp1/Slitrk6/Cdh23	11
GO:0060041	retina development in camera-type eye	8/365	212/18112	0.0658819	0.261087	0.215758	Atp2b2/Cfh/Agtpbp1/Thrb/Rpe65/Rp1/Serpinf1/Cfd	8
GO:0002064	epithelial cell development	9/365	249/18112	0.0659207	0.261087	0.215758	Ros1/Cdkn1a/Rilpl1/Adamtsl4/Gpr4/Bfsp2/Notch4/Ar/Tigar	9
GO:0009251	glucan catabolic process	2/365	21/18112	0.066128	0.261087	0.215758	Adra1b/Pfkm	2
GO:0010269	response to selenium ion	2/365	21/18112	0.066128	0.261087	0.215758	Mien1/Selenop	2
GO:0014889	muscle atrophy	2/365	21/18112	0.066128	0.261087	0.215758	Psmb9/Nol3	2
GO:0019320	hexose catabolic process	2/365	21/18112	0.066128	0.261087	0.215758	Tigar/Pfkm	2
GO:0019400	alditol metabolic process	2/365	21/18112	0.066128	0.261087	0.215758	Pla2g4a/Gpd2	2
GO:0021694	cerebellar Purkinje cell layer formation	2/365	21/18112	0.066128	0.261087	0.215758	Atp2b2/Agtpbp1	2
GO:0032332	positive regulation of chondrocyte differentiation	2/365	21/18112	0.066128	0.261087	0.215758	Thrb/Mustn1	2
GO:0043651	linoleic acid metabolic process	2/365	21/18112	0.066128	0.261087	0.215758	Alox15/Cyp2j4	2
GO:0044247	cellular polysaccharide catabolic process	2/365	21/18112	0.066128	0.261087	0.215758	Adra1b/Pfkm	2
GO:0050849	negative regulation of calcium-mediated signaling	2/365	21/18112	0.066128	0.261087	0.215758	Tbc1d10c/Myoz1	2
GO:0051131	chaperone-mediated protein complex assembly	2/365	21/18112	0.066128	0.261087	0.215758	Hspa1a/Clu	2
GO:0051900	regulation of mitochondrial depolarization	2/365	21/18112	0.066128	0.261087	0.215758	Dcn/Abcd1	2
GO:0060333	interferon-gamma-mediated signaling pathway	2/365	21/18112	0.066128	0.261087	0.215758	Stat1/Nmi	2
GO:0071397	cellular response to cholesterol	2/365	21/18112	0.066128	0.261087	0.215758	Apoe/Scp2	2
GO:0072567	chemokine (C-X-C motif) ligand 2 production	2/365	21/18112	0.066128	0.261087	0.215758	Cd74/Lpl	2
GO:0140354	lipid import into cell	2/365	21/18112	0.066128	0.261087	0.215758	Fabp3/Acsl6	2
GO:1905709	negative regulation of membrane permeability	2/365	21/18112	0.066128	0.261087	0.215758	Hspa1a/Nol3	2
GO:2000341	regulation of chemokine (C-X-C motif) ligand 2 production	2/365	21/18112	0.066128	0.261087	0.215758	Cd74/Lpl	2
GO:0048638	regulation of developmental growth	13/365	404/18112	0.0666132	0.262741	0.217125	Kcnk2/Cdkn1a/Myh6/Rgs4/Apoe/Akap6/Mgll/Mapt/Pi16/Ar/Hamp/Myoz1/Ghr	13
GO:0009409	response to cold	4/365	76/18112	0.0673263	0.264627	0.218684	Acadm/Acadvl/Ucp3/Lpl	4
GO:0016239	positive regulation of macroautophagy	4/365	76/18112	0.0673263	0.264627	0.218684	Fyco1/Bag3/Dcn/Pip4k2a	4
GO:0032722	positive regulation of chemokine production	4/365	76/18112	0.0673263	0.264627	0.218684	Cd74/Mavs/Lpl/Card9	4
GO:0046916	cellular transition metal ion homeostasis	5/365	108/18112	0.0674252	0.264627	0.218684	Cyb561/Tfrc/Hjv/Steap4/Hamp	5
GO:0061844	antimicrobial humoral immune response mediated by antimicrobial peptide	5/365	108/18112	0.0674252	0.264627	0.218684	Reg3b/Reg3g/Ccl21/Hamp/Cxcl9	5
GO:0010594	regulation of endothelial cell migration	7/365	177/18112	0.0676147	0.265109	0.219082	Fgf1/Plpp3/Apoe/Dcn/Serpinf1/Anxa3/Angpt2	7
GO:0032943	mononuclear cell proliferation	11/365	327/18112	0.0681437	0.266918	0.220577	Cdkn1a/Pdcd1lg2/RT1-M3-1/Tfrc/Rasal3/Spta1/Cd74/RT1-A2/Slamf1/Cd59/Bcl6	11
GO:1903706	regulation of hemopoiesis	13/365	406/18112	0.0686616	0.267873	0.221366	Tob2/Fgl2/Gas2l1/Pik3r1/Hspa1a/Il34/RT1-M3-1/Kitlg/Cd74/Il2rg/Stat1/Inpp4b/Bcl6	13
GO:0042417	dopamine metabolic process	3/365	47/18112	0.0687252	0.267873	0.221366	Gch1/Cyp2d4/Epas1	3
GO:0051281	positive regulation of release of sequestered calcium ion into cytosol	3/365	47/18112	0.0687252	0.267873	0.221366	Akap6/Trdn/Cxcl9	3
GO:1901998	toxin transport	3/365	47/18112	0.0687252	0.267873	0.221366	Slc22a3/Hspa5/Casp1	3
GO:2000772	regulation of cellular senescence	3/365	47/18112	0.0687252	0.267873	0.221366	RT1-M3-1/Nampt/Bcl6	3
GO:0031099	regeneration	11/365	328/18112	0.0693047	0.269866	0.223013	Cdkn1a/Apoe/Lcp1/C5ar1/Mustn1/Vtn/Tmem182/Anxa3/Hamp/Angpt2/Myoz1	11
GO:0032755	positive regulation of interleukin-6 production	5/365	109/18112	0.06956	0.270595	0.223615	Zbtb20/Cd74/Mavs/Lpl/Card9	5
GO:0048284	organelle fusion	6/365	143/18112	0.0696931	0.270847	0.223823	Tfrc/Pla2g4a/Pla2g5/Slamf1/Pip4k2a/Trarg1	6
GO:0005977	glycogen metabolic process	4/365	77/18112	0.0699416	0.271015	0.223963	Adra1b/Prkag3/Acadm/Pfkm	4
GO:0006073	cellular glucan metabolic process	4/365	77/18112	0.0699416	0.271015	0.223963	Adra1b/Prkag3/Acadm/Pfkm	4
GO:0014743	regulation of muscle hypertrophy	4/365	77/18112	0.0699416	0.271015	0.223963	Rgs4/Akap6/Pi16/Hamp	4
GO:0036294	cellular response to decreased oxygen levels	8/365	215/18112	0.0702445	0.271923	0.224713	Kcnk2/Cd34/Epas1/Hyou1/Nampt/Tigar/Mst1/Nol3	8
GO:0062197	cellular response to chemical stress	13/365	408/18112	0.0707511	0.272793	0.225432	Gch1/Reg3b/Hsph1/Cfh/Efhd1/Ncf1/Epas1/Mapt/Sod3/Nol3/Pdk2/Abcd1/Capn1	13
GO:0006898	receptor-mediated endocytosis	9/365	253/18112	0.0712746	0.272793	0.225432	Apoe/Tfrc/Vtn/Clu/Ackr3/Ccl21/Hamp/Cxcl16/Ghr	9
GO:0050864	regulation of B cell activation	6/365	144/18112	0.0715565	0.272793	0.225432	Cdkn1a/Tfrc/Cd74/Tbc1d10c/Il2rg/Bcl6	6
GO:0030004	cellular monovalent inorganic cation homeostasis	5/365	110/18112	0.0717318	0.272793	0.225432	Slc9a9/Nr3c2/Rab38/Slc26a6/Atp1a2	5
GO:0072676	lymphocyte migration	5/365	110/18112	0.0717318	0.272793	0.225432	Cklf/Ecm1/Ccl21/Cxcl16/Ccl24	5
GO:0009886	post-embryonic animal morphogenesis	2/365	22/18112	0.0718001	0.272793	0.225432	Efemp1/Cdh23	2
GO:0010743	regulation of macrophage derived foam cell differentiation	2/365	22/18112	0.0718001	0.272793	0.225432	Pla2g5/Lpl	2
GO:0014874	response to stimulus involved in regulation of muscle adaptation	2/365	22/18112	0.0718001	0.272793	0.225432	Prkag3/Nol3	2
GO:0019674	NAD metabolic process	2/365	22/18112	0.0718001	0.272793	0.225432	Tigar/Pfkm	2
GO:0042026	protein refolding	2/365	22/18112	0.0718001	0.272793	0.225432	Hspa1a/Hspa5	2
GO:0043116	negative regulation of vascular permeability	2/365	22/18112	0.0718001	0.272793	0.225432	Apoe/Pde3a	2
GO:0046716	muscle cell cellular homeostasis	2/365	22/18112	0.0718001	0.272793	0.225432	Bag3/Pfkm	2
GO:0070269	pyroptosis	2/365	22/18112	0.0718001	0.272793	0.225432	Casp1/Casp4	2
GO:0071450	cellular response to oxygen radical	2/365	22/18112	0.0718001	0.272793	0.225432	Gch1/Sod3	2
GO:0071451	cellular response to superoxide	2/365	22/18112	0.0718001	0.272793	0.225432	Gch1/Sod3	2
GO:0072677	eosinophil migration	2/365	22/18112	0.0718001	0.272793	0.225432	Ccl21/Ccl24	2
GO:1902236	negative regulation of endoplasmic reticulum stress-induced intrinsic apoptotic signaling pathway	2/365	22/18112	0.0718001	0.272793	0.225432	Hspa1a/Hyou1	2
GO:1902992	negative regulation of amyloid precursor protein catabolic process	2/365	22/18112	0.0718001	0.272793	0.225432	Apoe/Clu	2
GO:2000773	negative regulation of cellular senescence	2/365	22/18112	0.0718001	0.272793	0.225432	Nampt/Bcl6	2
GO:0003254	regulation of membrane depolarization	3/365	48/18112	0.0722586	0.272793	0.225432	Fgf12/Dcn/Abcd1	3
GO:0003382	epithelial cell morphogenesis	3/365	48/18112	0.0722586	0.272793	0.225432	Rilpl1/Notch4/Ar	3
GO:0008631	intrinsic apoptotic signaling pathway in response to oxidative stress	3/365	48/18112	0.0722586	0.272793	0.225432	Hsph1/Mapt/Nol3	3
GO:0042462	eye photoreceptor cell development	3/365	48/18112	0.0722586	0.272793	0.225432	Cfh/Thrb/Rp1	3
GO:0046685	response to arsenic-containing substance	3/365	48/18112	0.0722586	0.272793	0.225432	Cdkn1a/Serpinf1/Capn1	3
GO:0097066	response to thyroid hormone	3/365	48/18112	0.0722586	0.272793	0.225432	Thrb/Klf9/Gas2l1	3
GO:1900077	negative regulation of cellular response to insulin stimulus	3/365	48/18112	0.0722586	0.272793	0.225432	Trim72/Lpl/Pip4k2a	3
GO:0044042	glucan metabolic process	4/365	78/18112	0.0726086	0.273854	0.226309	Adra1b/Prkag3/Acadm/Pfkm	4
GO:0070588	calcium ion transmembrane transport	11/365	331/18112	0.0728638	0.274555	0.226888	Atp2b2/Akap6/Nalcn/Dhrs7c/Asph/Hrc/Trdn/Ccl21/Nol3/Atp1a2/Cxcl9	11
GO:0007601	visual perception	6/365	145/18112	0.0734484	0.276495	0.228491	Cfh/Rpe65/Epas1/Bfsp2/Crybb1/Slitrk6	6
GO:0032386	regulation of intracellular transport	12/365	371/18112	0.0737081	0.27721	0.229082	Kcnb1/Bag3/Dnajc27/Pik3r1/Lcp1/Mapt/Asph/Hrc/Scp2/Inpp4b/Mavs/Nol3	12
GO:0002286	T cell activation involved in immune response	5/365	111/18112	0.0739405	0.277538	0.229354	Fgl2/Lcp1/RT1-M3-1/Cd74/Bcl6	5
GO:0090174	organelle membrane fusion	5/365	111/18112	0.0739405	0.277538	0.229354	Pla2g4a/Pla2g5/Slamf1/Pip4k2a/Trarg1	5
GO:0051259	protein complex oligomerization	9/365	255/18112	0.0740502	0.277538	0.229354	Trim72/Kcnb1/RT1-M3-1/Mapt/Acot13/Cd74/Steap4/Nol3/Card9	9
[truncated: 2,907 more rows]

## Sheet: Cluster 3
ID	Description	GeneRatio	BgRatio	pvalue	p.adjust	qvalue	geneID	Count
[truncated: 3,124 more rows]

[truncated: 5 more sheets: Cluster 4, Cluster 5, Cluster 6, Cluster 7, Cluster 8]
