# Supplementary material for: Changes in transcriptomic landscape with macronutrients intake switch are independent from O-GlcNAcylation levels in heart throughout postnatal development in rats
Source: Heliyon. 2024 Apr 30;10(9):e30526. doi: 10.1016/j.heliyon.2024.e30526 (PMC11087977; doi:10.1016/j.heliyon.2024.e30526)
Supplement: Multimedia component 4 [file mmc4.xlsx]

## Sheet: Reactome
Cluster	ID	Description	GeneRatio	BgRatio	pvalue	p.adjust	qvalue	geneID	Count
Cluster 1	R-RNO-1428517	The citric acid (TCA) cycle and respiratory electron transport	33/228	136/6694	7.46100067685581e-20	3.25299629510913e-17	2.97654658581932e-17	24533/170587/245965/291103/362810/24439/678759/54315/362474/246311/24534/315167/303393/94173/300726/114597/29445/299643/681418/362837/81728/361071/298942/24368/690441/81829/301011/298596/497902/301458/300447/299201/311254	33
Cluster 1	R-RNO-71406	Pyruvate metabolism and Citric Acid (TCA) cycle	15/228	37/6694	2.93476824066855e-13	6.39779476465743e-11	5.854090332702e-11	24533/170587/24439/362474/246311/24534/94173/114597/361071/298942/24368/81829/298596/299201/311254	15
Cluster 1	R-RNO-70895	Branched-chain amino acid catabolism	10/228	19/6694	1.22028598946838e-10	1.77348230469405e-08	1.62276628073164e-08	29711/29611/24513/361215/63938/64203/25244/140547/298942/312381	10
Cluster 1	R-RNO-163200	Respiratory electron transport, ATP synthesis by chemiosmotic coupling, and heat production by uncoupling proteins.	18/228	99/6694	4.21995396144558e-09	4.56329621307242e-07	4.17549315488761e-07	245965/291103/362810/678759/54315/315167/303393/300726/29445/299643/681418/362837/81728/690441/301011/497902/301458/300447	18
Cluster 1	R-RNO-8978868	Fatty acid metabolism	21/228	137/6694	5.233137859028e-09	4.56329621307242e-07	4.17549315488761e-07	687008/619561/24886/246074/24404/287424/29566/29624/25290/50681/94199/291075/24307/64304/293829/404280/25413/25287/171155/140547/114097	21
Cluster 1	R-RNO-71403	Citric acid cycle (TCA cycle)	9/228	20/6694	6.39000852790835e-09	4.64340619694674e-07	4.2487951439952e-07	170587/94173/114597/361071/298942/24368/81829/298596/299201	9
Cluster 1	R-RNO-611105	Respiratory electron transport	15/228	81/6694	6.70950334790327e-08	4.17906208526547e-06	3.82391243436893e-06	291103/362810/678759/315167/303393/300726/29445/299643/681418/362837/81728/301011/497902/301458/300447	15
Cluster 1	R-RNO-71291	Metabolism of amino acids and derivatives	24/228	208/6694	1.22422460411018e-07	6.6720240924005e-06	6.10501480207578e-06	24957/29711/29611/24513/171133/24314/29531/171151/361215/63938/192172/25256/64203/117024/81640/25244/140547/298942/25721/299201/24401/25430/311254/312381	24
Cluster 1	R-RNO-389661	Glyoxylate metabolism and glycine degradation	8/228	25/6694	1.05008684607198e-06	5.08708738763757e-05	4.65477093171086e-05	29711/29611/171133/25244/298942/25721/299201/311254	8
Cluster 1	R-RNO-70268	Pyruvate metabolism	6/228	16/6694	8.79248399692471e-06	0.000383352302265917	0.000350773835245733	24533/24439/246311/24534/298942/311254	6
Cluster 1	R-RNO-2142753	Arachidonic acid metabolism	9/228	44/6694	1.31924133246696e-05	0.000479734094184546	0.000438964803708216	24886/24404/287424/29566/29624/25290/94199/24307/114097	9
Cluster 1	R-RNO-2142691	Synthesis of Leukotrienes (LT) and Eoxins (EX)	6/228	17/6694	1.32036906656297e-05	0.000479734094184546	0.000438964803708216	29566/29624/25290/94199/24307/114097	6
Cluster 1	R-RNO-70263	Gluconeogenesis	7/228	28/6694	3.11481590329505e-05	0.00104466133372049	0.000955882775181233	24644/64201/24383/81829/25721/24551/24401	7
Cluster 1	R-RNO-77289	Mitochondrial Fatty Acid Beta-Oxidation	7/228	29/6694	3.98807794638638e-05	0.0012420014175889	0.00113645228697777	687008/619561/64304/293829/25287/171155/140547	7
Cluster 1	R-RNO-556833	Metabolism of lipids	33/228	484/6694	8.41926920764658e-05	0.00234109328089506	0.00214213991660847	687008/89841/362039/24230/29692/619561/24886/246074/24404/287424/301517/29566/29624/25290/29680/50681/94199/291075/24913/24307/64304/293829/313771/404280/79238/25413/25287/171155/140547/117099/305166/114097/690163	33
Cluster 1	R-RNO-211859	Biological oxidations	16/228	158/6694	8.59116800328462e-05	0.00234109328089506	0.00214213991660847	26760/24424/297029/24886/81869/301517/29566/113902/29680/25256/94199/24307/84493/361239/300983/246245	16
Cluster 1	R-RNO-6799198	Complex I biogenesis	8/228	50/6694	0.000249662468883776	0.00640310802548978	0.00585895205615796	678759/315167/299643/681418/362837/81728/301458/300447	8
Cluster 1	R-RNO-71064	Lysine catabolism	4/228	11/6694	0.000358203376231107	0.00867648177982015	0.00793912746149647	171151/117024/298942/299201	4
Cluster 1	R-RNO-166786	Creation of C4 and C2 activators	4/228	12/6694	0.000523018003777709	0.0120018868235306	0.0109819292759973	298566/362634/29687/192262	4
Cluster 1	R-RNO-211945	Phase I - Functionalization of compounds	9/228	72/6694	0.000691226870488755	0.0150687457766549	0.0137881570481704	24886/301517/113902/29680/25256/24307/84493/361239/246245	9
Cluster 1	R-RNO-2168880	Scavenging of heme from plasma	4/228	14/6694	0.00100224887776912	0.0208085957479683	0.0190402167756639	287167/24440/503164/24464	4
Cluster 1	R-RNO-70326	Glucose metabolism	8/228	64/6694	0.00136662278243164	0.0270839787790997	0.0247822983034254	24644/24640/64201/24383/81829/25721/24551/24401	8
Cluster 1	R-RNO-977606	Regulation of Complement cascade	5/228	26/6694	0.00160595707695583	0.0301190710116434	0.0275594589894082	313421/298566/362634/29687/192262	5
Cluster 1	R-RNO-166663	Initial triggering of complement	4/228	16/6694	0.00172701095250249	0.0301190710116434	0.0275594589894082	298566/362634/29687/192262	4
Cluster 1	R-RNO-8978934	Metabolism of cofactors	4/228	16/6694	0.00172701095250249	0.0301190710116434	0.0275594589894082	171128/24479/365592/29309	4
Cluster 1	R-RNO-3299685	Detoxification of Reactive Oxygen Species	5/228	28/6694	0.00227001836341362	0.0380664617864746	0.0348314558596665	24404/500904/113898/24787/64371	5
Cluster 1	R-RNO-1247673	Erythrocytes take up oxygen and release carbon dioxide	3/228	10/6694	0.00391846569831254	0.0632759646097877	0.057898576984813	287167/24440/25240	3
Cluster 1	R-RNO-166658	Complement cascade	5/228	32/6694	0.00416429219389346	0.0633383083840663	0.0579556225918907	313421/298566/362634/29687/192262	5
Cluster 1	R-RNO-9609507	Protein localization	9/228	93/6694	0.00421286913563744	0.0633383083840663	0.0579556225918907	297029/64001/24479/266686/50681/291075/29533/307858/79238	9
Cluster 1	R-RNO-204174	Regulation of pyruvate dehydrogenase (PDH) complex	3/228	11/6694	0.00525356406909306	0.0763517978041525	0.0698631853398691	246311/298942/311254	3
Cluster 1	R-RNO-1482922	Acyl chain remodelling of PI	3/228	12/6694	0.00683041275753153	0.0949637172786557	0.0868934062013774	362039/29692/24913	3
Cluster 1	R-RNO-2173782	Binding and Uptake of Ligands by Scavenger Receptors	4/228	23/6694	0.00696981411219492	0.0949637172786557	0.0868934062013774	287167/24440/503164/24464	4
Cluster 1	R-RNO-1237044	Erythrocytes take up carbon dioxide and release oxygen	3/228	13/6694	0.00865891535817452	0.111037855769532	0.101601514574246	287167/24440/25240	3
Cluster 1	R-RNO-1480926	O2/CO2 exchange in erythrocytes	3/228	13/6694	0.00865891535817452	0.111037855769532	0.101601514574246	287167/24440/25240	3
Cluster 1	R-RNO-9018678	Biosynthesis of specialized proresolving mediators (SPMs)	3/228	14/6694	0.0107470971255578	0.133878124192663	0.12250074618305	29624/25290/114097	3
Cluster 1	R-RNO-9033241	Peroxisomal protein import	6/228	59/6694	0.0146092589641456	0.176934358565764	0.161897928286877	297029/24479/266686/50681/291075/79238	6
Cluster 1	R-RNO-5423646	Aflatoxin activation and detoxification	3/228	16/6694	0.0157260758066487	0.185312677072941	0.169564231314932	26760/29566/94199	3
Cluster 1	R-RNO-156590	Glutathione conjugation	4/228	32/6694	0.0223083197681038	0.249395574843417	0.228201165778984	24424/297029/81869/29566	4
Cluster 1	R-RNO-8853659	RET signaling	4/228	32/6694	0.0223083197681038	0.249395574843417	0.228201165778984	59312/290361/84423/313644	4
Cluster 1	R-RNO-1482788	Acyl chain remodelling of PC	3/228	19/6694	0.0252502960577683	0.262122120980642	0.239846170573789	362039/29692/24913	3
Cluster 1	R-RNO-1482801	Acyl chain remodelling of PS	3/228	19/6694	0.0252502960577683	0.262122120980642	0.239846170573789	362039/29692/24913	3
Cluster 1	R-RNO-9748787	Azathioprine ADME	3/228	19/6694	0.0252502960577683	0.262122120980642	0.239846170573789	24424/497811/60423	3
Cluster 1	R-RNO-9711123	Cellular response to chemical stress	9/228	128/6694	0.0301492928539536	0.305699806612181	0.279720489391638	287167/24440/24404/500904/113898/303393/24787/29445/64371	9
Cluster 1	R-RNO-1482839	Acyl chain remodelling of PE	3/228	21/6694	0.0329787111746759	0.319527068270193	0.292372667490109	362039/29692/24913	3
Cluster 1	R-RNO-3371571	HSF1-dependent transactivation	3/228	21/6694	0.0329787111746759	0.319527068270193	0.292372667490109	108348108/113906/24468	3
Cluster 1	R-RNO-9707564	Cytoprotection by HMOX1	4/228	37/6694	0.0359386351136479	0.340635758903272	0.311687476157267	287167/24440/303393/29445	4
Cluster 1	R-RNO-1592230	Mitochondrial biogenesis	3/228	22/6694	0.0372522510752047	0.345574073804026	0.316206117749218	245965/24787/690441	3
Cluster 1	R-RNO-2424491	DAP12 signaling	3/228	23/6694	0.0417946166196561	0.350449496110985	0.320667211554957	24934/361537/24223	3
Cluster 1	R-RNO-1614558	Degradation of cysteine and homocysteine	2/228	10/6694	0.0434042953898926	0.350449496110985	0.320667211554957	192172/25256	2
Cluster 1	R-RNO-189451	Heme biosynthesis	2/228	10/6694	0.0434042953898926	0.350449496110985	0.320667211554957	65155/361338	2
Cluster 1	R-RNO-200425	Carnitine metabolism	2/228	10/6694	0.0434042953898926	0.350449496110985	0.320667211554957	404280/25413	2
Cluster 1	R-RNO-390247	Beta-oxidation of very long chain fatty acids	2/228	10/6694	0.0434042953898926	0.350449496110985	0.320667211554957	50681/291075	2
Cluster 1	R-RNO-83936	Transport of nucleosides and free purine and pyrimidine bases across the plasma membrane	2/228	10/6694	0.0434042953898926	0.350449496110985	0.320667211554957	60423/85333	2
Cluster 1	R-RNO-8964539	Glutamate and glutamine metabolism	2/228	10/6694	0.0434042953898926	0.350449496110985	0.320667211554957	24957/25721	2
Cluster 1	R-RNO-2172127	DAP12 interactions	4/228	40/6694	0.0459882260389307	0.364561210054069	0.333579668301526	24934/361537/24223/294228	4
Cluster 1	R-RNO-196854	Metabolism of vitamins and cofactors	9/228	139/6694	0.047201194915239	0.367495017554361	0.336264151745782	687008/171128/64533/64001/24479/365592/313520/303676/29309	9
Cluster 1	R-RNO-9748784	Drug ADME	6/228	78/6694	0.0491420642799309	0.375893684667542	0.343949074092222	24424/497811/60423/29566/113902/24904	6
Cluster 1	R-RNO-196108	Pregnenolone biosynthesis	2/228	11/6694	0.0518822356834035	0.383400928101084	0.350818328706689	24230/29680	2
Cluster 1	R-RNO-9707616	Heme signaling	2/228	11/6694	0.0518822356834035	0.383400928101084	0.350818328706689	287167/24440	2
Cluster 1	R-RNO-211897	Cytochrome P450 - arranged by substrate type	4/228	42/6694	0.0534715399970075	0.388507016253135	0.355490485658953	24886/301517/29680/24307	4
Cluster 1	R-RNO-71387	Metabolism of carbohydrates	12/228	210/6694	0.0543553394299111	0.388507016253135	0.355490485658953	171408/24644/24640/64201/24383/64152/29353/290277/81829/25721/24551/24401	12
Cluster 1	R-RNO-1236977	Endosomal/Vacuolar pathway	2/228	12/6694	0.060892600268578	0.414830839329687	0.379577228647879	24223/294228	2
Cluster 1	R-RNO-3371568	Attenuation phase	2/228	12/6694	0.060892600268578	0.414830839329687	0.379577228647879	108348108/24468	2
Cluster 1	R-RNO-549132	Organic cation/anion/zwitterion transport	2/228	12/6694	0.060892600268578	0.414830839329687	0.379577228647879	309131/24904	2
Cluster 1	R-RNO-5578775	Ion homeostasis	4/228	46/6694	0.0702913516816073	0.438426862506457	0.401167988628554	116831/294141/29248/686019	4
Cluster 1	R-RNO-140875	Common Pathway of Fibrin Clot Formation	2/228	13/6694	0.0703896338886514	0.438426862506457	0.401167988628554	60327/360918	2
Cluster 1	R-RNO-163210	Formation of ATP by chemiosmotic coupling	2/228	13/6694	0.0703896338886514	0.438426862506457	0.401167988628554	245965/690441	2
Cluster 1	R-RNO-2029481	FCGR activation	2/228	13/6694	0.0703896338886514	0.438426862506457	0.401167988628554	498276/289211	2
Cluster 1	R-RNO-8949613	Cristae formation	2/228	13/6694	0.0703896338886514	0.438426862506457	0.401167988628554	245965/690441	2
Cluster 1	R-RNO-9018677	Biosynthesis of DHA-derived SPMs	2/228	13/6694	0.0703896338886514	0.438426862506457	0.401167988628554	25290/114097	2
Cluster 1	R-RNO-1482925	Acyl chain remodelling of PG	2/228	14/6694	0.0803300566825003	0.486443121021808	0.445103676647188	362039/29692	2
Cluster 1	R-RNO-8876725	Protein methylation	2/228	14/6694	0.0803300566825003	0.486443121021808	0.445103676647188	316976/24468	2
Cluster 1	R-RNO-1483206	Glycerophospholipid biosynthesis	6/228	90/6694	0.0857341902829814	0.512056259772327	0.468540131467195	89841/362039/29692/24913/171155/305166	6
Cluster 1	R-RNO-1483166	Synthesis of PA	3/228	32/6694	0.0939167485943209	0.553347329555729	0.50632215814008	362039/29692/305166	3
Cluster 1	R-RNO-5576891	Cardiac conduction	6/228	93/6694	0.0967300387206005	0.562323958429091	0.514535925264668	116831/294141/113902/29248/686019/65180	6
Cluster 1	R-RNO-5362517	Signaling by Retinoic Acid	3/228	33/6694	0.100835743736236	0.578478740381562	0.529317823767774	266686/298942/311254	3
Cluster 1	R-RNO-211976	Endogenous sterols	2/228	17/6694	0.112413625083283	0.628363340209118	0.574963075662134	301517/29680	2
Cluster 1	R-RNO-5205685	PINK1-PRKN Mediated Mitophagy	2/228	17/6694	0.112413625083283	0.628363340209118	0.574963075662134	362245/308416	2
Cluster 1	R-RNO-8956321	Nucleotide salvage	2/228	18/6694	0.123740412652371	0.682921771094096	0.624884961962005	292072/362638	2
Cluster 1	R-RNO-156580	Phase II - Conjugation of compounds	5/228	80/6694	0.136256376314182	0.742597250912293	0.679489034514145	24424/297029/81869/29566/300983	5
Cluster 1	R-RNO-1236974	ER-Phagosome pathway	2/228	20/6694	0.147144177539688	0.792035326016097	0.724725708739982	24223/294228	2
Cluster 1	R-RNO-6798695	Neutrophil degranulation	18/228	408/6694	0.154801449528817	0.816405358148027	0.747024699995418	108348108/24440/292072/498276/25441/361537/24479/25290/296654/25307/499157/24223/294228/362638/24464/289211/50654/24468	18
Cluster 1	R-RNO-196849	Metabolism of water-soluble vitamins and cofactors	5/228	84/6694	0.157574002272179	0.816405358148027	0.747024699995418	687008/64533/64001/313520/303676	5
Cluster 1	R-RNO-1614635	Sulfur amino acid metabolism	2/228	21/6694	0.159161595051794	0.816405358148027	0.747024699995418	192172/25256	2
Cluster 1	R-RNO-2029485	Role of phospholipids in phagocytosis	2/228	21/6694	0.159161595051794	0.816405358148027	0.747024699995418	498276/289211	2
Cluster 1	R-RNO-2029482	Regulation of actin dynamics for phagocytic cup formation	3/228	43/6694	0.179507046715401	0.910058981022268	0.832719347676097	498276/117542/289211	3
Cluster 1	R-RNO-189445	Metabolism of porphyrins	2/228	23/6694	0.183691378290386	0.910107283347823	0.832763545120292	65155/361338	2
Cluster 1	R-RNO-5205647	Mitophagy	2/228	23/6694	0.183691378290386	0.910107283347823	0.832763545120292	362245/308416	2
Cluster 1	R-RNO-380108	Chemokine receptors bind chemokines	3/228	44/6694	0.188136160991107	0.92165579991149	0.843330632946534	100124593/84475/360918	3
Cluster 1	R-RNO-397014	Muscle contraction	7/228	138/6694	0.190420259481921	0.922480368156864	0.844085126826295	116831/294141/113902/29248/295261/686019/65180	7
Cluster 1	R-RNO-2262752	Cellular responses to stress	17/228	399/6694	0.200072797548962	0.947927491921007	0.867369675128106	108348108/287167/24440/360505/24404/500904/303200/309434/113898/303393/290798/113906/24787/29445/306945/64371/24468	17
Cluster 1	R-RNO-198933	Immunoregulatory interactions between a Lymphoid and a non-Lymphoid cell	4/228	68/6694	0.200709778582479	0.947927491921007	0.867369675128106	24934/24223/294228/289211	4
Cluster 1	R-RNO-8953897	Cellular responses to stimuli	17/228	402/6694	0.20861170020859	0.947927491921007	0.867369675128106	108348108/287167/24440/360505/24404/500904/303200/309434/113898/303393/290798/113906/24787/29445/306945/64371/24468	17
Cluster 1	R-RNO-140877	Formation of Fibrin Clot (Clotting Cascade)	2/228	25/6694	0.208717979872515	0.947927491921007	0.867369675128106	60327/360918	2
Cluster 1	R-RNO-390522	Striated Muscle Contraction	2/228	25/6694	0.208717979872515	0.947927491921007	0.867369675128106	29248/295261	2
Cluster 1	R-RNO-390918	Peroxisomal lipid metabolism	2/228	25/6694	0.208717979872515	0.947927491921007	0.867369675128106	50681/291075	2
Cluster 1	R-RNO-3371497	HSP90 chaperone cycle for steroid hormone receptors (SHR) in the presence of ligand	3/228	47/6694	0.214621442889894	0.964690196907153	0.882707833480954	108348108/290798/24468	3
Cluster 1	R-RNO-352230	Amino acid transport across the plasma membrane	2/228	27/6694	0.234065852379786	0.999998534875337	0.915015559434458	314441/170567	2
Cluster 1	R-RNO-983170	Antigen Presentation: Folding, assembly and peptide loading of class I MHC	2/228	27/6694	0.234065852379786	0.999998534875337	0.915015559434458	24223/294228	2
Cluster 1	R-RNO-70171	Glycolysis	3/228	50/6694	0.241837345914271	0.999998534875337	0.915015559434458	24644/24640/24383	3
Cluster 1	R-RNO-9753281	Paracetamol ADME	2/228	29/6694	0.25958054805768	0.999998534875337	0.915015559434458	24424/29566	2
Cluster 1	R-RNO-196071	Metabolism of steroid hormones	2/228	31/6694	0.285126700068751	0.999998534875337	0.915015559434458	24230/29680	2
Cluster 1	R-RNO-202430	Translocation of ZAP-70 to Immunological synapse	1/228	10/6694	0.293036687116005	0.999998534875337	0.915015559434458	294269	1
Cluster 1	R-RNO-2162123	Synthesis of Prostaglandins (PG) and Thromboxanes (TX)	1/228	10/6694	0.293036687116005	0.999998534875337	0.915015559434458	24886	1
Cluster 1	R-RNO-391160	Signal regulatory protein family interactions	1/228	10/6694	0.293036687116005	0.999998534875337	0.915015559434458	361537	1
Cluster 1	R-RNO-432047	Passive transport by Aquaporins	1/228	10/6694	0.293036687116005	0.999998534875337	0.915015559434458	25240	1
Cluster 1	R-RNO-70221	Glycogen breakdown (glycogenolysis)	1/228	10/6694	0.293036687116005	0.999998534875337	0.915015559434458	29353	1
Cluster 1	R-RNO-1474151	Tetrahydrobiopterin (BH4) synthesis, recycling, salvage and regulation	1/228	11/6694	0.317152132259265	0.999998534875337	0.915015559434458	171128	1
Cluster 1	R-RNO-196741	Cobalamin (Cbl, vitamin B12) transport and metabolism	1/228	11/6694	0.317152132259265	0.999998534875337	0.915015559434458	313520	1
Cluster 1	R-RNO-264876	Insulin processing	1/228	11/6694	0.317152132259265	0.999998534875337	0.915015559434458	50556	1
Cluster 1	R-RNO-400685	Sema4D in semaphorin signaling	1/228	11/6694	0.317152132259265	0.999998534875337	0.915015559434458	78966	1
Cluster 1	R-RNO-5633008	TP53 Regulates Transcription of Cell Death Genes	1/228	11/6694	0.317152132259265	0.999998534875337	0.915015559434458	140923	1
Cluster 1	R-RNO-74217	Purine salvage	1/228	11/6694	0.317152132259265	0.999998534875337	0.915015559434458	292072	1
Cluster 1	R-RNO-8983432	Interleukin-15 signaling	1/228	11/6694	0.317152132259265	0.999998534875337	0.915015559434458	25746	1
Cluster 1	R-RNO-9755088	Ribavirin ADME	1/228	11/6694	0.317152132259265	0.999998534875337	0.915015559434458	60423	1
Cluster 1	R-RNO-425397	Transport of vitamins, nucleosides, and related molecules	2/228	34/6694	0.32325079299942	0.999998534875337	0.915015559434458	60423/85333	2
Cluster 1	R-RNO-174403	Glutathione synthesis and recycling	1/228	12/6694	0.340448453349328	0.999998534875337	0.915015559434458	29566	1
Cluster 1	R-RNO-193807	Synthesis of bile acids and bile salts via 27-hydroxycholesterol	1/228	12/6694	0.340448453349328	0.999998534875337	0.915015559434458	301517	1
Cluster 1	R-RNO-2046104	alpha-linolenic (omega3) and linoleic (omega6) acid metabolism	1/228	12/6694	0.340448453349328	0.999998534875337	0.915015559434458	50681	1
Cluster 1	R-RNO-2046106	alpha-linolenic acid (ALA) metabolism	1/228	12/6694	0.340448453349328	0.999998534875337	0.915015559434458	50681	1
Cluster 1	R-RNO-211935	Fatty acids	1/228	12/6694	0.340448453349328	0.999998534875337	0.915015559434458	24307	1
Cluster 1	R-RNO-392517	Rap1 signalling	1/228	12/6694	0.340448453349328	0.999998534875337	0.915015559434458	313644	1
Cluster 1	R-RNO-5676594	TNF receptor superfamily (TNFSF) members mediating non-canonical NF-kB pathway	1/228	12/6694	0.340448453349328	0.999998534875337	0.915015559434458	361795	1
Cluster 1	R-RNO-622312	Inflammasomes	1/228	12/6694	0.340448453349328	0.999998534875337	0.915015559434458	300732	1
Cluster 1	R-RNO-2029480	Fcgamma receptor (FCGR) dependent phagocytosis	3/228	61/6694	0.344733533791965	0.999998534875337	0.915015559434458	498276/117542/289211	3
Cluster 1	R-RNO-5628897	TP53 Regulates Metabolic Genes	3/228	61/6694	0.344733533791965	0.999998534875337	0.915015559434458	113898/303393/29445	3
Cluster 1	R-RNO-5693571	Nonhomologous End-Joining (NHEJ)	2/228	37/6694	0.360848804295852	0.999998534875337	0.915015559434458	306945/363251	2
Cluster 1	R-RNO-139853	Elevation of cytosolic Ca2+ levels	1/228	13/6694	0.362953354971051	0.999998534875337	0.915015559434458	113995	1
Cluster 1	R-RNO-189200	Cellular hexose transport	1/228	13/6694	0.362953354971051	0.999998534875337	0.915015559434458	25139	1
Cluster 1	R-RNO-2022377	Metabolism of Angiotensinogen to Angiotensins	1/228	13/6694	0.362953354971051	0.999998534875337	0.915015559434458	113902	1
Cluster 1	R-RNO-202427	Phosphorylation of CD3 and TCR zeta chains	1/228	13/6694	0.362953354971051	0.999998534875337	0.915015559434458	294269	1
Cluster 1	R-RNO-2142845	Hyaluronan metabolism	1/228	13/6694	0.362953354971051	0.999998534875337	0.915015559434458	64152	1
Cluster 1	R-RNO-6804759	Regulation of TP53 Activity through Association with Co-factors	1/228	13/6694	0.362953354971051	0.999998534875337	0.915015559434458	292064	1
Cluster 1	R-RNO-74259	Purine catabolism	1/228	13/6694	0.362953354971051	0.999998534875337	0.915015559434458	497811	1
Cluster 1	R-RNO-8964038	LDL clearance	1/228	13/6694	0.362953354971051	0.999998534875337	0.915015559434458	294930	1
Cluster 1	R-RNO-8982491	Glycogen metabolism	1/228	13/6694	0.362953354971051	0.999998534875337	0.915015559434458	29353	1
Cluster 1	R-RNO-1236975	Antigen processing-Cross presentation	3/228	65/6694	0.382231950576662	0.999998534875337	0.915015559434458	500904/24223/294228	3
Cluster 1	R-RNO-181430	Norepinephrine Neurotransmitter Release Cycle	1/228	14/6694	0.384693608685555	0.999998534875337	0.915015559434458	24904	1
Cluster 1	R-RNO-389948	PD-1 signaling	1/228	14/6694	0.384693608685555	0.999998534875337	0.915015559434458	294269	1
Cluster 1	R-RNO-383280	Nuclear Receptor transcription pathway	2/228	39/6694	0.385487429868679	0.999998534875337	0.915015559434458	252917/117274	2
Cluster 1	R-RNO-3371556	Cellular response to heat stress	3/228	66/6694	0.391541851233824	0.999998534875337	0.915015559434458	108348108/113906/24468	3
Cluster 1	R-RNO-1462054	Alpha-defensins	1/228	15/6694	0.405695084317246	0.999998534875337	0.915015559434458	308873	1
Cluster 1	R-RNO-2730905	Role of LAT2/NTAL/LAB on calcium mobilization	1/228	15/6694	0.405695084317246	0.999998534875337	0.915015559434458	25441	1
Cluster 1	R-RNO-9609523	Insertion of tail-anchored proteins into the endoplasmic reticulum membrane	1/228	15/6694	0.405695084317246	0.999998534875337	0.915015559434458	64001	1
Cluster 1	R-RNO-15869	Metabolism of nucleotides	3/228	69/6694	0.419244930307985	0.999998534875337	0.915015559434458	292072/497811/362638	3
Cluster 1	R-RNO-373755	Semaphorin interactions	2/228	42/6694	0.421643474062219	0.999998534875337	0.915015559434458	78966/361537	2
Cluster 1	R-RNO-1483257	Phospholipid metabolism	6/228	153/6694	0.422037483492158	0.999998534875337	0.915015559434458	89841/362039/29692/24913/171155/305166	6
Cluster 1	R-RNO-5365859	RA biosynthesis pathway	1/228	16/6694	0.425982780196219	0.999998534875337	0.915015559434458	266686	1
Cluster 1	R-RNO-202733	Cell surface interactions at the vascular wall	3/228	70/6694	0.428390271400394	0.999998534875337	0.915015559434458	360918/290361/25441	3
Cluster 1	R-RNO-375276	Peptide ligand-binding receptors	6/228	156/6694	0.440373839930423	0.999998534875337	0.915015559434458	100124593/84475/360918/287910/24604/116677	6
Cluster 1	R-RNO-112310	Neurotransmitter release cycle	2/228	44/6694	0.445136856918405	0.999998534875337	0.915015559434458	24904/24468	2
Cluster 1	R-RNO-209776	Metabolism of amine-derived hormones	1/228	17/6694	0.445580852390778	0.999998534875337	0.915015559434458	25430	1
Cluster 1	R-RNO-210993	Tie2 Signaling	1/228	17/6694	0.445580852390778	0.999998534875337	0.915015559434458	290361	1
Cluster 1	R-RNO-450302	activated TAK1 mediates p38 MAPK activation	1/228	17/6694	0.445580852390778	0.999998534875337	0.915015559434458	303200	1
Cluster 1	R-RNO-9603798	Class I peroxisomal membrane protein import	1/228	17/6694	0.445580852390778	0.999998534875337	0.915015559434458	29533	1
Cluster 1	R-RNO-2672351	Stimuli-sensing channels	3/228	74/6694	0.464429387534246	0.999998534875337	0.915015559434458	294141/83514/686019	3
Cluster 1	R-RNO-156584	Cytosolic sulfonation of small molecules	1/228	18/6694	0.464512642963625	0.999998534875337	0.915015559434458	300983	1
Cluster 1	R-RNO-193368	Synthesis of bile acids and bile salts via 7alpha-hydroxycholesterol	1/228	18/6694	0.464512642963625	0.999998534875337	0.915015559434458	301517	1
Cluster 1	R-RNO-2871837	FCERI mediated NF-kB activation	1/228	18/6694	0.464512642963625	0.999998534875337	0.915015559434458	25441	1
Cluster 1	R-RNO-442660	Na+/Cl- dependent neurotransmitter transporters	1/228	18/6694	0.464512642963625	0.999998534875337	0.915015559434458	24904	1
Cluster 1	R-RNO-5620916	VxPx cargo-targeting to cilium	1/228	18/6694	0.464512642963625	0.999998534875337	0.915015559434458	50556	1
Cluster 1	R-RNO-888590	GABA synthesis, release, reuptake and degradation	1/228	18/6694	0.464512642963625	0.999998534875337	0.915015559434458	24468	1
Cluster 1	R-RNO-912526	Interleukin receptor SHC signaling	1/228	18/6694	0.464512642963625	0.999998534875337	0.915015559434458	25746	1
Cluster 1	R-RNO-114608	Platelet degranulation	4/228	104/6694	0.475342420147801	0.999998534875337	0.915015559434458	60327/360918/364206/24825	4
Cluster 1	R-RNO-202433	Generation of second messenger molecules	1/228	19/6694	0.482800707284221	0.999998534875337	0.915015559434458	294269	1
Cluster 1	R-RNO-1852241	Organelle biogenesis and maintenance	6/228	164/6694	0.488651523503656	0.999998534875337	0.915015559434458	83836/245965/503018/24787/50556/690441	6
Cluster 1	R-RNO-450408	AUF1 (hnRNP D0) binds and destabilizes mRNA	2/228	48/6694	0.490476745707857	0.999998534875337	0.915015559434458	108348108/24468	2
Cluster 1	R-RNO-425407	SLC-mediated transmembrane transport	7/228	194/6694	0.493345665435026	0.999998534875337	0.915015559434458	309131/314441/60423/25139/85333/24904/170567	7
Cluster 1	R-RNO-5223345	Miscellaneous transport and binding events	1/228	20/6694	0.50046684042867	0.999998534875337	0.915015559434458	24171	1
Cluster 1	R-RNO-351202	Metabolism of polyamines	2/228	49/6694	0.501446094578884	0.999998534875337	0.915015559434458	24314/81640	2
Cluster 1	R-RNO-76005	Response to elevated platelet cytosolic Ca2+	4/228	108/6694	0.504936896941068	0.999998534875337	0.915015559434458	60327/360918/364206/24825	4
Cluster 1	R-RNO-3371453	Regulation of HSF1-mediated heat shock response	2/228	50/6694	0.512263125773243	0.999998534875337	0.915015559434458	108348108/24468	2
Cluster 1	R-RNO-5668599	RHO GTPases Activate NADPH Oxidases	1/228	21/6694	0.517532102697514	0.999998534875337	0.915015559434458	500904	1
Cluster 1	R-RNO-9833482	PKR-mediated signaling	2/228	51/6694	0.522925455173621	0.999998534875337	0.915015559434458	108348108/24468	2
Cluster 1	R-RNO-2980736	Peptide hormone metabolism	2/228	52/6694	0.533431035651941	0.999998534875337	0.915015559434458	113902/50556	2
Cluster 1	R-RNO-9749641	Aspirin ADME	1/228	22/6694	0.534016844280755	0.999998534875337	0.915015559434458	113902	1
Cluster 1	R-RNO-9772755	Formation of WDR5-containing histone-modifying complexes	1/228	22/6694	0.534016844280755	0.999998534875337	0.915015559434458	311468	1
Cluster 1	R-RNO-9663891	Selective autophagy	2/228	53/6694	0.543778137062875	0.999998534875337	0.915015559434458	362245/308416	2
Cluster 1	R-RNO-192105	Synthesis of bile acids and bile salts	1/228	23/6694	0.549940729098499	0.999998534875337	0.915015559434458	301517	1
Cluster 1	R-RNO-2871809	FCERI mediated Ca+2 mobilization	1/228	23/6694	0.549940729098499	0.999998534875337	0.915015559434458	25441	1
Cluster 1	R-RNO-418594	G alpha (i) signalling events	8/228	235/6694	0.552522463232731	0.999998534875337	0.915015559434458	100124593/84475/360918/246254/287910/57301/24604/679975	8
Cluster 1	R-RNO-8957275	Post-translational protein phosphorylation	3/228	85/6694	0.557804922231332	0.999998534875337	0.915015559434458	25307/503164/24825	3
Cluster 1	R-RNO-8951664	Neddylation	6/228	176/6694	0.558328775746173	0.999998534875337	0.915015559434458	498959/353227/362081/305895/316131/503446	6
Cluster 1	R-RNO-168898	Toll-like Receptor Cascades	3/228	87/6694	0.57371804103075	0.999998534875337	0.915015559434458	303200/300447/50654	3
Cluster 1	R-RNO-6803157	Antimicrobial peptides	2/228	56/6694	0.573855626645631	0.999998534875337	0.915015559434458	29692/308873	2
Cluster 1	R-RNO-171306	Packaging Of Telomere Ends	1/228	25/6694	0.58018129026015	0.999998534875337	0.915015559434458	306945	1
Cluster 1	R-RNO-5663213	RHO GTPases Activate WASPs and WAVEs	1/228	25/6694	0.58018129026015	0.999998534875337	0.915015559434458	117542	1
Cluster 1	R-RNO-5689896	Ovarian tumor domain proteases	1/228	25/6694	0.58018129026015	0.999998534875337	0.915015559434458	315911	1
Cluster 1	R-RNO-917977	Transferrin endocytosis and recycling	1/228	25/6694	0.58018129026015	0.999998534875337	0.915015559434458	24825	1
Cluster 1	R-RNO-110330	Recognition and association of DNA glycosylase with site containing an affected purine	1/228	26/6694	0.594534066661513	0.999998534875337	0.915015559434458	306945	1
Cluster 1	R-RNO-202424	Downstream TCR signaling	1/228	26/6694	0.594534066661513	0.999998534875337	0.915015559434458	294269	1
Cluster 1	R-RNO-427413	NoRC negatively regulates rRNA expression	1/228	26/6694	0.594534066661513	0.999998534875337	0.915015559434458	306945	1
Cluster 1	R-RNO-432040	Vasopressin regulates renal water homeostasis via Aquaporins	1/228	26/6694	0.594534066661513	0.999998534875337	0.915015559434458	25240	1
Cluster 1	R-RNO-8964043	Plasma lipoprotein clearance	1/228	26/6694	0.594534066661513	0.999998534875337	0.915015559434458	294930	1
Cluster 1	R-RNO-2132295	MHC class II antigen presentation	3/228	90/6694	0.596913107250316	0.999998534875337	0.915015559434458	294269/290798/50654	3
Cluster 1	R-RNO-110331	Cleavage of the damaged purine	1/228	27/6694	0.608398228749272	0.999998534875337	0.915015559434458	306945	1
Cluster 1	R-RNO-418360	Platelet calcium homeostasis	1/228	27/6694	0.608398228749272	0.999998534875337	0.915015559434458	113995	1
Cluster 1	R-RNO-451927	Interleukin-2 family signaling	1/228	27/6694	0.608398228749272	0.999998534875337	0.915015559434458	25746	1
Cluster 1	R-RNO-73927	Depurination	1/228	27/6694	0.608398228749272	0.999998534875337	0.915015559434458	306945	1
Cluster 1	R-RNO-8956319	Nucleotide catabolism	1/228	27/6694	0.608398228749272	0.999998534875337	0.915015559434458	497811	1
Cluster 1	R-RNO-9670095	Inhibition of DNA recombination at telomere	1/228	27/6694	0.608398228749272	0.999998534875337	0.915015559434458	306945	1
Cluster 1	R-RNO-168142	Toll Like Receptor 10 (TLR10) Cascade	2/228	61/6694	0.620732424745087	0.999998534875337	0.915015559434458	303200/300447	2
Cluster 1	R-RNO-168176	Toll Like Receptor 5 (TLR5) Cascade	2/228	61/6694	0.620732424745087	0.999998534875337	0.915015559434458	303200/300447	2
Cluster 1	R-RNO-2559580	Oxidative Stress Induced Senescence	2/228	61/6694	0.620732424745087	0.999998534875337	0.915015559434458	303200/306945	2
Cluster 1	R-RNO-975138	TRAF6 mediated induction of NFkB and MAP kinases upon TLR7/8 or 9 activation	2/228	61/6694	0.620732424745087	0.999998534875337	0.915015559434458	303200/300447	2
Cluster 1	R-RNO-975871	MyD88 cascade initiated on plasma membrane	2/228	61/6694	0.620732424745087	0.999998534875337	0.915015559434458	303200/300447	2
Cluster 1	R-RNO-111465	Apoptotic cleavage of cellular proteins	1/228	28/6694	0.621790339720498	0.999998534875337	0.915015559434458	296654	1
Cluster 1	R-RNO-1222556	ROS and RNS production in phagocytes	1/228	28/6694	0.621790339720498	0.999998534875337	0.915015559434458	500904	1
Cluster 1	R-RNO-420092	Glucagon-type ligand receptors	1/228	28/6694	0.621790339720498	0.999998534875337	0.915015559434458	24953	1
Cluster 1	R-RNO-427359	SIRT1 negatively regulates rRNA expression	1/228	28/6694	0.621790339720498	0.999998534875337	0.915015559434458	306945	1
Cluster 1	R-RNO-432720	Lysosome Vesicle Biogenesis	1/228	28/6694	0.621790339720498	0.999998534875337	0.915015559434458	24468	1
Cluster 1	R-RNO-5250941	Negative epigenetic regulation of rRNA expression	1/228	28/6694	0.621790339720498	0.999998534875337	0.915015559434458	306945	1
Cluster 1	R-RNO-73728	RNA Polymerase I Promoter Opening	1/228	28/6694	0.621790339720498	0.999998534875337	0.915015559434458	306945	1
Cluster 1	R-RNO-422475	Axon guidance	6/228	188/6694	0.623323014971672	0.999998534875337	0.915015559434458	78966/59312/290361/361537/84423/313644	6
Cluster 1	R-RNO-983712	Ion channel transport	4/228	126/6694	0.627563571014896	0.999998534875337	0.915015559434458	116831/294141/83514/686019	4
Cluster 1	R-RNO-9675108	Nervous system development	6/228	189/6694	0.628490412558556	0.999998534875337	0.915015559434458	78966/59312/290361/361537/84423/313644	6
Cluster 1	R-RNO-166058	MyD88:MAL(TIRAP) cascade initiated on plasma membrane	2/228	62/6694	0.629618926048351	0.999998534875337	0.915015559434458	303200/300447	2
Cluster 1	R-RNO-168179	Toll Like Receptor TLR1:TLR2 Cascade	2/228	62/6694	0.629618926048351	0.999998534875337	0.915015559434458	303200/300447	2
Cluster 1	R-RNO-168188	Toll Like Receptor TLR6:TLR2 Cascade	2/228	62/6694	0.629618926048351	0.999998534875337	0.915015559434458	303200/300447	2
Cluster 1	R-RNO-181438	Toll Like Receptor 2 (TLR2) Cascade	2/228	62/6694	0.629618926048351	0.999998534875337	0.915015559434458	303200/300447	2
Cluster 1	R-RNO-975155	MyD88 dependent cascade initiated on endosome	2/228	62/6694	0.629618926048351	0.999998534875337	0.915015559434458	303200/300447	2
Cluster 1	R-RNO-381426	Regulation of Insulin-like Growth Factor (IGF) transport and uptake by Insulin-like Growth Factor Binding Proteins (IGFBPs)	3/228	95/6694	0.633711838651616	0.999998534875337	0.915015559434458	25307/503164/24825	3
Cluster 1	R-RNO-2871796	FCERI mediated MAPK activation	1/228	29/6694	0.634726403708456	0.999998534875337	0.915015559434458	25441	1
Cluster 1	R-RNO-6794361	Neurexins and neuroligins	1/228	29/6694	0.634726403708456	0.999998534875337	0.915015559434458	59312	1
Cluster 1	R-RNO-75105	Fatty acyl-CoA biosynthesis	1/228	29/6694	0.634726403708456	0.999998534875337	0.915015559434458	246074	1
Cluster 1	R-RNO-168181	Toll Like Receptor 7/8 (TLR7/8) Cascade	2/228	63/6694	0.638343316227167	0.999998534875337	0.915015559434458	303200/300447	2
Cluster 1	R-RNO-5389840	Mitochondrial translation elongation	2/228	63/6694	0.638343316227167	0.999998534875337	0.915015559434458	301371/363023	2
Cluster 1	R-RNO-5419276	Mitochondrial translation termination	2/228	64/6694	0.646906278810062	0.999998534875337	0.915015559434458	301371/363023	2
Cluster 1	R-RNO-114604	GPVI-mediated activation cascade	1/228	30/6694	0.647221884571842	0.999998534875337	0.915015559434458	25441	1
Cluster 1	R-RNO-2022090	Assembly of collagen fibrils and other multimeric structures	1/228	30/6694	0.647221884571842	0.999998534875337	0.915015559434458	50654	1
Cluster 1	R-RNO-5625886	Activated PKN1 stimulates transcription of AR (androgen receptor) regulated genes KLK2 and KLK3	1/228	30/6694	0.647221884571842	0.999998534875337	0.915015559434458	306945	1
Cluster 1	R-RNO-168138	Toll Like Receptor 9 (TLR9) Cascade	2/228	65/6694	0.655308638436519	0.999998534875337	0.915015559434458	303200/300447	2
Cluster 1	R-RNO-5368287	Mitochondrial translation	2/228	65/6694	0.655308638436519	0.999998534875337	0.915015559434458	301371/363023	2
Cluster 1	R-RNO-1461973	Defensins	1/228	31/6694	0.659291724055279	0.999998534875337	0.915015559434458	308873	1
Cluster 1	R-RNO-5620920	Cargo trafficking to the periciliary membrane	1/228	31/6694	0.659291724055279	0.999998534875337	0.915015559434458	50556	1
Cluster 1	R-RNO-425366	Transport of bile salts and organic acids, metal ions and amine compounds	2/228	66/6694	0.663551350536603	0.999998534875337	0.915015559434458	309131/24904	2
Cluster 1	R-RNO-445717	Aquaporin-mediated transport	1/228	32/6694	0.670950359341996	0.999998534875337	0.915015559434458	25240	1
Cluster 1	R-RNO-512988	Interleukin-3, Interleukin-5 and GM-CSF signaling	1/228	32/6694	0.670950359341996	0.999998534875337	0.915015559434458	25746	1
Cluster 1	R-RNO-73929	Base-Excision Repair, AP Site Formation	1/228	32/6694	0.670950359341996	0.999998534875337	0.915015559434458	306945	1
Cluster 1	R-RNO-8854214	TBC/RABGAPs	1/228	32/6694	0.670950359341996	0.999998534875337	0.915015559434458	64670	1
Cluster 1	R-RNO-9013407	RHOH GTPase cycle	1/228	32/6694	0.670950359341996	0.999998534875337	0.915015559434458	29611	1
Cluster 1	R-RNO-450531	Regulation of mRNA stability by proteins that bind AU-rich elements	2/228	67/6694	0.671635491544618	0.999998534875337	0.915015559434458	108348108/24468	2
Cluster 1	R-RNO-168643	Nucleotide-binding domain, leucine rich repeat containing receptor (NLR) signaling pathways	1/228	33/6694	0.682211740018973	0.999998534875337	0.915015559434458	300732	1
Cluster 1	R-RNO-194068	Bile acid and bile salt metabolism	1/228	33/6694	0.682211740018973	0.999998534875337	0.915015559434458	301517	1
Cluster 1	R-RNO-68616	Assembly of the ORC complex at the origin of replication	1/228	33/6694	0.682211740018973	0.999998534875337	0.915015559434458	306945	1
Cluster 1	R-RNO-8957322	Metabolism of steroids	3/228	103/6694	0.687619159982768	0.999998534875337	0.915015559434458	24230/301517/29680	3
Cluster 1	R-RNO-8936459	RUNX1 regulates genes involved in megakaryocyte differentiation and platelet function	1/228	34/6694	0.693089344474111	0.999998534875337	0.915015559434458	306945	1
Cluster 1	R-RNO-1169410	Antiviral mechanism by IFN-stimulated genes	2/228	70/6694	0.694948876002329	0.999998534875337	0.915015559434458	108348108/24468	2
Cluster 1	R-RNO-9013423	RAC3 GTPase cycle	2/228	71/6694	0.70241160246142	0.999998534875337	0.915015559434458	500904/117542	2
Cluster 1	R-RNO-1660662	Glycosphingolipid metabolism	1/228	35/6694	0.703596195744367	0.999998534875337	0.915015559434458	313771	1
Cluster 1	R-RNO-166016	Toll Like Receptor 4 (TLR4) Cascade	2/228	72/6694	0.709722646964936	0.999998534875337	0.915015559434458	303200/300447	2
Cluster 1	R-RNO-4420097	VEGFA-VEGFR2 Pathway	2/228	72/6694	0.709722646964936	0.999998534875337	0.915015559434458	500904/117542	2
Cluster 1	R-RNO-1632852	Macroautophagy	3/228	107/6694	0.712266144590825	0.999998534875337	0.915015559434458	362245/64670/308416	3
Cluster 1	R-RNO-9612973	Autophagy	3/228	107/6694	0.712266144590825	0.999998534875337	0.915015559434458	362245/64670/308416	3
Cluster 1	R-RNO-193648	NRAGE signals death through JNK	1/228	36/6694	0.713744876833162	0.999998534875337	0.915015559434458	78966	1
Cluster 1	R-RNO-2299718	Condensation of Prophase Chromosomes	1/228	36/6694	0.713744876833162	0.999998534875337	0.915015559434458	306945	1
Cluster 1	R-RNO-1296072	Voltage gated Potassium channels	1/228	37/6694	0.723547545514754	0.999998534875337	0.915015559434458	65180	1
Cluster 1	R-RNO-212300	PRC2 methylates histones and DNA	1/228	37/6694	0.723547545514754	0.999998534875337	0.915015559434458	306945	1
Cluster 1	R-RNO-3214847	HATs acetylate histones	1/228	37/6694	0.723547545514754	0.999998534875337	0.915015559434458	306945	1
Cluster 1	R-RNO-8866654	E3 ubiquitin ligases ubiquitinate target proteins	1/228	37/6694	0.723547545514754	0.999998534875337	0.915015559434458	306945	1
Cluster 1	R-RNO-201722	Formation of the beta-catenin:TCF transactivating complex	1/228	38/6694	0.733015948642685	0.999998534875337	0.915015559434458	306945	1
Cluster 1	R-RNO-448424	Interleukin-17 signaling	1/228	38/6694	0.733015948642685	0.999998534875337	0.915015559434458	303200	1
Cluster 1	R-RNO-450294	MAP kinase activation	1/228	38/6694	0.733015948642685	0.999998534875337	0.915015559434458	303200	1
Cluster 1	R-RNO-75153	Apoptotic execution phase	1/228	38/6694	0.733015948642685	0.999998534875337	0.915015559434458	296654	1
Cluster 1	R-RNO-936837	Ion transport by P-type ATPases	1/228	38/6694	0.733015948642685	0.999998534875337	0.915015559434458	116831	1
Cluster 1	R-RNO-913709	O-linked glycosylation of mucins	1/228	39/6694	0.742161435978843	0.999998534875337	0.915015559434458	64043	1
Cluster 1	R-RNO-432722	Golgi Associated Vesicle Biogenesis	1/228	40/6694	0.750994973559132	0.999998534875337	0.915015559434458	24468	1
Cluster 1	R-RNO-6811436	COPI-independent Golgi-to-ER retrograde traffic	1/228	40/6694	0.750994973559132	0.999998534875337	0.915015559434458	290798	1
Cluster 1	R-RNO-109581	Apoptosis	2/228	79/6694	0.756796767765682	0.999998534875337	0.915015559434458	296654/298282	2
Cluster 1	R-RNO-194138	Signaling by VEGF	2/228	79/6694	0.756796767765682	0.999998534875337	0.915015559434458	500904/117542	2
Cluster 1	R-RNO-416482	G alpha (12/13) signalling events	1/228	41/6694	0.759527156611208	0.999998534875337	0.915015559434458	78966	1
Cluster 1	R-RNO-606279	Deposition of new CENPA-containing nucleosomes at the centromere	1/228	41/6694	0.759527156611208	0.999998534875337	0.915015559434458	306945	1
Cluster 1	R-RNO-774815	Nucleosome assembly	1/228	41/6694	0.759527156611208	0.999998534875337	0.915015559434458	306945	1
Cluster 1	R-RNO-202403	TCR signaling	1/228	42/6694	0.767768222039232	0.999998534875337	0.915015559434458	294269	1
Cluster 1	R-RNO-9006931	Signaling by Nuclear Receptors	4/228	153/6694	0.77156254070416	0.999998534875337	0.915015559434458	266686/306945/298942/311254	4
Cluster 1	R-RNO-350562	Regulation of ornithine decarboxylase (ODC)	1/228	43/6694	0.775728060490083	0.999998534875337	0.915015559434458	24314	1
Cluster 1	R-RNO-9013026	RHOB GTPase cycle	1/228	43/6694	0.775728060490083	0.999998534875337	0.915015559434458	78966	1
Cluster 1	R-RNO-9013405	RHOD GTPase cycle	1/228	43/6694	0.775728060490083	0.999998534875337	0.915015559434458	293057	1
Cluster 1	R-RNO-983169	Class I MHC mediated antigen processing & presentation	7/228	257/6694	0.779822490202333	0.999998534875337	0.915015559434458	498959/353227/500904/362081/24223/503446/294228	7
Cluster 1	R-RNO-8856828	Clathrin-mediated endocytosis	3/228	120/6694	0.78207493797611	0.999998534875337	0.915015559434458	24825/24468/116717	3
Cluster 1	R-RNO-9639288	Amino acids regulate mTORC1	1/228	44/6694	0.783416228015005	0.999998534875337	0.915015559434458	360505	1
Cluster 1	R-RNO-9711097	Cellular response to starvation	1/228	44/6694	0.783416228015005	0.999998534875337	0.915015559434458	360505	1
Cluster 1	R-RNO-5620924	Intraflagellar transport	1/228	45/6694	0.790841957340205	0.999998534875337	0.915015559434458	503018	1
Cluster 1	R-RNO-5693565	Recruitment and ATM-mediated phosphorylation of repair and signaling proteins at DNA double strand breaks	1/228	45/6694	0.790841957340205	0.999998534875337	0.915015559434458	306945	1
Cluster 1	R-RNO-9013106	RHOC GTPase cycle	1/228	45/6694	0.790841957340205	0.999998534875337	0.915015559434458	78966	1
Cluster 1	R-RNO-212165	Epigenetic regulation of gene expression	2/228	85/6694	0.791774251964488	0.999998534875337	0.915015559434458	311468/306945	2
Cluster 1	R-RNO-5625740	RHO GTPases activate PKNs	1/228	46/6694	0.798014168759431	0.999998534875337	0.915015559434458	306945	1
Cluster 1	R-RNO-5693606	DNA Double Strand Break Response	1/228	46/6694	0.798014168759431	0.999998534875337	0.915015559434458	306945	1
Cluster 1	R-RNO-1474290	Collagen formation	1/228	47/6694	0.804941480661183	0.999998534875337	0.915015559434458	50654	1
Cluster 1	R-RNO-425393	Transport of inorganic cations/anions and amino acids/oligopeptides	2/228	88/6694	0.807548318385966	0.999998534875337	0.915015559434458	314441/170567	2
Cluster 1	R-RNO-9013149	RAC1 GTPase cycle	3/228	126/6694	0.809279250783033	0.999998534875337	0.915015559434458	78966/500904/117542	3
Cluster 1	R-RNO-2559586	DNA Damage/Telomere Stress Induced Senescence	1/228	48/6694	0.811632219702744	0.999998534875337	0.915015559434458	306945	1
Cluster 1	R-RNO-9013406	RHOQ GTPase cycle	1/228	48/6694	0.811632219702744	0.999998534875337	0.915015559434458	116717	1
Cluster 1	R-RNO-373080	Class B/2 (Secretin family receptors)	1/228	49/6694	0.818094430642824	0.999998534875337	0.915015559434458	24953	1
Cluster 1	R-RNO-373076	Class A/1 (Rhodopsin-like receptors)	7/228	271/6694	0.82365851992244	0.999998534875337	0.915015559434458	100124593/84475/360918/287910/24604/679975/116677	7
Cluster 1	R-RNO-380259	Loss of Nlp from mitotic centrosomes	1/228	50/6694	0.824335885844244	0.999998534875337	0.915015559434458	83836	1
Cluster 1	R-RNO-380284	Loss of proteins required for interphase microtubule organization from the centrosome	1/228	50/6694	0.824335885844244	0.999998534875337	0.915015559434458	83836	1
Cluster 1	R-RNO-388841	Costimulation by the CD28 family	1/228	50/6694	0.824335885844244	0.999998534875337	0.915015559434458	294269	1
Cluster 1	R-RNO-917937	Iron uptake and transport	1/228	50/6694	0.824335885844244	0.999998534875337	0.915015559434458	24825	1
Cluster 1	R-RNO-174824	Plasma lipoprotein assembly, remodeling, and clearance	1/228	51/6694	0.830364094457656	0.999998534875337	0.915015559434458	294930	1
Cluster 1	R-RNO-5250913	Positive epigenetic regulation of rRNA expression	1/228	51/6694	0.830364094457656	0.999998534875337	0.915015559434458	306945	1
Cluster 1	R-RNO-5250924	B-WICH complex positively regulates rRNA expression	1/228	51/6694	0.830364094457656	0.999998534875337	0.915015559434458	306945	1
Cluster 1	R-RNO-6807505	RNA polymerase II transcribes snRNA genes	1/228	51/6694	0.830364094457656	0.999998534875337	0.915015559434458	363227	1
Cluster 1	R-RNO-8854518	AURKA Activation by TPX2	1/228	51/6694	0.830364094457656	0.999998534875337	0.915015559434458	83836	1
Cluster 1	R-RNO-418346	Platelet homeostasis	1/228	52/6694	0.836186311296984	0.999998534875337	0.915015559434458	113995	1
Cluster 1	R-RNO-73772	RNA Polymerase I Promoter Escape	1/228	52/6694	0.836186311296984	0.999998534875337	0.915015559434458	306945	1
Cluster 1	R-RNO-8852135	Protein ubiquitination	1/228	52/6694	0.836186311296984	0.999998534875337	0.915015559434458	306945	1
Cluster 1	R-RNO-199992	trans-Golgi Network Vesicle Budding	1/228	54/6694	0.847240568402107	0.999998534875337	0.915015559434458	24468	1
Cluster 1	R-RNO-204998	Cell death signalling via NRAGE, NRIF and NADE	1/228	54/6694	0.847240568402107	0.999998534875337	0.915015559434458	78966	1
Cluster 1	R-RNO-380270	Recruitment of mitotic centrosome proteins and complexes	1/228	55/6694	0.852485922378661	0.999998534875337	0.915015559434458	83836	1
Cluster 1	R-RNO-380287	Centrosome maturation	1/228	55/6694	0.852485922378661	0.999998534875337	0.915015559434458	83836	1
Cluster 1	R-RNO-5693607	Processing of DNA double-strand break ends	1/228	55/6694	0.852485922378661	0.999998534875337	0.915015559434458	306945	1
Cluster 1	R-RNO-388396	GPCR downstream signalling	11/228	420/6694	0.856497454153912	0.999998534875337	0.915015559434458	100124593/84475/360918/24953/78966/246254/287910/57301/24604/679975/116677	11
Cluster 1	R-RNO-2454202	Fc epsilon receptor (FCERI) signaling	1/228	56/6694	0.857551927755625	0.999998534875337	0.915015559434458	25441	1
Cluster 1	R-RNO-76002	Platelet activation, signaling and aggregation	5/228	214/6694	0.86053793659216	0.999998534875337	0.915015559434458	60327/360918/25441/364206/24825	5
Cluster 1	R-RNO-5578749	Transcriptional regulation by small RNAs	1/228	57/6694	0.862444690707074	0.999998534875337	0.915015559434458	306945	1
Cluster 1	R-RNO-5357801	Programmed Cell Death	2/228	101/6694	0.86427201942701	0.999998534875337	0.915015559434458	296654/298282	2
Cluster 1	R-RNO-1234174	Cellular response to hypoxia	1/228	58/6694	0.867170110402537	0.999998534875337	0.915015559434458	309434	1
Cluster 1	R-RNO-168164	Toll Like Receptor 3 (TLR3) Cascade	1/228	58/6694	0.867170110402537	0.999998534875337	0.915015559434458	303200	1
Cluster 1	R-RNO-6794362	Protein-protein interactions at synapses	1/228	58/6694	0.867170110402537	0.999998534875337	0.915015559434458	59312	1
Cluster 1	R-RNO-73884	Base Excision Repair	1/228	58/6694	0.867170110402537	0.999998534875337	0.915015559434458	306945	1
Cluster 1	R-RNO-913531	Interferon Signaling	2/228	102/6694	0.867933103481212	0.999998534875337	0.915015559434458	108348108/24468	2
Cluster 1	R-RNO-112315	Transmission across Chemical Synapses	4/228	180/6694	0.868091271898323	0.999998534875337	0.915015559434458	24957/24904/170567/24468	4
Cluster 1	R-RNO-5617833	Cilium Assembly	3/228	142/6694	0.868183313668998	0.999998534875337	0.915015559434458	83836/503018/50556	3
Cluster 1	R-RNO-2559582	Senescence-Associated Secretory Phenotype (SASP)	1/228	59/6694	0.871733885994493	0.999998534875337	0.915015559434458	306945	1
Cluster 1	R-RNO-69473	G2/M DNA damage checkpoint	1/228	59/6694	0.871733885994493	0.999998534875337	0.915015559434458	306945	1
Cluster 1	R-RNO-157579	Telomere Maintenance	1/228	60/6694	0.87614152337102	0.999998534875337	0.915015559434458	306945	1
Cluster 1	R-RNO-428157	Sphingolipid metabolism	1/228	61/6694	0.880398341681452	0.999998534875337	0.915015559434458	313771	1
Cluster 1	R-RNO-9013148	CDC42 GTPase cycle	1/228	62/6694	0.884509479642651	0.999998534875337	0.915015559434458	78966	1
Cluster 1	R-RNO-166520	Signaling by NTRKs	1/228	63/6694	0.888479901633223	0.999998534875337	0.915015559434458	24225	1
Cluster 1	R-RNO-211000	Gene Silencing by RNA	1/228	63/6694	0.888479901633223	0.999998534875337	0.915015559434458	306945	1
Cluster 1	R-RNO-166166	MyD88-independent TLR4 cascade	1/228	64/6694	0.892314403582797	0.999998534875337	0.915015559434458	303200	1
Cluster 1	R-RNO-73854	RNA Polymerase I Promoter Clearance	1/228	64/6694	0.892314403582797	0.999998534875337	0.915015559434458	306945	1
Cluster 1	R-RNO-73864	RNA Polymerase I Transcription	1/228	64/6694	0.892314403582797	0.999998534875337	0.915015559434458	306945	1
Cluster 1	R-RNO-937061	TRIF(TICAM1)-mediated TLR4 signaling	1/228	64/6694	0.892314403582797	0.999998534875337	0.915015559434458	303200	1
Cluster 1	R-RNO-163685	Integration of energy metabolism	1/228	65/6694	0.896017618663208	0.999998534875337	0.915015559434458	24953	1
Cluster 1	R-RNO-2565942	Regulation of PLK1 Activity at G2/M Transition	1/228	65/6694	0.896017618663208	0.999998534875337	0.915015559434458	83836	1
Cluster 1	R-RNO-380320	Recruitment of NuMA to mitotic centrosomes	1/228	65/6694	0.896017618663208	0.999998534875337	0.915015559434458	83836	1
Cluster 1	R-RNO-3700989	Transcriptional Regulation by TP53	5/228	229/6694	0.896513902415415	0.999998534875337	0.915015559434458	292064/113898/303393/29445/140923	5
Cluster 1	R-RNO-2559583	Cellular Senescence	2/228	111/6694	0.897031056447564	0.999998534875337	0.915015559434458	303200/306945	2
Cluster 1	R-RNO-5693532	DNA Double-Strand Break Repair	2/228	111/6694	0.897031056447564	0.999998534875337	0.915015559434458	306945/363251	2
Cluster 1	R-RNO-9018519	Estrogen-dependent gene expression	1/228	66/6694	0.899594022788232	0.999998534875337	0.915015559434458	306945	1
Cluster 1	R-RNO-193704	p75 NTR receptor-mediated signalling	1/228	67/6694	0.903047939928287	0.999998534875337	0.915015559434458	78966	1
Cluster 1	R-RNO-9013404	RAC2 GTPase cycle	1/228	68/6694	0.906383547246282	0.999998534875337	0.915015559434458	500904	1
Cluster 1	R-RNO-141424	Amplification of signal from the kinetochores	1/228	69/6694	0.909604880060627	0.999998534875337	0.915015559434458	83836	1
Cluster 1	R-RNO-141444	Amplification of signal from unattached kinetochores via a MAD2 inhibitory signal	1/228	69/6694	0.909604880060627	0.999998534875337	0.915015559434458	83836	1
Cluster 1	R-RNO-1500931	Cell-Cell communication	1/228	69/6694	0.909604880060627	0.999998534875337	0.915015559434458	361537	1
Cluster 1	R-RNO-163125	Post-translational modification: synthesis of GPI-anchored proteins	1/228	70/6694	0.912715836641182	0.999998534875337	0.915015559434458	25586	1
Cluster 1	R-RNO-500792	GPCR ligand binding	8/228	350/6694	0.916554937277525	0.999998534875337	0.915015559434458	100124593/84475/360918/24953/287910/24604/679975/116677	8
Cluster 1	R-RNO-5173105	O-linked glycosylation	1/228	72/6694	0.918621556588522	0.999998534875337	0.915015559434458	64043	1
Cluster 1	R-RNO-5620912	Anchoring of the basal body to the plasma membrane	1/228	72/6694	0.918621556588522	0.999998534875337	0.915015559434458	83836	1
Cluster 1	R-RNO-6807878	COPI-mediated anterograde transport	1/228	74/6694	0.924129324527416	0.999998534875337	0.915015559434458	290798	1
Cluster 1	R-RNO-68875	Mitotic Prophase	1/228	74/6694	0.924129324527416	0.999998534875337	0.915015559434458	306945	1
Cluster 1	R-RNO-5668541	TNFR2 non-canonical NF-kB pathway	1/228	77/6694	0.931702743371762	0.999998534875337	0.915015559434458	361795	1
Cluster 1	R-RNO-1474228	Degradation of the extracellular matrix	1/228	78/6694	0.9340560416204	0.999998534875337	0.915015559434458	50654	1
Cluster 1	R-RNO-112316	Neuronal System	6/228	291/6694	0.936943281503775	0.999998534875337	0.915015559434458	24957/59312/24904/170567/65180/24468	6
Cluster 1	R-RNO-73886	Chromosome Maintenance	1/228	81/6694	0.940642416117659	0.999998534875337	0.915015559434458	306945	1
Cluster 1	R-RNO-195258	RHO GTPase Effectors	4/228	218/6694	0.943800455656398	0.999998534875337	0.915015559434458	83836/500904/117542/306945	4
Cluster 1	R-RNO-69618	Mitotic Spindle Checkpoint	1/228	83/6694	0.944665163984811	0.999998534875337	0.915015559434458	83836	1
Cluster 1	R-RNO-8856825	Cargo recognition for clathrin-mediated endocytosis	1/228	83/6694	0.944665163984811	0.999998534875337	0.915015559434458	24825	1
Cluster 1	R-RNO-9648025	EML4 and NUDC in mitotic spindle formation	1/228	83/6694	0.944665163984811	0.999998534875337	0.915015559434458	83836	1
Cluster 1	R-RNO-983168	Antigen processing: Ubiquitination & Proteasome degradation	4/228	219/6694	0.945107492592876	0.999998534875337	0.915015559434458	498959/353227/362081/503446	4
Cluster 1	R-RNO-382556	ABC-family proteins mediated transport	1/228	84/6694	0.946573550403123	0.999998534875337	0.915015559434458	302395	1
Cluster 1	R-RNO-416476	G alpha (q) signalling events	3/228	180/6694	0.948700586354176	0.999998534875337	0.915015559434458	24953/287910/116677	3
Cluster 1	R-RNO-5693567	HDR through Homologous Recombination (HRR) or Single Strand Annealing (SSA)	1/228	86/6694	0.950195951468799	0.999998534875337	0.915015559434458	306945	1
Cluster 1	R-RNO-1266738	Developmental Biology	6/228	304/6694	0.951797217589261	0.999998534875337	0.915015559434458	78966/59312/290361/361537/84423/313644	6
Cluster 1	R-RNO-5621481	C-type lectin receptors (CLRs)	1/228	87/6694	0.9519143720295	0.999998534875337	0.915015559434458	25441	1
Cluster 1	R-RNO-1296071	Potassium Channels	1/228	89/6694	0.955176111107805	0.999998534875337	0.915015559434458	65180	1
Cluster 1	R-RNO-9012999	RHO GTPase cycle	6/228	310/6694	0.957530292755042	0.999998534875337	0.915015559434458	29611/78966/500904/117542/116717/293057	6
Cluster 1	R-RNO-2500257	Resolution of Sister Chromatid Cohesion	1/228	92/6694	0.959660244314527	0.999998534875337	0.915015559434458	83836	1
Cluster 1	R-RNO-5693538	Homology Directed Repair	1/228	92/6694	0.959660244314527	0.999998534875337	0.915015559434458	306945	1
Cluster 1	R-RNO-5610787	Hedgehog 'off' state	1/228	94/6694	0.96239860230992	0.999998534875337	0.915015559434458	503018	1
Cluster 1	R-RNO-9007101	Rab regulation of trafficking	1/228	95/6694	0.963697559684668	0.999998534875337	0.915015559434458	64670	1
Cluster 1	R-RNO-1630316	Glycosaminoglycan metabolism	1/228	97/6694	0.966162955859139	0.999998534875337	0.915015559434458	64152	1
Cluster 1	R-RNO-68867	Assembly of the pre-replicative complex	1/228	97/6694	0.966162955859139	0.999998534875337	0.915015559434458	306945	1
Cluster 1	R-RNO-8980692	RHOA GTPase cycle	1/228	97/6694	0.966162955859139	0.999998534875337	0.915015559434458	78966	1
Cluster 1	R-RNO-1799339	SRP-dependent cotranslational protein targeting to membrane	1/228	98/6694	0.967332403496567	0.999998534875337	0.915015559434458	287122	1
Cluster 1	R-RNO-3247509	Chromatin modifying enzymes	1/228	99/6694	0.968461604831131	0.999998534875337	0.915015559434458	306945	1
Cluster 1	R-RNO-4839726	Chromatin organization	1/228	99/6694	0.968461604831131	0.999998534875337	0.915015559434458	306945	1
Cluster 1	R-RNO-8856688	Golgi-to-ER retrograde transport	1/228	99/6694	0.968461604831131	0.999998534875337	0.915015559434458	290798	1
Cluster 1	R-RNO-975956	Nonsense Mediated Decay (NMD) independent of the Exon Junction Complex (EJC)	1/228	101/6694	0.970604738234753	0.999998534875337	0.915015559434458	287122	1
Cluster 1	R-RNO-72766	Translation	3/228	203/6694	0.972054304773293	0.999998534875337	0.915015559434458	301371/363023/287122	3
Cluster 1	R-RNO-5663220	RHO GTPases Activate Formins	1/228	103/6694	0.972602834294036	0.999998534875337	0.915015559434458	83836	1
Cluster 1	R-RNO-72689	Formation of a pool of free 40S subunits	1/228	104/6694	0.973550574209217	0.999998534875337	0.915015559434458	287122	1
Cluster 1	R-RNO-73887	Death Receptor Signaling	1/228	108/6694	0.977026081664311	0.999998534875337	0.915015559434458	78966	1
Cluster 1	R-RNO-69002	DNA Replication Pre-Initiation	1/228	110/6694	0.97858932780605	0.999998534875337	0.915015559434458	306945	1
Cluster 1	R-RNO-5653656	Vesicle-mediated transport	9/228	461/6694	0.979420437289318	0.999998534875337	0.915015559434458	287167/24440/64670/290798/503164/24464/24825/24468/116717	9
Cluster 1	R-RNO-449147	Signaling by Interleukins	2/228	167/6694	0.979945993728549	0.999998534875337	0.915015559434458	303200/25746	2
Cluster 1	R-RNO-156827	L13a-mediated translational silencing of Ceruloplasmin expression	1/228	114/6694	0.981405163438458	0.999998534875337	0.915015559434458	287122	1
Cluster 1	R-RNO-72163	mRNA Splicing - Major Pathway	1/228	114/6694	0.981405163438458	0.999998534875337	0.915015559434458	24468	1
Cluster 1	R-RNO-72706	GTP hydrolysis and joining of the 60S ribosomal subunit	1/228	115/6694	0.982049483003204	0.999998534875337	0.915015559434458	287122	1
Cluster 1	R-RNO-199977	ER to Golgi Anterograde Transport	1/228	116/6694	0.98267157114354	0.999998534875337	0.915015559434458	290798	1
Cluster 1	R-RNO-8939211	ESR-mediated signaling	1/228	116/6694	0.98267157114354	0.999998534875337	0.915015559434458	306945	1
Cluster 1	R-RNO-5358351	Signaling by Hedgehog	1/228	117/6694	0.983272191663344	0.999998534875337	0.915015559434458	503018	1
Cluster 1	R-RNO-5633007	Regulation of TP53 Activity	1/228	118/6694	0.983852082236669	0.999998534875337	0.915015559434458	292064	1
Cluster 1	R-RNO-8878171	Transcriptional regulation by RUNX1	1/228	118/6694	0.983852082236669	0.999998534875337	0.915015559434458	306945	1
Cluster 1	R-RNO-927802	Nonsense-Mediated Decay (NMD)	1/228	118/6694	0.983852082236669	0.999998534875337	0.915015559434458	287122	1
Cluster 1	R-RNO-975957	Nonsense Mediated Decay (NMD) enhanced by the Exon Junction Complex (EJC)	1/228	118/6694	0.983852082236669	0.999998534875337	0.915015559434458	287122	1
Cluster 1	R-RNO-69481	G2/M Checkpoints	1/228	120/6694	0.984952498901168	0.999998534875337	0.915015559434458	306945	1
Cluster 1	R-RNO-72613	Eukaryotic Translation Initiation	1/228	121/6694	0.985474377551994	0.999998534875337	0.915015559434458	287122	1
Cluster 1	R-RNO-72737	Cap-dependent Translation Initiation	1/228	121/6694	0.985474377551994	0.999998534875337	0.915015559434458	287122	1
Cluster 1	R-RNO-72172	mRNA Splicing	1/228	127/6694	0.988248127179267	0.999998534875337	0.915015559434458	24468	1
Cluster 1	R-RNO-109582	Hemostasis	7/228	412/6694	0.989134516776199	0.999998534875337	0.915015559434458	113995/60327/360918/290361/25441/364206/24825	7
Cluster 1	R-RNO-69306	DNA Replication	1/228	132/6694	0.990151911048125	0.999998534875337	0.915015559434458	306945	1
Cluster 1	R-RNO-5689880	Ub-specific processing proteases	1/228	134/6694	0.990824425919438	0.999998534875337	0.915015559434458	315911	1
Cluster 1	R-RNO-68877	Mitotic Prometaphase	1/228	138/6694	0.992035340661594	0.999998534875337	0.915015559434458	83836	1
Cluster 1	R-RNO-1280215	Cytokine Signaling in Immune system	5/228	341/6694	0.992148407198468	0.999998534875337	0.915015559434458	108348108/361795/303200/25746/24468	5
Cluster 1	R-RNO-948021	Transport to the Golgi and subsequent modification	1/228	140/6694	0.992579727250748	0.999998534875337	0.915015559434458	290798	1
Cluster 1	R-RNO-69275	G2/M Transition	1/228	143/6694	0.993327617202594	0.999998534875337	0.915015559434458	83836	1
Cluster 1	R-RNO-453274	Mitotic G2-G2/M phases	1/228	144/6694	0.993559841790872	0.999998534875337	0.915015559434458	83836	1
Cluster 1	R-RNO-446203	Asparagine N-linked glycosylation	2/228	206/6694	0.99397623315928	0.999998534875337	0.915015559434458	29403/290798	2
Cluster 1	R-RNO-6811442	Intra-Golgi and retrograde Golgi-to-ER traffic	1/228	146/6694	0.994000424433257	0.999998534875337	0.915015559434458	290798	1
Cluster 1	R-RNO-2467813	Separation of Sister Chromatids	1/228	148/6694	0.994410989187821	0.999998534875337	0.915015559434458	83836	1
Cluster 1	R-RNO-201681	TCF dependent signaling in response to WNT	1/228	149/6694	0.99460565684214	0.999998534875337	0.915015559434458	306945	1
Cluster 1	R-RNO-194315	Signaling by Rho GTPases	8/228	485/6694	0.99475751084872	0.999998534875337	0.915015559434458	29611/83836/78966/500904/117542/306945/116717/293057	8
Cluster 1	R-RNO-69620	Cell Cycle Checkpoints	2/228	211/6694	0.994851611847026	0.999998534875337	0.915015559434458	83836/306945	2
Cluster 1	R-RNO-6791226	Major pathway of rRNA processing in the nucleolus and cytosol	1/228	156/6694	0.995791795617596	0.999998534875337	0.915015559434458	287122	1
Cluster 1	R-RNO-72312	rRNA processing	1/228	156/6694	0.995791795617596	0.999998534875337	0.915015559434458	287122	1
Cluster 1	R-RNO-8868773	rRNA processing in the nucleus and cytosol	1/228	156/6694	0.995791795617596	0.999998534875337	0.915015559434458	287122	1
Cluster 1	R-RNO-9716542	Signaling by Rho GTPases, Miro GTPases and RHOBTB3	8/228	496/6694	0.995931252181742	0.999998534875337	0.915015559434458	29611/83836/78966/500904/117542/306945/116717/293057	8
Cluster 1	R-RNO-73894	DNA Repair	2/228	226/6694	0.996796609451621	0.999998534875337	0.915015559434458	306945/363251	2
Cluster 1	R-RNO-1474244	Extracellular matrix organization	1/228	170/6694	0.997441058822829	0.999998534875337	0.915015559434458	50654	1
Cluster 1	R-RNO-72203	Processing of Capped Intron-Containing Pre-mRNA	1/228	180/6694	0.99820749909148	0.999998534875337	0.915015559434458	24468	1
Cluster 1	R-RNO-68882	Mitotic Anaphase	1/228	181/6694	0.998270239375045	0.999998534875337	0.915015559434458	83836	1
Cluster 1	R-RNO-2555396	Mitotic Metaphase and Anaphase	1/228	182/6694	0.998330792948282	0.999998534875337	0.915015559434458	83836	1
Cluster 1	R-RNO-5688426	Deubiquitination	1/228	193/6694	0.99887249984925	0.999998534875337	0.915015559434458	315911	1
Cluster 1	R-RNO-9006934	Signaling by Receptor Tyrosine Kinases	3/228	321/6694	0.999071091802792	0.999998534875337	0.915015559434458	24225/500904/117542	3
Cluster 1	R-RNO-199991	Membrane Trafficking	5/228	439/6694	0.999426554823799	0.999998534875337	0.915015559434458	64670/290798/24825/24468/116717	5
Cluster 1	R-RNO-68886	M Phase	2/228	282/6694	0.999476016498213	0.999998534875337	0.915015559434458	83836/306945	2
Cluster 1	R-RNO-195721	Signaling by WNT	1/228	216/6694	0.999504676821855	0.999998534875337	0.915015559434458	306945	1
Cluster 1	R-RNO-5673001	RAF/MAP kinase cascade	1/228	220/6694	0.999570829100787	0.999998534875337	0.915015559434458	84423	1
Cluster 1	R-RNO-5684996	MAPK1/MAPK3 signaling	1/228	225/6694	0.999641282808124	0.999998534875337	0.915015559434458	84423	1
Cluster 1	R-RNO-5683057	MAPK family signaling cascades	1/228	243/6694	0.999812119019577	0.999998534875337	0.915015559434458	84423	1
Cluster 1	R-RNO-69278	Cell Cycle, Mitotic	2/228	388/6694	0.99998508645846	0.999998534875337	0.915015559434458	83836/306945	2
Cluster 1	R-RNO-8953854	Metabolism of RNA	3/228	467/6694	0.999991011084506	0.999998534875337	0.915015559434458	108348108/287122/24468	3
Cluster 1	R-RNO-1640170	Cell Cycle	2/228	455/6694	0.999998534875337	0.999998534875337	0.915015559434458	83836/306945	2
Cluster 2	R-RNO-556833	Metabolism of lipids	30/180	484/6694	1.16618306435474e-05	0.00656561065231718	0.00630966415871933	58962/171522/25513/362972/29254/311617/113965/79131/297694/24158/25363/81639/362866/291135/29354/25116/288025/25541/294324/25062/116699/311129/117243/114209/364134/363516/64461/65210/116723/192259	30
Cluster 2	R-RNO-983170	Antigen Presentation: Folding, assembly and peptide loading of class I MHC	6/180	27/6694	6.43132670865809e-05	0.0136041384174585	0.0130738097533396	24812/25617/24747/24974/25217/80897	6
Cluster 2	R-RNO-8978868	Fatty acid metabolism	13/180	137/6694	7.24909684766885e-05	0.0136041384174585	0.0130738097533396	58962/113965/24158/25363/81639/291135/25541/117243/114209/364134/363516/64461/65210	13
Cluster 2	R-RNO-977606	Regulation of Complement cascade	5/180	26/6694	0.000552567714184284	0.0734280972760537	0.0705656576608238	155012/24233/295703/24854/312705	5
Cluster 2	R-RNO-1483206	Glycerophospholipid biosynthesis	9/180	90/6694	0.000652114540639909	0.0734280972760537	0.0705656576608238	362972/29254/297694/362866/29354/288025/294324/25062/192259	9
Cluster 2	R-RNO-1483257	Phospholipid metabolism	12/180	153/6694	0.000804192190219738	0.0754600338489521	0.0725183834689378	25513/362972/29254/297694/362866/29354/288025/294324/25062/116699/116723/192259	12
Cluster 2	R-RNO-166658	Complement cascade	5/180	32/6694	0.00148458896224536	0.103534325028309	0.0994982575760509	155012/24233/295703/24854/312705	5
Cluster 2	R-RNO-3371497	HSP90 chaperone cycle for steroid hormone receptors (SHR) in the presence of ligand	6/180	47/6694	0.00149388828417688	0.103534325028309	0.0994982575760509	316531/25672/24472/500377/24208/260321	6
Cluster 2	R-RNO-1236974	ER-Phagosome pathway	4/180	20/6694	0.00174800443300252	0.103534325028309	0.0994982575760509	24812/24747/24974/25217	4
Cluster 2	R-RNO-114608	Platelet degranulation	9/180	104/6694	0.00183897557776748	0.103534325028309	0.0994982575760509	316531/315989/116662/29360/295703/24854/56782/297073/54249	9
Cluster 2	R-RNO-76005	Response to elevated platelet cytosolic Ca2+	9/180	108/6694	0.00238853758447132	0.118948008883761	0.114311071452282	316531/315989/116662/29360/295703/24854/56782/297073/54249	9
Cluster 2	R-RNO-2980736	Peptide hormone metabolism	6/180	52/6694	0.00253530391936968	0.118948008883761	0.114311071452282	266758/24504/54242/25627/60449/25253	6
Cluster 2	R-RNO-211945	Phase I - Functionalization of compounds	7/180	72/6694	0.00305324067844096	0.132228807843251	0.127074146454952	29473/24188/171522/291084/296259/310201/65210	7
Cluster 2	R-RNO-390918	Peroxisomal lipid metabolism	4/180	25/6694	0.0041099110853026	0.165277138644669	0.158834157732747	25541/114209/363516/64461	4
Cluster 2	R-RNO-76002	Platelet activation, signaling and aggregation	13/180	214/6694	0.0048946866480785	0.183713905524546	0.176552206113147	316531/25513/315989/29254/116662/29360/60449/295703/24854/56782/297073/64199/54249	13
Cluster 2	R-RNO-8956319	Nucleotide catabolism	4/180	27/6694	0.00546855577264891	0.192424806250083	0.184923530732996	361068/64467/314312/290365	4
Cluster 2	R-RNO-77289	Mitochondrial Fatty Acid Beta-Oxidation	4/180	29/6694	0.0070984545604252	0.235084112795258	0.225919854121273	113965/24158/25363/291135	4
Cluster 2	R-RNO-3371556	Cellular response to heat stress	6/180	66/6694	0.0083082165007849	0.259862549441217	0.249732355637628	288444/293524/24472/25617/311427/260321	6
Cluster 2	R-RNO-3371453	Regulation of HSF1-mediated heat shock response	5/180	50/6694	0.0105896133081271	0.313786962761873	0.301554639356086	288444/293524/24472/25617/311427	5
Cluster 2	R-RNO-1482788	Acyl chain remodelling of PC	3/180	19/6694	0.0134924063079721	0.379811237569416	0.365005096963036	297694/29354/192259	3
Cluster 2	R-RNO-975634	Retinoid metabolism and transport	4/180	36/6694	0.0152229816403243	0.408120888738219	0.392211156046451	25728/24856/24539/192259	4
Cluster 2	R-RNO-1482839	Acyl chain remodelling of PE	3/180	21/6694	0.0178066989179796	0.455689613219206	0.437925514059404	297694/29354/288025	3
Cluster 2	R-RNO-383280	Nuclear Receptor transcription pathway	4/180	39/6694	0.019978338461262	0.48903498059524	0.469970982566988	25672/83574/24208/84385	4
Cluster 2	R-RNO-6806667	Metabolism of fat-soluble vitamins	4/180	40/6694	0.021744920937239	0.493740617319291	0.474493179960953	25728/24856/24539/192259	4
Cluster 2	R-RNO-4090294	SUMOylation of intracellular receptors	3/180	23/6694	0.0228015205156334	0.493740617319291	0.474493179960953	25672/24208/84385	3
Cluster 2	R-RNO-8963899	Plasma lipoprotein remodeling	3/180	23/6694	0.0228015205156334	0.493740617319291	0.474493179960953	25728/296371/24539	3
Cluster 2	R-RNO-390247	Beta-oxidation of very long chain fatty acids	2/180	10/6694	0.0280765826354647	0.520553658251178	0.500260971003282	363516/64461	2
Cluster 2	R-RNO-400508	Incretin synthesis, secretion, and inactivation	2/180	10/6694	0.0280765826354647	0.520553658251178	0.500260971003282	60449/25253	2
Cluster 2	R-RNO-381676	Glucagon-like Peptide-1 (GLP1) regulates insulin secretion	3/180	25/6694	0.0284796316214999	0.520553658251178	0.500260971003282	25736/60449/64199	3
Cluster 2	R-RNO-380108	Chemokine receptors bind chemokines	4/180	44/6694	0.0297477789867073	0.520553658251178	0.500260971003282	84348/298006/246759/497942	4
Cluster 2	R-RNO-1236975	Antigen processing-Cross presentation	5/180	65/6694	0.0299700104431049	0.520553658251178	0.500260971003282	24812/24747/24974/24967/25217	5
Cluster 2	R-RNO-418597	G alpha (z) signalling events	3/180	26/6694	0.0315739269474596	0.520553658251178	0.500260971003282	60449/64199/308118	3
Cluster 2	R-RNO-196854	Metabolism of vitamins and cofactors	8/180	139/6694	0.0333143485528589	0.520553658251178	0.500260971003282	29244/367323/25728/24856/297508/293154/24539/192259	8
Cluster 2	R-RNO-197264	Nicotinamide salvaging	2/180	11/6694	0.0337179126201569	0.520553658251178	0.500260971003282	367323/297508	2
Cluster 2	R-RNO-15869	Metabolism of nucleotides	5/180	69/6694	0.0374621139625326	0.520553658251178	0.500260971003282	361068/64467/297389/314312/290365	5
Cluster 2	R-RNO-1169410	Antiviral mechanism by IFN-stimulated genes	5/180	70/6694	0.0394991173798759	0.520553658251178	0.500260971003282	316531/312688/24472/500377/311430	5
Cluster 2	R-RNO-1236977	Endosomal/Vacuolar pathway	2/180	12/6694	0.0397580946799301	0.520553658251178	0.500260971003282	24747/24974	2
Cluster 2	R-RNO-1482922	Acyl chain remodelling of PI	2/180	12/6694	0.0397580946799301	0.520553658251178	0.500260971003282	297694/29354	2
Cluster 2	R-RNO-163560	Triglyceride catabolism	2/180	12/6694	0.0397580946799301	0.520553658251178	0.500260971003282	79131/25062	2
Cluster 2	R-RNO-2046104	alpha-linolenic (omega3) and linoleic (omega6) acid metabolism	2/180	12/6694	0.0397580946799301	0.520553658251178	0.500260971003282	25541/363516	2
Cluster 2	R-RNO-2046106	alpha-linolenic acid (ALA) metabolism	2/180	12/6694	0.0397580946799301	0.520553658251178	0.500260971003282	25541/363516	2
Cluster 2	R-RNO-211935	Fatty acids	2/180	12/6694	0.0397580946799301	0.520553658251178	0.500260971003282	171522/65210	2
Cluster 2	R-RNO-3371568	Attenuation phase	2/180	12/6694	0.0397580946799301	0.520553658251178	0.500260971003282	24472/260321	2
Cluster 2	R-RNO-1433557	Signaling by SCF-KIT	3/180	30/6694	0.0456244962543468	0.541557369575636	0.520445896909184	25513/60427/25627	3
Cluster 2	R-RNO-2022377	Metabolism of Angiotensinogen to Angiotensins	2/180	13/6694	0.0461718538892195	0.541557369575636	0.520445896909184	54242/25627	2
Cluster 2	R-RNO-2022857	Keratan sulfate degradation	2/180	13/6694	0.0461718538892195	0.541557369575636	0.520445896909184	84400/291015	2
Cluster 2	R-RNO-74259	Purine catabolism	2/180	13/6694	0.0461718538892195	0.541557369575636	0.520445896909184	361068/290365	2
Cluster 2	R-RNO-9018677	Biosynthesis of DHA-derived SPMs	2/180	13/6694	0.0461718538892195	0.541557369575636	0.520445896909184	171522/81639	2
Cluster 2	R-RNO-9833482	PKR-mediated signaling	4/180	51/6694	0.047453391372583	0.545229782505393	0.523975148560852	316531/24472/500377/311430	4
Cluster 2	R-RNO-109582	Hemostasis	17/180	412/6694	0.0505801834920378	0.559114482974367	0.537318583245442	316531/24215/25513/315989/29254/116662/500377/25599/29360/60449/295703/24854/56782/297073/64199/54249/89805	17
Cluster 2	R-RNO-9018678	Biosynthesis of specialized proresolving mediators (SPMs)	2/180	14/6694	0.0529349730554385	0.559114482974367	0.537318583245442	171522/81639	2
Cluster 2	R-RNO-416476	G alpha (q) signalling events	9/180	180/6694	0.0531302239992361	0.559114482974367	0.537318583245442	25513/29480/308408/29254/29413/54294/60449/64199/308118	9
Cluster 2	R-RNO-1483166	Synthesis of PA	3/180	32/6694	0.0536273216351968	0.559114482974367	0.537318583245442	29354/294324/25062	3
Cluster 2	R-RNO-445717	Aquaporin-mediated transport	3/180	32/6694	0.0536273216351968	0.559114482974367	0.537318583245442	29171/60449/64199	3
Cluster 2	R-RNO-9013408	RHOG GTPase cycle	4/180	54/6694	0.0564950181191305	0.578303549110372	0.555759604081015	25513/307035/64678/362456	4
Cluster 2	R-RNO-5362517	Signaling by Retinoic Acid	3/180	33/6694	0.0578646974909249	0.581746869417692	0.559068693803297	24188/83574/81530	3
Cluster 2	R-RNO-190840	Microtubule-dependent trafficking of connexons from Golgi to the plasma membrane	2/180	15/6694	0.0600242546245609	0.582649230234962	0.559935877985922	316531/500377	2
Cluster 2	R-RNO-5654710	PI-3K cascade:FGFR3	2/180	15/6694	0.0600242546245609	0.582649230234962	0.559935877985922	25317/25513	2
Cluster 2	R-RNO-211859	Biological oxidations	8/180	158/6694	0.0623788877256121	0.59306317826734	0.569943860202698	58962/29473/24188/171522/291084/296259/310201/65210	8
Cluster 2	R-RNO-2187338	Visual phototransduction	5/180	81/6694	0.066328038395386	0.59306317826734	0.569943860202698	25728/89826/24856/24539/192259	5
Cluster 2	R-RNO-166663	Initial triggering of complement	2/180	16/6694	0.0674174838527705	0.59306317826734	0.569943860202698	24233/312705	2
Cluster 2	R-RNO-190872	Transport of connexons to the plasma membrane	2/180	16/6694	0.0674174838527705	0.59306317826734	0.569943860202698	316531/500377	2
Cluster 2	R-RNO-211981	Xenobiotics	2/180	16/6694	0.0674174838527705	0.59306317826734	0.569943860202698	171522/65210	2
Cluster 2	R-RNO-5654720	PI-3K cascade:FGFR4	2/180	16/6694	0.0674174838527705	0.59306317826734	0.569943860202698	25317/25513	2
Cluster 2	R-RNO-210993	Tie2 Signaling	2/180	17/6694	0.075093393204211	0.640569399605618	0.615598151626227	25513/89805	2
Cluster 2	R-RNO-8964616	G beta:gamma signalling through CDC42	2/180	17/6694	0.075093393204211	0.640569399605618	0.615598151626227	60449/64199	2
Cluster 2	R-RNO-71406	Pyruvate metabolism and Citric Acid (TCA) cycle	3/180	37/6694	0.0763178273715407	0.641297564331006	0.616297930384476	360975/361602/81530	3
Cluster 2	R-RNO-2453902	The canonical retinoid cycle in rods (twilight vision)	2/180	18/6694	0.0830316279360816	0.677489949681362	0.651079431871029	89826/24856	2
Cluster 2	R-RNO-5654689	PI-3K cascade:FGFR1	2/180	18/6694	0.0830316279360816	0.677489949681362	0.651079431871029	25317/25513	2
Cluster 2	R-RNO-202040	G-protein activation	2/180	19/6694	0.0912127128335063	0.697223266014065	0.670043486456445	60449/64199	2
Cluster 2	R-RNO-392170	ADP signalling through P2Y purinoceptor 12	2/180	19/6694	0.0912127128335063	0.697223266014065	0.670043486456445	60449/64199	2
Cluster 2	R-RNO-75876	Synthesis of very long-chain fatty acyl-CoAs	2/180	19/6694	0.0912127128335063	0.697223266014065	0.670043486456445	117243/364134	2
Cluster 2	R-RNO-2172127	DAP12 interactions	3/180	40/6694	0.0916421344316889	0.697223266014065	0.670043486456445	25513/24747/24974	3
Cluster 2	R-RNO-6811436	COPI-independent Golgi-to-ER retrograde traffic	3/180	40/6694	0.0916421344316889	0.697223266014065	0.670043486456445	316531/500377/294324	3
Cluster 2	R-RNO-400042	Adrenaline,noradrenaline inhibits insulin secretion	2/180	20/6694	0.0996180200577492	0.708527238776698	0.680906797665182	60449/64199	2
Cluster 2	R-RNO-5654695	PI-3K cascade:FGFR2	2/180	20/6694	0.0996180200577492	0.708527238776698	0.680906797665182	25317/25513	2
Cluster 2	R-RNO-71403	Citric acid cycle (TCA cycle)	2/180	20/6694	0.0996180200577492	0.708527238776698	0.680906797665182	360975/361602	2
Cluster 2	R-RNO-8955332	Carboxyterminal post-translational modifications of tubulin	2/180	20/6694	0.0996180200577492	0.708527238776698	0.680906797665182	316531/500377	2
Cluster 2	R-RNO-418594	G alpha (i) signalling events	10/180	235/6694	0.100879259812164	0.708527238776698	0.680906797665182	25638/29480/54294/60449/64199/84348/298006/308118/246759/497942	10
Cluster 2	R-RNO-8852276	The role of GTSE1 in G2/M progression after G2 checkpoint	4/180	66/6694	0.101045981940455	0.708527238776698	0.680906797665182	114851/316531/500377/24967	4
Cluster 2	R-RNO-1660499	Synthesis of PIPs at the plasma membrane	3/180	42/6694	0.102510187016437	0.708527238776698	0.680906797665182	25513/116699/116723	3
Cluster 2	R-RNO-5576891	Cardiac conduction	5/180	93/6694	0.104751001164753	0.708527238776698	0.680906797665182	170899/24215/56817/59299/24212	5
Cluster 2	R-RNO-196807	Nicotinate metabolism	2/180	21/6694	0.108229738072462	0.708527238776698	0.680906797665182	367323/297508	2
Cluster 2	R-RNO-3371571	HSF1-dependent transactivation	2/180	21/6694	0.108229738072462	0.708527238776698	0.680906797665182	24472/260321	2
Cluster 2	R-RNO-418555	G alpha (s) signalling events	2/180	21/6694	0.108229738072462	0.708527238776698	0.680906797665182	25638/50678	2
Cluster 2	R-RNO-428930	Thromboxane signalling through TP receptor	2/180	21/6694	0.108229738072462	0.708527238776698	0.680906797665182	60449/64199	2
Cluster 2	R-RNO-2142753	Arachidonic acid metabolism	3/180	44/6694	0.113863231707063	0.732092931428067	0.703553831455598	58962/81639/65210	3
Cluster 2	R-RNO-2022854	Keratan sulfate biosynthesis	2/180	22/6694	0.117030841613723	0.732092931428067	0.703553831455598	84400/291015	2
Cluster 2	R-RNO-392451	G beta:gamma signalling through PI3Kgamma	2/180	22/6694	0.117030841613723	0.732092931428067	0.703553831455598	60449/64199	2
Cluster 2	R-RNO-5654708	Downstream signaling of activated FGFR3	2/180	22/6694	0.117030841613723	0.732092931428067	0.703553831455598	25317/25513	2
Cluster 2	R-RNO-9013423	RAC3 GTPase cycle	4/180	71/6694	0.123263334328909	0.746745792458896	0.717635481581513	25513/307035/64678/362456	4
Cluster 2	R-RNO-5578775	Ion homeostasis	3/180	46/6694	0.125668975847325	0.746745792458896	0.717635481581513	24215/59299/24212	3
Cluster 2	R-RNO-192105	Synthesis of bile acids and bile salts	2/180	23/6694	0.126005062670684	0.746745792458896	0.717635481581513	25541/311129	2
Cluster 2	R-RNO-5654716	Downstream signaling of activated FGFR4	2/180	23/6694	0.126005062670684	0.746745792458896	0.717635481581513	25317/25513	2
Cluster 2	R-RNO-8979227	Triglyceride metabolism	2/180	23/6694	0.126005062670684	0.746745792458896	0.717635481581513	79131/25062	2
Cluster 2	R-RNO-1296041	Activation of G protein gated Potassium channels	2/180	24/6694	0.135136862444641	0.76850559147811	0.738547020696922	60449/64199	2
Cluster 2	R-RNO-1296059	G protein gated Potassium channels	2/180	24/6694	0.135136862444641	0.76850559147811	0.738547020696922	60449/64199	2
Cluster 2	R-RNO-9668328	Sealing of the nuclear envelope (NE) by ESCRT-III	2/180	24/6694	0.135136862444641	0.76850559147811	0.738547020696922	316531/500377	2
Cluster 2	R-RNO-997272	Inhibition of voltage gated Ca2+ channels via Gbeta/gamma subunits	2/180	24/6694	0.135136862444641	0.76850559147811	0.738547020696922	60449/64199	2
Cluster 2	R-RNO-422356	Regulation of insulin secretion	3/180	48/6694	0.137894577218367	0.768659871029116	0.738695285984791	25736/60449/64199	3
Cluster 2	R-RNO-9013406	RHOQ GTPase cycle	3/180	48/6694	0.137894577218367	0.768659871029116	0.738695285984791	313838/307035/64678	3
Cluster 2	R-RNO-913531	Interferon Signaling	5/180	102/6694	0.139391173833368	0.769384616354766	0.739391778641394	316531/312688/24472/500377/311430	5
Cluster 2	R-RNO-397795	G-protein beta:gamma signalling	2/180	25/6694	0.144411404255349	0.781765582651553	0.751290099061229	60449/64199	2
Cluster 2	R-RNO-456926	Thrombin signalling through proteinase activated receptors (PARs)	2/180	25/6694	0.144411404255349	0.781765582651553	0.751290099061229	60449/64199	2
Cluster 2	R-RNO-983169	Class I MHC mediated antigen processing & presentation	10/180	257/6694	0.153605729530373	0.806634406220924	0.775189463957287	24812/25617/24747/361187/360926/24974/24967/25217/316614/80897	10
Cluster 2	R-RNO-432040	Vasopressin regulates renal water homeostasis via Aquaporins	2/180	26/6694	0.15381452736434	0.806634406220924	0.775189463957287	60449/64199	2
Cluster 2	R-RNO-174824	Plasma lipoprotein assembly, remodeling, and clearance	3/180	51/6694	0.156947771760739	0.806634406220924	0.775189463957287	25728/296371/24539	3
Cluster 2	R-RNO-1474228	Degradation of the extracellular matrix	4/180	78/6694	0.157479147209832	0.806634406220924	0.775189463957287	25627/29139/29268/29153	4
Cluster 2	R-RNO-9748784	Drug ADME	4/180	78/6694	0.157479147209832	0.806634406220924	0.775189463957287	171522/29504/25116/290365	4
Cluster 2	R-RNO-388396	GPCR downstream signalling	15/180	420/6694	0.158228042301171	0.806634406220924	0.775189463957287	25638/25513/29480/308408/29254/29413/54294/60449/64199/84348/298006/50678/308118/246759/497942	15
Cluster 2	R-RNO-1592389	Activation of Matrix Metalloproteinases	2/180	27/6694	0.163332721685942	0.806634406220924	0.775189463957287	25627/29268	2
Cluster 2	R-RNO-352230	Amino acid transport across the plasma membrane	2/180	27/6694	0.163332721685942	0.806634406220924	0.775189463957287	29484/252919	2
Cluster 2	R-RNO-5654696	Downstream signaling of activated FGFR2	2/180	27/6694	0.163332721685942	0.806634406220924	0.775189463957287	25317/25513	2
Cluster 2	R-RNO-9696270	RND2 GTPase cycle	2/180	27/6694	0.163332721685942	0.806634406220924	0.775189463957287	25513/64678	2
Cluster 2	R-RNO-190861	Gap junction assembly	2/180	28/6694	0.172953103357595	0.812269132519952	0.780604532327298	316531/500377	2
Cluster 2	R-RNO-201451	Signaling by BMP	2/180	28/6694	0.172953103357595	0.812269132519952	0.780604532327298	24504/29530	2
Cluster 2	R-RNO-392518	Signal amplification	2/180	28/6694	0.172953103357595	0.812269132519952	0.780604532327298	60449/64199	2
Cluster 2	R-RNO-420092	Glucagon-type ligand receptors	2/180	28/6694	0.172953103357595	0.812269132519952	0.780604532327298	60449/64199	2
Cluster 2	R-RNO-5654687	Downstream signaling of activated FGFR1	2/180	28/6694	0.172953103357595	0.812269132519952	0.780604532327298	25317/25513	2
Cluster 2	R-RNO-1474244	Extracellular matrix organization	7/180	170/6694	0.17313018810372	0.812269132519952	0.780604532327298	81008/64475/25627/29139/362429/29268/29153	7
Cluster 2	R-RNO-1296065	Inwardly rectifying K+ channels	2/180	29/6694	0.182663391141925	0.816186422324632	0.784369114845023	60449/64199	2
Cluster 2	R-RNO-1638074	Keratan sulfate/keratin metabolism	2/180	29/6694	0.182663391141925	0.816186422324632	0.784369114845023	84400/291015	2
Cluster 2	R-RNO-3000178	ECM proteoglycans	2/180	29/6694	0.182663391141925	0.816186422324632	0.784369114845023	81008/29139	2
Cluster 2	R-RNO-5626467	RHO GTPases activate IQGAPs	2/180	29/6694	0.182663391141925	0.816186422324632	0.784369114845023	316531/500377	2
Cluster 2	R-RNO-75105	Fatty acyl-CoA biosynthesis	2/180	29/6694	0.182663391141925	0.816186422324632	0.784369114845023	117243/364134	2
Cluster 2	R-RNO-9696273	RND1 GTPase cycle	2/180	29/6694	0.182663391141925	0.816186422324632	0.784369114845023	25513/64678	2
Cluster 2	R-RNO-2262752	Cellular responses to stress	14/180	399/6694	0.185214039806935	0.821066963868537	0.78905939876307	114851/288444/316531/293524/25672/24472/25617/29452/500377/25352/24208/24967/311427/260321	14
Cluster 2	R-RNO-6811558	PI5P, PP2A and IER3 Regulate PI3K/AKT Signaling	4/180	84/6694	0.189277504286797	0.830683836459372	0.798301377844474	25317/25513/60427/116723	4
Cluster 2	R-RNO-6803157	Antimicrobial peptides	3/180	56/6694	0.190334307110584	0.830683836459372	0.798301377844474	24618/24620/24854	3
Cluster 2	R-RNO-8953897	Cellular responses to stimuli	14/180	402/6694	0.192469655863707	0.833541663471286	0.801047798493487	114851/288444/316531/293524/25672/24472/25617/29452/500377/25352/24208/24967/311427/260321	14
Cluster 2	R-RNO-9646399	Aggrephagy	2/180	31/6694	0.202307437247172	0.836058646888527	0.803466662617001	316531/500377	2
Cluster 2	R-RNO-9033241	Peroxisomal protein import	3/180	59/6694	0.211166851186036	0.836058646888527	0.803466662617001	25541/114209/64461	3
Cluster 2	R-RNO-425393	Transport of inorganic cations/anions and amino acids/oligopeptides	4/180	88/6694	0.211527344127138	0.836058646888527	0.803466662617001	363115/29484/252919/301010	4
Cluster 2	R-RNO-9013407	RHOH GTPase cycle	2/180	32/6694	0.212219444954637	0.836058646888527	0.803466662617001	64678/362456	2
Cluster 2	R-RNO-1296071	Potassium Channels	4/180	89/6694	0.217203285362377	0.836058646888527	0.803466662617001	170899/25736/60449/64199	4
Cluster 2	R-RNO-111885	Opioid Signalling	3/180	60/6694	0.218220849941126	0.836058646888527	0.803466662617001	25638/60449/64199	3
Cluster 2	R-RNO-9709957	Sensory Perception	6/180	151/6694	0.220539241920155	0.836058646888527	0.803466662617001	25728/89826/60449/24856/24539/192259	6
Cluster 2	R-RNO-194068	Bile acid and bile salt metabolism	2/180	33/6694	0.222177815758747	0.836058646888527	0.803466662617001	25541/311129	2
Cluster 2	R-RNO-437239	Recycling pathway of L1	2/180	33/6694	0.222177815758747	0.836058646888527	0.803466662617001	316531/500377	2
Cluster 2	R-RNO-199418	Negative regulation of the PI3K/AKT network	4/180	90/6694	0.222920704745015	0.836058646888527	0.803466662617001	25317/25513/60427/116723	4
Cluster 2	R-RNO-2132295	MHC class II antigen presentation	4/180	90/6694	0.222920704745015	0.836058646888527	0.803466662617001	316531/287531/500377/25599	4
Cluster 2	R-RNO-1170546	Prolactin receptor signaling	1/180	10/6694	0.238728256477266	0.836058646888527	0.803466662617001	25235	1
Cluster 2	R-RNO-1433559	Regulation of KIT signaling	1/180	10/6694	0.238728256477266	0.836058646888527	0.803466662617001	60427	1
Cluster 2	R-RNO-1614558	Degradation of cysteine and homocysteine	1/180	10/6694	0.238728256477266	0.836058646888527	0.803466662617001	691966	1
Cluster 2	R-RNO-1855183	Synthesis of IP2, IP, and Ins in the cytosol	1/180	10/6694	0.238728256477266	0.836058646888527	0.803466662617001	116699	1
Cluster 2	R-RNO-2022923	Dermatan sulfate biosynthesis	1/180	10/6694	0.238728256477266	0.836058646888527	0.803466662617001	29139	1
Cluster 2	R-RNO-209952	Peptide hormone biosynthesis	1/180	10/6694	0.238728256477266	0.836058646888527	0.803466662617001	24504	1
Cluster 2	R-RNO-2162123	Synthesis of Prostaglandins (PG) and Thromboxanes (TX)	1/180	10/6694	0.238728256477266	0.836058646888527	0.803466662617001	58962	1
Cluster 2	R-RNO-430116	GP1b-IX-V activation signalling	1/180	10/6694	0.238728256477266	0.836058646888527	0.803466662617001	25513	1
Cluster 2	R-RNO-432047	Passive transport by Aquaporins	1/180	10/6694	0.238728256477266	0.836058646888527	0.803466662617001	29171	1
Cluster 2	R-RNO-622323	Presynaptic nicotinic acetylcholine receptors	1/180	10/6694	0.238728256477266	0.836058646888527	0.803466662617001	54240	1
Cluster 2	R-RNO-9027276	Erythropoietin activates Phosphoinositide-3-kinase (PI3K)	1/180	10/6694	0.238728256477266	0.836058646888527	0.803466662617001	25513	1
Cluster 2	R-RNO-9609507	Protein localization	4/180	93/6694	0.240302340145811	0.836058646888527	0.803466662617001	25541/114209/363516/64461	4
Cluster 2	R-RNO-5654741	Signaling by FGFR3	2/180	35/6694	0.242195744558159	0.836058646888527	0.803466662617001	25317/25513	2
Cluster 2	R-RNO-5654743	Signaling by FGFR4	2/180	35/6694	0.242195744558159	0.836058646888527	0.803466662617001	25317/25513	2
Cluster 2	R-RNO-1483255	PI Metabolism	3/180	64/6694	0.246885237792441	0.836058646888527	0.803466662617001	25513/116699/116723	3
Cluster 2	R-RNO-109704	PI3K Cascade	2/180	36/6694	0.252237525691695	0.836058646888527	0.803466662617001	25317/25513	2
Cluster 2	R-RNO-4086398	Ca2+ pathway	2/180	36/6694	0.252237525691695	0.836058646888527	0.803466662617001	60449/64199	2
Cluster 2	R-RNO-977444	GABA B receptor activation	2/180	36/6694	0.252237525691695	0.836058646888527	0.803466662617001	60449/64199	2
Cluster 2	R-RNO-991365	Activation of GABAB receptors	2/180	36/6694	0.252237525691695	0.836058646888527	0.803466662617001	60449/64199	2
Cluster 2	R-RNO-163685	Integration of energy metabolism	3/180	65/6694	0.254145203001164	0.836058646888527	0.803466662617001	25736/60449/64199	3
Cluster 2	R-RNO-1296346	Tandem pore domain potassium channels	1/180	11/6694	0.259229290862977	0.836058646888527	0.803466662617001	170899	1
Cluster 2	R-RNO-1474151	Tetrahydrobiopterin (BH4) synthesis, recycling, salvage and regulation	1/180	11/6694	0.259229290862977	0.836058646888527	0.803466662617001	29244	1
Cluster 2	R-RNO-1963642	PI3K events in ERBB2 signaling	1/180	11/6694	0.259229290862977	0.836058646888527	0.803466662617001	25513	1
Cluster 2	R-RNO-204174	Regulation of pyruvate dehydrogenase (PDH) complex	1/180	11/6694	0.259229290862977	0.836058646888527	0.803466662617001	81530	1
Cluster 2	R-RNO-422085	Synthesis, secretion, and deacylation of Ghrelin	1/180	11/6694	0.259229290862977	0.836058646888527	0.803466662617001	266758	1
Cluster 2	R-RNO-71064	Lysine catabolism	1/180	11/6694	0.259229290862977	0.836058646888527	0.803466662617001	360975	1
Cluster 2	R-RNO-74217	Purine salvage	1/180	11/6694	0.259229290862977	0.836058646888527	0.803466662617001	297389	1
Cluster 2	R-RNO-9013409	RHOJ GTPase cycle	1/180	11/6694	0.259229290862977	0.836058646888527	0.803466662617001	25513	1
Cluster 2	R-RNO-9757110	Prednisone ADME	1/180	11/6694	0.259229290862977	0.836058646888527	0.803466662617001	25116	1
Cluster 2	R-RNO-112399	IRS-mediated signalling	2/180	37/6694	0.262290079881418	0.836058646888527	0.803466662617001	25317/25513	2
Cluster 2	R-RNO-1630316	Glycosaminoglycan metabolism	4/180	97/6694	0.263940955354728	0.836058646888527	0.803466662617001	29139/84400/291015/294449	4
Cluster 2	R-RNO-190828	Gap junction trafficking	2/180	38/6694	0.272345612270144	0.836058646888527	0.803466662617001	316531/500377	2
Cluster 2	R-RNO-936837	Ion transport by P-type ATPases	2/180	38/6694	0.272345612270144	0.836058646888527	0.803466662617001	24215/24212	2
Cluster 2	R-RNO-198933	Immunoregulatory interactions between a Lymphoid and a non-Lymphoid cell	3/180	68/6694	0.276094321560319	0.836058646888527	0.803466662617001	305081/24747/24974	3
Cluster 2	R-RNO-9013404	RAC2 GTPase cycle	3/180	68/6694	0.276094321560319	0.836058646888527	0.803466662617001	25513/307035/64678	3
Cluster 2	R-RNO-166786	Creation of C4 and C2 activators	1/180	12/6694	0.279181217788709	0.836058646888527	0.803466662617001	312705	1
Cluster 2	R-RNO-181431	Acetylcholine binding and downstream events	1/180	12/6694	0.279181217788709	0.836058646888527	0.803466662617001	54240	1
Cluster 2	R-RNO-190239	FGFR3 ligand binding and activation	1/180	12/6694	0.279181217788709	0.836058646888527	0.803466662617001	25317	1
Cluster 2	R-RNO-190322	FGFR4 ligand binding and activation	1/180	12/6694	0.279181217788709	0.836058646888527	0.803466662617001	25317	1
Cluster 2	R-RNO-190372	FGFR3c ligand binding and activation	1/180	12/6694	0.279181217788709	0.836058646888527	0.803466662617001	25317	1
Cluster 2	R-RNO-190373	FGFR1c ligand binding and activation	1/180	12/6694	0.279181217788709	0.836058646888527	0.803466662617001	25317	1
Cluster 2	R-RNO-190375	FGFR2c ligand binding and activation	1/180	12/6694	0.279181217788709	0.836058646888527	0.803466662617001	25317	1
Cluster 2	R-RNO-2024101	CS/DS degradation	1/180	12/6694	0.279181217788709	0.836058646888527	0.803466662617001	29139	1
Cluster 2	R-RNO-549132	Organic cation/anion/zwitterion transport	1/180	12/6694	0.279181217788709	0.836058646888527	0.803466662617001	29504	1
Cluster 2	R-RNO-5654227	Phospholipase C-mediated cascade; FGFR3	1/180	12/6694	0.279181217788709	0.836058646888527	0.803466662617001	25317	1
Cluster 2	R-RNO-622327	Postsynaptic nicotinic acetylcholine receptors	1/180	12/6694	0.279181217788709	0.836058646888527	0.803466662617001	54240	1
Cluster 2	R-RNO-982772	Growth hormone receptor signaling	1/180	12/6694	0.279181217788709	0.836058646888527	0.803466662617001	25235	1
Cluster 2	R-RNO-157858	Gap junction trafficking and regulation	2/180	39/6694	0.282396734910713	0.84121355425784	0.808420616787005	316531/500377	2
Cluster 2	R-RNO-202733	Cell surface interactions at the vascular wall	3/180	70/6694	0.290834722995346	0.843161206810005	0.810292344209298	25513/25599/89805	3
Cluster 2	R-RNO-2428928	IRS-related events triggered by IGF1R	2/180	40/6694	0.292436450725399	0.843161206810005	0.810292344209298	25317/25513	2
Cluster 2	R-RNO-196757	Metabolism of folate and pterines	1/180	13/6694	0.298598664780333	0.843161206810005	0.810292344209298	293154	1
Cluster 2	R-RNO-449836	Other interleukin signaling	1/180	13/6694	0.298598664780333	0.843161206810005	0.810292344209298	498951	1
Cluster 2	R-RNO-5654228	Phospholipase C-mediated cascade; FGFR4	1/180	13/6694	0.298598664780333	0.843161206810005	0.810292344209298	25317	1
Cluster 2	R-RNO-8963898	Plasma lipoprotein assembly	1/180	13/6694	0.298598664780333	0.843161206810005	0.810292344209298	25728	1
Cluster 2	R-RNO-9006335	Signaling by Erythropoietin	1/180	13/6694	0.298598664780333	0.843161206810005	0.810292344209298	25513	1
Cluster 2	R-RNO-2428924	IGF1R signaling cascade	2/180	41/6694	0.302458138026024	0.843161206810005	0.810292344209298	25317/25513	2
Cluster 2	R-RNO-74751	Insulin receptor signalling cascade	2/180	41/6694	0.302458138026024	0.843161206810005	0.810292344209298	25317/25513	2
Cluster 2	R-RNO-5173105	O-linked glycosylation	3/180	72/6694	0.305631418205551	0.843161206810005	0.810292344209298	310670/291212/311039	3
Cluster 2	R-RNO-1638091	Heparan sulfate/heparin (HS-GAG) metabolism	2/180	42/6694	0.312455535576504	0.843161206810005	0.810292344209298	29139/294449	2
Cluster 2	R-RNO-211897	Cytochrome P450 - arranged by substrate type	2/180	42/6694	0.312455535576504	0.843161206810005	0.810292344209298	171522/65210	2
Cluster 2	R-RNO-2404192	Signaling by Type 1 Insulin-like Growth Factor 1 Receptor (IGF1R)	2/180	42/6694	0.312455535576504	0.843161206810005	0.810292344209298	25317/25513	2
Cluster 2	R-RNO-397014	Muscle contraction	5/180	138/6694	0.313429546063309	0.843161206810005	0.810292344209298	170899/24215/56817/59299/24212	5
Cluster 2	R-RNO-110312	Translesion synthesis by REV1	1/180	14/6694	0.317495871836094	0.843161206810005	0.810292344209298	309812	1
Cluster 2	R-RNO-1369062	ABC transporters in lipid homeostasis	1/180	14/6694	0.317495871836094	0.843161206810005	0.810292344209298	363516	1
Cluster 2	R-RNO-1482925	Acyl chain remodelling of PG	1/180	14/6694	0.317495871836094	0.843161206810005	0.810292344209298	29354	1
Cluster 2	R-RNO-180024	DARPP-32 events	1/180	14/6694	0.317495871836094	0.843161206810005	0.810292344209298	25638	1
Cluster 2	R-RNO-388844	Receptor-type tyrosine-protein phosphatases	1/180	14/6694	0.317495871836094	0.843161206810005	0.810292344209298	290467	1
Cluster 2	R-RNO-389948	PD-1 signaling	1/180	14/6694	0.317495871836094	0.843161206810005	0.810292344209298	309304	1
Cluster 2	R-RNO-418359	Reduction of cytosolic Ca++ levels	1/180	14/6694	0.317495871836094	0.843161206810005	0.810292344209298	24215	1
Cluster 2	R-RNO-5655862	Translesion synthesis by POLK	1/180	14/6694	0.317495871836094	0.843161206810005	0.810292344209298	309812	1
Cluster 2	R-RNO-9758274	Regulation of NF-kappa B signaling	1/180	14/6694	0.317495871836094	0.843161206810005	0.810292344209298	312688	1
Cluster 2	R-RNO-9013026	RHOB GTPase cycle	2/180	43/6694	0.32242272818007	0.848000955253743	0.814943425260211	25513/64678	2
Cluster 2	R-RNO-71291	Metabolism of amino acids and derivatives	7/180	208/6694	0.326630631174337	0.848000955253743	0.814943425260211	100365773/313057/360975/691966/24967/81670/81708	7
Cluster 2	R-RNO-983189	Kinesins	2/180	44/6694	0.332354132774023	0.848000955253743	0.814943425260211	316531/500377	2
Cluster 2	R-RNO-71387	Metabolism of carbohydrates	7/180	210/6694	0.335398366118691	0.848000955253743	0.814943425260211	24188/29139/84400/24959/291015/294449/65152	7
Cluster 2	R-RNO-1502540	Signaling by Activin	1/180	15/6694	0.335886701636918	0.848000955253743	0.814943425260211	24504	1
Cluster 2	R-RNO-1660516	Synthesis of PIPs at the early endosome membrane	1/180	15/6694	0.335886701636918	0.848000955253743	0.814943425260211	116699	1
Cluster 2	R-RNO-180292	GAB1 signalosome	1/180	15/6694	0.335886701636918	0.848000955253743	0.814943425260211	25513	1
Cluster 2	R-RNO-2730905	Role of LAT2/NTAL/LAB on calcium mobilization	1/180	15/6694	0.335886701636918	0.848000955253743	0.814943425260211	25513	1
Cluster 2	R-RNO-5654219	Phospholipase C-mediated cascade: FGFR1	1/180	15/6694	0.335886701636918	0.848000955253743	0.814943425260211	25317	1
Cluster 2	R-RNO-5656121	Translesion synthesis by POLI	1/180	15/6694	0.335886701636918	0.848000955253743	0.814943425260211	309812	1
Cluster 2	R-RNO-912694	Regulation of IFNA/IFNB signaling	1/180	15/6694	0.335886701636918	0.848000955253743	0.814943425260211	312688	1
Cluster 2	R-RNO-9013106	RHOC GTPase cycle	2/180	45/6694	0.342244485015361	0.858537748544899	0.825069463872259	25513/64678	2
Cluster 2	R-RNO-5654736	Signaling by FGFR1	2/180	46/6694	0.352088826341181	0.858537748544899	0.825069463872259	25317/25513	2
Cluster 2	R-RNO-140837	Intrinsic Pathway of Fibrin Clot Formation	1/180	16/6694	0.353784649489195	0.858537748544899	0.825069463872259	295703	1
Cluster 2	R-RNO-190242	FGFR1 ligand binding and activation	1/180	16/6694	0.353784649489195	0.858537748544899	0.825069463872259	25317	1
Cluster 2	R-RNO-201556	Signaling by ALK	1/180	16/6694	0.353784649489195	0.858537748544899	0.825069463872259	25513	1
Cluster 2	R-RNO-5365859	RA biosynthesis pathway	1/180	16/6694	0.353784649489195	0.858537748544899	0.825069463872259	24188	1
Cluster 2	R-RNO-70268	Pyruvate metabolism	1/180	16/6694	0.353784649489195	0.858537748544899	0.825069463872259	81530	1
Cluster 2	R-RNO-8978934	Metabolism of cofactors	1/180	16/6694	0.353784649489195	0.858537748544899	0.825069463872259	29244	1
Cluster 2	R-RNO-912631	Regulation of signaling by CBL	1/180	16/6694	0.353784649489195	0.858537748544899	0.825069463872259	25513	1
Cluster 2	R-RNO-2022870	Chondroitin sulfate biosynthesis	1/180	17/6694	0.371202853007006	0.869535976856324	0.835638949432832	29139	1
Cluster 2	R-RNO-2142691	Synthesis of Leukotrienes (LT) and Eoxins (EX)	1/180	17/6694	0.371202853007006	0.869535976856324	0.835638949432832	81639	1
Cluster 2	R-RNO-5576886	Phase 4 - resting membrane potential	1/180	17/6694	0.371202853007006	0.869535976856324	0.835638949432832	170899	1
Cluster 2	R-RNO-5654221	Phospholipase C-mediated cascade; FGFR2	1/180	17/6694	0.371202853007006	0.869535976856324	0.835638949432832	25317	1
Cluster 2	R-RNO-5654704	SHC-mediated cascade:FGFR3	1/180	17/6694	0.371202853007006	0.869535976856324	0.835638949432832	25317	1
Cluster 2	R-RNO-9603798	Class I peroxisomal membrane protein import	1/180	17/6694	0.371202853007006	0.869535976856324	0.835638949432832	363516	1
Cluster 2	R-RNO-450408	AUF1 (hnRNP D0) binds and destabilizes mRNA	2/180	48/6694	0.371621096456482	0.869535976856324	0.835638949432832	24472/24967	2
Cluster 2	R-RNO-373080	Class B/2 (Secretin family receptors)	2/180	49/6694	0.381300526902133	0.869535976856324	0.835638949432832	60449/64199	2
Cluster 2	R-RNO-1483191	Synthesis of PC	1/180	18/6694	0.38815410154059	0.869535976856324	0.835638949432832	362866	1
Cluster 2	R-RNO-190241	FGFR2 ligand binding and activation	1/180	18/6694	0.38815410154059	0.869535976856324	0.835638949432832	25317	1
Cluster 2	R-RNO-193368	Synthesis of bile acids and bile salts via 7alpha-hydroxycholesterol	1/180	18/6694	0.38815410154059	0.869535976856324	0.835638949432832	25541	1
Cluster 2	R-RNO-5654706	FRS-mediated FGFR3 signaling	1/180	18/6694	0.38815410154059	0.869535976856324	0.835638949432832	25317	1
Cluster 2	R-RNO-5654719	SHC-mediated cascade:FGFR4	1/180	18/6694	0.38815410154059	0.869535976856324	0.835638949432832	25317	1
Cluster 2	R-RNO-6814122	Cooperation of PDCL (PhLP1) and TRiC/CCT in G-protein beta folding	1/180	18/6694	0.38815410154059	0.869535976856324	0.835638949432832	60449	1
Cluster 2	R-RNO-8956321	Nucleotide salvage	1/180	18/6694	0.38815410154059	0.869535976856324	0.835638949432832	297389	1
Cluster 2	R-RNO-912526	Interleukin receptor SHC signaling	1/180	18/6694	0.38815410154059	0.869535976856324	0.835638949432832	25513	1
Cluster 2	R-RNO-983695	Antigen activates B Cell Receptor (BCR) leading to generation of second messengers	1/180	18/6694	0.38815410154059	0.869535976856324	0.835638949432832	25513	1
Cluster 2	R-RNO-388841	Costimulation by the CD28 family	2/180	50/6694	0.39091692694574	0.869535976856324	0.835638949432832	309304/25513	2
Cluster 2	R-RNO-70171	Glycolysis	2/180	50/6694	0.39091692694574	0.869535976856324	0.835638949432832	24959/65152	2
Cluster 2	R-RNO-977443	GABA receptor activation	2/180	50/6694	0.39091692694574	0.869535976856324	0.835638949432832	60449/64199	2
Cluster 2	R-RNO-9006931	Signaling by Nuclear Receptors	5/180	153/6694	0.393935002128845	0.869535976856324	0.835638949432832	24188/25513/83574/260321/81530	5
Cluster 2	R-RNO-196849	Metabolism of water-soluble vitamins and cofactors	3/180	84/6694	0.394316530716972	0.869535976856324	0.835638949432832	367323/297508/293154	3
Cluster 2	R-RNO-8957275	Post-translational protein phosphorylation	3/180	85/6694	0.40161708820761	0.869535976856324	0.835638949432832	25728/25434/24233	3
Cluster 2	R-RNO-1482801	Acyl chain remodelling of PS	1/180	19/6694	0.40465084535765	0.869535976856324	0.835638949432832	29354	1
Cluster 2	R-RNO-390466	Chaperonin-mediated protein folding	1/180	19/6694	0.40465084535765	0.869535976856324	0.835638949432832	60449	1
Cluster 2	R-RNO-391251	Protein folding	1/180	19/6694	0.40465084535765	0.869535976856324	0.835638949432832	60449	1
Cluster 2	R-RNO-5654712	FRS-mediated FGFR4 signaling	1/180	19/6694	0.40465084535765	0.869535976856324	0.835638949432832	25317	1
Cluster 2	R-RNO-5683826	Surfactant metabolism	1/180	19/6694	0.40465084535765	0.869535976856324	0.835638949432832	245977	1
Cluster 2	R-RNO-70895	Branched-chain amino acid catabolism	1/180	19/6694	0.40465084535765	0.869535976856324	0.835638949432832	81708	1
Cluster 2	R-RNO-9748787	Azathioprine ADME	1/180	19/6694	0.40465084535765	0.869535976856324	0.835638949432832	290365	1
Cluster 2	R-RNO-373760	L1CAM interactions	2/180	52/6694	0.409946440276823	0.871079239671427	0.83712205139967	316531/500377	2
Cluster 2	R-RNO-187577	SCF(Skp2)-mediated degradation of p27/p21	2/180	53/6694	0.419353038941734	0.871079239671427	0.83712205139967	114851/24967	2
Cluster 2	R-RNO-69563	p53-Dependent G1 DNA Damage Response	2/180	53/6694	0.419353038941734	0.871079239671427	0.83712205139967	114851/24967	2
Cluster 2	R-RNO-69580	p53-Dependent G1/S DNA damage checkpoint	2/180	53/6694	0.419353038941734	0.871079239671427	0.83712205139967	114851/24967	2
Cluster 2	R-RNO-9663891	Selective autophagy	2/180	53/6694	0.419353038941734	0.871079239671427	0.83712205139967	316531/500377	2
Cluster 2	R-RNO-114508	Effects of PIP2 hydrolysis	1/180	20/6694	0.420705204583961	0.871079239671427	0.83712205139967	29254	1
Cluster 2	R-RNO-389357	CD28 dependent PI3K/Akt signaling	1/180	20/6694	0.420705204583961	0.871079239671427	0.83712205139967	25513	1
Cluster 2	R-RNO-5654688	SHC-mediated cascade:FGFR1	1/180	20/6694	0.420705204583961	0.871079239671427	0.83712205139967	25317	1
Cluster 2	R-RNO-9717207	Sensory perception of sweet, bitter, and umami (glutamate) taste	1/180	20/6694	0.420705204583961	0.871079239671427	0.83712205139967	60449	1
Cluster 2	R-RNO-1257604	PIP3 activates AKT signaling	6/180	195/6694	0.427815177809571	0.871079239671427	0.83712205139967	25317/114851/25513/60427/24967/116723	6
Cluster 2	R-RNO-199992	trans-Golgi Network Vesicle Budding	2/180	54/6694	0.428683558268295	0.871079239671427	0.83712205139967	64678/171575	2
Cluster 2	R-RNO-1169408	ISG15 antiviral mechanism	1/180	21/6694	0.436328977909535	0.871079239671427	0.83712205139967	312688	1
Cluster 2	R-RNO-1614635	Sulfur amino acid metabolism	1/180	21/6694	0.436328977909535	0.871079239671427	0.83712205139967	691966	1
Cluster 2	R-RNO-168928	DDX58/IFIH1-mediated induction of interferon-alpha/beta	1/180	21/6694	0.436328977909535	0.871079239671427	0.83712205139967	311430	1
Cluster 2	R-RNO-1971475	A tetrasaccharide linker sequence is required for GAG synthesis	1/180	21/6694	0.436328977909535	0.871079239671427	0.83712205139967	29139	1
Cluster 2	R-RNO-2029485	Role of phospholipids in phagocytosis	1/180	21/6694	0.436328977909535	0.871079239671427	0.83712205139967	25513	1
Cluster 2	R-RNO-2129379	Molecules associated with elastic fibres	1/180	21/6694	0.436328977909535	0.871079239671427	0.83712205139967	362429	1
Cluster 2	R-RNO-5654693	FRS-mediated FGFR1 signaling	1/180	21/6694	0.436328977909535	0.871079239671427	0.83712205139967	25317	1
Cluster 2	R-RNO-2995410	Nuclear Envelope (NE) Reassembly	2/180	55/6694	0.437935280415274	0.871079239671427	0.83712205139967	316531/500377	2
Cluster 2	R-RNO-5654738	Signaling by FGFR2	2/180	55/6694	0.437935280415274	0.871079239671427	0.83712205139967	25317/25513	2
Cluster 2	R-RNO-69615	G1/S DNA Damage Checkpoints	2/180	55/6694	0.437935280415274	0.871079239671427	0.83712205139967	114851/24967	2
Cluster 2	R-RNO-9013149	RAC1 GTPase cycle	4/180	126/6694	0.440954854895838	0.871079239671427	0.83712205139967	25513/307035/64678/362456	4
Cluster 2	R-RNO-983712	Ion channel transport	4/180	126/6694	0.440954854895838	0.871079239671427	0.83712205139967	24215/79430/59299/24212	4
Cluster 2	R-RNO-1234176	Oxygen-dependent proline hydroxylation of Hypoxia-inducible Factor Alpha	2/180	56/6694	0.447105686833966	0.880141614292038	0.84583114844556	29452/24967	2
Cluster 2	R-RNO-5654699	SHC-mediated cascade:FGFR2	1/180	22/6694	0.451533651066479	0.882685574827873	0.848275938041557	25317	1
Cluster 2	R-RNO-9749641	Aspirin ADME	1/180	22/6694	0.451533651066479	0.882685574827873	0.848275938041557	171522	1
Cluster 2	R-RNO-1234174	Cellular response to hypoxia	2/180	58/6694	0.465193423189581	0.889979722245954	0.855285738495691	29452/24967	2
Cluster 2	R-RNO-2173782	Binding and Uptake of Ligands by Scavenger Receptors	1/180	23/6694	0.46633040508447	0.889979722245954	0.855285738495691	25728	1
Cluster 2	R-RNO-2424491	DAP12 signaling	1/180	23/6694	0.46633040508447	0.889979722245954	0.855285738495691	25513	1
Cluster 2	R-RNO-5654700	FRS-mediated FGFR2 signaling	1/180	23/6694	0.46633040508447	0.889979722245954	0.855285738495691	25317	1
Cluster 2	R-RNO-6804758	Regulation of TP53 Activity through Acetylation	1/180	23/6694	0.46633040508447	0.889979722245954	0.855285738495691	116723	1
Cluster 2	R-RNO-909733	Interferon alpha/beta signaling	1/180	23/6694	0.46633040508447	0.889979722245954	0.855285738495691	312688	1
Cluster 2	R-RNO-9717189	Sensory perception of taste	1/180	23/6694	0.46633040508447	0.889979722245954	0.855285738495691	60449	1
Cluster 2	R-RNO-381426	Regulation of Insulin-like Growth Factor (IGF) transport and uptake by Insulin-like Growth Factor Binding Proteins (IGFBPs)	3/180	95/6694	0.472980938342671	0.898061124469257	0.863052104285684	25728/25434/24233	3
Cluster 2	R-RNO-5658442	Regulation of RAS by GAPs	2/180	59/6694	0.474106636242336	0.898061124469257	0.863052104285684	314596/24967	2
Cluster 2	R-RNO-2022928	HS-GAG biosynthesis	1/180	24/6694	0.48073012432968	0.898061124469257	0.863052104285684	294449	1
Cluster 2	R-RNO-5173214	O-glycosylation of TSR domain-containing proteins	1/180	24/6694	0.48073012432968	0.898061124469257	0.863052104285684	310670	1
Cluster 2	R-RNO-6791312	TP53 Regulates Transcription of Cell Cycle Genes	1/180	24/6694	0.48073012432968	0.898061124469257	0.863052104285684	114851	1
Cluster 2	R-RNO-8980692	RHOA GTPase cycle	3/180	97/6694	0.486809040348583	0.898061124469257	0.863052104285684	25513/64678/362456	3
Cluster 2	R-RNO-5687128	MAPK6/MAPK4 signaling	2/180	61/6694	0.491662720986394	0.898061124469257	0.863052104285684	313838/24967	2
Cluster 2	R-RNO-69202	Cyclin E associated events during G1/S transition	2/180	61/6694	0.491662720986394	0.898061124469257	0.863052104285684	114851/24967	2
Cluster 2	R-RNO-140877	Formation of Fibrin Clot (Clotting Cascade)	1/180	25/6694	0.494743404332777	0.898061124469257	0.863052104285684	295703	1
Cluster 2	R-RNO-186763	Downstream signal transduction	1/180	25/6694	0.494743404332777	0.898061124469257	0.863052104285684	25513	1
Cluster 2	R-RNO-389661	Glyoxylate metabolism and glycine degradation	1/180	25/6694	0.494743404332777	0.898061124469257	0.863052104285684	360975	1
Cluster 2	R-RNO-5654732	Negative regulation of FGFR3 signaling	1/180	25/6694	0.494743404332777	0.898061124469257	0.863052104285684	25317	1
Cluster 2	R-RNO-917977	Transferrin endocytosis and recycling	1/180	25/6694	0.494743404332777	0.898061124469257	0.863052104285684	64678	1
Cluster 2	R-RNO-9696264	RND3 GTPase cycle	1/180	25/6694	0.494743404332777	0.898061124469257	0.863052104285684	25513	1
Cluster 2	R-RNO-1428517	The citric acid (TCA) cycle and respiratory electron transport	4/180	136/6694	0.500101215991775	0.898061124469257	0.863052104285684	25708/360975/361602/81530	4
Cluster 2	R-RNO-74752	Signaling by Insulin receptor	2/180	62/6694	0.500302453403936	0.898061124469257	0.863052104285684	25317/25513	2
Cluster 2	R-RNO-9013148	CDC42 GTPase cycle	2/180	62/6694	0.500302453403936	0.898061124469257	0.863052104285684	25513/362456	2
Cluster 2	R-RNO-8856688	Golgi-to-ER retrograde transport	3/180	99/6694	0.500462326983747	0.898061124469257	0.863052104285684	316531/500377/294324	3
Cluster 2	R-RNO-157118	Signaling by NOTCH	1/180	26/6694	0.508380559411514	0.898061124469257	0.863052104285684	406162	1
Cluster 2	R-RNO-202424	Downstream TCR signaling	1/180	26/6694	0.508380559411514	0.898061124469257	0.863052104285684	25513	1
Cluster 2	R-RNO-5654733	Negative regulation of FGFR4 signaling	1/180	26/6694	0.508380559411514	0.898061124469257	0.863052104285684	25317	1
Cluster 2	R-RNO-8964043	Plasma lipoprotein clearance	1/180	26/6694	0.508380559411514	0.898061124469257	0.863052104285684	25728	1
Cluster 2	R-RNO-9607240	FLT3 Signaling	1/180	26/6694	0.508380559411514	0.898061124469257	0.863052104285684	25513	1
Cluster 2	R-RNO-69656	Cyclin A:Cdk2-associated events at S phase entry	2/180	63/6694	0.508848132692172	0.898061124469257	0.863052104285684	114851/24967	2
Cluster 2	R-RNO-70326	Glucose metabolism	2/180	64/6694	0.51729854865668	0.903333259940611	0.868118716667241	24959/65152	2
Cluster 2	R-RNO-1566948	Elastic fibre formation	1/180	27/6694	0.521651630093267	0.903333259940611	0.868118716667241	362429	1
Cluster 2	R-RNO-418360	Platelet calcium homeostasis	1/180	27/6694	0.521651630093267	0.903333259940611	0.868118716667241	24215	1
Cluster 2	R-RNO-451927	Interleukin-2 family signaling	1/180	27/6694	0.521651630093267	0.903333259940611	0.868118716667241	25513	1
Cluster 2	R-RNO-9013424	RHOV GTPase cycle	1/180	27/6694	0.521651630093267	0.903333259940611	0.868118716667241	25513	1
Cluster 2	R-RNO-380320	Recruitment of NuMA to mitotic centrosomes	2/180	65/6694	0.525652623121934	0.903333259940611	0.868118716667241	316531/500377	2
Cluster 2	R-RNO-8957322	Metabolism of steroids	3/180	103/6694	0.527207445835894	0.903333259940611	0.868118716667241	25116/25541/311129	3
Cluster 2	R-RNO-3858494	Beta-catenin independent WNT signaling	3/180	104/6694	0.533770736342083	0.903333259940611	0.868118716667241	60449/64199/24967	3
Cluster 2	R-RNO-3299685	Detoxification of Reactive Oxygen Species	1/180	28/6694	0.534566390342736	0.903333259940611	0.868118716667241	25352	1
Cluster 2	R-RNO-389356	CD28 co-stimulation	1/180	28/6694	0.534566390342736	0.903333259940611	0.868118716667241	25513	1
Cluster 2	R-RNO-432720	Lysosome Vesicle Biogenesis	1/180	28/6694	0.534566390342736	0.903333259940611	0.868118716667241	171575	1
Cluster 2	R-RNO-5654726	Negative regulation of FGFR1 signaling	1/180	28/6694	0.534566390342736	0.903333259940611	0.868118716667241	25317	1
Cluster 2	R-RNO-70263	Gluconeogenesis	1/180	28/6694	0.534566390342736	0.903333259940611	0.868118716667241	24959	1
Cluster 2	R-RNO-9013420	RHOU GTPase cycle	1/180	28/6694	0.534566390342736	0.903333259940611	0.868118716667241	25513	1
Cluster 2	R-RNO-9006925	Intracellular signaling by second messengers	6/180	218/6694	0.536136794026605	0.903333259940611	0.868118716667241	25317/114851/25513/60427/24967/116723	6
Cluster 2	R-RNO-69275	G2/M Transition	4/180	143/6694	0.539877972436037	0.903333259940611	0.868118716667241	114851/316531/500377/24967	4
Cluster 2	R-RNO-6798695	Neutrophil degranulation	11/180	408/6694	0.541851966809788	0.903333259940611	0.868118716667241	84586/378947/24472/24747/113959/361697/24856/24974/54249/293154/29153	11
Cluster 2	R-RNO-450531	Regulation of mRNA stability by proteins that bind AU-rich elements	2/180	67/6694	0.542068058264911	0.903333259940611	0.868118716667241	24472/24967	2
Cluster 2	R-RNO-453274	Mitotic G2-G2/M phases	4/180	144/6694	0.545431592538455	0.903333259940611	0.868118716667241	114851/316531/500377/24967	4
Cluster 2	R-RNO-380972	Energy dependent regulation of mTOR by LKB1-AMPK	1/180	29/6694	0.547134354599908	0.903333259940611	0.868118716667241	301518	1
Cluster 2	R-RNO-445989	TAK1-dependent IKK and NF-kappa-B activation	1/180	29/6694	0.547134354599908	0.903333259940611	0.868118716667241	312688	1
Cluster 2	R-RNO-9035034	RHOF GTPase cycle	1/180	29/6694	0.547134354599908	0.903333259940611	0.868118716667241	25513	1
Cluster 2	R-RNO-1632852	Macroautophagy	3/180	107/6694	0.553151028235708	0.907557273050439	0.872178065528514	316531/301518/500377	3
Cluster 2	R-RNO-9612973	Autophagy	3/180	107/6694	0.553151028235708	0.907557273050439	0.872178065528514	316531/301518/500377	3
Cluster 2	R-RNO-190236	Signaling by FGFR	2/180	69/6694	0.55808822504827	0.907557273050439	0.872178065528514	25317/25513	2
Cluster 2	R-RNO-114604	GPVI-mediated activation cascade	1/180	30/6694	0.559364784633219	0.907557273050439	0.872178065528514	25513	1
Cluster 2	R-RNO-5625886	Activated PKN1 stimulates transcription of AR (androgen receptor) regulated genes KLK2 and KLK3	1/180	30/6694	0.559364784633219	0.907557273050439	0.872178065528514	24208	1
Cluster 2	R-RNO-5654727	Negative regulation of FGFR2 signaling	1/180	30/6694	0.559364784633219	0.907557273050439	0.872178065528514	25317	1
Cluster 2	R-RNO-3108232	SUMO E3 ligases SUMOylate target proteins	3/180	109/6694	0.565805483083782	0.915369215448763	0.879685475816891	25672/24208/84385	3
Cluster 2	R-RNO-196071	Metabolism of steroid hormones	1/180	31/6694	0.571266696212754	0.920222140494948	0.884349219808176	25116	1
Cluster 2	R-RNO-1280215	Cytokine Signaling in Immune system	9/180	341/6694	0.572435908738623	0.920222140494948	0.884349219808176	316531/312688/25513/24472/498951/500377/24967/311430/25235	9
Cluster 2	R-RNO-5607764	CLEC7A (Dectin-1) signaling	2/180	71/6694	0.57370865242225	0.920222140494948	0.884349219808176	24967/64171	2
Cluster 2	R-RNO-1236394	Signaling by ERBB4	1/180	32/6694	0.582848865608177	0.921752559936527	0.885819979073338	25513	1
Cluster 2	R-RNO-156590	Glutathione conjugation	1/180	32/6694	0.582848865608177	0.921752559936527	0.885819979073338	58962	1
Cluster 2	R-RNO-512988	Interleukin-3, Interleukin-5 and GM-CSF signaling	1/180	32/6694	0.582848865608177	0.921752559936527	0.885819979073338	25513	1
Cluster 2	R-RNO-8853659	RET signaling	1/180	32/6694	0.582848865608177	0.921752559936527	0.885819979073338	25513	1
Cluster 2	R-RNO-8854214	TBC/RABGAPs	1/180	32/6694	0.582848865608177	0.921752559936527	0.885819979073338	361697	1
Cluster 2	R-RNO-6811434	COPI-dependent Golgi-to-ER retrograde traffic	2/180	73/6694	0.588926445851435	0.928561391699001	0.892363382879848	316531/500377	2
Cluster 2	R-RNO-2990846	SUMOylation	3/180	113/6694	0.590452892057269	0.928561391699001	0.892363382879848	25672/24208/84385	3
Cluster 2	R-RNO-2672351	Stimuli-sensing channels	2/180	74/6694	0.596383843475451	0.932678066324108	0.896319577621	79430/59299	2
Cluster 2	R-RNO-6807878	COPI-mediated anterograde transport	2/180	74/6694	0.596383843475451	0.932678066324108	0.896319577621	316531/500377	2
Cluster 2	R-RNO-373076	Class A/1 (Rhodopsin-like receptors)	7/180	271/6694	0.598404516010169	0.933245824137743	0.896865202592876	308408/29413/84348/298006/60669/246759/497942	7
Cluster 2	R-RNO-425407	SLC-mediated transmembrane transport	5/180	194/6694	0.602410625885802	0.93589148564042	0.899407728557868	363115/29504/29484/252919/301010	5
Cluster 2	R-RNO-500792	GPCR ligand binding	9/180	350/6694	0.604321463655477	0.93589148564042	0.899407728557868	308408/29413/60449/64199/84348/298006/60669/246759/497942	9
Cluster 2	R-RNO-110313	Translesion synthesis by Y family DNA polymerases bypasses lesions on DNA template	1/180	34/6694	0.605087923220449	0.93589148564042	0.899407728557868	309812	1
Cluster 2	R-RNO-375276	Peptide ligand-binding receptors	4/180	156/6694	0.609245656591092	0.939740560714479	0.903106755552476	84348/298006/246759/497942	4
Cluster 2	R-RNO-1650814	Collagen biosynthesis and modifying enzymes	1/180	36/6694	0.626147613932903	0.943230923893523	0.906461054279276	64475	1
Cluster 2	R-RNO-1296072	Voltage gated Potassium channels	1/180	37/6694	0.636254767656555	0.943230923893523	0.906461054279276	25736	1
Cluster 2	R-RNO-112314	Neurotransmitter receptors and postsynaptic signal transmission	3/180	122/6694	0.642547745984972	0.943230923893523	0.906461054279276	54240/60449/64199	3
Cluster 2	R-RNO-5683057	MAPK family signaling cascades	6/180	243/6694	0.643008954270949	0.943230923893523	0.906461054279276	25317/313838/25513/60427/314596/24967	6
Cluster 2	R-RNO-1227986	Signaling by ERBB2	1/180	38/6694	0.646090150234567	0.943230923893523	0.906461054279276	25513	1
Cluster 2	R-RNO-375280	Amine ligand-binding receptors	1/180	38/6694	0.646090150234567	0.943230923893523	0.906461054279276	29413	1
Cluster 2	R-RNO-69231	Cyclin D associated events in G1	1/180	38/6694	0.646090150234567	0.943230923893523	0.906461054279276	114851	1
Cluster 2	R-RNO-69236	G1 Phase	1/180	38/6694	0.646090150234567	0.943230923893523	0.906461054279276	114851	1
Cluster 2	R-RNO-72165	mRNA Splicing - Minor Pathway	1/180	38/6694	0.646090150234567	0.943230923893523	0.906461054279276	691538	1
Cluster 2	R-RNO-1483249	Inositol phosphate metabolism	1/180	39/6694	0.655661029585194	0.943230923893523	0.906461054279276	116699	1
Cluster 2	R-RNO-186797	Signaling by PDGF	1/180	39/6694	0.655661029585194	0.943230923893523	0.906461054279276	25513	1
Cluster 2	R-RNO-913709	O-linked glycosylation of mucins	1/180	39/6694	0.655661029585194	0.943230923893523	0.906461054279276	311039	1
Cluster 2	R-RNO-9648025	EML4 and NUDC in mitotic spindle formation	2/180	83/6694	0.658966622415469	0.943230923893523	0.906461054279276	316531/500377	2
Cluster 2	R-RNO-983705	Signaling by the B Cell Receptor (BCR)	2/180	83/6694	0.658966622415469	0.943230923893523	0.906461054279276	25513/24967	2
Cluster 2	R-RNO-1236978	Cross-presentation of soluble exogenous antigens (endosomes)	1/180	40/6694	0.664974480325189	0.943230923893523	0.906461054279276	24967	1
Cluster 2	R-RNO-165159	MTOR signalling	1/180	40/6694	0.664974480325189	0.943230923893523	0.906461054279276	301518	1
Cluster 2	R-RNO-432722	Golgi Associated Vesicle Biogenesis	1/180	40/6694	0.664974480325189	0.943230923893523	0.906461054279276	64678	1
Cluster 2	R-RNO-382556	ABC-family proteins mediated transport	2/180	84/6694	0.665421502700799	0.943230923893523	0.906461054279276	24967/363516	2
Cluster 2	R-RNO-9006936	Signaling by TGFB family members	2/180	85/6694	0.671778235580152	0.943230923893523	0.906461054279276	24504/29530	2
Cluster 2	R-RNO-177929	Signaling by EGFR	1/180	41/6694	0.674037388882668	0.943230923893523	0.906461054279276	25513	1
Cluster 2	R-RNO-416482	G alpha (12/13) signalling events	1/180	41/6694	0.674037388882668	0.943230923893523	0.906461054279276	29413	1
Cluster 2	R-RNO-1793185	Chondroitin sulfate/dermatan sulfate metabolism	1/180	42/6694	0.682856458475501	0.943230923893523	0.906461054279276	29139	1
Cluster 2	R-RNO-202403	TCR signaling	1/180	42/6694	0.682856458475501	0.943230923893523	0.906461054279276	25513	1
Cluster 2	R-RNO-73893	DNA Damage Bypass	1/180	42/6694	0.682856458475501	0.943230923893523	0.906461054279276	309812	1
Cluster 2	R-RNO-5621481	C-type lectin receptors (CLRs)	2/180	87/6694	0.684199614660533	0.943230923893523	0.906461054279276	24967/64171	2
Cluster 2	R-RNO-350562	Regulation of ornithine decarboxylase (ODC)	1/180	43/6694	0.691438213958726	0.943230923893523	0.906461054279276	24967	1
Cluster 2	R-RNO-9013405	RHOD GTPase cycle	1/180	43/6694	0.691438213958726	0.943230923893523	0.906461054279276	25513	1
Cluster 2	R-RNO-349425	Autodegradation of the E3 ubiquitin ligase COP1	1/180	44/6694	0.699789006544417	0.943230923893523	0.906461054279276	24967	1
Cluster 2	R-RNO-75815	Ubiquitin-dependent degradation of Cyclin D	1/180	44/6694	0.699789006544417	0.943230923893523	0.906461054279276	24967	1
Cluster 2	R-RNO-8951664	Neddylation	4/180	176/6694	0.702658236274059	0.943230923893523	0.906461054279276	29452/361187/24967/316614	4
Cluster 2	R-RNO-5689880	Ub-specific processing proteases	3/180	134/6694	0.704529423553101	0.943230923893523	0.906461054279276	312688/24208/24967	3
Cluster 2	R-RNO-5620924	Intraflagellar transport	1/180	45/6694	0.70791501839735	0.943230923893523	0.906461054279276	316531	1
Cluster 2	R-RNO-69601	Ubiquitin Mediated Degradation of Phosphorylated Cdc25A	1/180	45/6694	0.70791501839735	0.943230923893523	0.906461054279276	24967	1
Cluster 2	R-RNO-69610	p53-Independent DNA Damage Response	1/180	45/6694	0.70791501839735	0.943230923893523	0.906461054279276	24967	1
Cluster 2	R-RNO-69613	p53-Independent G1/S DNA damage checkpoint	1/180	45/6694	0.70791501839735	0.943230923893523	0.906461054279276	24967	1
Cluster 2	R-RNO-5673001	RAF/MAP kinase cascade	5/180	220/6694	0.711487338460323	0.943230923893523	0.906461054279276	25317/25513/60427/314596/24967	5
Cluster 2	R-RNO-2500257	Resolution of Sister Chromatid Cohesion	2/180	92/6694	0.713580572361385	0.943230923893523	0.906461054279276	316531/500377	2
Cluster 2	R-RNO-163841	Gamma carboxylation, hypusinylation, hydroxylation, and arylsulfatase activation	1/180	46/6694	0.715822267109709	0.943230923893523	0.906461054279276	81716	1
Cluster 2	R-RNO-5625740	RHO GTPases activate PKNs	1/180	46/6694	0.715822267109709	0.943230923893523	0.906461054279276	24208	1
Cluster 2	R-RNO-8854050	FBXL7 down-regulates AURKA during mitotic entry and in early mitosis	1/180	46/6694	0.715822267109709	0.943230923893523	0.906461054279276	24967	1
Cluster 2	R-RNO-8941858	Regulation of RUNX3 expression and activity	1/180	46/6694	0.715822267109709	0.943230923893523	0.906461054279276	24967	1
Cluster 2	R-RNO-9020702	Interleukin-1 signaling	1/180	46/6694	0.715822267109709	0.943230923893523	0.906461054279276	312688	1
Cluster 2	R-RNO-69206	G1/S Transition	2/180	93/6694	0.719176004061034	0.943230923893523	0.906461054279276	114851/24967	2
Cluster 2	R-RNO-1474290	Collagen formation	1/180	47/6694	0.723516610058002	0.943230923893523	0.906461054279276	64475	1
Cluster 2	R-RNO-4641257	Degradation of AXIN	1/180	47/6694	0.723516610058002	0.943230923893523	0.906461054279276	24967	1
Cluster 2	R-RNO-69541	Stabilization of p53	1/180	47/6694	0.723516610058002	0.943230923893523	0.906461054279276	24967	1
Cluster 2	R-RNO-9762114	GSK3B and BTRC:CUL1-mediated-degradation of NFE2L2	1/180	47/6694	0.723516610058002	0.943230923893523	0.906461054279276	24967	1
Cluster 2	R-RNO-5610787	Hedgehog 'off' state	2/180	94/6694	0.724679731388311	0.943230923893523	0.906461054279276	316531/24967	2
Cluster 2	R-RNO-983231	Factors involved in megakaryocyte development and platelet production	2/180	94/6694	0.724679731388311	0.943230923893523	0.906461054279276	316531/500377	2
Cluster 2	R-RNO-5684996	MAPK1/MAPK3 signaling	5/180	225/6694	0.729874112986014	0.943230923893523	0.906461054279276	25317/25513/60427/314596/24967	5
Cluster 2	R-RNO-9007101	Rab regulation of trafficking	2/180	95/6694	0.730092608658109	0.943230923893523	0.906461054279276	252916/361697	2
Cluster 2	R-RNO-174113	SCF-beta-TrCP mediated degradation of Emi1	1/180	48/6694	0.731003748645269	0.943230923893523	0.906461054279276	24967	1
Cluster 2	R-RNO-2559586	DNA Damage/Telomere Stress Induced Senescence	1/180	48/6694	0.731003748645269	0.943230923893523	0.906461054279276	114851	1
Cluster 2	R-RNO-948021	Transport to the Golgi and subsequent modification	3/180	140/6694	0.732315954308007	0.943230923893523	0.906461054279276	362625/316531/500377	3
Cluster 2	R-RNO-351202	Metabolism of polyamines	1/180	49/6694	0.738289232431584	0.943230923893523	0.906461054279276	24967	1
Cluster 2	R-RNO-446219	Synthesis of substrates in N-glycan biosythesis	1/180	49/6694	0.738289232431584	0.943230923893523	0.906461054279276	298541	1
Cluster 2	R-RNO-5607761	Dectin-1 mediated noncanonical NF-kB signaling	1/180	49/6694	0.738289232431584	0.943230923893523	0.906461054279276	24967	1
Cluster 2	R-RNO-5610780	Degradation of GLI1 by the proteasome	1/180	49/6694	0.738289232431584	0.943230923893523	0.906461054279276	24967	1
Cluster 2	R-RNO-5676590	NIK-->noncanonical NF-kB signaling	1/180	49/6694	0.738289232431584	0.943230923893523	0.906461054279276	24967	1
Cluster 2	R-RNO-9009391	Extra-nuclear estrogen signaling	1/180	49/6694	0.738289232431584	0.943230923893523	0.906461054279276	25513	1
Cluster 2	R-RNO-9759194	Nuclear events mediated by NFE2L2	1/180	49/6694	0.738289232431584	0.943230923893523	0.906461054279276	24967	1
Cluster 2	R-RNO-187037	Signaling by NTRK1 (TRKA)	1/180	50/6694	0.745378463155785	0.943230923893523	0.906461054279276	25513	1
Cluster 2	R-RNO-380259	Loss of Nlp from mitotic centrosomes	1/180	50/6694	0.745378463155785	0.943230923893523	0.906461054279276	316531	1
Cluster 2	R-RNO-380284	Loss of proteins required for interphase microtubule organization from the centrosome	1/180	50/6694	0.745378463155785	0.943230923893523	0.906461054279276	316531	1
Cluster 2	R-RNO-4608870	Asymmetric localization of PCP proteins	1/180	50/6694	0.745378463155785	0.943230923893523	0.906461054279276	24967	1
Cluster 2	R-RNO-4641258	Degradation of DVL	1/180	50/6694	0.745378463155785	0.943230923893523	0.906461054279276	24967	1
Cluster 2	R-RNO-917937	Iron uptake and transport	1/180	50/6694	0.745378463155785	0.943230923893523	0.906461054279276	64678	1
Cluster 2	R-RNO-1169091	Activation of NF-kappaB in B cells	1/180	51/6694	0.752276698651263	0.943230923893523	0.906461054279276	24967	1
Cluster 2	R-RNO-5358346	Hedgehog ligand biogenesis	1/180	51/6694	0.752276698651263	0.943230923893523	0.906461054279276	24967	1
Cluster 2	R-RNO-5610785	GLI3 is processed to GLI3R by the proteasome	1/180	51/6694	0.752276698651263	0.943230923893523	0.906461054279276	24967	1
Cluster 2	R-RNO-8854518	AURKA Activation by TPX2	1/180	51/6694	0.752276698651263	0.943230923893523	0.906461054279276	316531	1
Cluster 2	R-RNO-6811442	Intra-Golgi and retrograde Golgi-to-ER traffic	3/180	146/6694	0.758020495573032	0.943230923893523	0.906461054279276	316531/500377/294324	3
Cluster 2	R-RNO-418346	Platelet homeostasis	1/180	52/6694	0.758989056658605	0.943230923893523	0.906461054279276	24215	1
Cluster 2	R-RNO-446193	Biosynthesis of the N-glycan precursor (dolichol lipid-linked oligosaccharide, LLO) and transfer to a nascent protein	1/180	53/6694	0.765520518537776	0.943230923893523	0.906461054279276	298541	1
Cluster 2	R-RNO-72695	Formation of the ternary complex, and subsequently, the 43S complex	1/180	53/6694	0.765520518537776	0.943230923893523	0.906461054279276	691947	1
Cluster 2	R-RNO-2467813	Separation of Sister Chromatids	3/180	148/6694	0.76613719228308	0.943230923893523	0.906461054279276	316531/500377/24967	3
Cluster 2	R-RNO-5663220	RHO GTPases Activate Formins	2/180	103/6694	0.770233556657736	0.943230923893523	0.906461054279276	316531/500377	2
Cluster 2	R-RNO-380270	Recruitment of mitotic centrosome proteins and complexes	1/180	55/6694	0.778060019039283	0.943230923893523	0.906461054279276	316531	1
Cluster 2	R-RNO-380287	Centrosome maturation	1/180	55/6694	0.778060019039283	0.943230923893523	0.906461054279276	316531	1
Cluster 2	R-RNO-6806834	Signaling by MET	1/180	55/6694	0.778060019039283	0.943230923893523	0.906461054279276	25513	1
Cluster 2	R-RNO-8878159	Transcriptional regulation by RUNX3	1/180	55/6694	0.778060019039283	0.943230923893523	0.906461054279276	24967	1
Cluster 2	R-RNO-174084	Autodegradation of Cdh1 by Cdh1:APC/C	1/180	56/6694	0.784077370533925	0.943230923893523	0.906461054279276	24967	1
Cluster 2	R-RNO-2454202	Fc epsilon receptor (FCERI) signaling	1/180	56/6694	0.784077370533925	0.943230923893523	0.906461054279276	25513	1
Cluster 2	R-RNO-8873719	RAB geranylgeranylation	1/180	57/6694	0.789932458407365	0.943230923893523	0.906461054279276	252916	1
Cluster 2	R-RNO-168164	Toll Like Receptor 3 (TLR3) Cascade	1/180	58/6694	0.795629634463817	0.943230923893523	0.906461054279276	312688	1
Cluster 2	R-RNO-174154	APC/C:Cdc20 mediated degradation of Securin	1/180	58/6694	0.795629634463817	0.943230923893523	0.906461054279276	24967	1
Cluster 2	R-RNO-446652	Interleukin-1 family signaling	1/180	58/6694	0.795629634463817	0.943230923893523	0.906461054279276	312688	1
Cluster 2	R-RNO-6794362	Protein-protein interactions at synapses	1/180	58/6694	0.795629634463817	0.943230923893523	0.906461054279276	290467	1
Cluster 2	R-RNO-8939236	RUNX1 regulates transcription of genes involved in differentiation of HSCs	1/180	58/6694	0.795629634463817	0.943230923893523	0.906461054279276	24967	1
Cluster 2	R-RNO-2559582	Senescence-Associated Secretory Phenotype (SASP)	1/180	59/6694	0.801173134433153	0.943230923893523	0.906461054279276	114851	1
Cluster 2	R-RNO-8948751	Regulation of PTEN stability and activity	1/180	59/6694	0.801173134433153	0.943230923893523	0.906461054279276	24967	1
Cluster 2	R-RNO-112316	Neuronal System	6/180	291/6694	0.802030351088986	0.943230923893523	0.906461054279276	170899/25736/54240/60449/64199/290467	6
Cluster 2	R-RNO-72649	Translation initiation complex formation	1/180	60/6694	0.806567081049888	0.943230923893523	0.906461054279276	691947	1
Cluster 2	R-RNO-72702	Ribosomal scanning and start codon recognition	1/180	60/6694	0.806567081049888	0.943230923893523	0.906461054279276	691947	1
Cluster 2	R-RNO-446203	Asparagine N-linked glycosylation	4/180	206/6694	0.81092503005205	0.943230923893523	0.906461054279276	362625/316531/500377/298541	4
Cluster 2	R-RNO-168142	Toll Like Receptor 10 (TLR10) Cascade	1/180	61/6694	0.811815487050946	0.943230923893523	0.906461054279276	312688	1
Cluster 2	R-RNO-168176	Toll Like Receptor 5 (TLR5) Cascade	1/180	61/6694	0.811815487050946	0.943230923893523	0.906461054279276	312688	1
Cluster 2	R-RNO-2029480	Fcgamma receptor (FCGR) dependent phagocytosis	1/180	61/6694	0.811815487050946	0.943230923893523	0.906461054279276	25513	1
Cluster 2	R-RNO-5628897	TP53 Regulates Metabolic Genes	1/180	61/6694	0.811815487050946	0.943230923893523	0.906461054279276	301518	1
Cluster 2	R-RNO-68949	Orc1 removal from chromatin	1/180	61/6694	0.811815487050946	0.943230923893523	0.906461054279276	24967	1
Cluster 2	R-RNO-69017	CDK-mediated phosphorylation and removal of Cdc6	1/180	61/6694	0.811815487050946	0.943230923893523	0.906461054279276	24967	1
Cluster 2	R-RNO-72662	Activation of the mRNA upon binding of the cap-binding complex and eIFs, and subsequent binding to 43S	1/180	61/6694	0.811815487050946	0.943230923893523	0.906461054279276	691947	1
Cluster 2	R-RNO-975138	TRAF6 mediated induction of NFkB and MAP kinases upon TLR7/8 or 9 activation	1/180	61/6694	0.811815487050946	0.943230923893523	0.906461054279276	312688	1
Cluster 2	R-RNO-975871	MyD88 cascade initiated on plasma membrane	1/180	61/6694	0.811815487050946	0.943230923893523	0.906461054279276	312688	1
Cluster 2	R-RNO-166058	MyD88:MAL(TIRAP) cascade initiated on plasma membrane	1/180	62/6694	0.816922258094339	0.943230923893523	0.906461054279276	312688	1
Cluster 2	R-RNO-168179	Toll Like Receptor TLR1:TLR2 Cascade	1/180	62/6694	0.816922258094339	0.943230923893523	0.906461054279276	312688	1
Cluster 2	R-RNO-168188	Toll Like Receptor TLR6:TLR2 Cascade	1/180	62/6694	0.816922258094339	0.943230923893523	0.906461054279276	312688	1
Cluster 2	R-RNO-174184	Cdc20:Phospho-APC/C mediated degradation of Cyclin A	1/180	62/6694	0.816922258094339	0.943230923893523	0.906461054279276	24967	1
Cluster 2	R-RNO-181438	Toll Like Receptor 2 (TLR2) Cascade	1/180	62/6694	0.816922258094339	0.943230923893523	0.906461054279276	312688	1
Cluster 2	R-RNO-975155	MyD88 dependent cascade initiated on endosome	1/180	62/6694	0.816922258094339	0.943230923893523	0.906461054279276	312688	1
Cluster 2	R-RNO-453279	Mitotic G1 phase and G1/S transition	2/180	115/6694	0.820718528990763	0.943230923893523	0.906461054279276	114851/24967	2
Cluster 2	R-RNO-166520	Signaling by NTRKs	1/180	63/6694	0.821891195600826	0.943230923893523	0.906461054279276	25513	1
Cluster 2	R-RNO-168181	Toll Like Receptor 7/8 (TLR7/8) Cascade	1/180	63/6694	0.821891195600826	0.943230923893523	0.906461054279276	312688	1
Cluster 2	R-RNO-174178	APC/C:Cdh1 mediated degradation of Cdc20 and other APC/C:Cdh1 targeted proteins in late mitosis/early G1	1/180	63/6694	0.821891195600826	0.943230923893523	0.906461054279276	24967	1
Cluster 2	R-RNO-179419	APC:Cdc20 mediated degradation of cell cycle proteins prior to satisfation of the cell cycle checkpoint	1/180	63/6694	0.821891195600826	0.943230923893523	0.906461054279276	24967	1
Cluster 2	R-RNO-199977	ER to Golgi Anterograde Transport	2/180	116/6694	0.824444415362589	0.943230923893523	0.906461054279276	316531/500377	2
Cluster 2	R-RNO-8939211	ESR-mediated signaling	2/180	116/6694	0.824444415362589	0.943230923893523	0.906461054279276	25513/260321	2
Cluster 2	R-RNO-1168372	Downstream signaling events of B Cell Receptor (BCR)	1/180	64/6694	0.826725999520574	0.943230923893523	0.906461054279276	24967	1
Cluster 2	R-RNO-166166	MyD88-independent TLR4 cascade	1/180	64/6694	0.826725999520574	0.943230923893523	0.906461054279276	312688	1
Cluster 2	R-RNO-5419276	Mitochondrial translation termination	1/180	64/6694	0.826725999520574	0.943230923893523	0.906461054279276	311903	1
Cluster 2	R-RNO-5689603	UCH proteinases	1/180	64/6694	0.826725999520574	0.943230923893523	0.906461054279276	24967	1
Cluster 2	R-RNO-937061	TRIF(TICAM1)-mediated TLR4 signaling	1/180	64/6694	0.826725999520574	0.943230923893523	0.906461054279276	312688	1
Cluster 2	R-RNO-5358351	Signaling by Hedgehog	2/180	117/6694	0.828101001932371	0.943230923893523	0.906461054279276	316531/24967	2
Cluster 2	R-RNO-168138	Toll Like Receptor 9 (TLR9) Cascade	1/180	65/6694	0.831430271026803	0.943230923893523	0.906461054279276	312688	1
Cluster 2	R-RNO-176409	APC/C:Cdc20 mediated degradation of mitotic proteins	1/180	65/6694	0.831430271026803	0.943230923893523	0.906461054279276	24967	1
Cluster 2	R-RNO-2565942	Regulation of PLK1 Activity at G2/M Transition	1/180	65/6694	0.831430271026803	0.943230923893523	0.906461054279276	316531	1
Cluster 2	R-RNO-5368287	Mitochondrial translation	1/180	65/6694	0.831430271026803	0.943230923893523	0.906461054279276	311903	1
Cluster 2	R-RNO-5633007	Regulation of TP53 Activity	2/180	118/6694	0.831689295781396	0.943230923893523	0.906461054279276	301518/116723	2
Cluster 2	R-RNO-449147	Signaling by Interleukins	3/180	167/6694	0.832691735276645	0.943230923893523	0.906461054279276	312688/25513/498951	3
Cluster 2	R-RNO-176814	Activation of APC/C and APC/C:Cdc20 mediated degradation of mitotic proteins	1/180	66/6694	0.836007515138309	0.943230923893523	0.906461054279276	24967	1
Cluster 2	R-RNO-195253	Degradation of beta-catenin by the destruction complex	1/180	66/6694	0.836007515138309	0.943230923893523	0.906461054279276	24967	1
Cluster 2	R-RNO-425366	Transport of bile salts and organic acids, metal ions and amine compounds	1/180	66/6694	0.836007515138309	0.943230923893523	0.906461054279276	29504	1
Cluster 2	R-RNO-9018519	Estrogen-dependent gene expression	1/180	66/6694	0.836007515138309	0.943230923893523	0.906461054279276	260321	1
Cluster 2	R-RNO-9755511	KEAP1-NFE2L2 pathway	1/180	66/6694	0.836007515138309	0.943230923893523	0.906461054279276	24967	1
Cluster 2	R-RNO-8856828	Clathrin-mediated endocytosis	2/180	120/6694	0.83866501445936	0.944336806281239	0.907523826172865	64678/124461	2
Cluster 2	R-RNO-6804756	Regulation of TP53 Activity through Phosphorylation	1/180	68/6694	0.844794475732526	0.949339899875074	0.912331884707466	301518	1
Cluster 2	R-RNO-983168	Antigen processing: Ubiquitination & Proteasome degradation	4/180	219/6694	0.846758633875534	0.94965161528272	0.912631448546916	361187/360926/24967/316614	4
Cluster 2	R-RNO-176408	Regulation of APC/C activators between G1/S and early anaphase	1/180	69/6694	0.849010744124941	0.950284391535471	0.913239557351093	24967	1
Cluster 2	R-RNO-163125	Post-translational modification: synthesis of GPI-anchored proteins	1/180	70/6694	0.853113093718528	0.950463443864321	0.913411629702274	293154	1
Cluster 2	R-RNO-69242	S Phase	2/180	125/6694	0.854978841552594	0.950463443864321	0.913411629702274	114851/24967	2
Cluster 2	R-RNO-5632684	Hedgehog 'on' state	1/180	71/6694	0.857104585737046	0.950463443864321	0.913411629702274	24967	1
Cluster 2	R-RNO-8876198	RAB GEFs exchange GTP for GDP on RABs	1/180	71/6694	0.857104585737046	0.950463443864321	0.913411629702274	252916	1
Cluster 2	R-RNO-166016	Toll Like Receptor 4 (TLR4) Cascade	1/180	72/6694	0.860988199592902	0.950463443864321	0.913411629702274	312688	1
Cluster 2	R-RNO-4420097	VEGFA-VEGFR2 Pathway	1/180	72/6694	0.860988199592902	0.950463443864321	0.913411629702274	25513	1
Cluster 2	R-RNO-5620912	Anchoring of the basal body to the plasma membrane	1/180	72/6694	0.860988199592902	0.950463443864321	0.913411629702274	316531	1
Cluster 2	R-RNO-9711123	Cellular response to chemical stress	2/180	128/6694	0.864034398313636	0.950842780149704	0.91377617836206	25352/24967	2
Cluster 2	R-RNO-4086400	PCP/CE pathway	1/180	73/6694	0.864766835061533	0.950842780149704	0.91377617836206	24967	1
Cluster 2	R-RNO-112315	Transmission across Chemical Synapses	3/180	180/6694	0.868307188744576	0.950842780149704	0.91377617836206	54240/60449/64199	3
Cluster 2	R-RNO-68882	Mitotic Anaphase	3/180	181/6694	0.870750529625658	0.950842780149704	0.91377617836206	316531/500377/24967	3
Cluster 2	R-RNO-174143	APC/C-mediated degradation of cell cycle proteins	1/180	75/6694	0.872020384399583	0.950842780149704	0.91377617836206	24967	1
Cluster 2	R-RNO-453276	Regulation of mitotic cell cycle	1/180	75/6694	0.872020384399583	0.950842780149704	0.91377617836206	24967	1
Cluster 2	R-RNO-2555396	Mitotic Metaphase and Anaphase	3/180	182/6694	0.873154027242268	0.950842780149704	0.91377617836206	316531/500377/24967	3
Cluster 2	R-RNO-5668541	TNFR2 non-canonical NF-kB pathway	1/180	77/6694	0.878886918270912	0.955063136619706	0.917832013129904	24967	1
Cluster 2	R-RNO-5653656	Vesicle-mediated transport	9/180	461/6694	0.881420401819601	0.955063136619706	0.917832013129904	316531/25728/64678/252916/500377/294324/361697/124461/171575	9
Cluster 2	R-RNO-69052	Switching of origins to a post-replicative state	1/180	78/6694	0.88218151623241	0.955063136619706	0.917832013129904	24967	1
Cluster 2	R-RNO-194138	Signaling by VEGF	1/180	79/6694	0.885386976794406	0.955063136619706	0.917832013129904	25513	1
Cluster 2	R-RNO-422475	Axon guidance	3/180	188/6694	0.886765885130699	0.955063136619706	0.917832013129904	316531/25513/500377	3
Cluster 2	R-RNO-156580	Phase II - Conjugation of compounds	1/180	80/6694	0.888505698514286	0.955063136619706	0.917832013129904	58962	1
Cluster 2	R-RNO-9675108	Nervous system development	3/180	189/6694	0.888904233727755	0.955063136619706	0.917832013129904	316531/25513/500377	3
Cluster 2	R-RNO-68877	Mitotic Prometaphase	2/180	138/6694	0.89061667935678	0.955080362814985	0.917848567798265	316531/500377	2
Cluster 2	R-RNO-5688426	Deubiquitination	3/180	193/6694	0.897103038170844	0.958664502825067	0.921292987663989	312688/24208/24967	3
Cluster 2	R-RNO-8856825	Cargo recognition for clathrin-mediated endocytosis	1/180	83/6694	0.897364463568047	0.958664502825067	0.921292987663989	64678	1
Cluster 2	R-RNO-5617833	Cilium Assembly	2/180	142/6694	0.899839060902096	0.959487483499773	0.922083886171606	316531/500377	2
Cluster 2	R-RNO-168898	Toll-like Receptor Cascades	1/180	87/6694	0.908096483295813	0.966461852732594	0.928786374319068	312688	1
Cluster 2	R-RNO-199991	Membrane Trafficking	8/180	439/6694	0.912136398588825	0.968929796991525	0.931158110972504	316531/64678/252916/500377/294324/361697/124461/171575	8
Cluster 2	R-RNO-9012999	RHO GTPase cycle	5/180	310/6694	0.925657086408975	0.98030395905983	0.942088875304763	313838/25513/307035/64678/362456	5
Cluster 2	R-RNO-6807070	PTEN Regulation	1/180	95/6694	0.926326298791882	0.98030395905983	0.942088875304763	24967	1
Cluster 2	R-RNO-68867	Assembly of the pre-replicative complex	1/180	97/6694	0.930290954315361	0.98265254649071	0.944345908004533	24967	1
Cluster 2	R-RNO-163200	Respiratory electron transport, ATP synthesis by chemiosmotic coupling, and heat production by uncoupling proteins.	1/180	99/6694	0.934043378627645	0.982946343812062	0.94462825225652	25708	1
Cluster 2	R-RNO-195721	Signaling by WNT	3/180	216/6694	0.934560576083606	0.982946343812062	0.94462825225652	60449/64199/24967	3
Cluster 2	R-RNO-195258	RHO GTPase Effectors	3/180	218/6694	0.937141900166944	0.982946343812062	0.94462825225652	316531/500377/24208	3
Cluster 2	R-RNO-1852241	Organelle biogenesis and maintenance	2/180	164/6694	0.938890070047731	0.982946343812062	0.94462825225652	316531/500377	2
Cluster 2	R-RNO-69239	Synthesis of DNA	1/180	102/6694	0.939298637603711	0.982946343812062	0.94462825225652	24967	1
Cluster 2	R-RNO-72689	Formation of a pool of free 40S subunits	1/180	104/6694	0.942568624376435	0.984538284831045	0.946158134810053	691947	1
Cluster 2	R-RNO-3700989	Transcriptional Regulation by TP53	3/180	229/6694	0.949741330406686	0.986943866498893	0.948469939946585	114851/301518/116723	3
Cluster 2	R-RNO-69002	DNA Replication Pre-Initiation	1/180	110/6694	0.951364080198398	0.986943866498893	0.948469939946585	24967	1
Cluster 2	R-RNO-2559583	Cellular Senescence	1/180	111/6694	0.952693737787142	0.986943866498893	0.948469939946585	114851	1
Cluster 2	R-RNO-194315	Signaling by Rho GTPases	8/180	485/6694	0.955263802217453	0.986943866498893	0.948469939946585	316531/313838/25513/307035/64678/362456/500377/24208	8
Cluster 2	R-RNO-156827	L13a-mediated translational silencing of Ceruloplasmin expression	1/180	114/6694	0.956469664972665	0.986943866498893	0.948469939946585	691947	1
Cluster 2	R-RNO-72706	GTP hydrolysis and joining of the 60S ribosomal subunit	1/180	115/6694	0.957660464411103	0.986943866498893	0.948469939946585	691947	1
Cluster 2	R-RNO-8878171	Transcriptional regulation by RUNX1	1/180	118/6694	0.961041951916402	0.986943866498893	0.948469939946585	24967	1
Cluster 2	R-RNO-9716542	Signaling by Rho GTPases, Miro GTPases and RHOBTB3	8/180	496/6694	0.962264369970429	0.986943866498893	0.948469939946585	316531/313838/25513/307035/64678/362456/500377/24208	8
Cluster 2	R-RNO-69481	G2/M Checkpoints	1/180	120/6694	0.963145660563229	0.986943866498893	0.948469939946585	24967	1
Cluster 2	R-RNO-72613	Eukaryotic Translation Initiation	1/180	121/6694	0.964154754128581	0.986943866498893	0.948469939946585	691947	1
Cluster 2	R-RNO-72737	Cap-dependent Translation Initiation	1/180	121/6694	0.964154754128581	0.986943866498893	0.948469939946585	691947	1
Cluster 2	R-RNO-1266738	Developmental Biology	4/180	304/6694	0.967038914048554	0.988099652648522	0.949580670209106	114851/316531/25513/500377	4
Cluster 2	R-RNO-72172	mRNA Splicing	1/180	127/6694	0.969657589755179	0.988980476507547	0.950427157006411	691538	1
Cluster 2	R-RNO-69306	DNA Replication	1/180	132/6694	0.973595318764975	0.990498347109852	0.95188585662235	24967	1
Cluster 2	R-RNO-72766	Translation	2/180	203/6694	0.975386511553361	0.990498347109852	0.95188585662235	311903/691947	2
Cluster 2	R-RNO-9006934	Signaling by Receptor Tyrosine Kinases	4/180	321/6694	0.976423770241506	0.990498347109852	0.95188585662235	25317/25513/60427/25627	4
Cluster 2	R-RNO-69620	Cell Cycle Checkpoints	2/180	211/6694	0.979665251945434	0.991999166987912	0.953328170200593	114851/24967	2
Cluster 2	R-RNO-201681	TCF dependent signaling in response to WNT	1/180	149/6694	0.983553390292886	0.992528988464942	0.953837337703992	24967	1
Cluster 2	R-RNO-68886	M Phase	3/180	282/6694	0.983714343807172	0.992528988464942	0.953837337703992	316531/500377/24967	3
Cluster 2	R-RNO-72203	Processing of Capped Intron-Containing Pre-mRNA	1/180	180/6694	0.993085631448137	0.999455986989436	0.960494301790353	691538	1
Cluster 2	R-RNO-69278	Cell Cycle, Mitotic	4/180	388/6694	0.994130289012583	0.999455986989436	0.960494301790353	114851/316531/500377/24967	4
Cluster 2	R-RNO-73894	DNA Repair	1/180	226/6694	0.998103397742058	0.999795279846762	0.96082036803073	309812	1
Cluster 2	R-RNO-1640170	Cell Cycle	4/180	455/6694	0.998668086257954	0.999795279846762	0.96082036803073	114851/316531/500377/24967	4
Cluster 2	R-RNO-8953854	Metabolism of RNA	3/180	467/6694	0.999795279846762	0.999795279846762	0.96082036803073	691538/24472/24967	3
Cluster 3	R-RNO-1247673	Erythrocytes take up oxygen and release carbon dioxide	6/107	10/6694	2.88934707232486e-09	8.1479587439561e-07	7.51230238804464e-07	310218/65207/360504/25632/54231/24779	6
Cluster 3	R-RNO-1237044	Erythrocytes take up carbon dioxide and release oxygen	6/107	13/6694	2.27057067863537e-08	2.13433643791725e-06	1.96782792148399e-06	310218/65207/360504/25632/54231/24779	6
Cluster 3	R-RNO-1480926	O2/CO2 exchange in erythrocytes	6/107	13/6694	2.27057067863537e-08	2.13433643791725e-06	1.96782792148399e-06	310218/65207/360504/25632/54231/24779	6
Cluster 3	R-RNO-5683826	Surfactant metabolism	6/107	19/6694	3.32045059052689e-07	2.34091766632146e-05	2.15829288384248e-05	84395/60575/192155/24773/50683/25350	6
Cluster 3	R-RNO-556833	Metabolism of lipids	18/107	484/6694	0.000586938213066897	0.0280514059708762	0.0258629984128646	79122/85239/26759/117543/116720/24450/298579/29526/312086/313339/25086/24296/363675/361676/170465/65030/311849/60666	18
Cluster 3	R-RNO-9707616	Heme signaling	3/107	11/6694	0.000596838424912259	0.0280514059708762	0.0258629984128646	500336/360504/25632	3
Cluster 3	R-RNO-9018677	Biosynthesis of DHA-derived SPMs	3/107	13/6694	0.00101067789952173	0.0407158810950182	0.0375394648393785	25086/24296/65030	3
Cluster 3	R-RNO-9018678	Biosynthesis of specialized proresolving mediators (SPMs)	3/107	14/6694	0.00127142388168032	0.0448176918292311	0.0413212761546102	25086/24296/65030	3
Cluster 3	R-RNO-8978868	Fatty acid metabolism	8/107	137/6694	0.00148962523379803	0.0466749239923384	0.0430336178652765	85239/26759/117543/312086/24296/170465/65030/311849	8
Cluster 3	R-RNO-9033241	Peroxisomal protein import	5/107	59/6694	0.002396936944996	0.0675936218488873	0.0623203605698961	85239/24248/65030/311849/64526	5
Cluster 3	R-RNO-9609507	Protein localization	6/107	93/6694	0.00358587024002694	0.0919286734261451	0.0847569329460912	85239/25270/24248/65030/311849/64526	6
Cluster 3	R-RNO-391160	Signal regulatory protein family interactions	2/107	10/6694	0.010476542359919	0.216095121024538	0.199236636405602	24773/25350	2
Cluster 3	R-RNO-391908	Prostanoid ligand receptors	2/107	10/6694	0.010476542359919	0.216095121024538	0.199236636405602	24929/81752	2
Cluster 3	R-RNO-77289	Mitochondrial Fatty Acid Beta-Oxidation	3/107	29/6694	0.0107281265756863	0.216095121024538	0.199236636405602	26759/117543/170465	3
Cluster 3	R-RNO-1475029	Reversible hydration of carbon dioxide	2/107	11/6694	0.0126720321232538	0.223344566172348	0.205920522002874	310218/54231	2
Cluster 3	R-RNO-196108	Pregnenolone biosynthesis	2/107	11/6694	0.0126720321232538	0.223344566172348	0.205920522002874	79122/363675	2
Cluster 3	R-RNO-1483166	Synthesis of PA	3/107	32/6694	0.0140685668509626	0.223360726537929	0.205935421630714	298579/29526/60666	3
Cluster 3	R-RNO-1482922	Acyl chain remodelling of PI	2/107	12/6694	0.0150491269653214	0.223360726537929	0.205935421630714	298579/29526	2
Cluster 3	R-RNO-622312	Inflammasomes	2/107	12/6694	0.0150491269653214	0.223360726537929	0.205935421630714	117514/24888	2
Cluster 3	R-RNO-8936459	RUNX1 regulates genes involved in megakaryocyte differentiation and platelet function	3/107	34/6694	0.0165877390184557	0.233887120160225	0.215640607239924	25172/303175/64627	3
Cluster 3	R-RNO-1482925	Acyl chain remodelling of PG	2/107	14/6694	0.0203232636447343	0.255590749852049	0.235651045962882	298579/29526	2
Cluster 3	R-RNO-2168880	Scavenging of heme from plasma	2/107	14/6694	0.0203232636447343	0.255590749852049	0.235651045962882	360504/25632	2
Cluster 3	R-RNO-425366	Transport of bile salts and organic acids, metal ions and amine compounds	4/107	66/6694	0.0208460540659473	0.255590749852049	0.235651045962882	300051/64037/65207/114511	4
Cluster 3	R-RNO-198933	Immunoregulatory interactions between a Lymphoid and a non-Lymphoid cell	4/107	68/6694	0.022994638337427	0.261788992168399	0.241365737460226	24931/25464/25350/474146	4
Cluster 3	R-RNO-391903	Eicosanoid ligand-binding receptors	2/107	15/6694	0.0232082439865602	0.261788992168399	0.241365737460226	24929/81752	2
Cluster 3	R-RNO-211981	Xenobiotics	2/107	16/6694	0.0262507002087005	0.284719133032829	0.262507002087005	25086/24296	2
Cluster 3	R-RNO-211945	Phase I - Functionalization of compounds	4/107	72/6694	0.0276844399414322	0.289148594943848	0.266590903139718	25315/79122/25086/24296	4
Cluster 3	R-RNO-211897	Cytochrome P450 - arranged by substrate type	3/107	42/6694	0.0290402539798803	0.292476843654509	0.269659501241746	79122/25086/24296	3
Cluster 3	R-RNO-2142753	Arachidonic acid metabolism	3/107	44/6694	0.0327478086395444	0.318444208150052	0.293601042975226	312086/24296/65030	3
Cluster 3	R-RNO-425407	SLC-mediated transmembrane transport	7/107	194/6694	0.0352533789776373	0.319601986074053	0.294668497798772	300051/84395/64037/65207/114511/24779/192208	7
Cluster 3	R-RNO-1482788	Acyl chain remodelling of PC	2/107	19/6694	0.036266892036772	0.319601986074053	0.294668497798772	298579/29526	2
Cluster 3	R-RNO-1482801	Acyl chain remodelling of PS	2/107	19/6694	0.036266892036772	0.319601986074053	0.294668497798772	298579/29526	2
Cluster 3	R-RNO-211859	Biological oxidations	6/107	158/6694	0.0403971158484975	0.345211717250797	0.318280306685132	25315/79122/171341/25086/24296/83783	6
Cluster 3	R-RNO-1482839	Acyl chain remodelling of PE	2/107	21/6694	0.0436313739599862	0.351544213049031	0.324118777988469	298579/29526	2
Cluster 3	R-RNO-5668599	RHO GTPases Activate NADPH Oxidases	2/107	21/6694	0.0436313739599862	0.351544213049031	0.324118777988469	116547/94195	2
Cluster 3	R-RNO-2173782	Binding and Uptake of Ligands by Scavenger Receptors	2/107	23/6694	0.0514978148980002	0.392496859492866	0.361876537121082	360504/25632	2
Cluster 3	R-RNO-8963899	Plasma lipoprotein remodeling	2/107	23/6694	0.0514978148980002	0.392496859492866	0.361876537121082	300027/362850	2
Cluster 3	R-RNO-1483206	Glycerophospholipid biosynthesis	4/107	90/6694	0.0554498073559934	0.405500183864379	0.3738654177473	298579/29526/361676/60666	4
Cluster 3	R-RNO-171306	Packaging Of Telomere Ends	2/107	25/6694	0.0598276109570432	0.405500183864379	0.3738654177473	303175/64627	2
Cluster 3	R-RNO-390918	Peroxisomal lipid metabolism	2/107	25/6694	0.0598276109570432	0.405500183864379	0.3738654177473	85239/311849	2
Cluster 3	R-RNO-6803157	Antimicrobial peptides	3/107	56/6694	0.0598298208015001	0.405500183864379	0.3738654177473	116547/94195/64389	3
Cluster 3	R-RNO-6798695	Neutrophil degranulation	11/107	408/6694	0.060393644405333	0.405500183864379	0.3738654177473	171341/89824/116547/94195/266775/289185/24248/295647/298792/24614/29292	11
Cluster 3	R-RNO-110330	Recognition and association of DNA glycosylase with site containing an affected purine	2/107	26/6694	0.0641547262715078	0.411173472921936	0.379096109786182	303175/64627	2
Cluster 3	R-RNO-427413	NoRC negatively regulates rRNA expression	2/107	26/6694	0.0641547262715078	0.411173472921936	0.379096109786182	303175/64627	2
Cluster 3	R-RNO-110331	Cleavage of the damaged purine	2/107	27/6694	0.0685840622224952	0.411504373334971	0.379401195273378	303175/64627	2
Cluster 3	R-RNO-73927	Depurination	2/107	27/6694	0.0685840622224952	0.411504373334971	0.379401195273378	303175/64627	2
Cluster 3	R-RNO-9670095	Inhibition of DNA recombination at telomere	2/107	27/6694	0.0685840622224952	0.411504373334971	0.379401195273378	303175/64627	2
Cluster 3	R-RNO-427359	SIRT1 negatively regulates rRNA expression	2/107	28/6694	0.0731113156739394	0.412347820401018	0.380178841504485	303175/64627	2
Cluster 3	R-RNO-5250941	Negative epigenetic regulation of rRNA expression	2/107	28/6694	0.0731113156739394	0.412347820401018	0.380178841504485	303175/64627	2
Cluster 3	R-RNO-73728	RNA Polymerase I Promoter Opening	2/107	28/6694	0.0731113156739394	0.412347820401018	0.380178841504485	303175/64627	2
Cluster 3	R-RNO-9753281	Paracetamol ADME	2/107	29/6694	0.0777322926441803	0.429813853444291	0.396282276225233	25086/83783	2
Cluster 3	R-RNO-114604	GPVI-mediated activation cascade	2/107	30/6694	0.0824429059697544	0.438658480820203	0.404436897210116	54320/500336	2
Cluster 3	R-RNO-5625886	Activated PKN1 stimulates transcription of AR (androgen receptor) regulated genes KLK2 and KLK3	2/107	30/6694	0.0824429059697544	0.438658480820203	0.404436897210116	303175/64627	2
Cluster 3	R-RNO-196071	Metabolism of steroid hormones	2/107	31/6694	0.0872391730148822	0.455582347966607	0.420040462664248	79122/363675	2
Cluster 3	R-RNO-445717	Aquaporin-mediated transport	2/107	32/6694	0.0921172134258102	0.459420875359743	0.423579530473522	25241/25132	2
Cluster 3	R-RNO-73929	Base-Excision Repair, AP Site Formation	2/107	32/6694	0.0921172134258102	0.459420875359743	0.423579530473522	303175/64627	2
Cluster 3	R-RNO-168643	Nucleotide-binding domain, leucine rich repeat containing receptor (NLR) signaling pathways	2/107	33/6694	0.0970732469291781	0.459420875359743	0.423579530473522	117514/24888	2
Cluster 3	R-RNO-68616	Assembly of the ORC complex at the origin of replication	2/107	33/6694	0.0970732469291781	0.459420875359743	0.423579530473522	303175/64627	2
Cluster 3	R-RNO-1483257	Phospholipid metabolism	5/107	153/6694	0.0977082195131537	0.459420875359743	0.423579530473522	116720/298579/29526/361676/60666	5
Cluster 3	R-RNO-1500931	Cell-Cell communication	3/107	69/6694	0.0977491224169666	0.459420875359743	0.423579530473522	362850/24773/25350	3
Cluster 3	R-RNO-163125	Post-translational modification: synthesis of GPI-anchored proteins	3/107	70/6694	0.100994295425242	0.466891660818332	0.430467488697753	300027/363060/117054	3
Cluster 3	R-RNO-2299718	Condensation of Prophase Chromosomes	2/107	36/6694	0.112372959435484	0.502494473417848	0.463292776910073	303175/64627	2
Cluster 3	R-RNO-212300	PRC2 methylates histones and DNA	2/107	37/6694	0.117605089523326	0.502494473417848	0.463292776910073	303175/64627	2
Cluster 3	R-RNO-3214847	HATs acetylate histones	2/107	37/6694	0.117605089523326	0.502494473417848	0.463292776910073	303175/64627	2
Cluster 3	R-RNO-5693571	Nonhomologous End-Joining (NHEJ)	2/107	37/6694	0.117605089523326	0.502494473417848	0.463292776910073	303175/64627	2
Cluster 3	R-RNO-9707564	Cytoprotection by HMOX1	2/107	37/6694	0.117605089523326	0.502494473417848	0.463292776910073	360504/25632	2
Cluster 3	R-RNO-201722	Formation of the beta-catenin:TCF transactivating complex	2/107	38/6694	0.122897738466023	0.517271078319677	0.476916597032326	303175/64627	2
Cluster 3	R-RNO-9748784	Drug ADME	3/107	78/6694	0.128434132880526	0.532623904004536	0.491071684543189	312086/25086/83783	3
Cluster 3	R-RNO-606279	Deposition of new CENPA-containing nucleosomes at the centromere	2/107	41/6694	0.139106989115319	0.552559224584827	0.509451767347712	303175/64627	2
Cluster 3	R-RNO-774815	Nucleosome assembly	2/107	41/6694	0.139106989115319	0.552559224584827	0.509451767347712	303175/64627	2
Cluster 3	R-RNO-373755	Semaphorin interactions	2/107	42/6694	0.144610325872091	0.552559224584827	0.509451767347712	310630/296789	2
Cluster 3	R-RNO-1855183	Synthesis of IP2, IP, and Ins in the cytosol	1/107	10/6694	0.148916670455485	0.552559224584827	0.509451767347712	282636	1
Cluster 3	R-RNO-189451	Heme biosynthesis	1/107	10/6694	0.148916670455485	0.552559224584827	0.509451767347712	25748	1
Cluster 3	R-RNO-390247	Beta-oxidation of very long chain fatty acids	1/107	10/6694	0.148916670455485	0.552559224584827	0.509451767347712	85239	1
Cluster 3	R-RNO-432047	Passive transport by Aquaporins	1/107	10/6694	0.148916670455485	0.552559224584827	0.509451767347712	25241	1
Cluster 3	R-RNO-5682910	LGI-ADAM interactions	1/107	10/6694	0.148916670455485	0.552559224584827	0.509451767347712	306013	1
Cluster 3	R-RNO-5693565	Recruitment and ATM-mediated phosphorylation of repair and signaling proteins at DNA double strand breaks	2/107	45/6694	0.161380603264439	0.574483279406835	0.529665434914103	303175/64627	2
Cluster 3	R-RNO-204174	Regulation of pyruvate dehydrogenase (PDH) complex	1/107	11/6694	0.162541134288708	0.574483279406835	0.529665434914103	89813	1
Cluster 3	R-RNO-435354	Zinc transporters	1/107	11/6694	0.162541134288708	0.574483279406835	0.529665434914103	300051	1
Cluster 3	R-RNO-425393	Transport of inorganic cations/anions and amino acids/oligopeptides	3/107	88/6694	0.165949962630607	0.574483279406835	0.529665434914103	84395/24779/192208	3
Cluster 3	R-RNO-5625740	RHO GTPases activate PKNs	2/107	46/6694	0.167048329472909	0.574483279406835	0.529665434914103	303175/64627	2
Cluster 3	R-RNO-5693606	DNA Double Strand Break Response	2/107	46/6694	0.167048329472909	0.574483279406835	0.529665434914103	303175/64627	2
Cluster 3	R-RNO-549132	Organic cation/anion/zwitterion transport	1/107	12/6694	0.175949498590834	0.590687602412086	0.544605590876391	64037	1
Cluster 3	R-RNO-8935690	Digestion	1/107	12/6694	0.175949498590834	0.590687602412086	0.544605590876391	113901	1
Cluster 3	R-RNO-2559586	DNA Damage/Telomere Stress Induced Senescence	2/107	48/6694	0.178484594775282	0.592148890901523	0.545952878136156	303175/64627	2
Cluster 3	R-RNO-1538133	G0 and Early G1	1/107	13/6694	0.189145159119236	0.619576862754957	0.571241079135776	300947	1
Cluster 3	R-RNO-174824	Plasma lipoprotein assembly, remodeling, and clearance	2/107	51/6694	0.19585433341448	0.619576862754957	0.571241079135776	300027/362850	2
Cluster 3	R-RNO-5250913	Positive epigenetic regulation of rRNA expression	2/107	51/6694	0.19585433341448	0.619576862754957	0.571241079135776	303175/64627	2
Cluster 3	R-RNO-5250924	B-WICH complex positively regulates rRNA expression	2/107	51/6694	0.19585433341448	0.619576862754957	0.571241079135776	303175/64627	2
Cluster 3	R-RNO-73772	RNA Polymerase I Promoter Escape	2/107	52/6694	0.20169236241532	0.619576862754957	0.571241079135776	303175/64627	2
Cluster 3	R-RNO-1369062	ABC transporters in lipid homeostasis	1/107	14/6694	0.202131458771121	0.619576862754957	0.571241079135776	25270	1
Cluster 3	R-RNO-5576893	Phase 2 - plateau phase	1/107	14/6694	0.202131458771121	0.619576862754957	0.571241079135776	171138	1
Cluster 3	R-RNO-1660514	Synthesis of PIPs at the Golgi membrane	1/107	15/6694	0.214911688398589	0.634621113330136	0.585111664772466	116720	1
Cluster 3	R-RNO-8963743	Digestion and absorption	1/107	15/6694	0.214911688398589	0.634621113330136	0.585111664772466	113901	1
Cluster 3	R-RNO-5693607	Processing of DNA double-strand break ends	2/107	55/6694	0.219320268315244	0.634621113330136	0.585111664772466	303175/64627	2
Cluster 3	R-RNO-1461957	Beta defensins	1/107	16/6694	0.227489087611248	0.634621113330136	0.585111664772466	64389	1
Cluster 3	R-RNO-5423646	Aflatoxin activation and detoxification	1/107	16/6694	0.227489087611248	0.634621113330136	0.585111664772466	171341	1
Cluster 3	R-RNO-70268	Pyruvate metabolism	1/107	16/6694	0.227489087611248	0.634621113330136	0.585111664772466	89813	1
Cluster 3	R-RNO-5578749	Transcriptional regulation by small RNAs	2/107	57/6694	0.23114663976549	0.634621113330136	0.585111664772466	303175/64627	2
Cluster 3	R-RNO-6809371	Formation of the cornified envelope	2/107	58/6694	0.237076341478152	0.634621113330136	0.585111664772466	302934/360626	2
Cluster 3	R-RNO-73884	Base Excision Repair	2/107	58/6694	0.237076341478152	0.634621113330136	0.585111664772466	303175/64627	2
Cluster 3	R-RNO-210993	Tie2 Signaling	1/107	17/6694	0.239866845566564	0.634621113330136	0.585111664772466	89807	1
Cluster 3	R-RNO-211976	Endogenous sterols	1/107	17/6694	0.239866845566564	0.634621113330136	0.585111664772466	79122	1
Cluster 3	R-RNO-3214842	HDMs demethylate histones	1/107	17/6694	0.239866845566564	0.634621113330136	0.585111664772466	64627	1
Cluster 3	R-RNO-9603798	Class I peroxisomal membrane protein import	1/107	17/6694	0.239866845566564	0.634621113330136	0.585111664772466	25270	1
Cluster 3	R-RNO-2559582	Senescence-Associated Secretory Phenotype (SASP)	2/107	59/6694	0.243014602609232	0.634621113330136	0.585111664772466	303175/64627	2
Cluster 3	R-RNO-69473	G2/M DNA damage checkpoint	2/107	59/6694	0.243014602609232	0.634621113330136	0.585111664772466	303175/64627	2
Cluster 3	R-RNO-157579	Telomere Maintenance	2/107	60/6694	0.248959653322458	0.634621113330136	0.585111664772466	303175/64627	2
Cluster 3	R-RNO-156584	Cytosolic sulfonation of small molecules	1/107	18/6694	0.252048101748139	0.634621113330136	0.585111664772466	83783	1
Cluster 3	R-RNO-425410	Metal ion SLC transporters	1/107	18/6694	0.252048101748139	0.634621113330136	0.585111664772466	300051	1
Cluster 3	R-RNO-5669034	TNFs bind their physiological receptors	1/107	18/6694	0.252048101748139	0.634621113330136	0.585111664772466	366518	1
Cluster 3	R-RNO-983695	Antigen activates B Cell Receptor (BCR) leading to generation of second messengers	1/107	18/6694	0.252048101748139	0.634621113330136	0.585111664772466	362046	1
Cluster 3	R-RNO-2559580	Oxidative Stress Induced Senescence	2/107	61/6694	0.254909777148867	0.636055029062167	0.586433714738168	303175/64627	2
Cluster 3	R-RNO-69002	DNA Replication Pre-Initiation	3/107	110/6694	0.257128628769812	0.636055029062167	0.586433714738168	307126/303175/64627	3
Cluster 3	R-RNO-499943	Interconversion of nucleotide di- and triphosphates	1/107	19/6694	0.264035946732104	0.638260426458493	0.588467059855348	64045	1
Cluster 3	R-RNO-211000	Gene Silencing by RNA	2/107	63/6694	0.266818637767417	0.638260426458493	0.588467059855348	303175/64627	2
Cluster 3	R-RNO-73854	RNA Polymerase I Promoter Clearance	2/107	64/6694	0.272774197543402	0.638260426458493	0.588467059855348	303175/64627	2
Cluster 3	R-RNO-73864	RNA Polymerase I Transcription	2/107	64/6694	0.272774197543402	0.638260426458493	0.588467059855348	303175/64627	2
Cluster 3	R-RNO-76066	RNA Polymerase III Transcription Initiation From Type 2 Promoter	1/107	20/6694	0.275833422941791	0.638260426458493	0.588467059855348	690254	1
Cluster 3	R-RNO-76071	RNA Polymerase III Transcription Initiation From Type 3 Promoter	1/107	20/6694	0.275833422941791	0.638260426458493	0.588467059855348	690254	1
Cluster 3	R-RNO-9018519	Estrogen-dependent gene expression	2/107	66/6694	0.284679999809138	0.638260426458493	0.588467059855348	303175/64627	2
Cluster 3	R-RNO-196807	Nicotinate metabolism	1/107	21/6694	0.287443525390882	0.638260426458493	0.588467059855348	365699	1
Cluster 3	R-RNO-2173796	SMAD2/SMAD3:SMAD4 heterotrimer regulates transcription	1/107	21/6694	0.287443525390882	0.638260426458493	0.588467059855348	300947	1
Cluster 3	R-RNO-3238698	WNT ligand biogenesis and trafficking	1/107	21/6694	0.287443525390882	0.638260426458493	0.588467059855348	140584	1
Cluster 3	R-RNO-69273	Cyclin A/B1/B2 associated events during G2/M transition	1/107	21/6694	0.287443525390882	0.638260426458493	0.588467059855348	171103	1
Cluster 3	R-RNO-76061	RNA Polymerase III Transcription Initiation From Type 1 Promoter	1/107	21/6694	0.287443525390882	0.638260426458493	0.588467059855348	690254	1
Cluster 3	R-RNO-8953750	Transcriptional Regulation by E2F6	1/107	21/6694	0.287443525390882	0.638260426458493	0.588467059855348	300947	1
Cluster 3	R-RNO-8878171	Transcriptional regulation by RUNX1	3/107	118/6694	0.291969360399611	0.643244997130392	0.593062763311709	25172/303175/64627	3
Cluster 3	R-RNO-9749641	Aspirin ADME	1/107	22/6694	0.298869202415185	0.652381702349357	0.601486675924939	25086	1
Cluster 3	R-RNO-69481	G2/M Checkpoints	3/107	120/6694	0.30074333796247	0.652381702349357	0.601486675924939	307126/303175/64627	3
Cluster 3	R-RNO-189445	Metabolism of porphyrins	1/107	23/6694	0.310113356393239	0.662514897749192	0.610829338350319	25748	1
Cluster 3	R-RNO-9648002	RAS processing	1/107	23/6694	0.310113356393239	0.662514897749192	0.610829338350319	24888	1
Cluster 3	R-RNO-6805567	Keratinization	2/107	74/6694	0.332031885438294	0.682858314263501	0.629585679817412	302934/360626	2
Cluster 3	R-RNO-68875	Mitotic Prophase	2/107	74/6694	0.332031885438294	0.682858314263501	0.629585679817412	303175/64627	2
Cluster 3	R-RNO-389661	Glyoxylate metabolism and glycine degradation	1/107	25/6694	0.332068479185005	0.682858314263501	0.629585679817412	316342	1
Cluster 3	R-RNO-9696264	RND3 GTPase cycle	1/107	25/6694	0.332068479185005	0.682858314263501	0.629585679817412	192207	1
Cluster 3	R-RNO-9711123	Cellular response to chemical stress	3/107	128/6694	0.335941722369061	0.682858314263501	0.629585679817412	24248/360504/25632	3
Cluster 3	R-RNO-432040	Vasopressin regulates renal water homeostasis via Aquaporins	1/107	26/6694	0.342785029301545	0.682858314263501	0.629585679817412	25132	1
Cluster 3	R-RNO-74158	RNA Polymerase III Transcription	1/107	26/6694	0.342785029301545	0.682858314263501	0.629585679817412	690254	1
Cluster 3	R-RNO-76046	RNA Polymerase III Transcription Initiation	1/107	26/6694	0.342785029301545	0.682858314263501	0.629585679817412	690254	1
Cluster 3	R-RNO-977606	Regulation of Complement cascade	1/107	26/6694	0.342785029301545	0.682858314263501	0.629585679817412	24237	1
Cluster 3	R-RNO-3214858	RMTs methylate histone arginines	1/107	27/6694	0.353331220343047	0.682858314263501	0.629585679817412	64627	1
Cluster 3	R-RNO-352230	Amino acid transport across the plasma membrane	1/107	27/6694	0.353331220343047	0.682858314263501	0.629585679817412	192208	1
Cluster 3	R-RNO-68962	Activation of the pre-replicative complex	1/107	27/6694	0.353331220343047	0.682858314263501	0.629585679817412	307126	1
Cluster 3	R-RNO-9696270	RND2 GTPase cycle	1/107	27/6694	0.353331220343047	0.682858314263501	0.629585679817412	192207	1
Cluster 3	R-RNO-69306	DNA Replication	3/107	132/6694	0.353536574051316	0.682858314263501	0.629585679817412	307126/303175/64627	3
Cluster 3	R-RNO-3299685	Detoxification of Reactive Oxygen Species	1/107	28/6694	0.363709735330791	0.688363391699887	0.634661283127556	24248	1
Cluster 3	R-RNO-420092	Glucagon-type ligand receptors	1/107	28/6694	0.363709735330791	0.688363391699887	0.634661283127556	24875	1
Cluster 3	R-RNO-70263	Gluconeogenesis	1/107	28/6694	0.363709735330791	0.688363391699887	0.634661283127556	114508	1
Cluster 3	R-RNO-156580	Phase II - Conjugation of compounds	2/107	80/6694	0.366994636345876	0.689191808825759	0.635425071967012	171341/83783	2
Cluster 3	R-RNO-73886	Chromosome Maintenance	2/107	81/6694	0.372757883145499	0.689191808825759	0.635425071967012	303175/64627	2
Cluster 3	R-RNO-3214841	PKMTs methylate histone lysines	1/107	29/6694	0.373923215426742	0.689191808825759	0.635425071967012	64627	1
Cluster 3	R-RNO-9696273	RND1 GTPase cycle	1/107	29/6694	0.373923215426742	0.689191808825759	0.635425071967012	192207	1
Cluster 3	R-RNO-418990	Adherens junctions interactions	1/107	30/6694	0.383974260580431	0.703121697945984	0.648268232148779	362850	1
Cluster 3	R-RNO-1461973	Defensins	1/107	31/6694	0.39386543016595	0.706925383216079	0.651775176014824	64389	1
Cluster 3	R-RNO-212165	Epigenetic regulation of gene expression	2/107	85/6694	0.395596788886627	0.706925383216079	0.651775176014824	303175/64627	2
Cluster 3	R-RNO-5693567	HDR through Homologous Recombination (HRR) or Single Strand Annealing (SSA)	2/107	86/6694	0.401249159942207	0.706925383216079	0.651775176014824	303175/64627	2
Cluster 3	R-RNO-156590	Glutathione conjugation	1/107	32/6694	0.40359924360918	0.706925383216079	0.651775176014824	171341	1
Cluster 3	R-RNO-166658	Complement cascade	1/107	32/6694	0.40359924360918	0.706925383216079	0.651775176014824	24237	1
Cluster 3	R-RNO-176187	Activation of ATR in response to replication stress	1/107	32/6694	0.40359924360918	0.706925383216079	0.651775176014824	307126	1
Cluster 3	R-RNO-2173793	Transcriptional activity of SMAD2/SMAD3:SMAD4 heterotrimer	1/107	32/6694	0.40359924360918	0.706925383216079	0.651775176014824	300947	1
Cluster 3	R-RNO-168898	Toll-like Receptor Cascades	2/107	87/6694	0.406877157613125	0.708267644733959	0.653012722095139	24773/25350	2
Cluster 3	R-RNO-5362517	Signaling by Retinoic Acid	1/107	33/6694	0.41317818100543	0.714823601494056	0.659057221235655	89813	1
Cluster 3	R-RNO-109606	Intrinsic Pathway for Apoptosis	1/107	34/6694	0.422604683727607	0.722269823098091	0.66592253193441	24888	1
Cluster 3	R-RNO-421270	Cell-cell junction organization	1/107	34/6694	0.422604683727607	0.722269823098091	0.66592253193441	362850	1
Cluster 3	R-RNO-5693538	Homology Directed Repair	2/107	92/6694	0.434629159456133	0.738345921485719	0.680744466618039	303175/64627	2
Cluster 3	R-RNO-4086398	Ca2+ pathway	1/107	36/6694	0.44100996061335	0.739068996372897	0.681411131407635	140584	1
Cluster 3	R-RNO-975634	Retinoid metabolism and transport	1/107	36/6694	0.44100996061335	0.739068996372897	0.681411131407635	300027	1
Cluster 3	R-RNO-9006931	Signaling by Nuclear Receptors	3/107	153/6694	0.444389790288641	0.739068996372897	0.681411131407635	89813/303175/64627	3
Cluster 3	R-RNO-983231	Factors involved in megakaryocyte development and platelet production	2/107	94/6694	0.445538047458839	0.739068996372897	0.681411131407635	25172/366998	2
Cluster 3	R-RNO-71406	Pyruvate metabolism and Citric Acid (TCA) cycle	1/107	37/6694	0.449993429254739	0.742094427192026	0.68420053570896	89813	1
Cluster 3	R-RNO-69231	Cyclin D associated events in G1	1/107	38/6694	0.45883385333011	0.74540635318556	0.687254084497325	300947	1
Cluster 3	R-RNO-69236	G1 Phase	1/107	38/6694	0.45883385333011	0.74540635318556	0.687254084497325	300947	1
Cluster 3	R-RNO-68867	Assembly of the pre-replicative complex	2/107	97/6694	0.461682896964409	0.74540635318556	0.687254084497325	303175/64627	2
Cluster 3	R-RNO-195258	RHO GTPase Effectors	4/107	218/6694	0.462574864565507	0.74540635318556	0.687254084497325	116547/94195/303175/64627	4
Cluster 3	R-RNO-1483249	Inositol phosphate metabolism	1/107	39/6694	0.467533489401877	0.748243066219242	0.689869493677316	282636	1
Cluster 3	R-RNO-3247509	Chromatin modifying enzymes	2/107	99/6694	0.472295268748316	0.748243066219242	0.689869493677316	303175/64627	2
Cluster 3	R-RNO-4839726	Chromatin organization	2/107	99/6694	0.472295268748316	0.748243066219242	0.689869493677316	303175/64627	2
Cluster 3	R-RNO-6806667	Metabolism of fat-soluble vitamins	1/107	40/6694	0.476094558768368	0.750048411020557	0.6915339959764	300027	1
Cluster 3	R-RNO-1660499	Synthesis of PIPs at the plasma membrane	1/107	42/6694	0.492809709525246	0.768323722620539	0.708383574047305	116720	1
Cluster 3	R-RNO-8957322	Metabolism of steroids	2/107	103/6694	0.493143949625239	0.768323722620539	0.708383574047305	79122/363675	2
Cluster 3	R-RNO-4551638	SUMOylation of chromatin organization proteins	1/107	43/6694	0.500968062062948	0.776225239020612	0.715668660089926	64627	1
Cluster 3	R-RNO-216083	Integrin cell surface interactions	1/107	45/6694	0.51689675005804	0.792200453893301	0.730397581603753	25464	1
Cluster 3	R-RNO-9013106	RHOC GTPase cycle	1/107	45/6694	0.51689675005804	0.792200453893301	0.730397581603753	25270	1
Cluster 3	R-RNO-2559583	Cellular Senescence	2/107	111/6694	0.533267967103195	0.808503046898393	0.745428341111993	303175/64627	2
Cluster 3	R-RNO-5693532	DNA Double-Strand Break Repair	2/107	111/6694	0.533267967103195	0.808503046898393	0.745428341111993	303175/64627	2
Cluster 3	R-RNO-1266738	Developmental Biology	5/107	304/6694	0.539292518313133	0.813264653285046	0.749818474659972	302934/360626/306013/310630/296789	5
Cluster 3	R-RNO-373080	Class B/2 (Secretin family receptors)	1/107	49/6694	0.547258428216894	0.814202762188191	0.750683397762162	24875	1
Cluster 3	R-RNO-446219	Synthesis of substrates in N-glycan biosythesis	1/107	49/6694	0.547258428216894	0.814202762188191	0.750683397762162	300089	1
Cluster 3	R-RNO-453279	Mitotic G1 phase and G1/S transition	2/107	115/6694	0.552513535492567	0.814202762188191	0.750683397762162	307126/300947	2
Cluster 3	R-RNO-388841	Costimulation by the CD28 family	1/107	50/6694	0.55454862357894	0.814202762188191	0.750683397762162	366518	1
Cluster 3	R-RNO-917937	Iron uptake and transport	1/107	50/6694	0.55454862357894	0.814202762188191	0.750683397762162	29292	1
Cluster 3	R-RNO-8939211	ESR-mediated signaling	2/107	116/6694	0.557238060646528	0.814202762188191	0.750683397762162	303175/64627	2
Cluster 3	R-RNO-9833482	PKR-mediated signaling	1/107	51/6694	0.561722509382229	0.816524472400972	0.752823981646286	29219	1
Cluster 3	R-RNO-446728	Cell junction organization	1/107	52/6694	0.568781924028639	0.822546167056801	0.758375898704852	362850	1
Cluster 3	R-RNO-446193	Biosynthesis of the N-glycan precursor (dolichol lipid-linked oligosaccharide, LLO) and transfer to a nascent protein	1/107	53/6694	0.575728677134471	0.82834432118327	0.763721714566135	300089	1
Cluster 3	R-RNO-204005	COPII-mediated vesicle transport	1/107	56/6694	0.595910640915544	0.85302944537149	0.786481048924069	252853	1
Cluster 3	R-RNO-8939236	RUNX1 regulates transcription of genes involved in differentiation of HSCs	1/107	58/6694	0.608833896816295	0.867127065162603	0.799478854405236	25172	1
Cluster 3	R-RNO-170834	Signaling by TGF-beta Receptor Complex	1/107	59/6694	0.615141126026762	0.867348987697734	0.79968346383479	300947	1
Cluster 3	R-RNO-8948751	Regulation of PTEN stability and activity	1/107	59/6694	0.615141126026762	0.867348987697734	0.79968346383479	296988	1
Cluster 3	R-RNO-2262752	Cellular responses to stress	6/107	399/6694	0.620931080023423	0.871157037644802	0.803194431871094	24248/500336/360504/25632/303175/64627	6
Cluster 3	R-RNO-428157	Sphingolipid metabolism	1/107	61/6694	0.627454888574434	0.872812090923972	0.804720367518555	313339	1
Cluster 3	R-RNO-8953897	Cellular responses to stimuli	6/107	402/6694	0.628300902331795	0.872812090923972	0.804720367518555	24248/500336/360504/25632/303175/64627	6
Cluster 3	R-RNO-373076	Class A/1 (Rhodopsin-like receptors)	4/107	271/6694	0.635329943296007	0.874841066906739	0.806591054594866	24929/259224/297025/81752	4
Cluster 3	R-RNO-69656	Cyclin A:Cdk2-associated events at S phase entry	1/107	63/6694	0.639378230923594	0.874841066906739	0.806591054594866	171103	1
Cluster 3	R-RNO-1483255	PI Metabolism	1/107	64/6694	0.645197342564549	0.874841066906739	0.806591054594866	116720	1
Cluster 3	R-RNO-70326	Glucose metabolism	1/107	64/6694	0.645197342564549	0.874841066906739	0.806591054594866	114508	1
Cluster 3	R-RNO-446203	Asparagine N-linked glycosylation	3/107	206/6694	0.645272843675893	0.874841066906739	0.806591054594866	24210/300089/252853	3
Cluster 3	R-RNO-109582	Hemostasis	6/107	412/6694	0.652277591916182	0.880106607274466	0.811445808125394	89807/54320/25172/500336/366998/24614	6
Cluster 3	R-RNO-196854	Metabolism of vitamins and cofactors	2/107	139/6694	0.656159738028983	0.881128791067492	0.812388247083503	300027/365699	2
Cluster 3	R-RNO-69620	Cell Cycle Checkpoints	3/107	211/6694	0.661394070350433	0.881359214446684	0.812600694170701	307126/303175/64627	3
Cluster 3	R-RNO-500792	GPCR ligand binding	5/107	350/6694	0.665465637949506	0.881359214446684	0.812600694170701	24929/259224/24875/297025/81752	5
Cluster 3	R-RNO-76002	Platelet activation, signaling and aggregation	3/107	214/6694	0.670813941031169	0.881359214446684	0.812600694170701	54320/500336/24614	3
Cluster 3	R-RNO-15869	Metabolism of nucleotides	1/107	69/6694	0.672926495242261	0.881359214446684	0.812600694170701	64045	1
Cluster 3	R-RNO-195721	Signaling by WNT	3/107	216/6694	0.676988341736853	0.881359214446684	0.812600694170701	140584/303175/64627	3
Cluster 3	R-RNO-1169410	Antiviral mechanism by IFN-stimulated genes	1/107	70/6694	0.678209040904008	0.881359214446684	0.812600694170701	29219	1
Cluster 3	R-RNO-202733	Cell surface interactions at the vascular wall	1/107	70/6694	0.678209040904008	0.881359214446684	0.812600694170701	89807	1
Cluster 3	R-RNO-5607764	CLEC7A (Dectin-1) signaling	1/107	71/6694	0.683407053075396	0.884040316363586	0.815072632108271	502902	1
Cluster 3	R-RNO-201681	TCF dependent signaling in response to WNT	2/107	149/6694	0.693397679075692	0.889011174033498	0.819655692371311	303175/64627	2
Cluster 3	R-RNO-4086400	PCP/CE pathway	1/107	73/6694	0.693554816621878	0.889011174033498	0.819655692371311	140584	1
Cluster 3	R-RNO-5668541	TNFR2 non-canonical NF-kB pathway	1/107	77/6694	0.712893517769756	0.909665031724303	0.838698256199712	366518	1
Cluster 3	R-RNO-375276	Peptide ligand-binding receptors	2/107	156/6694	0.71746128079029	0.911369735057936	0.840269968493133	259224/297025	2
Cluster 3	R-RNO-109581	Apoptosis	1/107	79/6694	0.722104427888769	0.913154478316739	0.841915476462242	24888	1
Cluster 3	R-RNO-2187338	Visual phototransduction	1/107	81/6694	0.731022508608657	0.920305122444827	0.848508268920763	300027	1
Cluster 3	R-RNO-983705	Signaling by the B Cell Receptor (BCR)	1/107	83/6694	0.739656984385751	0.921138582012974	0.849276706820472	362046	1
Cluster 3	R-RNO-196849	Metabolism of water-soluble vitamins and cofactors	1/107	84/6694	0.743870674095436	0.921138582012974	0.849276706820472	365699	1
Cluster 3	R-RNO-382556	ABC-family proteins mediated transport	1/107	84/6694	0.743870674095436	0.921138582012974	0.849276706820472	25270	1
Cluster 3	R-RNO-8957275	Post-translational protein phosphorylation	1/107	85/6694	0.748016791776493	0.921138582012974	0.849276706820472	361676	1
Cluster 3	R-RNO-9006936	Signaling by TGFB family members	1/107	85/6694	0.748016791776493	0.921138582012974	0.849276706820472	300947	1
Cluster 3	R-RNO-69278	Cell Cycle, Mitotic	5/107	388/6694	0.751456947994305	0.921351562323452	0.849473071645736	307126/171103/300947/303175/64627	5
Cluster 3	R-RNO-5621481	C-type lectin receptors (CLRs)	1/107	87/6694	0.756110588339211	0.92304409485566	0.851033562632878	502902	1
Cluster 3	R-RNO-2132295	MHC class II antigen presentation	1/107	90/6694	0.767770787992216	0.933238630231918	0.860432779646449	25424	1
Cluster 3	R-RNO-5576891	Cardiac conduction	1/107	93/6694	0.778878483039862	0.938411033633107	0.865201662214922	171138	1
Cluster 3	R-RNO-69206	G1/S Transition	1/107	93/6694	0.778878483039862	0.938411033633107	0.865201662214922	307126	1
Cluster 3	R-RNO-381426	Regulation of Insulin-like Growth Factor (IGF) transport and uptake by Insulin-like Growth Factor Binding Proteins (IGFBPs)	1/107	95/6694	0.785989528434938	0.938411033633107	0.865201662214922	361676	1
Cluster 3	R-RNO-6807070	PTEN Regulation	1/107	95/6694	0.785989528434938	0.938411033633107	0.865201662214922	296988	1
Cluster 3	R-RNO-8980692	RHOA GTPase cycle	1/107	97/6694	0.792873958754949	0.938411033633107	0.865201662214922	25270	1
Cluster 3	R-RNO-194315	Signaling by Rho GTPases	6/107	485/6694	0.797541277094749	0.938411033633107	0.865201662214922	116547/94195/192207/25270/303175/64627	6
Cluster 3	R-RNO-5357801	Programmed Cell Death	1/107	101/6694	0.805991373511582	0.938411033633107	0.865201662214922	24888	1
Cluster 3	R-RNO-422475	Axon guidance	2/107	188/6694	0.808215235115295	0.938411033633107	0.865201662214922	310630/296789	2
Cluster 3	R-RNO-913531	Interferon Signaling	1/107	102/6694	0.809140004337346	0.938411033633107	0.865201662214922	29219	1
Cluster 3	R-RNO-9675108	Nervous system development	2/107	189/6694	0.810585732755803	0.938411033633107	0.865201662214922	310630/296789	2
Cluster 3	R-RNO-9716542	Signaling by Rho GTPases, Miro GTPases and RHOBTB3	6/107	496/6694	0.814819082548412	0.938411033633107	0.865201662214922	116547/94195/192207/25270/303175/64627	6
Cluster 3	R-RNO-114608	Platelet degranulation	1/107	104/6694	0.815286181702522	0.938411033633107	0.865201662214922	24614	1
Cluster 3	R-RNO-3858494	Beta-catenin independent WNT signaling	1/107	104/6694	0.815286181702522	0.938411033633107	0.865201662214922	140584	1
Cluster 3	R-RNO-76005	Response to elevated platelet cytosolic Ca2+	1/107	108/6694	0.826996342216784	0.947391057060528	0.873481116438785	24614	1
Cluster 3	R-RNO-3108232	SUMO E3 ligases SUMOylate target proteins	1/107	109/6694	0.829807060616846	0.947391057060528	0.873481116438785	64627	1
Cluster 3	R-RNO-2990846	SUMOylation	1/107	113/6694	0.84060464620934	0.954945143427815	0.880445876919262	64627	1
Cluster 3	R-RNO-72163	mRNA Splicing - Major Pathway	1/107	114/6694	0.843196243664985	0.954945143427815	0.880445876919262	295334	1
Cluster 3	R-RNO-199977	ER to Golgi Anterograde Transport	1/107	116/6694	0.848254857472163	0.956049615525662	0.881464184527206	252853	1
Cluster 3	R-RNO-71291	Metabolism of amino acids and derivatives	2/107	208/6694	0.850951962755111	0.956049615525662	0.881464184527206	25612/316342	2
Cluster 3	R-RNO-1640170	Cell Cycle	5/107	455/6694	0.861759930773426	0.960042473311154	0.885145542769149	307126/171103/300947/303175/64627	5
Cluster 3	R-RNO-69242	S Phase	1/107	125/6694	0.869089874669948	0.960042473311154	0.885145542769149	171103	1
Cluster 3	R-RNO-983168	Antigen processing: Ubiquitination & Proteasome degradation	2/107	219/6694	0.870616426153131	0.960042473311154	0.885145542769149	316628/296988	2
Cluster 3	R-RNO-5673001	RAF/MAP kinase cascade	2/107	220/6694	0.872281861269746	0.960042473311154	0.885145542769149	89807/24888	2
Cluster 3	R-RNO-72172	mRNA Splicing	1/107	127/6694	0.873320153812904	0.960042473311154	0.885145542769149	295334	1
Cluster 3	R-RNO-5684996	MAPK1/MAPK3 signaling	2/107	225/6694	0.88031989867277	0.960042473311154	0.885145542769149	89807/24888	2
Cluster 3	R-RNO-73894	DNA Repair	2/107	226/6694	0.881871002414289	0.960042473311154	0.885145542769149	303175/64627	2
Cluster 3	R-RNO-5689880	Ub-specific processing proteases	1/107	134/6694	0.887087240632197	0.960042473311154	0.885145542769149	171329	1
Cluster 3	R-RNO-1428517	The citric acid (TCA) cycle and respiratory electron transport	1/107	136/6694	0.890740911167369	0.960042473311154	0.885145542769149	89813	1
Cluster 3	R-RNO-397014	Muscle contraction	1/107	138/6694	0.894277424374731	0.960042473311154	0.885145542769149	171138	1
Cluster 3	R-RNO-418594	G alpha (i) signalling events	2/107	235/6694	0.895024933579809	0.960042473311154	0.885145542769149	24929/259224	2
Cluster 3	R-RNO-948021	Transport to the Golgi and subsequent modification	1/107	140/6694	0.897700502667925	0.960042473311154	0.885145542769149	252853	1
Cluster 3	R-RNO-69275	G2/M Transition	1/107	143/6694	0.902630284951134	0.960042473311154	0.885145542769149	171103	1
Cluster 3	R-RNO-453274	Mitotic G2-G2/M phases	1/107	144/6694	0.904220661918044	0.960042473311154	0.885145542769149	171103	1
Cluster 3	R-RNO-5683057	MAPK family signaling cascades	2/107	243/6694	0.905571978371514	0.960042473311154	0.885145542769149	89807/24888	2
Cluster 3	R-RNO-9709957	Sensory Perception	1/107	151/6694	0.914655308733713	0.966040438437855	0.890675581538448	300027	1
Cluster 3	R-RNO-983169	Class I MHC mediated antigen processing & presentation	2/107	257/6694	0.92170320243661	0.969851877190761	0.894189674005666	316628/296988	2
Cluster 3	R-RNO-1474244	Extracellular matrix organization	1/107	170/6694	0.937636477158506	0.981969607041747	0.905362049045582	25464	1
Cluster 3	R-RNO-8951664	Neddylation	1/107	176/6694	0.94352938699966	0.981969607041747	0.905362049045582	316628	1
Cluster 3	R-RNO-68886	M Phase	2/107	282/6694	0.944297179803209	0.981969607041747	0.905362049045582	303175/64627	2
Cluster 3	R-RNO-72203	Processing of Capped Intron-Containing Pre-mRNA	1/107	180/6694	0.947147989770763	0.981969607041747	0.905362049045582	295334	1
Cluster 3	R-RNO-5688426	Deubiquitination	1/107	193/6694	0.957394549968444	0.986762220446582	0.909780770624509	171329	1
Cluster 3	R-RNO-1257604	PIP3 activates AKT signaling	1/107	195/6694	0.958785601048861	0.986762220446582	0.909780770624509	296988	1
Cluster 3	R-RNO-9012999	RHO GTPase cycle	2/107	310/6694	0.962268122775923	0.986762220446582	0.909780770624509	192207/25270	2
Cluster 3	R-RNO-71387	Metabolism of carbohydrates	1/107	210/6694	0.967879316461732	0.988920171167422	0.911770370579892	114508	1
Cluster 3	R-RNO-9006925	Intracellular signaling by second messengers	1/107	218/6694	0.971884839130517	0.989427886768252	0.912238477162219	296988	1
Cluster 3	R-RNO-1280215	Cytokine Signaling in Immune system	2/107	341/6694	0.975705802214907	0.989744734620877	0.912530606388042	366518/29219	2
Cluster 3	R-RNO-5653656	Vesicle-mediated transport	3/107	461/6694	0.981364498160508	0.991916804592342	0.91453322409223	252853/360504/25632	3
Cluster 3	R-RNO-388396	GPCR downstream signalling	2/107	420/6694	0.992373355176724	0.999461736285129	0.921489544092672	24929/259224	2
Cluster 3	R-RNO-199991	Membrane Trafficking	1/107	439/6694	0.999336497649942	0.999591146618865	0.921608858584769	252853	1
Cluster 3	R-RNO-8953854	Metabolism of RNA	1/107	467/6694	0.999591146618865	0.999591146618865	0.921608858584769	295334	1
Cluster 4	R-RNO-114508	Effects of PIP2 hydrolysis	4/105	20/6694	0.000228252225369515	0.0666515283275022	0.0615820093440047	81749/54248/497978/140866	4
Cluster 4	R-RNO-71387	Metabolism of carbohydrates	11/105	210/6694	0.000417877920548603	0.0666515283275022	0.0615820093440047	362282/686081/24362/25615/294103/301525/294321/295934/81682/25059/25438	11
Cluster 4	R-RNO-70263	Gluconeogenesis	4/105	28/6694	0.000875909403199062	0.0931383665401669	0.0860542571563991	362282/24362/294321/25438	4
Cluster 4	R-RNO-975634	Retinoid metabolism and transport	4/105	36/6694	0.00228899777486856	0.179976458636735	0.166287439096802	25703/25615/191574/171516	4
Cluster 4	R-RNO-70326	Glucose metabolism	5/105	64/6694	0.00315917032550806	0.179976458636735	0.166287439096802	362282/24362/294321/25059/25438	5
Cluster 4	R-RNO-6806667	Metabolism of fat-soluble vitamins	4/105	40/6694	0.00338513715304204	0.179976458636735	0.166287439096802	25703/25615/191574/171516	4
Cluster 4	R-RNO-1474244	Extracellular matrix organization	8/105	170/6694	0.00505204209801144	0.21080086988493	0.194767343896322	29650/25615/65164/81682/298069/24791/29345/60379	8
Cluster 4	R-RNO-2173782	Binding and Uptake of Ligands by Scavenger Receptors	3/105	23/6694	0.00528654219147161	0.21080086988493	0.194767343896322	64202/362862/24791	3
Cluster 4	R-RNO-5173214	O-glycosylation of TSR domain-containing proteins	3/105	24/6694	0.00597361776553414	0.211731563022821	0.195627248461937	294809/308787/171569	3
Cluster 4	R-RNO-1638074	Keratan sulfate/keratin metabolism	3/105	29/6694	0.0101910133619949	0.299920032187273	0.277108097714689	301525/295934/81682	3
Cluster 4	R-RNO-8957275	Post-translational protein phosphorylation	5/105	85/6694	0.0104975785998449	0.299920032187273	0.277108097714689	29650/25615/406161/362862/500221	5
Cluster 4	R-RNO-109582	Hemostasis	13/105	412/6694	0.0118392386482038	0.299920032187273	0.277108097714689	25505/25615/361512/294962/81749/54248/497978/83580/140866/64188/24791/29600/25150	13
Cluster 4	R-RNO-9757110	Prednisone ADME	2/105	11/6694	0.0122224464527729	0.299920032187273	0.277108097714689	191574/171516	2
Cluster 4	R-RNO-193807	Synthesis of bile acids and bile salts via 27-hydroxycholesterol	2/105	12/6694	0.0145180603626211	0.308976489987738	0.285475720826816	191574/171516	2
Cluster 4	R-RNO-381426	Regulation of Insulin-like Growth Factor (IGF) transport and uptake by Insulin-like Growth Factor Binding Proteins (IGFBPs)	5/105	95/6694	0.0164074738416926	0.308976489987738	0.285475720826816	29650/25615/406161/362862/500221	5
Cluster 4	R-RNO-2022857	Keratan sulfate degradation	2/105	13/6694	0.0169837637034104	0.308976489987738	0.285475720826816	301525/81682	2
Cluster 4	R-RNO-2029481	FCGR activation	2/105	13/6694	0.0169837637034104	0.308976489987738	0.285475720826816	25300/25150	2
Cluster 4	R-RNO-1630316	Glycosaminoglycan metabolism	5/105	97/6694	0.0178094569472093	0.308976489987738	0.285475720826816	25615/294103/301525/295934/81682	5
Cluster 4	R-RNO-1650814	Collagen biosynthesis and modifying enzymes	3/105	36/6694	0.0184029884318716	0.308976489987738	0.285475720826816	298069/29345/60379	3
Cluster 4	R-RNO-418038	Nucleotide-like (purinergic) receptors	2/105	15/6694	0.0224023943296994	0.357318189558706	0.330140548016623	29597/25369	2
Cluster 4	R-RNO-2024096	HS-GAG degradation	2/105	17/6694	0.0284336022937612	0.374122255592629	0.345666495845359	25615/301525	2
Cluster 4	R-RNO-9012852	Signaling by NOTCH3	2/105	17/6694	0.0284336022937612	0.374122255592629	0.345666495845359	29650/311332	2
Cluster 4	R-RNO-9013507	NOTCH3 Activation and Transmission of Signal to the Nucleus	2/105	17/6694	0.0284336022937612	0.374122255592629	0.345666495845359	29650/311332	2
Cluster 4	R-RNO-388396	GPCR downstream signalling	12/105	420/6694	0.0308696955801219	0.374122255592629	0.345666495845359	59075/294962/29597/81749/54248/497978/140866/690448/498335/83518/58812/60628	12
Cluster 4	R-RNO-156584	Cytosolic sulfonation of small molecules	2/105	18/6694	0.0316655200658338	0.374122255592629	0.345666495845359	294103/288617	2
Cluster 4	R-RNO-193368	Synthesis of bile acids and bile salts via 7alpha-hydroxycholesterol	2/105	18/6694	0.0316655200658338	0.374122255592629	0.345666495845359	191574/171516	2
Cluster 4	R-RNO-8948216	Collagen chain trimerization	2/105	18/6694	0.0316655200658338	0.374122255592629	0.345666495845359	298069/60379	2
Cluster 4	R-RNO-1474228	Degradation of the extracellular matrix	4/105	78/6694	0.0336623981839768	0.383510893596022	0.354341033515546	29650/65164/298069/60379	4
Cluster 4	R-RNO-5683826	Surfactant metabolism	2/105	19/6694	0.0350347541905738	0.38415864086992	0.354939513095455	29597/25369	2
Cluster 4	R-RNO-1474290	Collagen formation	3/105	47/6694	0.0369518709162575	0.38415864086992	0.354939513095455	298069/29345/60379	3
Cluster 4	R-RNO-2187338	Visual phototransduction	4/105	81/6694	0.0379040427059601	0.38415864086992	0.354939513095455	25703/25615/191574/171516	4
Cluster 4	R-RNO-375165	NCAM signaling for neurite out-growth	2/105	20/6694	0.0385362899932208	0.38415864086992	0.354939513095455	25150/60379	2
Cluster 4	R-RNO-373080	Class B/2 (Secretin family receptors)	3/105	49/6694	0.0410610815486851	0.384305987115636	0.355075652177456	294962/316137/81779	3
Cluster 4	R-RNO-2029485	Role of phospholipids in phagocytosis	2/105	21/6694	0.0421652336960729	0.384305987115636	0.355075652177456	25300/360426	2
Cluster 4	R-RNO-3000171	Non-integrin membrane-ECM interactions	2/105	21/6694	0.0421652336960729	0.384305987115636	0.355075652177456	25615/60379	2
Cluster 4	R-RNO-2022854	Keratan sulfate biosynthesis	2/105	22/6694	0.0459168099187802	0.389827683988573	0.360177368476491	295934/81682	2
Cluster 4	R-RNO-500792	GPCR ligand binding	10/105	350/6694	0.0470832976365211	0.389827683988573	0.360177368476491	294962/29597/25369/690448/498335/83518/58812/316137/60628/81779	10
Cluster 4	R-RNO-192105	Synthesis of bile acids and bile salts	2/105	23/6694	0.0497863592261429	0.389827683988573	0.360177368476491	191574/171516	2
Cluster 4	R-RNO-8963899	Plasma lipoprotein remodeling	2/105	23/6694	0.0497863592261429	0.389827683988573	0.360177368476491	100361444/25507	2
Cluster 4	R-RNO-76002	Platelet activation, signaling and aggregation	7/105	214/6694	0.050427474242128	0.389827683988573	0.360177368476491	294962/81749/54248/497978/140866/24791/25150	7
Cluster 4	R-RNO-1296071	Potassium Channels	4/105	89/6694	0.0506537424246498	0.389827683988573	0.360177368476491	114244/294962/65195/50599	4
Cluster 4	R-RNO-1296041	Activation of G protein gated Potassium channels	2/105	24/6694	0.0537693357225618	0.389827683988573	0.360177368476491	294962/50599	2
Cluster 4	R-RNO-1296059	G protein gated Potassium channels	2/105	24/6694	0.0537693357225618	0.389827683988573	0.360177368476491	294962/50599	2
Cluster 4	R-RNO-997272	Inhibition of voltage gated Ca2+ channels via Gbeta/gamma subunits	2/105	24/6694	0.0537693357225618	0.389827683988573	0.360177368476491	294962/50599	2
Cluster 4	R-RNO-157118	Signaling by NOTCH	2/105	26/6694	0.0620579402847343	0.437030340262023	0.403789788065885	29650/311332	2
Cluster 4	R-RNO-416476	G alpha (q) signalling events	6/105	180/6694	0.063020049065997	0.437030340262023	0.403789788065885	294962/29597/81749/54248/497978/140866	6
Cluster 4	R-RNO-418360	Platelet calcium homeostasis	2/105	27/6694	0.0663550232437778	0.444080023030653	0.410303271567671	25505/29600	2
Cluster 4	R-RNO-196854	Metabolism of vitamins and cofactors	5/105	139/6694	0.0668208185124494	0.444080023030653	0.410303271567671	25703/25615/191574/300691/171516	5
Cluster 4	R-RNO-2029480	Fcgamma receptor (FCGR) dependent phagocytosis	3/105	61/6694	0.0702287425949384	0.451375038782806	0.417043428012492	25300/360426/25150	3
Cluster 4	R-RNO-420092	Glucagon-type ligand receptors	2/105	28/6694	0.0707484386806906	0.451375038782806	0.417043428012492	294962/81779	2
Cluster 4	R-RNO-1296065	Inwardly rectifying K+ channels	2/105	29/6694	0.0752341738894829	0.456241530391536	0.42153977399647	294962/50599	2
Cluster 4	R-RNO-3000178	ECM proteoglycans	2/105	29/6694	0.0752341738894829	0.456241530391536	0.42153977399647	24791/60379	2
Cluster 4	R-RNO-166520	Signaling by NTRKs	3/105	63/6694	0.0758018843597223	0.456241530391536	0.42153977399647	310738/25507/25150	3
Cluster 4	R-RNO-1433557	Signaling by SCF-KIT	2/105	30/6694	0.0798083162041477	0.462888233984057	0.427680928940887	363616/25150	2
Cluster 4	R-RNO-2022090	Assembly of collagen fibrils and other multimeric structures	2/105	30/6694	0.0798083162041477	0.462888233984057	0.427680928940887	298069/60379	2
Cluster 4	R-RNO-9709957	Sensory Perception	5/105	151/6694	0.0880757044458801	0.499244285234558	0.461271736893833	25703/25615/191574/171516/690448	5
Cluster 4	R-RNO-3928662	EPHB-mediated forward signaling	2/105	32/6694	0.0892066591171466	0.499244285234558	0.461271736893833	25615/25150	2
Cluster 4	R-RNO-1500931	Cell-Cell communication	3/105	69/6694	0.0936387131091879	0.508364433258097	0.469698205947095	362650/361598/25150	3
Cluster 4	R-RNO-194068	Bile acid and bile salt metabolism	2/105	33/6694	0.0940235158690524	0.508364433258097	0.469698205947095	191574/171516	2
Cluster 4	R-RNO-202733	Cell surface interactions at the vascular wall	3/105	70/6694	0.0967669301644369	0.508928936796056	0.47021977331429	25615/83580/25150	3
Cluster 4	R-RNO-1442490	Collagen degradation	2/105	34/6694	0.0989140880293275	0.508928936796056	0.47021977331429	298069/60379	2
Cluster 4	R-RNO-425397	Transport of vitamins, nucleosides, and related molecules	2/105	34/6694	0.0989140880293275	0.508928936796056	0.47021977331429	140860/84511	2
Cluster 4	R-RNO-211859	Biological oxidations	5/105	158/6694	0.10193172382274	0.509786206712278	0.471011839232595	294103/300691/25750/288617/304078	5
Cluster 4	R-RNO-5173105	O-linked glycosylation	3/105	72/6694	0.103149860046526	0.509786206712278	0.471011839232595	294809/308787/171569	3
Cluster 4	R-RNO-1660662	Glycosphingolipid metabolism	2/105	35/6694	0.103874932402188	0.509786206712278	0.471011839232595	301525/83626	2
Cluster 4	R-RNO-977444	GABA B receptor activation	2/105	36/6694	0.108902693812207	0.518506855613344	0.479069195089049	294962/50599	2
Cluster 4	R-RNO-991365	Activation of GABAB receptors	2/105	36/6694	0.108902693812207	0.518506855613344	0.479069195089049	294962/50599	2
Cluster 4	R-RNO-69231	Cyclin D associated events in G1	2/105	38/6694	0.119145975957432	0.526660603841037	0.486602768769148	64033/24708	2
Cluster 4	R-RNO-69236	G1 Phase	2/105	38/6694	0.119145975957432	0.526660603841037	0.486602768769148	64033/24708	2
Cluster 4	R-RNO-936837	Ion transport by P-type ATPases	2/105	38/6694	0.119145975957432	0.526660603841037	0.486602768769148	306600/29600	2
Cluster 4	R-RNO-9748784	Drug ADME	3/105	78/6694	0.123254881526988	0.526660603841037	0.486602768769148	140860/191574/171516	3
Cluster 4	R-RNO-432722	Golgi Associated Vesicle Biogenesis	2/105	40/6694	0.129618783291106	0.526660603841037	0.486602768769148	81917/302671	2
Cluster 4	R-RNO-156580	Phase II - Conjugation of compounds	3/105	80/6694	0.130254281784448	0.526660603841037	0.486602768769148	294103/300691/288617	3
Cluster 4	R-RNO-1638091	Heparan sulfate/heparin (HS-GAG) metabolism	2/105	42/6694	0.140297256959333	0.526660603841037	0.486602768769148	25615/301525	2
Cluster 4	R-RNO-1433559	Regulation of KIT signaling	1/105	10/6694	0.146327234560426	0.526660603841037	0.486602768769148	25150	1
Cluster 4	R-RNO-202430	Translocation of ZAP-70 to Immunological synapse	1/105	10/6694	0.146327234560426	0.526660603841037	0.486602768769148	25300	1
Cluster 4	R-RNO-210990	PECAM1 interactions	1/105	10/6694	0.146327234560426	0.526660603841037	0.486602768769148	25150	1
Cluster 4	R-RNO-3000170	Syndecan interactions	1/105	10/6694	0.146327234560426	0.526660603841037	0.486602768769148	25615	1
Cluster 4	R-RNO-389359	CD28 dependent Vav1 pathway	1/105	10/6694	0.146327234560426	0.526660603841037	0.486602768769148	25150	1
Cluster 4	R-RNO-9037629	Lewis blood group biosynthesis	1/105	10/6694	0.146327234560426	0.526660603841037	0.486602768769148	686081	1
Cluster 4	R-RNO-380108	Chemokine receptors bind chemokines	2/105	44/6694	0.151158775603028	0.526660603841037	0.486602768769148	498335/60628	2
Cluster 4	R-RNO-216083	Integrin cell surface interactions	2/105	45/6694	0.156651432978577	0.526660603841037	0.486602768769148	81682/60379	2
Cluster 4	R-RNO-169893	Prolonged ERK activation events	1/105	11/6694	0.159737713371191	0.526660603841037	0.486602768769148	310738	1
Cluster 4	R-RNO-197264	Nicotinamide salvaging	1/105	11/6694	0.159737713371191	0.526660603841037	0.486602768769148	300691	1
Cluster 4	R-RNO-203615	eNOS activation	1/105	11/6694	0.159737713371191	0.526660603841037	0.486602768769148	170520	1
Cluster 4	R-RNO-209560	NF-kB is activated and signals survival	1/105	11/6694	0.159737713371191	0.526660603841037	0.486602768769148	310738	1
Cluster 4	R-RNO-417957	P2Y receptors	1/105	11/6694	0.159737713371191	0.526660603841037	0.486602768769148	29597	1
Cluster 4	R-RNO-5357769	Caspase activation via extrinsic apoptotic signalling pathway	1/105	11/6694	0.159737713371191	0.526660603841037	0.486602768769148	246097	1
Cluster 4	R-RNO-418594	G alpha (i) signalling events	6/105	235/6694	0.163030889347893	0.526660603841037	0.486602768769148	294962/690448/498335/83518/58812/60628	6
Cluster 4	R-RNO-397014	Muscle contraction	4/105	138/6694	0.170705442024114	0.526660603841037	0.486602768769148	65195/140727/288057/29600	4
Cluster 4	R-RNO-5676594	TNF receptor superfamily (TNFSF) members mediating non-canonical NF-kB pathway	1/105	12/6694	0.172939500008334	0.526660603841037	0.486602768769148	360548	1
Cluster 4	R-RNO-6785807	Interleukin-4 and Interleukin-13 signaling	1/105	12/6694	0.172939500008334	0.526660603841037	0.486602768769148	362862	1
Cluster 4	R-RNO-8935690	Digestion	1/105	12/6694	0.172939500008334	0.526660603841037	0.486602768769148	289032	1
Cluster 4	R-RNO-9033658	Blood group systems biosynthesis	1/105	12/6694	0.172939500008334	0.526660603841037	0.486602768769148	686081	1
Cluster 4	R-RNO-5576891	Cardiac conduction	3/105	93/6694	0.178831843800585	0.526660603841037	0.486602768769148	65195/140727/29600	3
Cluster 4	R-RNO-388841	Costimulation by the CD28 family	2/105	50/6694	0.184632857365672	0.526660603841037	0.486602768769148	25300/25150	2
Cluster 4	R-RNO-70171	Glycolysis	2/105	50/6694	0.184632857365672	0.526660603841037	0.486602768769148	25059/25438	2
Cluster 4	R-RNO-977443	GABA receptor activation	2/105	50/6694	0.184632857365672	0.526660603841037	0.486602768769148	294962/50599	2
Cluster 4	R-RNO-139853	Elevation of cytosolic Ca2+ levels	1/105	13/6694	0.185935811367078	0.526660603841037	0.486602768769148	25505	1
Cluster 4	R-RNO-140875	Common Pathway of Fibrin Clot Formation	1/105	13/6694	0.185935811367078	0.526660603841037	0.486602768769148	83580	1
Cluster 4	R-RNO-156581	Methylation	1/105	13/6694	0.185935811367078	0.526660603841037	0.486602768769148	300691	1
Cluster 4	R-RNO-189200	Cellular hexose transport	1/105	13/6694	0.185935811367078	0.526660603841037	0.486602768769148	501925	1
Cluster 4	R-RNO-202427	Phosphorylation of CD3 and TCR zeta chains	1/105	13/6694	0.185935811367078	0.526660603841037	0.486602768769148	25300	1
Cluster 4	R-RNO-209543	p75NTR recruits signalling complexes	1/105	13/6694	0.185935811367078	0.526660603841037	0.486602768769148	310738	1
Cluster 4	R-RNO-2559584	Formation of Senescence-Associated Heterochromatin Foci (SAHF)	1/105	13/6694	0.185935811367078	0.526660603841037	0.486602768769148	24708	1
Cluster 4	R-RNO-399954	Sema3A PAK dependent Axon repulsion	1/105	13/6694	0.185935811367078	0.526660603841037	0.486602768769148	25150	1
Cluster 4	R-RNO-449836	Other interleukin signaling	1/105	13/6694	0.185935811367078	0.526660603841037	0.486602768769148	116996	1
Cluster 4	R-RNO-5621575	CD209 (DC-SIGN) signaling	1/105	13/6694	0.185935811367078	0.526660603841037	0.486602768769148	25150	1
Cluster 4	R-RNO-425407	SLC-mediated transmembrane transport	5/105	194/6694	0.188245375008448	0.526660603841037	0.486602768769148	287532/140860/246280/84511/501925	5
Cluster 4	R-RNO-174824	Plasma lipoprotein assembly, remodeling, and clearance	2/105	51/6694	0.190316181429299	0.526660603841037	0.486602768769148	100361444/25507	2
Cluster 4	R-RNO-418346	Platelet homeostasis	2/105	52/6694	0.196023289387096	0.526660603841037	0.486602768769148	25505/29600	2
Cluster 4	R-RNO-1369062	ABC transporters in lipid homeostasis	1/105	14/6694	0.198729815229742	0.526660603841037	0.486602768769148	79248	1
Cluster 4	R-RNO-193639	p75NTR signals via NF-kB	1/105	14/6694	0.198729815229742	0.526660603841037	0.486602768769148	310738	1
Cluster 4	R-RNO-202131	Metabolism of nitric oxide: NOS3 activation and regulation	1/105	14/6694	0.198729815229742	0.526660603841037	0.486602768769148	170520	1
Cluster 4	R-RNO-205043	NRIF signals cell death from the nucleus	1/105	14/6694	0.198729815229742	0.526660603841037	0.486602768769148	310738	1
Cluster 4	R-RNO-2559585	Oncogene Induced Senescence	1/105	14/6694	0.198729815229742	0.526660603841037	0.486602768769148	24356	1
Cluster 4	R-RNO-389948	PD-1 signaling	1/105	14/6694	0.198729815229742	0.526660603841037	0.486602768769148	25300	1
Cluster 4	R-RNO-418359	Reduction of cytosolic Ca++ levels	1/105	14/6694	0.198729815229742	0.526660603841037	0.486602768769148	29600	1
Cluster 4	R-RNO-532668	N-glycan trimming in the ER and Calnexin/Calreticulin cycle	1/105	14/6694	0.198729815229742	0.526660603841037	0.486602768769148	64202	1
Cluster 4	R-RNO-5576893	Phase 2 - plateau phase	1/105	14/6694	0.198729815229742	0.526660603841037	0.486602768769148	140727	1
Cluster 4	R-RNO-199992	trans-Golgi Network Vesicle Budding	2/105	54/6694	0.207500446637428	0.526660603841037	0.486602768769148	81917/302671	2
Cluster 4	R-RNO-189483	Heme degradation	1/105	15/6694	0.211324631008316	0.526660603841037	0.486602768769148	140860	1
Cluster 4	R-RNO-2730905	Role of LAT2/NTAL/LAB on calcium mobilization	1/105	15/6694	0.211324631008316	0.526660603841037	0.486602768769148	25316	1
Cluster 4	R-RNO-373752	Netrin-1 signaling	1/105	15/6694	0.211324631008316	0.526660603841037	0.486602768769148	25150	1
Cluster 4	R-RNO-389513	CTLA4 inhibitory signaling	1/105	15/6694	0.211324631008316	0.526660603841037	0.486602768769148	25150	1
Cluster 4	R-RNO-399956	CRMPs in Sema3A signaling	1/105	15/6694	0.211324631008316	0.526660603841037	0.486602768769148	25150	1
Cluster 4	R-RNO-8963743	Digestion and absorption	1/105	15/6694	0.211324631008316	0.526660603841037	0.486602768769148	289032	1
Cluster 4	R-RNO-9013418	RHOBTB2 GTPase cycle	1/105	15/6694	0.211324631008316	0.526660603841037	0.486602768769148	306004	1
Cluster 4	R-RNO-166663	Initial triggering of complement	1/105	16/6694	0.22372333047592	0.536599567081341	0.495785773907855	406161	1
Cluster 4	R-RNO-3928663	EPHA-mediated growth cone collapse	1/105	16/6694	0.22372333047592	0.536599567081341	0.495785773907855	25150	1
Cluster 4	R-RNO-446353	Cell-extracellular matrix interactions	1/105	16/6694	0.22372333047592	0.536599567081341	0.495785773907855	362650	1
Cluster 4	R-RNO-8874081	MET activates PTK2 signaling	1/105	16/6694	0.22372333047592	0.536599567081341	0.495785773907855	60379	1
Cluster 4	R-RNO-912631	Regulation of signaling by CBL	1/105	16/6694	0.22372333047592	0.536599567081341	0.495785773907855	25150	1
Cluster 4	R-RNO-375276	Peptide ligand-binding receptors	4/105	156/6694	0.228772991581132	0.54461630085359	0.503192754459677	498335/83518/58812/60628	4
Cluster 4	R-RNO-3928664	Ephrin signaling	1/105	17/6694	0.235928938487305	0.550609015122324	0.508729662544962	25150	1
Cluster 4	R-RNO-8964616	G beta:gamma signalling through CDC42	1/105	17/6694	0.235928938487305	0.550609015122324	0.508729662544962	294962	1
Cluster 4	R-RNO-2682334	EPH-Ephrin signaling	2/105	59/6694	0.23646844850081	0.550609015122324	0.508729662544962	25615/25150	2
Cluster 4	R-RNO-2453902	The canonical retinoid cycle in rods (twilight vision)	1/105	18/6694	0.247944433688568	0.553610507780022	0.511502861502743	25703	1
Cluster 4	R-RNO-2871837	FCERI mediated NF-kB activation	1/105	18/6694	0.247944433688568	0.553610507780022	0.511502861502743	25316	1
Cluster 4	R-RNO-5627123	RHO GTPases activate PAKs	1/105	18/6694	0.247944433688568	0.553610507780022	0.511502861502743	288057	1
Cluster 4	R-RNO-6814122	Cooperation of PDCL (PhLP1) and TRiC/CCT in G-protein beta folding	1/105	18/6694	0.247944433688568	0.553610507780022	0.511502861502743	294962	1
Cluster 4	R-RNO-428157	Sphingolipid metabolism	2/105	61/6694	0.248127160879349	0.553610507780022	0.511502861502743	301525/83626	2
Cluster 4	R-RNO-373076	Class A/1 (Rhodopsin-like receptors)	6/105	271/6694	0.251541250054638	0.553610507780022	0.511502861502743	29597/25369/498335/83518/58812/60628	6
Cluster 4	R-RNO-1482788	Acyl chain remodelling of PC	1/105	19/6694	0.259772749216234	0.553610507780022	0.511502861502743	360426	1
Cluster 4	R-RNO-202040	G-protein activation	1/105	19/6694	0.259772749216234	0.553610507780022	0.511502861502743	294962	1
Cluster 4	R-RNO-202433	Generation of second messenger molecules	1/105	19/6694	0.259772749216234	0.553610507780022	0.511502861502743	25300	1
Cluster 4	R-RNO-390466	Chaperonin-mediated protein folding	1/105	19/6694	0.259772749216234	0.553610507780022	0.511502861502743	294962	1
Cluster 4	R-RNO-391251	Protein folding	1/105	19/6694	0.259772749216234	0.553610507780022	0.511502861502743	294962	1
Cluster 4	R-RNO-392170	ADP signalling through P2Y purinoceptor 12	1/105	19/6694	0.259772749216234	0.553610507780022	0.511502861502743	294962	1
Cluster 4	R-RNO-449147	Signaling by Interleukins	4/105	167/6694	0.266466614878633	0.553610507780022	0.511502861502743	308977/362862/25150/116996	4
Cluster 4	R-RNO-1236974	ER-Phagosome pathway	1/105	20/6694	0.271416773385866	0.553610507780022	0.511502861502743	64202	1
Cluster 4	R-RNO-389357	CD28 dependent PI3K/Akt signaling	1/105	20/6694	0.271416773385866	0.553610507780022	0.511502861502743	25150	1
Cluster 4	R-RNO-400042	Adrenaline,noradrenaline inhibits insulin secretion	1/105	20/6694	0.271416773385866	0.553610507780022	0.511502861502743	294962	1
Cluster 4	R-RNO-5223345	Miscellaneous transport and binding events	1/105	20/6694	0.271416773385866	0.553610507780022	0.511502861502743	305135	1
Cluster 4	R-RNO-9717207	Sensory perception of sweet, bitter, and umami (glutamate) taste	1/105	20/6694	0.271416773385866	0.553610507780022	0.511502861502743	690448	1
Cluster 4	R-RNO-163685	Integration of energy metabolism	2/105	65/6694	0.271493835659337	0.553610507780022	0.511502861502743	246253/294962	2
Cluster 4	R-RNO-1169408	ISG15 antiviral mechanism	1/105	21/6694	0.282879350370356	0.553610507780022	0.511502861502743	306204	1
Cluster 4	R-RNO-1482839	Acyl chain remodelling of PE	1/105	21/6694	0.282879350370356	0.553610507780022	0.511502861502743	360426	1
Cluster 4	R-RNO-187687	Signalling to ERKs	1/105	21/6694	0.282879350370356	0.553610507780022	0.511502861502743	310738	1
Cluster 4	R-RNO-196807	Nicotinate metabolism	1/105	21/6694	0.282879350370356	0.553610507780022	0.511502861502743	300691	1
Cluster 4	R-RNO-1971475	A tetrasaccharide linker sequence is required for GAG synthesis	1/105	21/6694	0.282879350370356	0.553610507780022	0.511502861502743	25615	1
Cluster 4	R-RNO-418555	G alpha (s) signalling events	1/105	21/6694	0.282879350370356	0.553610507780022	0.511502861502743	59075	1
Cluster 4	R-RNO-428930	Thromboxane signalling through TP receptor	1/105	21/6694	0.282879350370356	0.553610507780022	0.511502861502743	294962	1
Cluster 4	R-RNO-392451	G beta:gamma signalling through PI3Kgamma	1/105	22/6694	0.29416328086805	0.568715676344897	0.525459130099229	294962	1
Cluster 4	R-RNO-9749641	Aspirin ADME	1/105	22/6694	0.29416328086805	0.568715676344897	0.525459130099229	140860	1
Cluster 4	R-RNO-189445	Metabolism of porphyrins	1/105	23/6694	0.305271322760864	0.569482760004186	0.526167869332361	140860	1
Cluster 4	R-RNO-2424491	DAP12 signaling	1/105	23/6694	0.305271322760864	0.569482760004186	0.526167869332361	25150	1
Cluster 4	R-RNO-2871809	FCERI mediated Ca+2 mobilization	1/105	23/6694	0.305271322760864	0.569482760004186	0.526167869332361	25316	1
Cluster 4	R-RNO-8875878	MET promotes cell motility	1/105	23/6694	0.305271322760864	0.569482760004186	0.526167869332361	60379	1
Cluster 4	R-RNO-9706574	RHOBTB GTPase Cycle	1/105	23/6694	0.305271322760864	0.569482760004186	0.526167869332361	306004	1
Cluster 4	R-RNO-9717189	Sensory perception of taste	1/105	23/6694	0.305271322760864	0.569482760004186	0.526167869332361	690448	1
Cluster 4	R-RNO-6798695	Neutrophil degranulation	8/105	408/6694	0.309029072087427	0.573123722569585	0.529531900080791	246250/25505/29650/289032/246280/306600/81641/361598	8
Cluster 4	R-RNO-211945	Phase I - Functionalization of compounds	2/105	72/6694	0.312300890242307	0.573123722569585	0.529531900080791	25750/304078	2
Cluster 4	R-RNO-2022928	HS-GAG biosynthesis	1/105	24/6694	0.31620619176253	0.573123722569585	0.529531900080791	25615	1
Cluster 4	R-RNO-5213460	RIPK1-mediated regulated necrosis	1/105	24/6694	0.31620619176253	0.573123722569585	0.529531900080791	246097	1
Cluster 4	R-RNO-5675482	Regulation of necroptotic cell death	1/105	24/6694	0.31620619176253	0.573123722569585	0.529531900080791	246097	1
Cluster 4	R-RNO-140877	Formation of Fibrin Clot (Clotting Cascade)	1/105	25/6694	0.326970562057122	0.575188898970955	0.531439999049224	83580	1
Cluster 4	R-RNO-381676	Glucagon-like Peptide-1 (GLP1) regulates insulin secretion	1/105	25/6694	0.326970562057122	0.575188898970955	0.531439999049224	294962	1
Cluster 4	R-RNO-397795	G-protein beta:gamma signalling	1/105	25/6694	0.326970562057122	0.575188898970955	0.531439999049224	294962	1
Cluster 4	R-RNO-456926	Thrombin signalling through proteinase activated receptors (PARs)	1/105	25/6694	0.326970562057122	0.575188898970955	0.531439999049224	294962	1
Cluster 4	R-RNO-202424	Downstream TCR signaling	1/105	26/6694	0.337567066928018	0.575188898970955	0.531439999049224	25300	1
Cluster 4	R-RNO-3769402	Deactivation of the beta-catenin transactivating complex	1/105	26/6694	0.337567066928018	0.575188898970955	0.531439999049224	290317	1
Cluster 4	R-RNO-418597	G alpha (z) signalling events	1/105	26/6694	0.337567066928018	0.575188898970955	0.531439999049224	294962	1
Cluster 4	R-RNO-432040	Vasopressin regulates renal water homeostasis via Aquaporins	1/105	26/6694	0.337567066928018	0.575188898970955	0.531439999049224	294962	1
Cluster 4	R-RNO-977606	Regulation of Complement cascade	1/105	26/6694	0.337567066928018	0.575188898970955	0.531439999049224	406161	1
Cluster 4	R-RNO-9840310	Glycosphingolipid catabolism	1/105	26/6694	0.337567066928018	0.575188898970955	0.531439999049224	301525	1
Cluster 4	R-RNO-422475	Axon guidance	4/105	188/6694	0.34099659235399	0.575188898970955	0.531439999049224	25615/84422/25150/60379	4
Cluster 4	R-RNO-9675108	Nervous system development	4/105	189/6694	0.344587365723226	0.575188898970955	0.531439999049224	25615/84422/25150/60379	4
Cluster 4	R-RNO-352230	Amino acid transport across the plasma membrane	1/105	27/6694	0.347998299377411	0.575188898970955	0.531439999049224	287532	1
Cluster 4	R-RNO-445355	Smooth Muscle Contraction	1/105	27/6694	0.347998299377411	0.575188898970955	0.531439999049224	288057	1
Cluster 4	R-RNO-451927	Interleukin-2 family signaling	1/105	27/6694	0.347998299377411	0.575188898970955	0.531439999049224	308977	1
Cluster 4	R-RNO-9013424	RHOV GTPase cycle	1/105	27/6694	0.347998299377411	0.575188898970955	0.531439999049224	361598	1
Cluster 4	R-RNO-983170	Antigen Presentation: Folding, assembly and peptide loading of class I MHC	1/105	27/6694	0.347998299377411	0.575188898970955	0.531439999049224	64202	1
Cluster 4	R-RNO-3299685	Detoxification of Reactive Oxygen Species	1/105	28/6694	0.35826681273655	0.577207642742219	0.533305197056002	298376	1
Cluster 4	R-RNO-389356	CD28 co-stimulation	1/105	28/6694	0.35826681273655	0.577207642742219	0.533305197056002	25150	1
Cluster 4	R-RNO-392518	Signal amplification	1/105	28/6694	0.35826681273655	0.577207642742219	0.533305197056002	294962	1
Cluster 4	R-RNO-432720	Lysosome Vesicle Biogenesis	1/105	28/6694	0.35826681273655	0.577207642742219	0.533305197056002	302671	1
Cluster 4	R-RNO-9013420	RHOU GTPase cycle	1/105	28/6694	0.35826681273655	0.577207642742219	0.533305197056002	361598	1
Cluster 4	R-RNO-2871796	FCERI mediated MAPK activation	1/105	29/6694	0.368375121266802	0.587558318420549	0.542868599761603	25316	1
Cluster 4	R-RNO-5626467	RHO GTPases activate IQGAPs	1/105	29/6694	0.368375121266802	0.587558318420549	0.542868599761603	361598	1
Cluster 4	R-RNO-114604	GPVI-mediated activation cascade	1/105	30/6694	0.378325700751721	0.59451181546699	0.549293213432626	25150	1
Cluster 4	R-RNO-3928665	EPH-ephrin mediated repulsion of cells	1/105	30/6694	0.378325700751721	0.59451181546699	0.549293213432626	25150	1
Cluster 4	R-RNO-420499	Class C/3 (Metabotropic glutamate/pheromone receptors)	1/105	30/6694	0.378325700751721	0.59451181546699	0.549293213432626	690448	1
Cluster 4	R-RNO-166658	Complement cascade	1/105	32/6694	0.397763386820957	0.607112537779355	0.560935524099058	406161	1
Cluster 4	R-RNO-445717	Aquaporin-mediated transport	1/105	32/6694	0.397763386820957	0.607112537779355	0.560935524099058	294962	1
Cluster 4	R-RNO-512988	Interleukin-3, Interleukin-5 and GM-CSF signaling	1/105	32/6694	0.397763386820957	0.607112537779355	0.560935524099058	25150	1
Cluster 4	R-RNO-5674135	MAP2K and MAPK activation	1/105	32/6694	0.397763386820957	0.607112537779355	0.560935524099058	361598	1
Cluster 4	R-RNO-8853659	RET signaling	1/105	32/6694	0.397763386820957	0.607112537779355	0.560935524099058	84422	1
Cluster 4	R-RNO-8854214	TBC/RABGAPs	1/105	32/6694	0.397763386820957	0.607112537779355	0.560935524099058	501854	1
Cluster 4	R-RNO-425393	Transport of inorganic cations/anions and amino acids/oligopeptides	2/105	88/6694	0.403247133056192	0.612551597356787	0.565960888499919	287532/246280	2
Cluster 4	R-RNO-2299718	Condensation of Prophase Chromosomes	1/105	36/6694	0.434850808519954	0.652913037524757	0.603252435264583	24708	1
Cluster 4	R-RNO-4086398	Ca2+ pathway	1/105	36/6694	0.434850808519954	0.652913037524757	0.603252435264583	294962	1
Cluster 4	R-RNO-983231	Factors involved in megakaryocyte development and platelet production	2/105	94/6694	0.435957608127816	0.652913037524757	0.603252435264583	361512/64188	2
Cluster 4	R-RNO-1296072	Voltage gated Potassium channels	1/105	37/6694	0.4437634947779	0.661497919785749	0.611184350899223	65195	1
Cluster 4	R-RNO-1280215	Cytokine Signaling in Immune system	6/105	341/6694	0.446989514763443	0.663207698649016	0.612764083886238	308977/362862/306204/360548/25150/116996	6
Cluster 4	R-RNO-8980692	RHOA GTPase cycle	2/105	97/6694	0.451954963179804	0.665250157848709	0.614651193524628	361598/310833	2
Cluster 4	R-RNO-1227986	Signaling by ERBB2	1/105	38/6694	0.452536941232507	0.665250157848709	0.614651193524628	25150	1
Cluster 4	R-RNO-186797	Signaling by PDGF	1/105	39/6694	0.461173302586262	0.671754719292317	0.620661017659953	60379	1
Cluster 4	R-RNO-5218859	Regulated Necrosis	1/105	39/6694	0.461173302586262	0.671754719292317	0.620661017659953	246097	1
Cluster 4	R-RNO-2172127	DAP12 interactions	1/105	40/6694	0.469674700516906	0.67186649984257	0.620764296175284	25150	1
Cluster 4	R-RNO-6811436	COPI-independent Golgi-to-ER retrograde traffic	1/105	40/6694	0.469674700516906	0.67186649984257	0.620764296175284	360426	1
Cluster 4	R-RNO-8848021	Signaling by PTK6	1/105	40/6694	0.469674700516906	0.67186649984257	0.620764296175284	64015	1
Cluster 4	R-RNO-9006927	Signaling by Non-Receptor Tyrosine Kinases	1/105	40/6694	0.469674700516906	0.67186649984257	0.620764296175284	64015	1
Cluster 4	R-RNO-8957322	Metabolism of steroids	2/105	103/6694	0.483171714205107	0.683363951066563	0.631387250614214	191574/171516	2
Cluster 4	R-RNO-1793185	Chondroitin sulfate/dermatan sulfate metabolism	1/105	42/6694	0.486280930696269	0.683363951066563	0.631387250614214	25615	1
Cluster 4	R-RNO-202403	TCR signaling	1/105	42/6694	0.486280930696269	0.683363951066563	0.631387250614214	25300	1
Cluster 4	R-RNO-373755	Semaphorin interactions	1/105	42/6694	0.486280930696269	0.683363951066563	0.631387250614214	25150	1
Cluster 4	R-RNO-2029482	Regulation of actin dynamics for phagocytic cup formation	1/105	43/6694	0.494389845650702	0.691712108607781	0.639100446824546	25300	1
Cluster 4	R-RNO-73887	Death Receptor Signaling	2/105	108/6694	0.508346914782258	0.707665783573738	0.65384068437765	246097/310738	2
Cluster 4	R-RNO-9013106	RHOC GTPase cycle	1/105	45/6694	0.510229248344702	0.707665783573738	0.65384068437765	361598	1
Cluster 4	R-RNO-163841	Gamma carboxylation, hypusinylation, hydroxylation, and arylsulfatase activation	1/105	46/6694	0.517963633804742	0.709143344136106	0.655205861600758	288617	1
Cluster 4	R-RNO-5578775	Ion homeostasis	1/105	46/6694	0.517963633804742	0.709143344136106	0.655205861600758	29600	1
Cluster 4	R-RNO-5625740	RHO GTPases activate PKNs	1/105	46/6694	0.517963633804742	0.709143344136106	0.655205861600758	114004	1
Cluster 4	R-RNO-1266738	Developmental Biology	5/105	304/6694	0.522326299435494	0.710039664007499	0.656034007332453	25615/84422/25150/60379/287675	5
Cluster 4	R-RNO-2559583	Cellular Senescence	2/105	111/6694	0.52306997191775	0.710039664007499	0.656034007332453	24356/24708	2
Cluster 4	R-RNO-2559586	DNA Damage/Telomere Stress Induced Senescence	1/105	48/6694	0.533071294032425	0.714494717631696	0.660150209328081	24708	1
Cluster 4	R-RNO-422356	Regulation of insulin secretion	1/105	48/6694	0.533071294032425	0.714494717631696	0.660150209328081	294962	1
Cluster 4	R-RNO-9013406	RHOQ GTPase cycle	1/105	48/6694	0.533071294032425	0.714494717631696	0.660150209328081	361598	1
Cluster 4	R-RNO-453279	Mitotic G1 phase and G1/S transition	2/105	115/6694	0.542242874989542	0.723746766199431	0.668698546562748	64033/24708	2
Cluster 4	R-RNO-187037	Signaling by NTRK1 (TRKA)	1/105	50/6694	0.547709829276632	0.724976910951227	0.669835126435715	310738	1
Cluster 4	R-RNO-3371453	Regulation of HSF1-mediated heat shock response	1/105	50/6694	0.547709829276632	0.724976910951227	0.669835126435715	307997	1
Cluster 4	R-RNO-446728	Cell junction organization	1/105	52/6694	0.561893671112922	0.740678021012488	0.684342009184942	362650	1
Cluster 4	R-RNO-9006934	Signaling by Receptor Tyrosine Kinases	5/105	321/6694	0.57148180845748	0.749502623745395	0.692495412138956	363616/310738/25507/25150/60379	5
Cluster 4	R-RNO-112314	Neurotransmitter receptors and postsynaptic signal transmission	2/105	122/6694	0.574509273865462	0.749502623745395	0.692495412138956	294962/50599	2
Cluster 4	R-RNO-204998	Cell death signalling via NRAGE, NRIF and NADE	1/105	54/6694	0.575636811340507	0.749502623745395	0.692495412138956	310738	1
Cluster 4	R-RNO-6806834	Signaling by MET	1/105	55/6694	0.582347373811779	0.755157773357551	0.697720430754378	60379	1
Cluster 4	R-RNO-2454202	Fc epsilon receptor (FCERI) signaling	1/105	56/6694	0.588952815256238	0.755649256903886	0.698174532034608	25316	1
Cluster 4	R-RNO-5653656	Vesicle-mediated transport	7/105	461/6694	0.591837925251368	0.755649256903886	0.698174532034608	501854/81917/64202/362862/360426/24791/302671	7
Cluster 4	R-RNO-9013149	RAC1 GTPase cycle	2/105	126/6694	0.592201611993641	0.755649256903886	0.698174532034608	361598/310833	2
Cluster 4	R-RNO-983712	Ion channel transport	2/105	126/6694	0.592201611993641	0.755649256903886	0.698174532034608	306600/29600	2
Cluster 4	R-RNO-8873719	RAB geranylgeranylation	1/105	57/6694	0.595454766807623	0.756773189687776	0.699212978427908	501854	1
Cluster 4	R-RNO-6809371	Formation of the cornified envelope	1/105	58/6694	0.601854834531776	0.761871794506494	0.7039237830781	287675	1
Cluster 4	R-RNO-111885	Opioid Signalling	1/105	60/6694	0.614355619705706	0.774622303107195	0.715704487279375	294962	1
Cluster 4	R-RNO-69202	Cyclin E associated events during G1/S transition	1/105	61/6694	0.620459427352812	0.779238414667508	0.719969497135464	24708	1
Cluster 4	R-RNO-9013148	CDC42 GTPase cycle	1/105	62/6694	0.626467532301999	0.783698599232697	0.724090439812424	310833	1
Cluster 4	R-RNO-174178	APC/C:Cdh1 mediated degradation of Cdc20 and other APC/C:Cdh1 targeted proteins in late mitosis/early G1	1/105	63/6694	0.632381420888894	0.784940362893219	0.725237754859268	24708	1
Cluster 4	R-RNO-69656	Cyclin A:Cdk2-associated events at S phase entry	1/105	63/6694	0.632381420888894	0.784940362893219	0.725237754859268	24708	1
Cluster 4	R-RNO-1236975	Antigen processing-Cross presentation	1/105	65/6694	0.64393238035035	0.796179958650239	0.735622466332509	64202	1
Cluster 4	R-RNO-3371556	Cellular response to heat stress	1/105	66/6694	0.649572310967821	0.800052383006698	0.739200353875187	307997	1
Cluster 4	R-RNO-193704	p75 NTR receptor-mediated signalling	1/105	67/6694	0.655123745389725	0.803786441458931	0.742650399632076	310738	1
Cluster 4	R-RNO-198933	Immunoregulatory interactions between a Lymphoid and a non-Lymphoid cell	1/105	68/6694	0.660588059066212	0.804303781840158	0.743128391074887	25300	1
Cluster 4	R-RNO-9013404	RAC2 GTPase cycle	1/105	68/6694	0.660588059066212	0.804303781840158	0.743128391074887	361598	1
Cluster 4	R-RNO-195258	RHO GTPase Effectors	3/105	218/6694	0.670625674207779	0.808479485362702	0.746986490353264	114004/288057/361598	3
Cluster 4	R-RNO-1169410	Antiviral mechanism by IFN-stimulated genes	1/105	70/6694	0.671260720438601	0.808479485362702	0.746986490353264	306204	1
Cluster 4	R-RNO-112316	Neuronal System	4/105	291/6694	0.676239805730393	0.808479485362702	0.746986490353264	114244/294962/65195/50599	4
Cluster 4	R-RNO-8876198	RAB GEFs exchange GTP for GDP on RABs	1/105	71/6694	0.676471714453388	0.808479485362702	0.746986490353264	501854	1
Cluster 4	R-RNO-5673001	RAF/MAP kinase cascade	3/105	220/6694	0.676689725993233	0.808479485362702	0.746986490353264	84422/361598/25150	3
Cluster 4	R-RNO-4420097	VEGFA-VEGFR2 Pathway	1/105	72/6694	0.681600880991572	0.811308511329521	0.749600340446348	25150	1
Cluster 4	R-RNO-5684996	MAPK1/MAPK3 signaling	3/105	225/6694	0.691494337289554	0.813870712656889	0.751967660597027	84422/361598/25150	3
Cluster 4	R-RNO-6805567	Keratinization	1/105	74/6694	0.691618803078639	0.813870712656889	0.751967660597027	287675	1
Cluster 4	R-RNO-68875	Mitotic Prophase	1/105	74/6694	0.691618803078639	0.813870712656889	0.751967660597027	24708	1
Cluster 4	R-RNO-174143	APC/C-mediated degradation of cell cycle proteins	1/105	75/6694	0.696510045627996	0.813870712656889	0.751967660597027	24708	1
Cluster 4	R-RNO-453276	Regulation of mitotic cell cycle	1/105	75/6694	0.696510045627996	0.813870712656889	0.751967660597027	24708	1
Cluster 4	R-RNO-5668541	TNFR2 non-canonical NF-kB pathway	1/105	77/6694	0.706063168189701	0.822022447636915	0.759499374157189	360548	1
Cluster 4	R-RNO-109581	Apoptosis	1/105	79/6694	0.715318356185203	0.826762882692318	0.763879251456357	246097	1
Cluster 4	R-RNO-194138	Signaling by VEGF	1/105	79/6694	0.715318356185203	0.826762882692318	0.763879251456357	25150	1
Cluster 4	R-RNO-196849	Metabolism of water-soluble vitamins and cofactors	1/105	84/6694	0.737212580024035	0.842906139884111	0.778794651600565	300691	1
Cluster 4	R-RNO-382556	ABC-family proteins mediated transport	1/105	84/6694	0.737212580024035	0.842906139884111	0.778794651600565	79248	1
Cluster 4	R-RNO-6811558	PI5P, PP2A and IER3 Regulate PI3K/AKT Signaling	1/105	84/6694	0.737212580024035	0.842906139884111	0.778794651600565	25150	1
Cluster 4	R-RNO-5683057	MAPK family signaling cascades	3/105	243/6694	0.740622402450026	0.84378052279128	0.779602528894764	84422/361598/25150	3
Cluster 4	R-RNO-168898	Toll-like Receptor Cascades	1/105	87/6694	0.749539690515961	0.847883550619119	0.783393480195854	362862	1
Cluster 4	R-RNO-5621481	C-type lectin receptors (CLRs)	1/105	87/6694	0.749539690515961	0.847883550619119	0.783393480195854	25150	1
Cluster 4	R-RNO-1483206	Glycerophospholipid biosynthesis	1/105	90/6694	0.761293798143052	0.852114812658363	0.787302912207034	360426	1
Cluster 4	R-RNO-199418	Negative regulation of the PI3K/AKT network	1/105	90/6694	0.761293798143052	0.852114812658363	0.787302912207034	25150	1
Cluster 4	R-RNO-2132295	MHC class II antigen presentation	1/105	90/6694	0.761293798143052	0.852114812658363	0.787302912207034	302671	1
Cluster 4	R-RNO-69206	G1/S Transition	1/105	93/6694	0.772501293611861	0.861636058259383	0.796099971333533	24708	1
Cluster 4	R-RNO-112315	Transmission across Chemical Synapses	2/105	180/6694	0.779425171922242	0.861942532241468	0.796383134887349	294962/50599	2
Cluster 4	R-RNO-9007101	Rab regulation of trafficking	1/105	95/6694	0.779681769508079	0.861942532241468	0.796383134887349	501854	1
Cluster 4	R-RNO-556833	Metabolism of lipids	6/105	484/6694	0.780882106011863	0.861942532241468	0.796383134887349	500292/191574/301525/171516/360426/83626	6
Cluster 4	R-RNO-163200	Respiratory electron transport, ATP synthesis by chemiosmotic coupling, and heat production by uncoupling proteins.	1/105	99/6694	0.793376044272773	0.869714632725136	0.803564088972242	24860	1
Cluster 4	R-RNO-8856688	Golgi-to-ER retrograde transport	1/105	99/6694	0.793376044272773	0.869714632725136	0.803564088972242	360426	1
Cluster 4	R-RNO-5357801	Programmed Cell Death	1/105	101/6694	0.799903542514384	0.873867226240029	0.807400835991447	246097	1
Cluster 4	R-RNO-913531	Interferon Signaling	1/105	102/6694	0.803090275115019	0.874354258572325	0.807850824617228	306204	1
Cluster 4	R-RNO-114608	Platelet degranulation	1/105	104/6694	0.809313697636491	0.87515616795268	0.808591740725129	24791	1
Cluster 4	R-RNO-3858494	Beta-catenin independent WNT signaling	1/105	104/6694	0.809313697636491	0.87515616795268	0.808591740725129	294962	1
Cluster 4	R-RNO-76005	Response to elevated platelet cytosolic Ca2+	1/105	108/6694	0.821181949366996	0.884990006243485	0.817677616723893	24791	1
Cluster 4	R-RNO-71291	Metabolism of amino acids and derivatives	2/105	208/6694	0.84342253818352	0.90589828175267	0.836995607624971	79251/170907	2
Cluster 4	R-RNO-8878171	Transcriptional regulation by RUNX1	1/105	118/6694	0.847746885649174	0.907487437993578	0.83846389255305	64033	1
Cluster 4	R-RNO-8856828	Clathrin-mediated endocytosis	1/105	120/6694	0.852570530187469	0.909598659296999	0.840414534245701	81917	1
Cluster 4	R-RNO-195721	Signaling by WNT	2/105	216/6694	0.858369867449284	0.912733292387738	0.843310746967717	294962/290317	2
Cluster 4	R-RNO-69242	S Phase	1/105	125/6694	0.86397747482412	0.915643901890015	0.845999975347976	24708	1
Cluster 4	R-RNO-9711123	Cellular response to chemical stress	1/105	128/6694	0.870397354055612	0.917452551927093	0.847671059361776	298376	1
Cluster 4	R-RNO-9012999	RHO GTPase cycle	3/105	310/6694	0.871436122990311	0.917452551927093	0.847671059361776	306004/361598/310833	3
Cluster 4	R-RNO-2262752	Cellular responses to stress	4/105	399/6694	0.88009242677104	0.921386638531441	0.851305919118309	307997/298376/24356/24708	4
Cluster 4	R-RNO-8953897	Cellular responses to stimuli	4/105	402/6694	0.883680783243483	0.921386638531441	0.851305919118309	307997/298376/24356/24708	4
Cluster 4	R-RNO-1428517	The citric acid (TCA) cycle and respiratory electron transport	1/105	136/6694	0.886086643522917	0.921386638531441	0.851305919118309	24860	1
Cluster 4	R-RNO-194315	Signaling by Rho GTPases	5/105	485/6694	0.886726326110195	0.921386638531441	0.851305919118309	114004/288057/306004/361598/310833	5
Cluster 4	R-RNO-9716542	Signaling by Rho GTPases, Miro GTPases and RHOBTB3	5/105	496/6694	0.897986667073113	0.930057619468582	0.85931738475896	114004/288057/306004/361598/310833	5
Cluster 4	R-RNO-6811442	Intra-Golgi and retrograde Golgi-to-ER traffic	1/105	146/6694	0.903076600327029	0.932302380272887	0.861391408930567	360426	1
Cluster 4	R-RNO-201681	TCF dependent signaling in response to WNT	1/105	149/6694	0.907665547718213	0.934017128135839	0.862975732974872	290317	1
Cluster 4	R-RNO-1483257	Phospholipid metabolism	1/105	153/6694	0.913450981008208	0.936948112352471	0.865683786367569	360426	1
Cluster 4	R-RNO-199991	Membrane Trafficking	4/105	439/6694	0.92087590952261	0.941536586979848	0.869923261357392	501854/81917/360426/302671	4
Cluster 4	R-RNO-1257604	PIP3 activates AKT signaling	1/105	195/6694	0.956233206252785	0.974563555254436	0.900438196572321	25150	1
Cluster 4	R-RNO-446203	Asparagine N-linked glycosylation	1/105	206/6694	0.963417670607221	0.978758716317527	0.904314273449621	64202	1
Cluster 4	R-RNO-9006925	Intracellular signaling by second messengers	1/105	218/6694	0.969927700817211	0.98224424304981	0.907534690823121	25150	1
Cluster 4	R-RNO-983169	Class I MHC mediated antigen processing & presentation	1/105	257/6694	0.984133753644442	0.992602334339261	0.917104945108045	64202	1
Cluster 4	R-RNO-69278	Cell Cycle, Mitotic	2/105	388/6694	0.986380389818048	0.992602334339261	0.917104945108045	64033/24708	2
Cluster 4	R-RNO-68886	M Phase	1/105	282/6694	0.989490728275502	0.992602334339261	0.917104945108045	24708	1
Cluster 4	R-RNO-1640170	Cell Cycle	2/105	455/6694	0.994897146973612	0.994897146973612	0.919225214164696	64033/24708	2
Cluster 5	R-RNO-70326	Glucose metabolism	8/108	64/6694	7.40171586676849e-06	0.00290584552803639	0.00286413482667701	24333/24191/24651/24334/58958/60416/25497/170943	8
Cluster 5	R-RNO-70171	Glycolysis	7/108	50/6694	1.32083887638018e-05	0.00290584552803639	0.00286413482667701	24333/24191/24651/24334/58958/60416/25497	7
Cluster 5	R-RNO-71387	Metabolism of carbohydrates	13/108	210/6694	2.91744799089026e-05	0.00427892371997238	0.00421750376226942	24333/140671/24191/24651/24778/24334/81675/298003/58958/60416/25497/170943/25659	13
Cluster 5	R-RNO-70263	Gluconeogenesis	4/108	28/6694	0.000973549201086783	0.107090412119546	0.105553229170462	24333/24191/24334/170943	4
Cluster 5	R-RNO-69278	Cell Cycle, Mitotic	14/108	388/6694	0.00362044682728146	0.318599320800768	0.314026124808413	299331/363059/305467/304528/305171/29479/300218/362548/64193/58958/296368/25497/257644/246060	14
Cluster 5	R-RNO-68886	M Phase	11/108	282/6694	0.00555670771030604	0.407491898755776	0.401642732744928	299331/363059/305467/29479/300218/362548/64193/58958/296368/25497/257644	11
Cluster 5	R-RNO-68877	Mitotic Prometaphase	7/108	138/6694	0.00672032179612021	0.422420227184699	0.416356778947598	299331/363059/305467/29479/300218/362548/257644	7
Cluster 5	R-RNO-70221	Glycogen breakdown (glycogenolysis)	2/108	10/6694	0.01066569692996	0.537913469032837	0.530192223065859	140671/81675	2
Cluster 5	R-RNO-9696273	RND1 GTPase cycle	3/108	29/6694	0.0110027755029444	0.537913469032837	0.530192223065859	365355/690366/362993	3
Cluster 5	R-RNO-203615	eNOS activation	2/108	11/6694	0.0128995546709469	0.563014107434938	0.554932565222954	299331/64157	2
Cluster 5	R-RNO-1640170	Cell Cycle	14/108	455/6694	0.0141273872250166	0.563014107434938	0.554932565222954	299331/363059/305467/304528/305171/29479/300218/362548/64193/58958/296368/25497/257644/246060	14
Cluster 5	R-RNO-196757	Metabolism of folate and pterines	2/108	13/6694	0.0179140852365662	0.563014107434938	0.554932565222954	287379/29723	2
Cluster 5	R-RNO-74259	Purine catabolism	2/108	13/6694	0.0179140852365662	0.563014107434938	0.554932565222954	171047/311422	2
Cluster 5	R-RNO-8982491	Glycogen metabolism	2/108	13/6694	0.0179140852365662	0.563014107434938	0.554932565222954	140671/81675	2
Cluster 5	R-RNO-380320	Recruitment of NuMA to mitotic centrosomes	4/108	65/6694	0.0204356283514817	0.568757129880669	0.560593151939798	299331/305467/29479/300218	4
Cluster 5	R-RNO-202131	Metabolism of nitric oxide: NOS3 activation and regulation	2/108	14/6694	0.0206820774502061	0.568757129880669	0.560593151939798	299331/64157	2
Cluster 5	R-RNO-9013026	RHOB GTPase cycle	3/108	43/6694	0.0316070298274388	0.640576377099763	0.631381500873451	83620/690366/310621	3
Cluster 5	R-RNO-2467813	Separation of Sister Chromatids	6/108	148/6694	0.0319940974418424	0.640576377099763	0.631381500873451	363059/300218/362548/64193/296368/257644	6
Cluster 5	R-RNO-9013106	RHOC GTPase cycle	3/108	45/6694	0.0355169848762986	0.640576377099763	0.631381500873451	83620/690366/310621	3
Cluster 5	R-RNO-75876	Synthesis of very long-chain fatty acyl-CoAs	2/108	19/6694	0.0368893063353171	0.640576377099763	0.631381500873451	171402/171410	2
Cluster 5	R-RNO-1614635	Sulfur amino acid metabolism	2/108	21/6694	0.0443716567941471	0.640576377099763	0.631381500873451	170943/29443	2
Cluster 5	R-RNO-69618	Mitotic Spindle Checkpoint	4/108	83/6694	0.0446030277311857	0.640576377099763	0.631381500873451	363059/362548/296368/257644	4
Cluster 5	R-RNO-9648025	EML4 and NUDC in mitotic spindle formation	4/108	83/6694	0.0446030277311857	0.640576377099763	0.631381500873451	363059/300218/362548/257644	4
Cluster 5	R-RNO-380259	Loss of Nlp from mitotic centrosomes	3/108	50/6694	0.0463267152365548	0.640576377099763	0.631381500873451	299331/305467/29479	3
Cluster 5	R-RNO-380284	Loss of proteins required for interphase microtubule organization from the centrosome	3/108	50/6694	0.0463267152365548	0.640576377099763	0.631381500873451	299331/305467/29479	3
Cluster 5	R-RNO-170822	Regulation of Glucokinase by Glucokinase Regulatory Protein	2/108	22/6694	0.0483056837398159	0.640576377099763	0.631381500873451	58958/25497	2
Cluster 5	R-RNO-3301854	Nuclear Pore Complex (NPC) Disassembly	2/108	22/6694	0.0483056837398159	0.640576377099763	0.631381500873451	58958/25497	2
Cluster 5	R-RNO-8854518	AURKA Activation by TPX2	3/108	51/6694	0.0486627945782062	0.640576377099763	0.631381500873451	299331/305467/29479	3
Cluster 5	R-RNO-373760	L1CAM interactions	3/108	52/6694	0.0510557926505105	0.640576377099763	0.631381500873451	24586/300218/54319	3
Cluster 5	R-RNO-1296041	Activation of G protein gated Potassium channels	2/108	24/6694	0.0565344346430302	0.640576377099763	0.631381500873451	29713/114117	2
Cluster 5	R-RNO-1296059	G protein gated Potassium channels	2/108	24/6694	0.0565344346430302	0.640576377099763	0.631381500873451	29713/114117	2
Cluster 5	R-RNO-4085377	SUMOylation of SUMOylation proteins	2/108	24/6694	0.0565344346430302	0.640576377099763	0.631381500873451	58958/25497	2
Cluster 5	R-RNO-73863	RNA Polymerase I Transcription Termination	2/108	24/6694	0.0565344346430302	0.640576377099763	0.631381500873451	313245/680493	2
Cluster 5	R-RNO-997272	Inhibition of voltage gated Ca2+ channels via Gbeta/gamma subunits	2/108	24/6694	0.0565344346430302	0.640576377099763	0.631381500873451	29713/114117	2
Cluster 5	R-RNO-380270	Recruitment of mitotic centrosome proteins and complexes	3/108	55/6694	0.0585707494077374	0.640576377099763	0.631381500873451	299331/305467/29479	3
Cluster 5	R-RNO-380287	Centrosome maturation	3/108	55/6694	0.0585707494077374	0.640576377099763	0.631381500873451	299331/305467/29479	3
Cluster 5	R-RNO-159227	Transport of the SLBP independent Mature mRNA	2/108	25/6694	0.0608195315335533	0.640576377099763	0.631381500873451	58958/25497	2
Cluster 5	R-RNO-9696264	RND3 GTPase cycle	2/108	25/6694	0.0608195315335533	0.640576377099763	0.631381500873451	24264/690366	2
Cluster 5	R-RNO-2500257	Resolution of Sister Chromatid Cohesion	4/108	92/6694	0.0608674045709626	0.640576377099763	0.631381500873451	363059/300218/362548/257644	4
Cluster 5	R-RNO-159230	Transport of the SLBP Dependant Mature mRNA	2/108	26/6694	0.0652122270420788	0.640576377099763	0.631381500873451	58958/25497	2
Cluster 5	R-RNO-3232142	SUMOylation of ubiquitinylation proteins	2/108	26/6694	0.0652122270420788	0.640576377099763	0.631381500873451	58958/25497	2
Cluster 5	R-RNO-8956319	Nucleotide catabolism	2/108	27/6694	0.069708007282634	0.640576377099763	0.631381500873451	171047/311422	2
Cluster 5	R-RNO-8978868	Fatty acid metabolism	5/108	137/6694	0.0700094456290222	0.640576377099763	0.631381500873451	171402/50559/29224/171410/29510	5
Cluster 5	R-RNO-68882	Mitotic Anaphase	6/108	181/6694	0.0717562442684039	0.640576377099763	0.631381500873451	363059/300218/362548/64193/296368/257644	6
Cluster 5	R-RNO-2555396	Mitotic Metaphase and Anaphase	6/108	182/6694	0.0732717710152419	0.640576377099763	0.631381500873451	363059/300218/362548/64193/296368/257644	6
Cluster 5	R-RNO-190861	Gap junction assembly	2/108	28/6694	0.0743024736108963	0.640576377099763	0.631381500873451	50563/300218	2
Cluster 5	R-RNO-420092	Glucagon-type ligand receptors	2/108	28/6694	0.0743024736108963	0.640576377099763	0.631381500873451	25024/114117	2
Cluster 5	R-RNO-5617833	Cilium Assembly	5/108	142/6694	0.0789489443822022	0.640576377099763	0.631381500873451	299331/305467/29479/300218/305349	5
Cluster 5	R-RNO-1296065	Inwardly rectifying K+ channels	2/108	29/6694	0.0789913401374112	0.640576377099763	0.631381500873451	29713/114117	2
Cluster 5	R-RNO-5626467	RHO GTPases activate IQGAPs	2/108	29/6694	0.0789913401374112	0.640576377099763	0.631381500873451	300218/310621	2
Cluster 5	R-RNO-75105	Fatty acyl-CoA biosynthesis	2/108	29/6694	0.0789913401374112	0.640576377099763	0.631381500873451	171402/171410	2
Cluster 5	R-RNO-77289	Mitochondrial Fatty Acid Beta-Oxidation	2/108	29/6694	0.0789913401374112	0.640576377099763	0.631381500873451	50559/29510	2
Cluster 5	R-RNO-159231	Transport of Mature mRNA Derived from an Intronless Transcript	2/108	30/6694	0.0837704312898865	0.640576377099763	0.631381500873451	58958/25497	2
Cluster 5	R-RNO-5663220	RHO GTPases Activate Formins	4/108	103/6694	0.0844516266155024	0.640576377099763	0.631381500873451	363059/300218/362548/257644	4
Cluster 5	R-RNO-2565942	Regulation of PLK1 Activity at G2/M Transition	3/108	65/6694	0.0870653114827266	0.640576377099763	0.631381500873451	299331/305467/29479	3
Cluster 5	R-RNO-159234	Transport of Mature mRNAs Derived from Intronless Transcripts	2/108	31/6694	0.0886356794236469	0.640576377099763	0.631381500873451	58958/25497	2
Cluster 5	R-RNO-4615885	SUMOylation of DNA replication proteins	2/108	31/6694	0.0886356794236469	0.640576377099763	0.631381500873451	58958/25497	2
Cluster 5	R-RNO-3371556	Cellular response to heat stress	3/108	66/6694	0.0901878973266608	0.640576377099763	0.631381500873451	299331/58958/25497	3
Cluster 5	R-RNO-2980766	Nuclear Envelope Breakdown	2/108	33/6694	0.0986089016871014	0.640576377099763	0.631381500873451	58958/25497	2
Cluster 5	R-RNO-437239	Recycling pathway of L1	2/108	33/6694	0.0986089016871014	0.640576377099763	0.631381500873451	300218/54319	2
Cluster 5	R-RNO-141424	Amplification of signal from the kinetochores	3/108	69/6694	0.0998317977718119	0.640576377099763	0.631381500873451	363059/362548/257644	3
Cluster 5	R-RNO-141444	Amplification of signal from unattached kinetochores via a MAD2 inhibitory signal	3/108	69/6694	0.0998317977718119	0.640576377099763	0.631381500873451	363059/362548/257644	3
Cluster 5	R-RNO-202733	Cell surface interactions at the vascular wall	3/108	70/6694	0.103135738471035	0.640576377099763	0.631381500873451	140914/81683/89843	3
Cluster 5	R-RNO-4570464	SUMOylation of RNA binding proteins	2/108	34/6694	0.103709259316043	0.640576377099763	0.631381500873451	58958/25497	2
Cluster 5	R-RNO-5173105	O-linked glycosylation	3/108	72/6694	0.109872560304036	0.640576377099763	0.631381500873451	84430/116740/362567	3
Cluster 5	R-RNO-5620912	Anchoring of the basal body to the plasma membrane	3/108	72/6694	0.109872560304036	0.640576377099763	0.631381500873451	299331/305467/29479	3
Cluster 5	R-RNO-8953897	Cellular responses to stimuli	10/108	402/6694	0.112940109236183	0.640576377099763	0.631381500873451	299331/50658/117038/24567/300218/25282/58958/296368/25497/171335	10
Cluster 5	R-RNO-6811434	COPI-dependent Golgi-to-ER retrograde traffic	3/108	73/6694	0.113303743358689	0.640576377099763	0.631381500873451	363059/300218/305012	3
Cluster 5	R-RNO-4086398	Ca2+ pathway	2/108	36/6694	0.114119170918895	0.640576377099763	0.631381500873451	50664/114117	2
Cluster 5	R-RNO-73762	RNA Polymerase I Transcription Initiation	2/108	36/6694	0.114119170918895	0.640576377099763	0.631381500873451	313245/680493	2
Cluster 5	R-RNO-977444	GABA B receptor activation	2/108	36/6694	0.114119170918895	0.640576377099763	0.631381500873451	29713/114117	2
Cluster 5	R-RNO-991365	Activation of GABAB receptors	2/108	36/6694	0.114119170918895	0.640576377099763	0.631381500873451	29713/114117	2
Cluster 5	R-RNO-9707564	Cytoprotection by HMOX1	2/108	37/6694	0.119421694993241	0.640576377099763	0.631381500873451	25282/171335	2
Cluster 5	R-RNO-190828	Gap junction trafficking	2/108	38/6694	0.124784733494104	0.640576377099763	0.631381500873451	50563/300218	2
Cluster 5	R-RNO-1852241	Organelle biogenesis and maintenance	5/108	164/6694	0.125076509605727	0.640576377099763	0.631381500873451	299331/305467/29479/300218/305349	5
Cluster 5	R-RNO-157858	Gap junction trafficking and regulation	2/108	39/6694	0.13020500166452	0.640576377099763	0.631381500873451	50563/300218	2
Cluster 5	R-RNO-195258	RHO GTPase Effectors	6/108	218/6694	0.13972047345532	0.640576377099763	0.631381500873451	83620/363059/300218/362548/257644/310621	6
Cluster 5	R-RNO-191859	snRNP Assembly	2/108	41/6694	0.141204528261482	0.640576377099763	0.631381500873451	58958/25497	2
Cluster 5	R-RNO-194441	Metabolism of non-coding RNA	2/108	41/6694	0.141204528261482	0.640576377099763	0.631381500873451	58958/25497	2
Cluster 5	R-RNO-373755	Semaphorin interactions	2/108	42/6694	0.146777651624297	0.640576377099763	0.631381500873451	299331/362993	2
Cluster 5	R-RNO-1614558	Degradation of cysteine and homocysteine	1/108	10/6694	0.15020873562862	0.640576377099763	0.631381500873451	170943	1
Cluster 5	R-RNO-2162123	Synthesis of Prostaglandins (PG) and Thromboxanes (TX)	1/108	10/6694	0.15020873562862	0.640576377099763	0.631381500873451	29224	1
Cluster 5	R-RNO-450513	Tristetraprolin (TTP, ZFP36) binds and destabilizes mRNA	1/108	10/6694	0.15020873562862	0.640576377099763	0.631381500873451	361109	1
Cluster 5	R-RNO-5140745	WNT5A-dependent internalization of FZD2, FZD5 and ROR2	1/108	10/6694	0.15020873562862	0.640576377099763	0.631381500873451	306782	1
Cluster 5	R-RNO-4551638	SUMOylation of chromatin organization proteins	2/108	43/6694	0.152395730736339	0.640576377099763	0.631381500873451	58958/25497	2
Cluster 5	R-RNO-196849	Metabolism of water-soluble vitamins and cofactors	3/108	84/6694	0.153542149326961	0.640576377099763	0.631381500873451	287379/29723/24778	3
Cluster 5	R-RNO-194315	Signaling by Rho GTPases	11/108	485/6694	0.157502865779067	0.640576377099763	0.631381500873451	83620/24264/299331/363059/365355/300218/362548/690366/257644/310621/362993	11
Cluster 5	R-RNO-983189	Kinesins	2/108	44/6694	0.15805590391079	0.640576377099763	0.631381500873451	300218/305012	2
Cluster 5	R-RNO-5620924	Intraflagellar transport	2/108	45/6694	0.163755388517045	0.640576377099763	0.631381500873451	300218/305349	2
Cluster 5	R-RNO-1296346	Tandem pore domain potassium channels	1/108	11/6694	0.163939653724388	0.640576377099763	0.631381500873451	59324	1
Cluster 5	R-RNO-1474151	Tetrahydrobiopterin (BH4) synthesis, recycling, salvage and regulation	1/108	11/6694	0.163939653724388	0.640576377099763	0.631381500873451	299331	1
Cluster 5	R-RNO-400685	Sema4D in semaphorin signaling	1/108	11/6694	0.163939653724388	0.640576377099763	0.631381500873451	362993	1
Cluster 5	R-RNO-430039	mRNA decay by 5' to 3' exoribonuclease	1/108	11/6694	0.163939653724388	0.640576377099763	0.631381500873451	361109	1
Cluster 5	R-RNO-450385	Butyrate Response Factor 1 (BRF1) binds and destabilizes mRNA	1/108	11/6694	0.163939653724388	0.640576377099763	0.631381500873451	361109	1
Cluster 5	R-RNO-69091	Polymerase switching	1/108	11/6694	0.163939653724388	0.640576377099763	0.631381500873451	304528	1
Cluster 5	R-RNO-69109	Leading Strand Synthesis	1/108	11/6694	0.163939653724388	0.640576377099763	0.631381500873451	304528	1
Cluster 5	R-RNO-8864260	Transcriptional regulation by the AP-2 (TFAP2) family of transcription factors	1/108	11/6694	0.163939653724388	0.640576377099763	0.631381500873451	24577	1
Cluster 5	R-RNO-9755088	Ribavirin ADME	1/108	11/6694	0.163939653724388	0.640576377099763	0.631381500873451	311422	1
Cluster 5	R-RNO-1296071	Potassium Channels	3/108	89/6694	0.173146508976863	0.640576377099763	0.631381500873451	59324/29713/114117	3
Cluster 5	R-RNO-9716542	Signaling by Rho GTPases, Miro GTPases and RHOBTB3	11/108	496/6694	0.174875809498122	0.640576377099763	0.631381500873451	83620/24264/299331/363059/365355/300218/362548/690366/257644/310621/362993	11
Cluster 5	R-RNO-3371497	HSP90 chaperone cycle for steroid hormone receptors (SHR) in the presence of ligand	2/108	47/6694	0.175261546221054	0.640576377099763	0.631381500873451	299331/300218	2
Cluster 5	R-RNO-1483206	Glycerophospholipid biosynthesis	3/108	90/6694	0.177151107867319	0.640576377099763	0.631381500873451	295305/313997/29510	3
Cluster 5	R-RNO-162710	Synthesis of glycosylphosphatidylinositol (GPI)	1/108	12/6694	0.17745072919914	0.640576377099763	0.631381500873451	364032	1
Cluster 5	R-RNO-174403	Glutathione synthesis and recycling	1/108	12/6694	0.17745072919914	0.640576377099763	0.631381500873451	25458	1
Cluster 5	R-RNO-3371568	Attenuation phase	1/108	12/6694	0.17745072919914	0.640576377099763	0.631381500873451	299331	1
Cluster 5	R-RNO-422356	Regulation of insulin secretion	2/108	48/6694	0.181063033618664	0.640576377099763	0.631381500873451	24778/114117	2
Cluster 5	R-RNO-9013406	RHOQ GTPase cycle	2/108	48/6694	0.181063033618664	0.640576377099763	0.631381500873451	690366/310621	2
Cluster 5	R-RNO-196854	Metabolism of vitamins and cofactors	4/108	139/6694	0.186207711012922	0.640576377099763	0.631381500873451	287379/299331/29723/24778	4
Cluster 5	R-RNO-422475	Axon guidance	5/108	188/6694	0.186581842708404	0.640576377099763	0.631381500873451	299331/24586/300218/54319/362993	5
Cluster 5	R-RNO-373080	Class B/2 (Secretin family receptors)	2/108	49/6694	0.186893457690278	0.640576377099763	0.631381500873451	25024/114117	2
Cluster 5	R-RNO-9009391	Extra-nuclear estrogen signaling	2/108	49/6694	0.186893457690278	0.640576377099763	0.631381500873451	299331/170897	2
Cluster 5	R-RNO-9675108	Nervous system development	5/108	189/6694	0.189358675940918	0.640576377099763	0.631381500873451	299331/24586/300218/54319/362993	5
Cluster 5	R-RNO-1538133	G0 and Early G1	1/108	13/6694	0.190745449529354	0.640576377099763	0.631381500873451	305171	1
Cluster 5	R-RNO-156581	Methylation	1/108	13/6694	0.190745449529354	0.640576377099763	0.631381500873451	29443	1
Cluster 5	R-RNO-189200	Cellular hexose transport	1/108	13/6694	0.190745449529354	0.640576377099763	0.631381500873451	24778	1
Cluster 5	R-RNO-399954	Sema3A PAK dependent Axon repulsion	1/108	13/6694	0.190745449529354	0.640576377099763	0.631381500873451	299331	1
Cluster 5	R-RNO-425561	Sodium/Calcium exchangers	1/108	13/6694	0.190745449529354	0.640576377099763	0.631381500873451	29715	1
Cluster 5	R-RNO-5218921	VEGFR2 mediated cell proliferation	1/108	13/6694	0.190745449529354	0.640576377099763	0.631381500873451	170897	1
Cluster 5	R-RNO-3371453	Regulation of HSF1-mediated heat shock response	2/108	50/6694	0.192750405292516	0.640576377099763	0.631381500873451	58958/25497	2
Cluster 5	R-RNO-977443	GABA receptor activation	2/108	50/6694	0.192750405292516	0.640576377099763	0.631381500873451	29713/114117	2
Cluster 5	R-RNO-983231	Factors involved in megakaryocyte development and platelet production	3/108	94/6694	0.193419928426706	0.640576377099763	0.631381500873451	306941/300218/305012	3
Cluster 5	R-RNO-3108214	SUMOylation of DNA damage response and repair proteins	2/108	51/6694	0.198631532260448	0.640576377099763	0.631381500873451	58958/25497	2
Cluster 5	R-RNO-5250913	Positive epigenetic regulation of rRNA expression	2/108	51/6694	0.198631532260448	0.640576377099763	0.631381500873451	313245/680493	2
Cluster 5	R-RNO-5250924	B-WICH complex positively regulates rRNA expression	2/108	51/6694	0.198631532260448	0.640576377099763	0.631381500873451	313245/680493	2
Cluster 5	R-RNO-9833482	PKR-mediated signaling	2/108	51/6694	0.198631532260448	0.640576377099763	0.631381500873451	300218/170897	2
Cluster 5	R-RNO-69275	G2/M Transition	4/108	143/6694	0.199364978226225	0.640576377099763	0.631381500873451	299331/305467/29479/300218	4
Cluster 5	R-RNO-453274	Mitotic G2-G2/M phases	4/108	144/6694	0.202698554181482	0.640576377099763	0.631381500873451	299331/305467/29479/300218	4
Cluster 5	R-RNO-110312	Translesion synthesis by REV1	1/108	14/6694	0.203827247381596	0.640576377099763	0.631381500873451	304528	1
Cluster 5	R-RNO-205043	NRIF signals cell death from the nucleus	1/108	14/6694	0.203827247381596	0.640576377099763	0.631381500873451	362548	1
Cluster 5	R-RNO-418359	Reduction of cytosolic Ca++ levels	1/108	14/6694	0.203827247381596	0.640576377099763	0.631381500873451	29715	1
Cluster 5	R-RNO-5655862	Translesion synthesis by POLK	1/108	14/6694	0.203827247381596	0.640576377099763	0.631381500873451	304528	1
Cluster 5	R-RNO-446728	Cell junction organization	2/108	52/6694	0.204534561844845	0.640576377099763	0.631381500873451	116777/362332	2
Cluster 5	R-RNO-73772	RNA Polymerase I Promoter Escape	2/108	52/6694	0.204534561844845	0.640576377099763	0.631381500873451	313245/680493	2
Cluster 5	R-RNO-8980692	RHOA GTPase cycle	3/108	97/6694	0.205860804602141	0.640576377099763	0.631381500873451	83620/690366/310621	3
Cluster 5	R-RNO-6811442	Intra-Golgi and retrograde Golgi-to-ER traffic	4/108	146/6694	0.209415901882068	0.640576377099763	0.631381500873451	363059/300218/296649/305012	4
Cluster 5	R-RNO-8856688	Golgi-to-ER retrograde transport	3/108	99/6694	0.214256165131802	0.640576377099763	0.631381500873451	363059/300218/305012	3
Cluster 5	R-RNO-190840	Microtubule-dependent trafficking of connexons from Golgi to the plasma membrane	1/108	15/6694	0.216699501465846	0.640576377099763	0.631381500873451	300218	1
Cluster 5	R-RNO-373752	Netrin-1 signaling	1/108	15/6694	0.216699501465846	0.640576377099763	0.631381500873451	54319	1
Cluster 5	R-RNO-445144	Signal transduction by L1	1/108	15/6694	0.216699501465846	0.640576377099763	0.631381500873451	24586	1
Cluster 5	R-RNO-5656121	Translesion synthesis by POLI	1/108	15/6694	0.216699501465846	0.640576377099763	0.631381500873451	304528	1
Cluster 5	R-RNO-69186	Lagging Strand Synthesis	1/108	15/6694	0.216699501465846	0.640576377099763	0.631381500873451	304528	1
Cluster 5	R-RNO-9013418	RHOBTB2 GTPase cycle	1/108	15/6694	0.216699501465846	0.640576377099763	0.631381500873451	299331	1
Cluster 5	R-RNO-6803157	Antimicrobial peptides	2/108	56/6694	0.228322446041693	0.640576377099763	0.631381500873451	641632/316010	2
Cluster 5	R-RNO-1461957	Beta defensins	1/108	16/6694	0.229365537375666	0.640576377099763	0.631381500873451	641632	1
Cluster 5	R-RNO-190872	Transport of connexons to the plasma membrane	1/108	16/6694	0.229365537375666	0.640576377099763	0.631381500873451	300218	1
Cluster 5	R-RNO-446353	Cell-extracellular matrix interactions	1/108	16/6694	0.229365537375666	0.640576377099763	0.631381500873451	362332	1
Cluster 5	R-RNO-5423646	Aflatoxin activation and detoxification	1/108	16/6694	0.229365537375666	0.640576377099763	0.631381500873451	293653	1
Cluster 5	R-RNO-8978934	Metabolism of cofactors	1/108	16/6694	0.229365537375666	0.640576377099763	0.631381500873451	299331	1
Cluster 5	R-RNO-9012999	RHO GTPase cycle	7/108	310/6694	0.233235707121364	0.640576377099763	0.631381500873451	83620/24264/299331/365355/690366/310621/362993	7
Cluster 5	R-RNO-159236	Transport of Mature mRNA derived from an Intron-Containing Transcript	2/108	57/6694	0.23430309157444	0.640576377099763	0.631381500873451	58958/25497	2
Cluster 5	R-RNO-5578749	Transcriptional regulation by small RNAs	2/108	57/6694	0.23430309157444	0.640576377099763	0.631381500873451	58958/25497	2
Cluster 5	R-RNO-3858494	Beta-catenin independent WNT signaling	3/108	104/6694	0.235552287627783	0.640576377099763	0.631381500873451	50664/306782/114117	3
Cluster 5	R-RNO-174154	APC/C:Cdc20 mediated degradation of Securin	2/108	58/6694	0.240293311366459	0.640576377099763	0.631381500873451	64193/296368	2
Cluster 5	R-RNO-141405	Inhibition of the proteolytic activity of APC/C required for the onset of anaphase by mitotic spindle checkpoint components	1/108	17/6694	0.241828628415412	0.640576377099763	0.631381500873451	296368	1
Cluster 5	R-RNO-141430	Inactivation of APC/C via direct inhibition of the APC/C complex	1/108	17/6694	0.241828628415412	0.640576377099763	0.631381500873451	296368	1
Cluster 5	R-RNO-176407	Conversion from APC/C:Cdc20 to APC/C:Cdh1 in late anaphase	1/108	17/6694	0.241828628415412	0.640576377099763	0.631381500873451	296368	1
Cluster 5	R-RNO-176412	Phosphorylation of the APC/C	1/108	17/6694	0.241828628415412	0.640576377099763	0.631381500873451	296368	1
Cluster 5	R-RNO-450321	JNK (c-Jun kinases) phosphorylation and activation mediated by activated human TAK1	1/108	17/6694	0.241828628415412	0.640576377099763	0.631381500873451	50658	1
Cluster 5	R-RNO-5576886	Phase 4 - resting membrane potential	1/108	17/6694	0.241828628415412	0.640576377099763	0.631381500873451	59324	1
Cluster 5	R-RNO-8964616	G beta:gamma signalling through CDC42	1/108	17/6694	0.241828628415412	0.640576377099763	0.631381500873451	114117	1
Cluster 5	R-RNO-71291	Metabolism of amino acids and derivatives	5/108	208/6694	0.244707767095354	0.640576377099763	0.631381500873451	287379/24264/293949/170943/29443	5
Cluster 5	R-RNO-69620	Cell Cycle Checkpoints	5/108	211/6694	0.253832739199664	0.640576377099763	0.631381500873451	363059/304528/362548/296368/257644	5
Cluster 5	R-RNO-110320	Translesion Synthesis by POLH	1/108	18/6694	0.254091996414684	0.640576377099763	0.631381500873451	304528	1
Cluster 5	R-RNO-1483191	Synthesis of PC	1/108	18/6694	0.254091996414684	0.640576377099763	0.631381500873451	29510	1
Cluster 5	R-RNO-5669034	TNFs bind their physiological receptors	1/108	18/6694	0.254091996414684	0.640576377099763	0.631381500873451	287034	1
Cluster 5	R-RNO-8948216	Collagen chain trimerization	1/108	18/6694	0.254091996414684	0.640576377099763	0.631381500873451	499431	1
Cluster 5	R-RNO-5628897	TP53 Regulates Metabolic Genes	2/108	61/6694	0.258303234972692	0.640576377099763	0.631381500873451	25282/171335	2
Cluster 5	R-RNO-72662	Activation of the mRNA upon binding of the cap-binding complex and eIFs, and subsequent binding to 43S	2/108	61/6694	0.258303234972692	0.640576377099763	0.631381500873451	116636/29236	2
Cluster 5	R-RNO-1482788	Acyl chain remodelling of PC	1/108	19/6694	0.266158812530204	0.640576377099763	0.631381500873451	313997	1
Cluster 5	R-RNO-202040	G-protein activation	1/108	19/6694	0.266158812530204	0.640576377099763	0.631381500873451	114117	1
Cluster 5	R-RNO-390466	Chaperonin-mediated protein folding	1/108	19/6694	0.266158812530204	0.640576377099763	0.631381500873451	170897	1
Cluster 5	R-RNO-391251	Protein folding	1/108	19/6694	0.266158812530204	0.640576377099763	0.631381500873451	170897	1
Cluster 5	R-RNO-392170	ADP signalling through P2Y purinoceptor 12	1/108	19/6694	0.266158812530204	0.640576377099763	0.631381500873451	114117	1
Cluster 5	R-RNO-69190	DNA strand elongation	1/108	19/6694	0.266158812530204	0.640576377099763	0.631381500873451	304528	1
Cluster 5	R-RNO-174178	APC/C:Cdh1 mediated degradation of Cdc20 and other APC/C:Cdh1 targeted proteins in late mitosis/early G1	2/108	63/6694	0.270325347161022	0.640576377099763	0.631381500873451	64193/296368	2
Cluster 5	R-RNO-211000	Gene Silencing by RNA	2/108	63/6694	0.270325347161022	0.640576377099763	0.631381500873451	58958/25497	2
Cluster 5	R-RNO-72202	Transport of Mature Transcript to Cytoplasm	2/108	64/6694	0.276336161735952	0.640576377099763	0.631381500873451	58958/25497	2
Cluster 5	R-RNO-73854	RNA Polymerase I Promoter Clearance	2/108	64/6694	0.276336161735952	0.640576377099763	0.631381500873451	313245/680493	2
Cluster 5	R-RNO-73864	RNA Polymerase I Transcription	2/108	64/6694	0.276336161735952	0.640576377099763	0.631381500873451	313245/680493	2
Cluster 5	R-RNO-1660661	Sphingolipid de novo biosynthesis	1/108	20/6694	0.278032198035333	0.640576377099763	0.631381500873451	170897	1
Cluster 5	R-RNO-174411	Polymerase switching on the C-strand of the telomere	1/108	20/6694	0.278032198035333	0.640576377099763	0.631381500873451	304528	1
Cluster 5	R-RNO-375165	NCAM signaling for neurite out-growth	1/108	20/6694	0.278032198035333	0.640576377099763	0.631381500873451	24586	1
Cluster 5	R-RNO-400042	Adrenaline,noradrenaline inhibits insulin secretion	1/108	20/6694	0.278032198035333	0.640576377099763	0.631381500873451	114117	1
Cluster 5	R-RNO-5223345	Miscellaneous transport and binding events	1/108	20/6694	0.278032198035333	0.640576377099763	0.631381500873451	308667	1
Cluster 5	R-RNO-5651801	PCNA-Dependent Long Patch Base Excision Repair	1/108	20/6694	0.278032198035333	0.640576377099763	0.631381500873451	304528	1
Cluster 5	R-RNO-76071	RNA Polymerase III Transcription Initiation From Type 3 Promoter	1/108	20/6694	0.278032198035333	0.640576377099763	0.631381500873451	306542	1
Cluster 5	R-RNO-8955332	Carboxyterminal post-translational modifications of tubulin	1/108	20/6694	0.278032198035333	0.640576377099763	0.631381500873451	300218	1
Cluster 5	R-RNO-163685	Integration of energy metabolism	2/108	65/6694	0.282344760156689	0.640576377099763	0.631381500873451	24778/114117	2
Cluster 5	R-RNO-176409	APC/C:Cdc20 mediated degradation of mitotic proteins	2/108	65/6694	0.282344760156689	0.640576377099763	0.631381500873451	64193/296368	2
Cluster 5	R-RNO-176814	Activation of APC/C and APC/C:Cdc20 mediated degradation of mitotic proteins	2/108	66/6694	0.288349662120128	0.640576377099763	0.631381500873451	64193/296368	2
Cluster 5	R-RNO-8852276	The role of GTSE1 in G2/M progression after G2 checkpoint	2/108	66/6694	0.288349662120128	0.640576377099763	0.631381500873451	299331/300218	2
Cluster 5	R-RNO-1482839	Acyl chain remodelling of PE	1/108	21/6694	0.289715225097393	0.640576377099763	0.631381500873451	313997	1
Cluster 5	R-RNO-168928	DDX58/IFIH1-mediated induction of interferon-alpha/beta	1/108	21/6694	0.289715225097393	0.640576377099763	0.631381500873451	299331	1
Cluster 5	R-RNO-174048	APC/C:Cdc20 mediated degradation of Cyclin B	1/108	21/6694	0.289715225097393	0.640576377099763	0.631381500873451	296368	1
Cluster 5	R-RNO-2129379	Molecules associated with elastic fibres	1/108	21/6694	0.289715225097393	0.640576377099763	0.631381500873451	85272	1
Cluster 5	R-RNO-3371571	HSF1-dependent transactivation	1/108	21/6694	0.289715225097393	0.640576377099763	0.631381500873451	299331	1
Cluster 5	R-RNO-428930	Thromboxane signalling through TP receptor	1/108	21/6694	0.289715225097393	0.640576377099763	0.631381500873451	114117	1
Cluster 5	R-RNO-450282	MAPK targets/ Nuclear events mediated by MAP kinases	1/108	21/6694	0.289715225097393	0.640576377099763	0.631381500873451	50658	1
Cluster 5	R-RNO-5696397	Gap-filling DNA repair synthesis and ligation in GG-NER	1/108	21/6694	0.289715225097393	0.640576377099763	0.631381500873451	304528	1
Cluster 5	R-RNO-179409	APC-Cdc20 mediated degradation of Nek2A	1/108	22/6694	0.301210917542992	0.648987830586292	0.639672215793188	296368	1
Cluster 5	R-RNO-392451	G beta:gamma signalling through PI3Kgamma	1/108	22/6694	0.301210917542992	0.648987830586292	0.639672215793188	114117	1
Cluster 5	R-RNO-8863795	Downregulation of ERBB2 signaling	1/108	22/6694	0.301210917542992	0.648987830586292	0.639672215793188	299331	1
Cluster 5	R-RNO-1500931	Cell-Cell communication	2/108	69/6694	0.306328091473262	0.648987830586292	0.639672215793188	116777/362332	2
Cluster 5	R-RNO-15869	Metabolism of nucleotides	2/108	69/6694	0.306328091473262	0.648987830586292	0.639672215793188	171047/311422	2
Cluster 5	R-RNO-1169410	Antiviral mechanism by IFN-stimulated genes	2/108	70/6694	0.312304337149799	0.648987830586292	0.639672215793188	300218/170897	2
Cluster 5	R-RNO-166208	mTORC1-mediated signalling	1/108	23/6694	0.31252225161154	0.648987830586292	0.639672215793188	116636	1
Cluster 5	R-RNO-9706574	RHOBTB GTPase Cycle	1/108	23/6694	0.31252225161154	0.648987830586292	0.639672215793188	299331	1
Cluster 5	R-RNO-2262752	Cellular responses to stress	8/108	399/6694	0.314746870163729	0.648987830586292	0.639672215793188	299331/50658/300218/25282/58958/296368/25497/171335	8
Cluster 5	R-RNO-110373	Resolution of AP sites via the multiple-nucleotide patch replacement pathway	1/108	24/6694	0.323652156697128	0.648987830586292	0.639672215793188	304528	1
Cluster 5	R-RNO-5213460	RIPK1-mediated regulated necrosis	1/108	24/6694	0.323652156697128	0.648987830586292	0.639672215793188	299331	1
Cluster 5	R-RNO-5218920	VEGFR2 mediated vascular permeability	1/108	24/6694	0.323652156697128	0.648987830586292	0.639672215793188	299331	1
Cluster 5	R-RNO-5675482	Regulation of necroptotic cell death	1/108	24/6694	0.323652156697128	0.648987830586292	0.639672215793188	299331	1
Cluster 5	R-RNO-8866652	Synthesis of active ubiquitin: roles of E1 and E2 enzymes	1/108	24/6694	0.323652156697128	0.648987830586292	0.639672215793188	296368	1
Cluster 5	R-RNO-9668328	Sealing of the nuclear envelope (NE) by ESCRT-III	1/108	24/6694	0.323652156697128	0.648987830586292	0.639672215793188	300218	1
Cluster 5	R-RNO-4420097	VEGFA-VEGFR2 Pathway	2/108	72/6694	0.324224392265494	0.648987830586292	0.639672215793188	299331/170897	2
Cluster 5	R-RNO-416476	G alpha (q) signalling events	4/108	180/6694	0.330751274353679	0.648987830586292	0.639672215793188	29191/64636/114117/192223	4
Cluster 5	R-RNO-9013149	RAC1 GTPase cycle	3/108	126/6694	0.332320958401802	0.648987830586292	0.639672215793188	83620/690366/310621	3
Cluster 5	R-RNO-174417	Telomere C-strand (Lagging Strand) Synthesis	1/108	25/6694	0.334603516078943	0.648987830586292	0.639672215793188	304528	1
Cluster 5	R-RNO-381676	Glucagon-like Peptide-1 (GLP1) regulates insulin secretion	1/108	25/6694	0.334603516078943	0.648987830586292	0.639672215793188	114117	1
Cluster 5	R-RNO-389661	Glyoxylate metabolism and glycine degradation	1/108	25/6694	0.334603516078943	0.648987830586292	0.639672215793188	293949	1
Cluster 5	R-RNO-390522	Striated Muscle Contraction	1/108	25/6694	0.334603516078943	0.648987830586292	0.639672215793188	171409	1
Cluster 5	R-RNO-397795	G-protein beta:gamma signalling	1/108	25/6694	0.334603516078943	0.648987830586292	0.639672215793188	114117	1
Cluster 5	R-RNO-456926	Thrombin signalling through proteinase activated receptors (PARs)	1/108	25/6694	0.334603516078943	0.648987830586292	0.639672215793188	114117	1
Cluster 5	R-RNO-6783310	Fanconi Anemia Pathway	1/108	25/6694	0.334603516078943	0.648987830586292	0.639672215793188	312641	1
Cluster 5	R-RNO-917977	Transferrin endocytosis and recycling	1/108	25/6694	0.334603516078943	0.648987830586292	0.639672215793188	312052	1
Cluster 5	R-RNO-500792	GPCR ligand binding	7/108	350/6694	0.335064486631987	0.648987830586292	0.639672215793188	29141/29191/64636/498289/25024/114117/192223	7
Cluster 5	R-RNO-68875	Mitotic Prophase	2/108	74/6694	0.336093324167242	0.648987830586292	0.639672215793188	58958/25497	2
Cluster 5	R-RNO-174143	APC/C-mediated degradation of cell cycle proteins	2/108	75/6694	0.342005816165504	0.648987830586292	0.639672215793188	64193/296368	2
Cluster 5	R-RNO-453276	Regulation of mitotic cell cycle	2/108	75/6694	0.342005816165504	0.648987830586292	0.639672215793188	64193/296368	2
Cluster 5	R-RNO-191273	Cholesterol biosynthesis	1/108	26/6694	0.345379167640418	0.648987830586292	0.639672215793188	29230	1
Cluster 5	R-RNO-418597	G alpha (z) signalling events	1/108	26/6694	0.345379167640418	0.648987830586292	0.639672215793188	114117	1
Cluster 5	R-RNO-432040	Vasopressin regulates renal water homeostasis via Aquaporins	1/108	26/6694	0.345379167640418	0.648987830586292	0.639672215793188	114117	1
Cluster 5	R-RNO-74158	RNA Polymerase III Transcription	1/108	26/6694	0.345379167640418	0.648987830586292	0.639672215793188	306542	1
Cluster 5	R-RNO-76046	RNA Polymerase III Transcription Initiation	1/108	26/6694	0.345379167640418	0.648987830586292	0.639672215793188	306542	1
Cluster 5	R-RNO-109582	Hemostasis	8/108	412/6694	0.34661850042677	0.648987830586292	0.639672215793188	140914/306941/300218/81683/29715/305012/114117/89843	8
Cluster 5	R-RNO-1566948	Elastic fibre formation	1/108	27/6694	0.355981904577256	0.649925468937729	0.64059639522092	85272	1
Cluster 5	R-RNO-2514859	Inactivation, recovery and regulation of the phototransduction cascade	1/108	27/6694	0.355981904577256	0.649925468937729	0.64059639522092	59077	1
Cluster 5	R-RNO-418360	Platelet calcium homeostasis	1/108	27/6694	0.355981904577256	0.649925468937729	0.64059639522092	29715	1
Cluster 5	R-RNO-5656169	Termination of translesion DNA synthesis	1/108	27/6694	0.355981904577256	0.649925468937729	0.64059639522092	304528	1
Cluster 5	R-RNO-9013424	RHOV GTPase cycle	1/108	27/6694	0.355981904577256	0.649925468937729	0.64059639522092	690366	1
Cluster 5	R-RNO-9696270	RND2 GTPase cycle	1/108	27/6694	0.355981904577256	0.649925468937729	0.64059639522092	690366	1
Cluster 5	R-RNO-194138	Signaling by VEGF	2/108	79/6694	0.365485136700635	0.650697977525095	0.641357815168275	299331/170897	2
Cluster 5	R-RNO-2514856	The phototransduction cascade	1/108	28/6694	0.366414476094528	0.650697977525095	0.641357815168275	59077	1
Cluster 5	R-RNO-392518	Signal amplification	1/108	28/6694	0.366414476094528	0.650697977525095	0.641357815168275	114117	1
Cluster 5	R-RNO-5654687	Downstream signaling of activated FGFR1	1/108	28/6694	0.366414476094528	0.650697977525095	0.641357815168275	366205	1
Cluster 5	R-RNO-5685938	HDR through Single Strand Annealing (SSA)	1/108	28/6694	0.366414476094528	0.650697977525095	0.641357815168275	304528	1
Cluster 5	R-RNO-9013420	RHOU GTPase cycle	1/108	28/6694	0.366414476094528	0.650697977525095	0.641357815168275	690366	1
Cluster 5	R-RNO-156580	Phase II - Conjugation of compounds	2/108	80/6694	0.371307492475135	0.650697977525095	0.641357815168275	25458/29443	2
Cluster 5	R-RNO-110314	Recognition of DNA damage by PCNA-containing replication complex	1/108	29/6694	0.376679588092997	0.650697977525095	0.641357815168275	304528	1
Cluster 5	R-RNO-2871796	FCERI mediated MAPK activation	1/108	29/6694	0.376679588092997	0.650697977525095	0.641357815168275	50658	1
Cluster 5	R-RNO-3000178	ECM proteoglycans	1/108	29/6694	0.376679588092997	0.650697977525095	0.641357815168275	29331	1
Cluster 5	R-RNO-6794361	Neurexins and neuroligins	1/108	29/6694	0.376679588092997	0.650697977525095	0.641357815168275	304733	1
Cluster 5	R-RNO-9035034	RHOF GTPase cycle	1/108	29/6694	0.376679588092997	0.650697977525095	0.641357815168275	690366	1
Cluster 5	R-RNO-611105	Respiratory electron transport	2/108	81/6694	0.377109055156589	0.650697977525095	0.641357815168275	25282/171335	2
Cluster 5	R-RNO-73886	Chromosome Maintenance	2/108	81/6694	0.377109055156589	0.650697977525095	0.641357815168275	304528/362548	2
Cluster 5	R-RNO-556833	Metabolism of lipids	9/108	484/6694	0.379383150409062	0.652064789765575	0.642705008094299	171402/50559/29224/295305/313997/29230/171410/170897/29510	9
Cluster 5	R-RNO-397014	Muscle contraction	3/108	138/6694	0.385450275016591	0.659624642215986	0.650156345916235	59324/171409/29715	3
Cluster 5	R-RNO-418990	Adherens junctions interactions	1/108	30/6694	0.386779903844828	0.659624642215986	0.650156345916235	116777	1
Cluster 5	R-RNO-1461973	Defensins	1/108	31/6694	0.396718044658868	0.671368998653469	0.661732123074711	641632	1
Cluster 5	R-RNO-9646399	Aggrephagy	1/108	31/6694	0.396718044658868	0.671368998653469	0.661732123074711	300218	1
Cluster 5	R-RNO-212165	Epigenetic regulation of gene expression	2/108	85/6694	0.400090986585541	0.672400375322089	0.662748695293542	313245/680493	2
Cluster 5	R-RNO-1483166	Synthesis of PA	1/108	32/6694	0.406496590535626	0.672400375322089	0.662748695293542	295305	1
Cluster 5	R-RNO-156590	Glutathione conjugation	1/108	32/6694	0.406496590535626	0.672400375322089	0.662748695293542	25458	1
Cluster 5	R-RNO-176187	Activation of ATR in response to replication stress	1/108	32/6694	0.406496590535626	0.672400375322089	0.662748695293542	304528	1
Cluster 5	R-RNO-445717	Aquaporin-mediated transport	1/108	32/6694	0.406496590535626	0.672400375322089	0.662748695293542	114117	1
Cluster 5	R-RNO-9013407	RHOH GTPase cycle	1/108	32/6694	0.406496590535626	0.672400375322089	0.662748695293542	690366	1
Cluster 5	R-RNO-73933	Resolution of Abasic Sites (AP sites)	1/108	33/6694	0.416118080812143	0.684743264916026	0.674914414223452	304528	1
Cluster 5	R-RNO-425393	Transport of inorganic cations/anions and amino acids/oligopeptides	2/108	88/6694	0.41707089772158	0.684743264916026	0.674914414223452	29715/170943	2
Cluster 5	R-RNO-110313	Translesion synthesis by Y family DNA polymerases bypasses lesions on DNA template	1/108	34/6694	0.425585014796873	0.690986739891602	0.681068269941005	304528	1
Cluster 5	R-RNO-1442490	Collagen degradation	1/108	34/6694	0.425585014796873	0.690986739891602	0.681068269941005	499431	1
Cluster 5	R-RNO-421270	Cell-cell junction organization	1/108	34/6694	0.425585014796873	0.690986739891602	0.681068269941005	116777	1
Cluster 5	R-RNO-5696400	Dual Incision in GG-NER	1/108	35/6694	0.434899852394762	0.703514467109173	0.693416173322917	304528	1
Cluster 5	R-RNO-1650814	Collagen biosynthesis and modifying enzymes	1/108	36/6694	0.444065014722643	0.712783821861239	0.702552475135959	499431	1
Cluster 5	R-RNO-5576891	Cardiac conduction	2/108	93/6694	0.444829566192991	0.712783821861239	0.702552475135959	59324/29715	2
Cluster 5	R-RNO-373076	Class A/1 (Rhodopsin-like receptors)	5/108	271/6694	0.445489888663275	0.712783821861239	0.702552475135959	29141/29191/64636/498289/192223	5
Cluster 5	R-RNO-5610787	Hedgehog 'off' state	2/108	94/6694	0.450294993100954	0.715465076708076	0.705195243071118	300218/305349	2
Cluster 5	R-RNO-1483257	Phospholipid metabolism	3/108	153/6694	0.450417786927584	0.715465076708076	0.705195243071118	295305/313997/29510	3
Cluster 5	R-RNO-1227986	Signaling by ERBB2	1/108	38/6694	0.4619558077211	0.717485870495685	0.707187030249336	299331	1
Cluster 5	R-RNO-180786	Extension of Telomeres	1/108	38/6694	0.4619558077211	0.717485870495685	0.707187030249336	304528	1
Cluster 5	R-RNO-448424	Interleukin-17 signaling	1/108	38/6694	0.4619558077211	0.717485870495685	0.707187030249336	50658	1
Cluster 5	R-RNO-450294	MAP kinase activation	1/108	38/6694	0.4619558077211	0.717485870495685	0.707187030249336	50658	1
Cluster 5	R-RNO-69231	Cyclin D associated events in G1	1/108	38/6694	0.4619558077211	0.717485870495685	0.707187030249336	246060	1
Cluster 5	R-RNO-69236	G1 Phase	1/108	38/6694	0.4619558077211	0.717485870495685	0.707187030249336	246060	1
Cluster 5	R-RNO-375276	Peptide ligand-binding receptors	3/108	156/6694	0.463104516410851	0.717485870495685	0.707187030249336	29141/29191/64636	3
Cluster 5	R-RNO-429914	Deadenylation-dependent mRNA decay	1/108	39/6694	0.47068609209101	0.717845103050227	0.707541106355726	361109	1
Cluster 5	R-RNO-5218859	Regulated Necrosis	1/108	39/6694	0.47068609209101	0.717845103050227	0.707541106355726	299331	1
Cluster 5	R-RNO-6811440	Retrograde transport at the Trans-Golgi-Network	1/108	39/6694	0.47068609209101	0.717845103050227	0.707541106355726	296649	1
Cluster 5	R-RNO-913709	O-linked glycosylation of mucins	1/108	39/6694	0.47068609209101	0.717845103050227	0.707541106355726	116740	1
Cluster 5	R-RNO-211859	Biological oxidations	3/108	158/6694	0.471493715412535	0.717845103050227	0.707541106355726	293653/25458/29443	3
Cluster 5	R-RNO-163200	Respiratory electron transport, ATP synthesis by chemiosmotic coupling, and heat production by uncoupling proteins.	2/108	99/6694	0.477163931080702	0.722196727028155	0.711830266831578	25282/171335	2
Cluster 5	R-RNO-165159	MTOR signalling	1/108	40/6694	0.479276009755048	0.722196727028155	0.711830266831578	116636	1
Cluster 5	R-RNO-6811436	COPI-independent Golgi-to-ER retrograde traffic	1/108	40/6694	0.479276009755048	0.722196727028155	0.711830266831578	300218	1
Cluster 5	R-RNO-606279	Deposition of new CENPA-containing nucleosomes at the centromere	1/108	41/6694	0.487727796792387	0.729932757104253	0.719455253413762	362548	1
Cluster 5	R-RNO-774815	Nucleosome assembly	1/108	41/6694	0.487727796792387	0.729932757104253	0.719455253413762	362548	1
Cluster 5	R-RNO-69239	Synthesis of DNA	2/108	102/6694	0.49290408621647	0.732695263294752	0.722178106405354	304528/296368	2
Cluster 5	R-RNO-913531	Interferon Signaling	2/108	102/6694	0.49290408621647	0.732695263294752	0.722178106405354	300218/170897	2
Cluster 5	R-RNO-73893	DNA Damage Bypass	1/108	42/6694	0.496043653991609	0.734879487394977	0.724330978006532	304528	1
Cluster 5	R-RNO-2029482	Regulation of actin dynamics for phagocytic cup formation	1/108	43/6694	0.504225747402449	0.742004444338052	0.731353662840377	299331	1
Cluster 5	R-RNO-9013405	RHOD GTPase cycle	1/108	43/6694	0.504225747402449	0.742004444338052	0.731353662840377	690366	1
Cluster 5	R-RNO-2142753	Arachidonic acid metabolism	1/108	44/6694	0.512276208878999	0.751338439689199	0.74055367739701	29224	1
Cluster 5	R-RNO-216083	Integrin cell surface interactions	1/108	45/6694	0.520197136614498	0.758399530498019	0.747513412835368	499431	1
Cluster 5	R-RNO-1474244	Extracellular matrix organization	3/108	170/6694	0.520537859569095	0.758399530498019	0.747513412835368	499431/29331/85272	3
Cluster 5	R-RNO-5578775	Ion homeostasis	1/108	46/6694	0.527990595667834	0.762371335866856	0.751428206643887	29715	1
Cluster 5	R-RNO-5654736	Signaling by FGFR1	1/108	46/6694	0.527990595667834	0.762371335866856	0.751428206643887	366205	1
Cluster 5	R-RNO-3108232	SUMO E3 ligases SUMOylate target proteins	2/108	109/6694	0.528461948725889	0.762371335866856	0.751428206643887	58958/25497	2
Cluster 5	R-RNO-1474290	Collagen formation	1/108	47/6694	0.535658618481895	0.767719192612488	0.756699299895562	499431	1
Cluster 5	R-RNO-5685942	HDR through Homologous Recombination (HRR)	1/108	47/6694	0.535658618481895	0.767719192612488	0.756699299895562	304528	1
Cluster 5	R-RNO-2559583	Cellular Senescence	2/108	111/6694	0.538311660281284	0.769016657544692	0.757978140929218	50658/296368	2
Cluster 5	R-RNO-1266738	Developmental Biology	5/108	304/6694	0.547671473794553	0.777836097511296	0.766670986063766	299331/24586/300218/54319/362993	5
Cluster 5	R-RNO-2990846	SUMOylation	2/108	113/6694	0.548020886882959	0.777836097511296	0.766670986063766	58958/25497	2
Cluster 5	R-RNO-453279	Mitotic G1 phase and G1/S transition	2/108	115/6694	0.55758845752685	0.780276300155903	0.769076161876153	305171/246060	2
Cluster 5	R-RNO-917937	Iron uptake and transport	1/108	50/6694	0.557929915338626	0.780276300155903	0.769076161876153	312052	1
Cluster 5	R-RNO-8939211	ESR-mediated signaling	2/108	116/6694	0.562318815411208	0.780276300155903	0.769076161876153	299331/170897	2
Cluster 5	R-RNO-5358351	Signaling by Hedgehog	2/108	117/6694	0.567013417500381	0.780276300155903	0.769076161876153	300218/305349	2
Cluster 5	R-RNO-927802	Nonsense-Mediated Decay (NMD)	2/108	118/6694	0.571672176215349	0.780276300155903	0.769076161876153	361109/29236	2
Cluster 5	R-RNO-975957	Nonsense Mediated Decay (NMD) enhanced by the Exon Junction Complex (EJC)	2/108	118/6694	0.571672176215349	0.780276300155903	0.769076161876153	361109/29236	2
Cluster 5	R-RNO-418346	Platelet homeostasis	1/108	52/6694	0.572186104983628	0.780276300155903	0.769076161876153	29715	1
Cluster 5	R-RNO-8852135	Protein ubiquitination	1/108	52/6694	0.572186104983628	0.780276300155903	0.769076161876153	296368	1
Cluster 5	R-RNO-72695	Formation of the ternary complex, and subsequently, the 43S complex	1/108	53/6694	0.579142428479829	0.780276300155903	0.769076161876153	29236	1
Cluster 5	R-RNO-9663891	Selective autophagy	1/108	53/6694	0.579142428479829	0.780276300155903	0.769076161876153	300218	1
Cluster 5	R-RNO-72613	Eukaryotic Translation Initiation	2/108	121/6694	0.585432694160388	0.780276300155903	0.769076161876153	116636/29236	2
Cluster 5	R-RNO-72737	Cap-dependent Translation Initiation	2/108	121/6694	0.585432694160388	0.780276300155903	0.769076161876153	116636/29236	2
Cluster 5	R-RNO-204998	Cell death signalling via NRAGE, NRIF and NADE	1/108	54/6694	0.585986671473983	0.780276300155903	0.769076161876153	362548	1
Cluster 5	R-RNO-9013408	RHOG GTPase cycle	1/108	54/6694	0.585986671473983	0.780276300155903	0.769076161876153	690366	1
Cluster 5	R-RNO-112314	Neurotransmitter receptors and postsynaptic signal transmission	2/108	122/6694	0.589947438238564	0.780276300155903	0.769076161876153	29713/114117	2
Cluster 5	R-RNO-2995410	Nuclear Envelope (NE) Reassembly	1/108	55/6694	0.592720623203021	0.780276300155903	0.769076161876153	300218	1
Cluster 5	R-RNO-5693607	Processing of DNA double-strand break ends	1/108	55/6694	0.592720623203021	0.780276300155903	0.769076161876153	304528	1
Cluster 5	R-RNO-6782135	Dual incision in TC-NER	1/108	55/6694	0.592720623203021	0.780276300155903	0.769076161876153	304528	1
Cluster 5	R-RNO-6782210	Gap-filling DNA repair synthesis and ligation in TC-NER	1/108	55/6694	0.592720623203021	0.780276300155903	0.769076161876153	304528	1
Cluster 5	R-RNO-174084	Autodegradation of Cdh1 by Cdh1:APC/C	1/108	56/6694	0.599346044605954	0.780276300155903	0.769076161876153	296368	1
Cluster 5	R-RNO-2454202	Fc epsilon receptor (FCERI) signaling	1/108	56/6694	0.599346044605954	0.780276300155903	0.769076161876153	50658	1
Cluster 5	R-RNO-69242	S Phase	2/108	125/6694	0.603274947344999	0.780276300155903	0.769076161876153	304528/296368	2
Cluster 5	R-RNO-425407	SLC-mediated transmembrane transport	3/108	194/6694	0.610795193151446	0.780276300155903	0.769076161876153	24778/29715/170943	3
Cluster 5	R-RNO-168164	Toll Like Receptor 3 (TLR3) Cascade	1/108	58/6694	0.61227820135321	0.780276300155903	0.769076161876153	50658	1
Cluster 5	R-RNO-6794362	Protein-protein interactions at synapses	1/108	58/6694	0.61227820135321	0.780276300155903	0.769076161876153	304733	1
Cluster 5	R-RNO-73884	Base Excision Repair	1/108	58/6694	0.61227820135321	0.780276300155903	0.769076161876153	304528	1
Cluster 5	R-RNO-9711123	Cellular response to chemical stress	2/108	128/6694	0.616277242870134	0.780276300155903	0.769076161876153	25282/171335	2
Cluster 5	R-RNO-2559582	Senescence-Associated Secretory Phenotype (SASP)	1/108	59/6694	0.618588321041855	0.780276300155903	0.769076161876153	296368	1
Cluster 5	R-RNO-69473	G2/M DNA damage checkpoint	1/108	59/6694	0.618588321041855	0.780276300155903	0.769076161876153	304528	1
Cluster 5	R-RNO-9033241	Peroxisomal protein import	1/108	59/6694	0.618588321041855	0.780276300155903	0.769076161876153	50559	1
Cluster 5	R-RNO-111885	Opioid Signalling	1/108	60/6694	0.624796679945771	0.780276300155903	0.769076161876153	114117	1
Cluster 5	R-RNO-157579	Telomere Maintenance	1/108	60/6694	0.624796679945771	0.780276300155903	0.769076161876153	304528	1
Cluster 5	R-RNO-72649	Translation initiation complex formation	1/108	60/6694	0.624796679945771	0.780276300155903	0.769076161876153	29236	1
Cluster 5	R-RNO-72702	Ribosomal scanning and start codon recognition	1/108	60/6694	0.624796679945771	0.780276300155903	0.769076161876153	29236	1
Cluster 5	R-RNO-168142	Toll Like Receptor 10 (TLR10) Cascade	1/108	61/6694	0.630904904028655	0.780276300155903	0.769076161876153	50658	1
Cluster 5	R-RNO-168176	Toll Like Receptor 5 (TLR5) Cascade	1/108	61/6694	0.630904904028655	0.780276300155903	0.769076161876153	50658	1
Cluster 5	R-RNO-2029480	Fcgamma receptor (FCGR) dependent phagocytosis	1/108	61/6694	0.630904904028655	0.780276300155903	0.769076161876153	299331	1
Cluster 5	R-RNO-2559580	Oxidative Stress Induced Senescence	1/108	61/6694	0.630904904028655	0.780276300155903	0.769076161876153	50658	1
Cluster 5	R-RNO-428157	Sphingolipid metabolism	1/108	61/6694	0.630904904028655	0.780276300155903	0.769076161876153	170897	1
Cluster 5	R-RNO-69017	CDK-mediated phosphorylation and removal of Cdc6	1/108	61/6694	0.630904904028655	0.780276300155903	0.769076161876153	296368	1
Cluster 5	R-RNO-975138	TRAF6 mediated induction of NFkB and MAP kinases upon TLR7/8 or 9 activation	1/108	61/6694	0.630904904028655	0.780276300155903	0.769076161876153	50658	1
Cluster 5	R-RNO-975871	MyD88 cascade initiated on plasma membrane	1/108	61/6694	0.630904904028655	0.780276300155903	0.769076161876153	50658	1
Cluster 5	R-RNO-69306	DNA Replication	2/108	132/6694	0.633108642011318	0.780276300155903	0.769076161876153	304528/296368	2
Cluster 5	R-RNO-166058	MyD88:MAL(TIRAP) cascade initiated on plasma membrane	1/108	62/6694	0.636914593515299	0.780276300155903	0.769076161876153	50658	1
Cluster 5	R-RNO-168179	Toll Like Receptor TLR1:TLR2 Cascade	1/108	62/6694	0.636914593515299	0.780276300155903	0.769076161876153	50658	1
Cluster 5	R-RNO-168188	Toll Like Receptor TLR6:TLR2 Cascade	1/108	62/6694	0.636914593515299	0.780276300155903	0.769076161876153	50658	1
Cluster 5	R-RNO-174184	Cdc20:Phospho-APC/C mediated degradation of Cyclin A	1/108	62/6694	0.636914593515299	0.780276300155903	0.769076161876153	296368	1
Cluster 5	R-RNO-181438	Toll Like Receptor 2 (TLR2) Cascade	1/108	62/6694	0.636914593515299	0.780276300155903	0.769076161876153	50658	1
Cluster 5	R-RNO-975155	MyD88 dependent cascade initiated on endosome	1/108	62/6694	0.636914593515299	0.780276300155903	0.769076161876153	50658	1
Cluster 5	R-RNO-168181	Toll Like Receptor 7/8 (TLR7/8) Cascade	1/108	63/6694	0.642827323295206	0.780276300155903	0.769076161876153	50658	1
Cluster 5	R-RNO-179419	APC:Cdc20 mediated degradation of cell cycle proteins prior to satisfation of the cell cycle checkpoint	1/108	63/6694	0.642827323295206	0.780276300155903	0.769076161876153	296368	1
Cluster 5	R-RNO-6781827	Transcription-Coupled Nucleotide Excision Repair (TC-NER)	1/108	63/6694	0.642827323295206	0.780276300155903	0.769076161876153	304528	1
Cluster 5	R-RNO-166166	MyD88-independent TLR4 cascade	1/108	64/6694	0.648644643319957	0.780276300155903	0.769076161876153	50658	1
Cluster 5	R-RNO-5689603	UCH proteinases	1/108	64/6694	0.648644643319957	0.780276300155903	0.769076161876153	29545	1
Cluster 5	R-RNO-937061	TRIF(TICAM1)-mediated TLR4 signaling	1/108	64/6694	0.648644643319957	0.780276300155903	0.769076161876153	50658	1
Cluster 5	R-RNO-1428517	The citric acid (TCA) cycle and respiratory electron transport	2/108	136/6694	0.64936573875315	0.780276300155903	0.769076161876153	25282/171335	2
Cluster 5	R-RNO-6798695	Neutrophil degranulation	6/108	408/6694	0.651786154413659	0.780276300155903	0.769076161876153	140914/299331/24191/81683/81675/316010	6
Cluster 5	R-RNO-168138	Toll Like Receptor 9 (TLR9) Cascade	1/108	65/6694	0.654368078994382	0.780276300155903	0.769076161876153	50658	1
Cluster 5	R-RNO-5696399	Global Genome Nucleotide Excision Repair (GG-NER)	1/108	65/6694	0.654368078994382	0.780276300155903	0.769076161876153	304528	1
Cluster 5	R-RNO-9018519	Estrogen-dependent gene expression	1/108	66/6694	0.659999131561679	0.784863832127402	0.773597844106434	299331	1
Cluster 5	R-RNO-193704	p75 NTR receptor-mediated signalling	1/108	67/6694	0.66553927848252	0.787196996054594	0.775897517642327	362548	1
Cluster 5	R-RNO-450531	Regulation of mRNA stability by proteins that bind AU-rich elements	1/108	67/6694	0.66553927848252	0.787196996054594	0.775897517642327	361109	1
Cluster 5	R-RNO-198933	Immunoregulatory interactions between a Lymphoid and a non-Lymphoid cell	1/108	68/6694	0.670989973808292	0.787294902601729	0.775994018832326	89843	1
Cluster 5	R-RNO-6804756	Regulation of TP53 Activity through Phosphorylation	1/108	68/6694	0.670989973808292	0.787294902601729	0.775994018832326	304528	1
Cluster 5	R-RNO-9013404	RAC2 GTPase cycle	1/108	68/6694	0.670989973808292	0.787294902601729	0.775994018832326	690366	1
Cluster 5	R-RNO-176408	Regulation of APC/C activators between G1/S and early anaphase	1/108	69/6694	0.676352648548513	0.789377096449193	0.778046324729826	296368	1
Cluster 5	R-RNO-190236	Signaling by FGFR	1/108	69/6694	0.676352648548513	0.789377096449193	0.778046324729826	366205	1
Cluster 5	R-RNO-388396	GPCR downstream signalling	6/108	420/6694	0.679582007540518	0.790972699124337	0.779619024017289	29141/29191/64636/498289/114117/192223	6
Cluster 5	R-RNO-163125	Post-translational modification: synthesis of GPI-anchored proteins	1/108	70/6694	0.681628711032552	0.790972699124337	0.779619024017289	364032	1
Cluster 5	R-RNO-195721	Signaling by WNT	3/108	216/6694	0.683112785607382	0.790972699124337	0.779619024017289	50664/306782/114117	3
Cluster 5	R-RNO-9013423	RAC3 GTPase cycle	1/108	71/6694	0.686819547265717	0.793177429913164	0.781792107952688	690366	1
Cluster 5	R-RNO-166016	Toll Like Receptor 4 (TLR4) Cascade	1/108	72/6694	0.691926521279805	0.796983427652131	0.785543474145163	50658	1
Cluster 5	R-RNO-4086400	PCP/CE pathway	1/108	73/6694	0.696950975478201	0.799349216303847	0.787875304108098	306782	1
Cluster 5	R-RNO-112316	Neuronal System	4/108	291/6694	0.697613861501539	0.799349216303847	0.787875304108098	59324/29713/304733/114117	4
Cluster 5	R-RNO-6807878	COPI-mediated anterograde transport	1/108	74/6694	0.701894230975612	0.802164835400699	0.790650507619828	300218	1
Cluster 5	R-RNO-9006931	Signaling by Nuclear Receptors	2/108	153/6694	0.712193878878727	0.806585290889595	0.795007511594529	299331/170897	2
Cluster 5	R-RNO-5668541	TNFR2 non-canonical NF-kB pathway	1/108	77/6694	0.716249704065752	0.806585290889595	0.795007511594529	287034	1
Cluster 5	R-RNO-1474228	Degradation of the extracellular matrix	1/108	78/6694	0.720880961729481	0.806585290889595	0.795007511594529	499431	1
Cluster 5	R-RNO-69052	Switching of origins to a post-replicative state	1/108	78/6694	0.720880961729481	0.806585290889595	0.795007511594529	296368	1
Cluster 5	R-RNO-9748784	Drug ADME	1/108	78/6694	0.720880961729481	0.806585290889595	0.795007511594529	311422	1
Cluster 5	R-RNO-3700989	Transcriptional Regulation by TP53	3/108	229/6694	0.720974660008102	0.806585290889595	0.795007511594529	304528/25282/171335	3
Cluster 5	R-RNO-6791226	Major pathway of rRNA processing in the nucleolus and cytosol	2/108	156/6694	0.722260465023864	0.806585290889595	0.795007511594529	192180/29236	2
Cluster 5	R-RNO-72312	rRNA processing	2/108	156/6694	0.722260465023864	0.806585290889595	0.795007511594529	192180/29236	2
Cluster 5	R-RNO-8868773	rRNA processing in the nucleus and cytosol	2/108	156/6694	0.722260465023864	0.806585290889595	0.795007511594529	192180/29236	2
Cluster 5	R-RNO-2187338	Visual phototransduction	1/108	81/6694	0.734330110977368	0.817987971721625	0.80624651758208	59077	1
Cluster 5	R-RNO-418594	G alpha (i) signalling events	3/108	235/6694	0.737242415427569	0.819158239363966	0.807399987124292	29141/498289/114117	3
Cluster 5	R-RNO-5693567	HDR through Homologous Recombination (HRR) or Single Strand Annealing (SSA)	1/108	86/6694	0.755333045050176	0.83714493657954	0.825128502083183	304528	1
Cluster 5	R-RNO-168898	Toll-like Receptor Cascades	1/108	87/6694	0.759331839108072	0.839462334692341	0.82741263610824	50658	1
Cluster 5	R-RNO-5696398	Nucleotide Excision Repair	1/108	88/6694	0.763265872917112	0.841696701963733	0.829614931122148	304528	1
[truncated: 1,423 more rows]

## Sheet: KEGG
Cluster	category	subcategory	ID	Description	GeneRatio	BgRatio	pvalue	p.adjust	qvalue	geneID	Count
Cluster 1	Metabolism	Global and overview maps	rno01200	Carbon metabolism	25/231	123/9276	2.13961e-16	5.34903e-14	4.18914e-14	687008/24644/171133/170587/25630/24383/24479/50681/94173/64304/293829/114597/287115/361071/140547/298942/24368/25179/81829/298596/25721/29554/24551/299201/24401	25
Cluster 1	Metabolism	Carbohydrate metabolism	rno00640	Propanoate metabolism	13/231	31/9276	1.40362e-13	1.75453e-11	1.37407e-11	687008/24533/29711/29611/50681/24534/64304/293829/114597/25244/361071/140547/298942	13
Cluster 1	Metabolism	Carbohydrate metabolism	rno00020	Citrate cycle (TCA cycle)	13/231	32/9276	2.31235e-13	1.92696e-11	1.50911e-11	170587/24479/94173/114597/361071/298942/24368/25179/81829/298596/29554/24551/299201	13
Cluster 1	Metabolism	Global and overview maps	rno01210	2-Oxocarboxylic acid metabolism	13/231	33/9276	3.73203e-13	2.33252e-11	1.82673e-11	29711/29611/170587/24479/64203/94173/25244/298942/25179/25721/29554/299201/24401	13
Cluster 1	Metabolism	Amino acid metabolism	rno00280	Valine, leucine and isoleucine degradation	14/231	55/9276	4.19214e-11	2.09607e-09	1.64156e-09	687008/29711/29611/24513/63938/64203/64304/293829/79238/171155/25244/140547/298942/690163	14
Cluster 1	Human Diseases	Cardiovascular disease	rno05415	Diabetic cardiomyopathy	25/231	216/9276	1.17883e-10	4.91181e-09	3.84672e-09	24383/245965/291103/25139/500904/678759/25278/315167/100359982/29248/303393/171087/29184/25413/29445/299643/85333/681418/362837/81728/301011/298596/497902/301458/29554	25
Cluster 1	Metabolism	Carbohydrate metabolism	rno00620	Pyruvate metabolism	11/231	45/9276	8.67373e-09	2.96585e-07	2.32273e-07	24533/25630/24439/24534/364224/307858/298942/24368/81829/29554/24551	11
Cluster 1	Human Diseases	Neurodegenerative disease	rno05020	Prion disease	25/231	266/9276	9.49073e-09	2.96585e-07	2.32273e-07	108348108/313421/298566/362634/29687/245965/291103/29467/81780/500904/678759/25278/315167/303393/29445/299643/85333/681418/362837/81728/301011/298596/497902/301458/24468	25
Cluster 1	Metabolism	Energy metabolism	rno00190	Oxidative phosphorylation	17/231	134/9276	3.21451e-08	8.92921e-07	6.99298e-07	245965/291103/678759/25278/315167/303393/29445/299643/681418/362837/81728/690441/301011/298596/497902/301458/294504	17
Cluster 1	Metabolism	Carbohydrate metabolism	rno00630	Glyoxylate and dicarboxylate metabolism	9/231	31/9276	3.9441e-08	9.86026e-07	7.72214e-07	687008/24957/171133/170587/293829/287115/298942/81829/24551	9
Cluster 1	Metabolism	Metabolism of cofactors and vitamins	rno00785	Lipoic acid metabolism	7/231	18/9276	1.36668e-07	3.1061e-06	2.43257e-06	29711/29611/171133/25244/298942/29554/299201	7
Cluster 1	Human Diseases	Cancer: overview	rno05208	Chemical carcinogenesis - reactive oxygen species	21/231	230/9276	2.54164e-07	5.29507e-06	4.14688e-06	24424/24314/245965/291103/81869/678759/25278/315167/303393/24787/29445/299643/85333/681418/362837/81728/301011/298596/497902/301458/24421	21
Cluster 1	Metabolism	Amino acid metabolism	rno00270	Cysteine and methionine metabolism	10/231	50/9276	3.23895e-07	6.22875e-06	4.87809e-06	24533/192172/64203/24534/541589/81640/81829/25721/24551/24401	10
Cluster 1	Organismal Systems	Environmental adaptation	rno04714	Thermogenesis	20/231	231/9276	1.15833e-06	2.06844e-05	1.61992e-05	314441/245965/289278/291103/303200/678759/25278/315167/303393/25413/29445/299643/681418/362837/81728/690441/301011/298596/497902/301458	20
Cluster 1	Human Diseases	Endocrine and metabolic disease	rno04932	Non-alcoholic fatty liver disease	16/231	157/9276	1.70149e-06	2.83581e-05	2.22089e-05	291103/29467/678759/25278/315167/303393/29445/299643/681418/362837/81728/301011/298596/497902/301458/58852	16
Cluster 1	Metabolism	Carbohydrate metabolism	rno00650	Butanoate metabolism	7/231	27/9276	3.14869e-06	4.91983e-05	3.853e-05	314196/291133/64304/79238/140547/117099/690163	7
Cluster 1	Metabolism	Global and overview maps	rno01230	Biosynthesis of amino acids	11/231	83/9276	5.99591e-06	8.81751e-05	6.9055e-05	24957/24644/170587/25630/24383/24479/64203/94173/25179/25721/24401	11
Cluster 1	Organismal Systems	Immune system	rno04612	Antigen processing and presentation	10/231	85/9276	4.60259e-05	0.000639249	0.000500633	108348108/294270/309621/414788/24223/294269/64529/294228/50654/24468	10
Cluster 1	Human Diseases	Neurodegenerative disease	rno05016	Huntington disease	20/231	299/9276	5.45252e-05	0.000717437	0.000561867	24404/245965/291103/24225/678759/25278/315167/303393/290798/24787/29445/299643/85333/681418/362837/81728/301011/298596/497902/301458	20
Cluster 1	Cellular Processes	Transport and catabolism	rno04146	Peroxisome	10/231	88/9276	6.22001e-05	0.000777502	0.000608906	297029/497811/24479/266686/50681/291075/113898/29533/24787/79238	10
Cluster 1	Human Diseases	Neurodegenerative disease	rno05012	Parkinson disease	18/231	260/9276	8.36662e-05	0.000996027	0.000780046	245965/291103/29253/29467/678759/25278/315167/303393/29445/299643/85333/681418/362837/81728/301011/298596/497902/301458	18
Cluster 1	Human Diseases	Neurodegenerative disease	rno05014	Amyotrophic lateral sclerosis	22/231	360/9276	8.91381e-05	0.00101293	0.000793286	24404/245965/361824/291103/29467/362245/303200/678759/25278/315167/303393/290798/29445/299643/681418/362837/81728/301011/298596/497902/301458/308416	22
Cluster 1	Metabolism	Metabolism of cofactors and vitamins	rno00130	Ubiquinone and other terpenoid-quinone biosynthesis	4/231	111/9276	0.000107762	0.00117133	0.000917333	24314/29531/304542/29309	4
Cluster 1	Metabolism	Lipid metabolism	rno00071	Fatty acid degradation	7/231	48/9276	0.000167273	0.00174242	0.00136459	50681/291075/64304/25413/25287/171155/140547	7
Cluster 1	Metabolism	Amino acid metabolism	rno00260	Glycine, serine and threonine metabolism	6/231	38/9276	0.000316452	0.00316452	0.00247832	171133/29253/65155/298942/296973/366959	6
Cluster 1	Human Diseases	Immune disease	rno05322	Systemic lupus erythematosus	10/231	108/9276	0.000345788	0.00332489	0.00260391	313421/298566/362634/29687/498276/294270/309621/192262/294269/306945	10
Cluster 1	Metabolism	Carbohydrate metabolism	rno00010	Glycolysis / Gluconeogenesis	8/231	74/9276	0.000479343	0.00443837	0.00347594	24533/24644/25630/24383/24534/298942/29554/296973	8
Cluster 1	Metabolism	Xenobiotics biodegradation and metabolism	rno00982	Drug metabolism - cytochrome P450	8/231	76/9276	0.000574686	0.00513112	0.00401848	24424/297029/81869/29253/25256/84493/246245/24421	8
Cluster 1	Human Diseases	Infectious disease: bacterial	rno05150	Staphylococcus aureus infection	9/231	98/9276	0.000723636	0.00623824	0.00488553	298566/362634/29687/498276/294270/309621/192262/294269/289211	9
Cluster 1	Metabolism	Global and overview maps	rno01212	Fatty acid metabolism	7/231	61/9276	0.000753503	0.0062792	0.0049176	246074/50681/64304/25413/25287/171155/140547	7
Cluster 1	Human Diseases	Neurodegenerative disease	rno05022	Pathways of neurodegeneration - multiple diseases	23/231	464/9276	0.00123556	0.00996417	0.00780352	24404/245965/291103/24225/29467/362245/303200/678759/25278/315167/303393/290798/29445/299643/85333/681418/362837/81728/301011/298596/497902/301458/308416	23
Cluster 1	Metabolism	Amino acid metabolism	rno00360	Phenylalanine metabolism	4/231	21/9276	0.00160648	0.0125506	0.00982911	29531/29253/25721/24401	4
Cluster 1	Metabolism	Amino acid metabolism	rno00330	Arginine and proline metabolism	6/231	52/9276	0.00174637	0.0132301	0.0103612	641316/29253/688698/81640/25721/24401	6
Cluster 1	Metabolism	Amino acid metabolism	rno00250	Alanine, aspartate and glutamate metabolism	5/231	36/9276	0.0018409	0.0132984	0.0104147	24957/291133/641316/25721/24401	5
Cluster 1	Metabolism	Metabolism of other amino acids	rno00480	Glutathione metabolism	7/231	71/9276	0.00186177	0.0132984	0.0104147	24424/297029/24404/81869/29566/24479/24421	7
Cluster 1	Metabolism	Metabolism of other amino acids	rno00430	Taurine and hypotaurine metabolism	4/231	22/9276	0.00192552	0.0133717	0.0104721	29566/25256/84493/246245	4
Cluster 1	Metabolism	Lipid metabolism	rno00590	Arachidonic acid metabolism	7/231	78/9276	0.00319426	0.0215828	0.0169027	29692/24886/287424/29566/25290/24913/114097	7
Cluster 1	Human Diseases	Immune disease	rno05332	Graft-versus-host disease	6/231	59/9276	0.00334582	0.022012	0.0172389	50669/294270/309621/414788/294269/294228	6
Cluster 1	Human Diseases	Immune disease	rno05330	Allograft rejection	6/231	60/9276	0.00364189	0.0233454	0.0182832	50669/294270/309621/414788/294269/294228	6
Cluster 1	Human Diseases	Immune disease	rno05310	Asthma	4/231	27/9276	0.00419119	0.0261949	0.0205148	294270/309621/25441/294269	4
Cluster 1	Metabolism	Global and overview maps	rno01240	Biosynthesis of cofactors	10/231	157/9276	0.00581029	0.0348502	0.0272932	24314/29531/64533/64203/25586/65155/304542/298942/29309/361338	10
Cluster 1	Organismal Systems	Circulatory system	rno04260	Cardiac muscle contraction	7/231	87/9276	0.00585484	0.0348502	0.0272932	291103/25278/29248/303393/29445/301011/497902	7
Cluster 1	Organismal Systems	Endocrine system	rno03320	PPAR signaling pathway	7/231	88/9276	0.00622965	0.0357262	0.0279793	246074/301517/50681/29184/25413/25287/58852	7
Cluster 1	Human Diseases	Endocrine and metabolic disease	rno04940	Type I diabetes mellitus	6/231	67/9276	0.00628781	0.0357262	0.0279793	50669/294270/309621/414788/294269/294228	6
Cluster 1	Human Diseases	Cancer: overview	rno05230	Central carbon metabolism in cancer	6/231	69/9276	0.0072499	0.0402772	0.0315434	24533/25630/24479/24534/116551/29554	6
Cluster 1	Human Diseases	Neurodegenerative disease	rno05010	Alzheimer disease	18/231	387/9276	0.00794991	0.043206	0.0338371	24383/245965/291103/29467/678759/25278/315167/303393/29445/299643/85333/681418/362837/81728/301011/298596/497902/301458	18
Cluster 1	Human Diseases	Immune disease	rno05320	Autoimmune thyroid disease	6/231	71/9276	0.00831419	0.0442013	0.0346166	50669/294270/309621/414788/294269/294228	6
Cluster 1	Metabolism	Amino acid metabolism	rno00380	Tryptophan metabolism	5/231	51/9276	0.00848666	0.0442013	0.0346166	29253/541589/140547/298942/299201	5
Cluster 1	Metabolism	Amino acid metabolism	rno00220	Arginine biosynthesis	3/231	19/9276	0.011	0.055137	0.043181	24957/25721/24401	3
Cluster 1	Organismal Systems	Endocrine system	rno04922	Glucagon signaling pathway	7/231	98/9276	0.0110274	0.055137	0.043181	24533/25630/24953/29353/24534/24701/29554	7
Cluster 1	Human Diseases	Infectious disease: parasitic	rno05144	Malaria	5/231	55/9276	0.0116034	0.0568793	0.0445455	287167/24440/24934/362443/29184	5
Cluster 1	Cellular Processes	Transport and catabolism	rno04145	Phagosome	10/231	185/9276	0.0172373	0.0828714	0.0649014	498276/294270/309621/500904/414788/294269/29184/294228/289211/50654	10
Cluster 1	Human Diseases	Infectious disease: parasitic	rno05145	Toxoplasmosis	7/231	108/9276	0.0180693	0.0834444	0.0653501	108348108/294270/309621/25290/303200/294269/24468	7
Cluster 1	Environmental Information Processing	Signaling molecules and interaction	rno04061	Viral protein interaction with cytokine and cytokine receptor	6/231	84/9276	0.0181037	0.0834444	0.0653501	84475/360918/81780/287910/57301/25746	6
Cluster 1	Metabolism	Amino acid metabolism	rno00350	Tyrosine metabolism	4/231	41/9276	0.0184563	0.0834444	0.0653501	29531/29253/25721/24401	4
Cluster 1	Metabolism	Lipid metabolism	rno00592	alpha-Linolenic acid metabolism	3/231	23/9276	0.0186915	0.0834444	0.0653501	29692/50681/24913	3
Cluster 1	Organismal Systems	Immune system	rno04610	Complement and coagulation cascades	6/231	85/9276	0.0190871	0.0837148	0.0655619	313421/298566/60327/362634/29687/192262	6
Cluster 1	Cellular Processes	Cell growth and death	rno04210	Apoptosis	8/231	135/9276	0.0194218	0.0837148	0.0655619	29467/50669/170929/300985/362100/64529/291005/50654	8
Cluster 1	Human Diseases	Cardiovascular disease	rno05416	Viral myocarditis	6/231	92/9276	0.0270044	0.114426	0.0896132	50669/294270/309621/414788/294269/294228	6
Cluster 1	Metabolism	Xenobiotics biodegradation and metabolism	rno00983	Drug metabolism - other enzymes	6/231	94/9276	0.0296133	0.123389	0.096633	24424/497811/81869/113902/24421/362638	6
Cluster 1	Human Diseases	Infectious disease: parasitic	rno05140	Leishmaniasis	5/231	72/9276	0.0333184	0.136551	0.106941	498276/294270/309621/500904/294269	5
Cluster 1	Organismal Systems	Digestive system	rno04979	Cholesterol metabolism	4/231	52/9276	0.0399954	0.161272	0.126301	24230/294930/301517/29184	4
Cluster 1	Cellular Processes	Transport and catabolism	rno04148	Efferocytosis	8/231	156/9276	0.0410439	0.162873	0.127555	298566/362634/29687/291103/25290/29184/58852/25027	8
Cluster 1	Environmental Information Processing	Signal transduction	rno04066	HIF-1 signaling pathway	7/231	131/9276	0.045082	0.176102	0.137915	24533/24644/24383/24534/116551/29554/24825	7
Cluster 1	Metabolism	Xenobiotics biodegradation and metabolism	rno00980	Metabolism of xenobiotics by cytochrome P450	5/231	81/9276	0.0511304	0.196187	0.153645	26760/24424/297029/81869/24421	5
Cluster 1	Metabolism	Metabolism of other amino acids	rno00410	beta-Alanine metabolism	3/231	34/9276	0.0517934	0.196187	0.153645	50681/64304/140547	3
Cluster 1	Human Diseases	Immune disease	rno05323	Rheumatoid arthritis	5/231	84/9276	0.0580997	0.21679	0.169781	294270/309621/81780/361795/294269	5
Cluster 1	Human Diseases	Infectious disease: parasitic	rno05143	African trypanosomiasis	3/231	37/9276	0.0637436	0.234351	0.183534	287167/24440/116677	3
Cluster 1	Organismal Systems	Nervous system	rno04723	Retrograde endocannabinoid signaling	7/231	146/9276	0.0721673	0.261476	0.204777	678759/315167/299643/681418/362837/81728/301458	7
Cluster 1	Organismal Systems	Immune system	rno04640	Hematopoietic cell lineage	5/231	92/9276	0.0792068	0.282881	0.221541	303747/294270/309621/294269/29184	5
Cluster 1	Organismal Systems	Immune system	rno04664	Fc epsilon RI signaling pathway	4/231	66/9276	0.081776	0.287944	0.225505	25441/29624/25290/303200	4
Cluster 1	Organismal Systems	Immune system	rno04672	Intestinal immune network for IgA production	3/231	42/9276	0.0861787	0.299232	0.234346	294270/309621/294269	3
Cluster 1	Cellular Processes	Transport and catabolism	rno04137	Mitophagy - animal	5/231	97/9276	0.0942244	0.321822	0.252037	84480/362245/64670/140923/308416	5
Cluster 1	Organismal Systems	Digestive system	rno04975	Fat digestion and absorption	3/231	44/9276	0.0959695	0.321822	0.252037	29692/29184/25721	3
Cluster 1	Human Diseases	Infectious disease: bacterial	rno05133	Pertussis	4/231	70/9276	0.0965466	0.321822	0.252037	298566/362634/29687/192262	4
Cluster 1	Organismal Systems	Excretory system	rno04964	Proximal tubule bicarbonate reclamation	2/231	22/9276	0.103025	0.338897	0.26541	25240/24551	2
Cluster 1	Organismal Systems	Endocrine system	rno04920	Adipocytokine signaling pathway	4/231	73/9276	0.108387	0.351907	0.275599	25139/29184/24604/24664	4
Cluster 1	Human Diseases	Substance dependence	rno05030	Cocaine addiction	3/231	47/9276	0.111455	0.352877	0.276359	29253/24225/246254	3
Cluster 1	Organismal Systems	Development and regeneration	rno04380	Osteoclast differentiation	6/231	132/9276	0.111509	0.352877	0.276359	498276/361537/500904/63839/24517/289211	6
Cluster 1	Human Diseases	Endocrine and metabolic disease	rno04936	Alcoholic liver disease	6/231	136/9276	0.123706	0.386582	0.302754	298566/362634/29687/246074/303200/50681	6
Cluster 1	Metabolism	Global and overview maps	rno01232	Nucleotide metabolism	4/231	79/9276	0.133893	0.408209	0.319692	292072/497811/83585/362638	4
Cluster 1	Human Diseases	Cancer: overview	rno05204	Chemical carcinogenesis - DNA adducts	4/231	79/9276	0.133893	0.408209	0.319692	24424/297029/81869/24421	4
Cluster 1	Human Diseases	Infectious disease: bacterial	rno05152	Tuberculosis	7/231	176/9276	0.149781	0.448489	0.351238	498276/294270/309621/25441/294269/289211/50654	7
Cluster 1	Human Diseases	Cardiovascular disease	rno05417	Lipid and atherosclerosis	8/231	209/9276	0.150692	0.448489	0.351238	108348108/29467/81780/500904/303200/24787/29184/24468	8
Cluster 1	Human Diseases	Infectious disease: bacterial	rno05134	Legionellosis	3/231	55/9276	0.156828	0.46126	0.361239	108348108/84480/24468	3
Cluster 1	Metabolism	Lipid metabolism	rno00062	Fatty acid elongation	2/231	29/9276	0.162122	0.471286	0.369091	171155/140547	2
Cluster 1	Human Diseases	Infectious disease: viral	rno05166	Human T-cell leukemia virus 1 infection	9/231	248/9276	0.166168	0.477495	0.373954	24230/294270/309621/414788/24223/294269/85333/25746/294228	9
Cluster 1	Organismal Systems	Immune system	rno04658	Th1 and Th2 cell differentiation	4/231	87/9276	0.171255	0.486521	0.381023	294270/309621/294269/25746	4
Cluster 1	Human Diseases	Infectious disease: viral	rno05169	Epstein-Barr virus infection	8/231	221/9276	0.186313	0.52335	0.409866	294270/309621/414788/303200/24223/294269/294228/291005	8
Cluster 1	Human Diseases	Immune disease	rno05321	Inflammatory bowel disease	3/231	61/9276	0.193973	0.538815	0.421977	294270/309621/294269	3
Cluster 1	Metabolism	Amino acid metabolism	rno00310	Lysine degradation	3/231	63/9276	0.206811	0.557082	0.436283	140547/298942/299201	3
Cluster 1	Organismal Systems	Aging	rno04213	Longevity regulating pathway - multiple species	3/231	63/9276	0.206811	0.557082	0.436283	108348108/24787/24468	3
Cluster 1	Metabolism	Lipid metabolism	rno01040	Biosynthesis of unsaturated fatty acids	2/231	34/9276	0.207235	0.557082	0.436283	246074/50681	2
Cluster 1	Metabolism	Lipid metabolism	rno00564	Glycerophospholipid metabolism	4/231	95/9276	0.211765	0.557275	0.436434	89841/29692/24913/305166	4
Cluster 1	Organismal Systems	Immune system	rno04666	Fc gamma R-mediated phagocytosis	4/231	95/9276	0.211765	0.557275	0.436434	498276/296654/362298/289211	4
Cluster 1	Organismal Systems	Digestive system	rno04976	Bile secretion	4/231	97/9276	0.222291	0.574726	0.450101	294930/117274/25240/24904	4
Cluster 1	Metabolism	Metabolism of cofactors and vitamins	rno00750	Vitamin B6 metabolism	1/231	101/9276	0.222994	0.574726	0.450101	64533	1
Cluster 1	Metabolism	Carbohydrate metabolism	rno00040	Pentose and glucuronate interconversions	2/231	36/9276	0.225645	0.575625	0.450805	171408/290277	2
Cluster 1	Environmental Information Processing	Signal transduction	rno04068	FoxO signaling pathway	5/231	132/9276	0.232449	0.586992	0.459707	84480/25139/64670/24787/291005	5
Cluster 1	Organismal Systems	Immune system	rno04650	Natural killer cell mediated cytotoxicity	4/231	101/9276	0.243738	0.609346	0.477214	24934/50669/25441/361537	4
Cluster 1	Organismal Systems	Endocrine system	rno04927	Cortisol synthesis and secretion	3/231	69/9276	0.246346	0.609766	0.477543	294930/29680/24664	3
Cluster 1	Human Diseases	Infectious disease: viral	rno05164	Influenza A	6/231	171/9276	0.253687	0.618043	0.484025	294270/309621/81780/294269/85333/65190	6
Cluster 1	Organismal Systems	Immune system	rno04659	Th17 cell differentiation	4/231	103/9276	0.254634	0.618043	0.484025	294270/309621/294269/25746	4
Cluster 1	Metabolism	Lipid metabolism	rno00591	Linoleic acid metabolism	2/231	40/9276	0.262752	0.631615	0.494654	29692/24913	2
Cluster 1	Human Diseases	Infectious disease: parasitic	rno05142	Chagas disease	4/231	105/9276	0.265628	0.632447	0.495306	298566/362634/29687/81780	4
Cluster 1	Genetic Information Processing	Replication and repair	rno03450	Non-homologous end-joining	1/231	13/9276	0.279675	0.657343	0.514804	363251	1
Cluster 1	Cellular Processes	Cell growth and death	rno04216	Ferroptosis	2/231	42/9276	0.281343	0.657343	0.514804	362245/24825	2
Cluster 1	Organismal Systems	Immune system	rno04062	Chemokine signaling pathway	6/231	180/9276	0.292034	0.673087	0.527134	100124593/84475/360918/81780/287910/57301	6
Cluster 1	Human Diseases	Endocrine and metabolic disease	rno04931	Insulin resistance	4/231	110/9276	0.293466	0.673087	0.527134	25139/24701/29184/58852	4
Cluster 1	Metabolism	Lipid metabolism	rno00565	Ether lipid metabolism	2/231	46/9276	0.318371	0.723571	0.566671	29692/24913	2
Cluster 1	Metabolism	Metabolism of other amino acids	rno00450	Selenocompound metabolism	1/231	16/9276	0.332238	0.739187	0.5789	541589	1
Cluster 1	Environmental Information Processing	Signaling molecules and interaction	rno04060	Cytokine-cytokine receptor interaction	8/231	264/9276	0.336363	0.739187	0.5789	100124593/84475/360918/81780/361795/287910/57301/25746	8
Cluster 1	Human Diseases	Drug resistance: antineoplastic	rno01524	Platinum drug resistance	3/231	83/9276	0.341703	0.739187	0.5789	24424/81869/24421	3
Cluster 1	Metabolism	Metabolism of cofactors and vitamins	rno00860	Porphyrin metabolism	2/231	49/9276	0.345856	0.739187	0.5789	65155/361338	2
Cluster 1	Human Diseases	Endocrine and metabolic disease	rno04930	Type II diabetes mellitus	2/231	49/9276	0.345856	0.739187	0.5789	25630/25139	2
Cluster 1	Metabolism	Metabolism of cofactors and vitamins	rno00730	Thiamine metabolism	1/231	17/9276	0.348896	0.739187	0.5789	25586	1
Cluster 1	Metabolism	Energy metabolism	rno00910	Nitrogen metabolism	1/231	17/9276	0.348896	0.739187	0.5789	24957	1
Cluster 1	Metabolism	Lipid metabolism	rno00120	Primary bile acid biosynthesis	1/231	18/9276	0.36514	0.767101	0.600762	301517	1
Cluster 1	Organismal Systems	Nervous system	rno04727	GABAergic synapse	3/231	89/9276	0.382642	0.793708	0.621599	24957/64670/170567	3
Cluster 1	Environmental Information Processing	Signal transduction	rno04152	AMPK signaling pathway	4/231	126/9276	0.384155	0.793708	0.621599	246074/24640/25139/29184	4
Cluster 1	Metabolism	Metabolism of cofactors and vitamins	rno00770	Pantothenate and CoA biosynthesis	1/231	21/9276	0.411491	0.84322	0.660374	64203	1
Cluster 1	Organismal Systems	Endocrine system	rno04910	Insulin signaling pathway	4/231	132/9276	0.418045	0.849686	0.665438	25139/29353/24701/116717	4
Cluster 1	Organismal Systems	Endocrine system	rno04913	Ovarian steroidogenesis	2/231	58/9276	0.425748	0.851495	0.666855	25290/29680	2
Cluster 1	Organismal Systems	Endocrine system	rno04923	Regulation of lipolysis in adipocytes	2/231	58/9276	0.425748	0.851495	0.666855	24913/24604	2
Cluster 1	Environmental Information Processing	Signal transduction	rno04064	NF-kappa B signaling pathway	3/231	96/9276	0.429645	0.852469	0.667618	170929/361795/291005	3
Cluster 1	Human Diseases	Infectious disease: bacterial	rno05135	Yersinia infection	4/231	137/9276	0.445966	0.869255	0.680764	498276/117542/303200/362298	4
Cluster 1	Human Diseases	Cancer: specific types	rno05225	Hepatocellular carcinoma	5/231	176/9276	0.447128	0.869255	0.680764	24424/24314/81869/24421/291005	5
Cluster 1	Environmental Information Processing	Signal transduction	rno04010	MAPK signaling pathway	8/231	294/9276	0.450377	0.869255	0.680764	108348108/24225/29467/303200/300447/291005/84423/24468	8
Cluster 1	Cellular Processes	Cell growth and death	rno04218	Cellular senescence	5/231	177/9276	0.452012	0.869255	0.680764	414788/303200/85333/294228/291005	5
Cluster 1	Environmental Information Processing	Signaling molecules and interaction	rno04514	Cell adhesion molecules	5/231	178/9276	0.456886	0.870509	0.681746	294270/309621/414788/294269/294228	5
Cluster 1	Metabolism	Lipid metabolism	rno00561	Glycerolipid metabolism	2/231	62/9276	0.459629	0.870509	0.681746	361796/305166	2
Cluster 1	Human Diseases	Cancer: overview	rno05202	Transcriptional misregulation in cancer	5/231	180/9276	0.466596	0.87706	0.686876	353227/29467/170929/25746/291005	5
Cluster 1	Human Diseases	Infectious disease: viral	rno05171	Coronavirus disease - COVID-19	8/231	300/9276	0.47305	0.881952	0.690708	313421/298566/60327/362634/29687/498276/192262/287122	8
Cluster 1	Organismal Systems	Immune system	rno04621	NOD-like receptor signaling pathway	5/231	182/9276	0.476254	0.881952	0.690708	300732/81780/362245/64670/64529	5
Cluster 1	Human Diseases	Infectious disease: viral	rno05162	Measles	4/231	145/9276	0.48973	0.890475	0.697383	108348108/25746/289211/24468	4
Cluster 1	Cellular Processes	Transport and catabolism	rno04144	Endocytosis	7/231	265/9276	0.491545	0.890475	0.697383	108348108/298500/414788/25746/294228/362298/24468	7
Cluster 1	Organismal Systems	Digestive system	rno04977	Vitamin digestion and absorption	1/231	27/9276	0.494326	0.890475	0.697383	313520	1
Cluster 1	Human Diseases	Cardiovascular disease	rno05418	Fluid shear stress and atherosclerosis	4/231	146/9276	0.495104	0.890475	0.697383	24424/24314/81869/24421	4
Cluster 1	Human Diseases	Cancer: specific types	rno05221	Acute myeloid leukemia	2/231	68/9276	0.508202	0.901512	0.706026	353227/170929	2
Cluster 1	Organismal Systems	Endocrine system	rno04924	Renin secretion	2/231	69/9276	0.516019	0.901512	0.706026	25240/64529	2
Cluster 1	Metabolism	Amino acid metabolism	rno00340	Histidine metabolism	1/231	29/9276	0.519271	0.901512	0.706026	29253	1
Cluster 1	Metabolism	Glycan biosynthesis and metabolism	rno00512	Mucin type O-glycan biosynthesis	1/231	29/9276	0.519271	0.901512	0.706026	64043	1
Cluster 1	Metabolism	Metabolism of cofactors and vitamins	rno00790	Folate biosynthesis	1/231	29/9276	0.519271	0.901512	0.706026	25586	1
Cluster 1	Metabolism	Carbohydrate metabolism	rno00500	Starch and sucrose metabolism	1/231	30/9276	0.53128	0.904315	0.708222	24701	1
Cluster 1	Metabolism	Metabolism of terpenoids and polyketides	rno00900	Terpenoid backbone biosynthesis	1/231	30/9276	0.53128	0.904315	0.708222	365592	1
Cluster 1	Environmental Information Processing	Signal transduction	rno04668	TNF signaling pathway	3/231	113/9276	0.537488	0.904315	0.708222	81780/303200/24517	3
Cluster 1	Organismal Systems	Nervous system	rno04724	Glutamatergic synapse	3/231	113/9276	0.537488	0.904315	0.708222	24957/59312/170567	3
Cluster 1	Organismal Systems	Endocrine system	rno04918	Thyroid hormone synthesis	2/231	72/9276	0.538972	0.904315	0.708222	24404/29403	2
Cluster 1	Cellular Processes	Transport and catabolism	rno04136	Autophagy - other	1/231	31/9276	0.54299	0.904984	0.708745	64670	1
Cluster 1	Organismal Systems	Immune system	rno04623	Cytosolic DNA-sensing pathway	2/231	74/9276	0.553853	0.911075	0.713515	81780/291967	2
Cluster 1	Organismal Systems	Environmental adaptation	rno04710	Circadian rhythm	1/231	32/9276	0.554409	0.911075	0.713515	252917	1
Cluster 1	Human Diseases	Endocrine and metabolic disease	rno04934	Cushing syndrome	4/231	158/9276	0.557578	0.911075	0.713515	294930/29680/24368/24664	4
Cluster 1	Genetic Information Processing	Folding, sorting and degradation	rno03060	Protein export	1/231	33/9276	0.565544	0.914288	0.716032	680782	1
Cluster 1	Human Diseases	Infectious disease: viral	rno05163	Human cytomegalovirus infection	6/231	243/9276	0.566859	0.914288	0.716032	78966/81780/414788/24223/57301/294228	6
Cluster 1	Human Diseases	Substance dependence	rno05034	Alcoholism	4/231	161/9276	0.572546	0.917541	0.71858	29253/24225/306945/24604	4
Cluster 1	Organismal Systems	Nervous system	rno04726	Serotonergic synapse	3/231	121/9276	0.584092	0.928781	0.727382	29253/25290/65180	3
Cluster 1	Metabolism	Carbohydrate metabolism	rno00051	Fructose and mannose metabolism	1/231	35/9276	0.58699	0.928781	0.727382	24640	1
Cluster 1	Organismal Systems	Endocrine system	rno04919	Thyroid hormone signaling pathway	3/231	124/9276	0.600786	0.940165	0.736298	266766/24640/25430	3
Cluster 1	Genetic Information Processing	Folding, sorting and degradation	rno04141	Protein processing in endoplasmic reticulum	4/231	168/9276	0.606346	0.940165	0.736298	108348108/29467/499157/24468	4
Cluster 1	Metabolism	Nucleotide metabolism	rno00230	Purine metabolism	3/231	126/9276	0.611669	0.940165	0.736298	292072/497811/83585	3
Cluster 1	Human Diseases	Infectious disease: viral	rno05167	Kaposi sarcoma-associated herpesvirus infection	5/231	213/9276	0.61636	0.940165	0.736298	266766/414788/362245/57301/294228	5
Cluster 1	Organismal Systems	Immune system	rno04611	Platelet activation	3/231	127/9276	0.617037	0.940165	0.736298	24886/498276/25441	3
Cluster 1	Cellular Processes	Transport and catabolism	rno04140	Autophagy - animal	4/231	171/9276	0.620328	0.940165	0.736298	84480/362245/64670/64529	4
Cluster 1	Human Diseases	Cancer: overview	rno05203	Viral carcinogenesis	5/231	214/9276	0.620509	0.940165	0.736298	25630/414788/296654/306945/294228	5
Cluster 1	Human Diseases	Cancer: specific types	rno05216	Thyroid cancer	1/231	39/9276	0.62677	0.94393	0.739246	291005	1
Cluster 1	Environmental Information Processing	Signal transduction	rno04024	cAMP signaling pathway	5/231	217/9276	0.632796	0.945489	0.740467	24225/50681/29248/24604/24664	5
Cluster 1	Organismal Systems	Endocrine system	rno04915	Estrogen signaling pathway	3/231	131/9276	0.638003	0.945489	0.740467	108348108/24664/24468	3
Cluster 1	Environmental Information Processing	Signaling molecules and interaction	rno04512	ECM-receptor interaction	2/231	87/9276	0.642204	0.945489	0.740467	29184/363265	2
Cluster 1	Organismal Systems	Immune system	rno04613	Neutrophil extracellular trap formation	4/231	176/9276	0.642932	0.945489	0.740467	498276/500904/85333/306945	4
Cluster 1	Metabolism	Lipid metabolism	rno00140	Steroid hormone biosynthesis	2/231	88/9276	0.648398	0.94795	0.742395	29680/360583	2
Cluster 1	Organismal Systems	Excretory system	rno04962	Vasopressin-regulated water reabsorption	1/231	42/9276	0.65408	0.950697	0.744546	290798	1
Cluster 1	Human Diseases	Cancer: specific types	rno05222	Small cell lung cancer	2/231	91/9276	0.666472	0.96311	0.754268	363265/291005	2
Cluster 1	Organismal Systems	Endocrine system	rno04925	Aldosterone synthesis and secretion	2/231	92/9276	0.672329	0.96599	0.756523	29680/24664	2
Cluster 1	Human Diseases	Infectious disease: parasitic	rno05146	Amoebiasis	2/231	95/9276	0.689402	0.98486	0.771301	313421/363265	2
Cluster 1	Organismal Systems	Immune system	rno04620	Toll-like receptor signaling pathway	2/231	100/9276	0.71623	0.988941	0.774497	81780/303200	2
Cluster 1	Metabolism	Nucleotide metabolism	rno00240	Pyrimidine metabolism	1/231	53/9276	0.738253	0.988941	0.774497	362638	1
Cluster 1	Genetic Information Processing	Replication and repair	rno03410	Base excision repair	1/231	53/9276	0.738253	0.988941	0.774497	300985	1
Cluster 1	Environmental Information Processing	Membrane transport	rno02010	ABC transporters	1/231	55/9276	0.751201	0.988941	0.774497	302395	1
Cluster 1	Organismal Systems	Digestive system	rno04978	Mineral absorption	1/231	56/9276	0.757434	0.988941	0.774497	24825	1
Cluster 1	Organismal Systems	Sensory system	rno04750	Inflammatory mediator regulation of TRP channels	2/231	110/9276	0.764078	0.988941	0.774497	303200/116677	2
Cluster 1	Human Diseases	Cancer: specific types	rno05213	Endometrial cancer	1/231	60/9276	0.780849	0.988941	0.774497	291005	1
Cluster 1	Cellular Processes	Cell growth and death	rno04217	Necroptosis	3/231	167/9276	0.790548	0.988941	0.774497	24957/24701/85333	3
Cluster 1	Organismal Systems	Endocrine system	rno04935	Growth hormone synthesis, secretion and action	2/231	117/9276	0.793281	0.988941	0.774497	303200/24517	2
Cluster 1	Human Diseases	Substance dependence	rno05031	Amphetamine addiction	1/231	63/9276	0.79692	0.988941	0.774497	29253	1
Cluster 1	Human Diseases	Cancer: specific types	rno05217	Basal cell carcinoma	1/231	63/9276	0.79692	0.988941	0.774497	291005	1
Cluster 1	Genetic Information Processing	Translation	rno00970	Aminoacyl-tRNA biosynthesis	1/231	66/9276	0.811817	0.988941	0.774497	25009	1
Cluster 1	Cellular Processes	Cell motility	rno04810	Regulation of actin cytoskeleton	4/231	229/9276	0.827189	0.988941	0.774497	313421/117542/296654/362298	4
Cluster 1	Human Diseases	Cancer: specific types	rno05214	Glioma	1/231	71/9276	0.834267	0.988941	0.774497	291005	1
Cluster 1	Cellular Processes	Transport and catabolism	rno04142	Lysosome	2/231	130/9276	0.839162	0.988941	0.774497	64529/50654	2
Cluster 1	Organismal Systems	Circulatory system	rno04270	Vascular smooth muscle contraction	2/231	131/9276	0.842281	0.988941	0.774497	29692/78966	2
Cluster 1	Human Diseases	Cancer: specific types	rno05218	Melanoma	1/231	73/9276	0.842481	0.988941	0.774497	291005	1
Cluster 1	Human Diseases	Cancer: specific types	rno05223	Non-small cell lung cancer	1/231	73/9276	0.842481	0.988941	0.774497	291005	1
Cluster 1	Cellular Processes	Cell growth and death	rno04115	p53 signaling pathway	1/231	75/9276	0.85029	0.988941	0.774497	291005	1
Cluster 1	Human Diseases	Cancer: specific types	rno05212	Pancreatic cancer	1/231	76/9276	0.854049	0.988941	0.774497	291005	1
Cluster 1	Human Diseases	Infectious disease: viral	rno05170	Human immunodeficiency virus 1 infection	4/231	241/9276	0.855773	0.988941	0.774497	414788/303200/24223/294228	4
Cluster 1	Organismal Systems	Digestive system	rno04970	Salivary secretion	1/231	77/9276	0.857713	0.988941	0.774497	25307	1
Cluster 1	Human Diseases	Infectious disease: bacterial	rno05100	Bacterial invasion of epithelial cells	1/231	78/9276	0.861286	0.988941	0.774497	362298	1
Cluster 1	Human Diseases	Infectious disease: viral	rno05168	Herpes simplex virus 1 infection	7/231	393/9276	0.86463	0.988941	0.774497	294270/309621/81780/414788/24223/294269/294228	7
Cluster 1	Human Diseases	Cancer: specific types	rno05220	Chronic myeloid leukemia	1/231	79/9276	0.86477	0.988941	0.774497	291005	1
Cluster 1	Environmental Information Processing	Signal transduction	rno04020	Calcium signaling pathway	4/231	246/9276	0.866448	0.988941	0.774497	113995/29353/85333/686019	4
Cluster 1	Organismal Systems	Immune system	rno04662	B cell receptor signaling pathway	1/231	80/9276	0.868166	0.988941	0.774497	289211	1
Cluster 1	Human Diseases	Neurodegenerative disease	rno05017	Spinocerebellar ataxia	2/231	141/9276	0.870585	0.988941	0.774497	85333/298282	2
Cluster 1	Genetic Information Processing	Translation	rno03008	Ribosome biogenesis in eukaryotes	1/231	83/9276	0.877855	0.988941	0.774497	100034253	1
Cluster 1	Human Diseases	Infectious disease: bacterial	rno05132	Salmonella infection	4/231	254/9276	0.882125	0.988941	0.774497	24383/303200/290798/362298	4
Cluster 1	Organismal Systems	Circulatory system	rno04261	Adrenergic signaling in cardiomyocytes	2/231	146/9276	0.882922	0.988941	0.774497	29686/29248	2
Cluster 1	Human Diseases	Cancer: specific types	rno05211	Renal cell carcinoma	1/231	85/9276	0.883916	0.988941	0.774497	24368	1
Cluster 1	Organismal Systems	Endocrine system	rno04912	GnRH signaling pathway	1/231	86/9276	0.886834	0.988941	0.774497	303200	1
Cluster 1	Metabolism	Metabolism of cofactors and vitamins	rno00830	Retinol metabolism	1/231	88/9276	0.892452	0.988941	0.774497	266686	1
Cluster 1	Genetic Information Processing	Translation	rno03010	Ribosome	3/231	207/9276	0.893509	0.988941	0.774497	301371/363023/287122	3
Cluster 1	Organismal Systems	Aging	rno04211	Longevity regulating pathway	1/231	89/9276	0.895156	0.988941	0.774497	24787	1
Cluster 1	Cellular Processes	Cellular community - eukaryotes	rno04520	Adherens junction	1/231	90/9276	0.897792	0.988941	0.774497	117542	1
Cluster 1	Human Diseases	Cancer: specific types	rno05210	Colorectal cancer	1/231	90/9276	0.897792	0.988941	0.774497	291005	1
Cluster 1	Human Diseases	Cancer: overview	rno05235	PD-L1 expression and PD-1 checkpoint pathway in cancer	1/231	90/9276	0.897792	0.988941	0.774497	303200	1
Cluster 1	Organismal Systems	Endocrine system	rno04916	Melanogenesis	1/231	94/9276	0.907693	0.988941	0.774497	24664	1
Cluster 1	Human Diseases	Infectious disease: viral	rno05160	Hepatitis C	2/231	160/9276	0.911924	0.988941	0.774497	58852/65190	2
Cluster 1	Human Diseases	Cancer: overview	rno05231	Choline metabolism in cancer	1/231	96/9276	0.912279	0.988941	0.774497	24904	1
Cluster 1	Human Diseases	Cardiovascular disease	rno05410	Hypertrophic cardiomyopathy	1/231	99/9276	0.918737	0.988941	0.774497	29248	1
Cluster 1	Cellular Processes	Cellular community - eukaryotes	rno04530	Tight junction	2/231	167/9276	0.923768	0.988941	0.774497	362298/293057	2
Cluster 1	Environmental Information Processing	Signal transduction	rno04014	Ras signaling pathway	3/231	226/9276	0.924286	0.988941	0.774497	29692/24225/24913	3
Cluster 1	Human Diseases	Endocrine and metabolic disease	rno04933	AGE-RAGE signaling pathway in diabetic complications	1/231	102/9276	0.924721	0.988941	0.774497	363265	1
Cluster 1	Environmental Information Processing	Signaling molecules and interaction	rno04080	Neuroactive ligand-receptor interaction	6/231	387/9276	0.924841	0.988941	0.774497	24230/113995/24953/24604/116677/24664	6
Cluster 1	Organismal Systems	Endocrine system	rno04928	Parathyroid hormone synthesis, secretion and action	1/231	103/9276	0.926617	0.988941	0.774497	78966	1
Cluster 1	Organismal Systems	Digestive system	rno04972	Pancreatic secretion	1/231	103/9276	0.926617	0.988941	0.774497	29692	1
Cluster 1	Organismal Systems	Digestive system	rno04974	Protein digestion and absorption	1/231	103/9276	0.926617	0.988941	0.774497	363265	1
Cluster 1	Human Diseases	Cardiovascular disease	rno05414	Dilated cardiomyopathy	1/231	103/9276	0.926617	0.988941	0.774497	29248	1
Cluster 1	Human Diseases	Cancer: overview	rno05207	Chemical carcinogenesis - receptor activation	3/231	228/9276	0.927003	0.988941	0.774497	24424/81869/24421	3
Cluster 1	Environmental Information Processing	Signal transduction	rno04350	TGF-beta signaling pathway	1/231	107/9276	0.933735	0.988941	0.774497	24825	1
Cluster 1	Organismal Systems	Immune system	rno04625	C-type lectin receptor signaling pathway	1/231	110/9276	0.938619	0.988941	0.774497	25441	1
Cluster 1	Organismal Systems	Immune system	rno04670	Leukocyte transendothelial migration	1/231	117/9276	0.948665	0.988941	0.774497	500904	1
Cluster 1	Organismal Systems	Nervous system	rno04722	Neurotrophin signaling pathway	1/231	117/9276	0.948665	0.988941	0.774497	24225	1
Cluster 1	Cellular Processes	Cell motility	rno04814	Motor proteins	2/231	186/9276	0.948813	0.988941	0.774497	29248/290798	2
Cluster 1	Organismal Systems	Nervous system	rno04728	Dopaminergic synapse	1/231	126/9276	0.959213	0.988941	0.774497	29253	1
Cluster 1	Environmental Information Processing	Signal transduction	rno04071	Sphingolipid signaling pathway	1/231	127/9276	0.960243	0.988941	0.774497	25441	1
Cluster 1	Organismal Systems	Endocrine system	rno04926	Relaxin signaling pathway	1/231	127/9276	0.960243	0.988941	0.774497	363265	1
Cluster 1	Cellular Processes	Cellular community - eukaryotes	rno04510	Focal adhesion	2/231	199/9276	0.961209	0.988941	0.774497	362973/363265	2
Cluster 1	Environmental Information Processing	Signal transduction	rno04371	Apelin signaling pathway	1/231	132/9276	0.965016	0.988941	0.774497	362245	1
Cluster 1	Environmental Information Processing	Signal transduction	rno04015	Rap1 signaling pathway	2/231	208/9276	0.968051	0.988941	0.774497	303200/313644	2
Cluster 1	Environmental Information Processing	Signal transduction	rno04151	PI3K-Akt signaling pathway	4/231	345/9276	0.975063	0.988941	0.774497	24225/25746/363265/84423	4
Cluster 1	Human Diseases	Cancer: specific types	rno05224	Breast cancer	1/231	146/9276	0.975555	0.988941	0.774497	291005	1
Cluster 1	Environmental Information Processing	Signal transduction	rno04072	Phospholipase D signaling pathway	1/231	148/9276	0.976776	0.988941	0.774497	25441	1
Cluster 1	Human Diseases	Infectious disease: viral	rno05165	Human papillomavirus infection	4/231	349/9276	0.976819	0.988941	0.774497	25630/414788/294228/363265	4
Cluster 1	Human Diseases	Cancer: specific types	rno05226	Gastric cancer	1/231	149/9276	0.977364	0.988941	0.774497	291005	1
Cluster 1	Organismal Systems	Endocrine system	rno04921	Oxytocin signaling pathway	1/231	150/9276	0.977937	0.988941	0.774497	266766	1
Cluster 1	Cellular Processes	Cell growth and death	rno04110	Cell cycle	1/231	154/9276	0.980088	0.988941	0.774497	291005	1
Cluster 1	Genetic Information Processing	Transcription	rno03040	Spliceosome	2/231	230/9276	0.980243	0.988941	0.774497	108348108/24468	2
Cluster 1	Human Diseases	Infectious disease: viral	rno05161	Hepatitis B	1/231	156/9276	0.981084	0.988941	0.774497	303200	1
Cluster 1	Environmental Information Processing	Signal transduction	rno04630	JAK-STAT signaling pathway	1/231	161/9276	0.983361	0.988941	0.774497	25746	1
Cluster 1	Environmental Information Processing	Signal transduction	rno04022	cGMP-PKG signaling pathway	1/231	165/9276	0.984985	0.988941	0.774497	85333	1
Cluster 1	Human Diseases	Cancer: overview	rno05205	Proteoglycans in cancer	1/231	204/9276	0.994497	0.994497	0.778848	306570	1
Cluster 2	Organismal Systems	Endocrine system	rno03320	PPAR signaling pathway	11/197	88/9276	2.30339e-06	0.000640342	0.00060858	24552/29171/79131/24158/501283/25541/296371/83574/361602/117243/24539	11
Cluster 2	Metabolism	Lipid metabolism	rno00564	Glycerophospholipid metabolism	9/197	95/9276	0.000177866	0.021851	0.0207671	192270/287644/362219/362866/24653/29354/294324/25062/192259	9
Cluster 2	Metabolism	Lipid metabolism	rno00590	Arachidonic acid metabolism	8/197	78/9276	0.000235802	0.021851	0.0207671	58962/81639/24653/29354/361267/362676/65210/192259	8
Cluster 2	Metabolism	Lipid metabolism	rno00565	Ether lipid metabolism	6/197	46/9276	0.000392491	0.0237118	0.0225357	192270/362866/24653/29354/84050/192259	6
Cluster 2	Organismal Systems	Immune system	rno04610	Complement and coagulation cascades	8/197	85/9276	0.000426472	0.0237118	0.0225357	155012/24233/113959/29169/295703/24854/312705/54249	8
Cluster 2	Metabolism	Global and overview maps	rno01200	Carbon metabolism	9/197	123/9276	0.00119674	0.055449	0.0526986	307759/24552/360975/296259/24959/81670/81708/361602/65152	9
Cluster 2	Metabolism	Lipid metabolism	rno00591	Linoleic acid metabolism	5/197	40/9276	0.00147691	0.0586543	0.0557449	81639/24653/29354/65210/192259	5
Cluster 2	Organismal Systems	Immune system	rno04612	Antigen processing and presentation	7/197	85/9276	0.00213534	0.0742032	0.0705226	24812/24472/25617/24747/25599/24974/25217	7
Cluster 2	Metabolism	Lipid metabolism	rno00071	Fatty acid degradation	5/197	48/9276	0.00335175	0.103532	0.0983965	113965/29740/24158/25363/117243	5
Cluster 2	Organismal Systems	Endocrine system	rno04919	Thyroid hormone signaling pathway	8/197	124/9276	0.00483865	0.134514	0.127842	29556/24831/25513/83574/406162/25124/65152/24212	8
Cluster 2	Environmental Information Processing	Signaling molecules and interaction	rno04061	Viral protein interaction with cytokine and cytokine receptor	6/197	84/9276	0.00876737	0.213477	0.202888	498951/140924/84348/298006/246759/288593	6
Cluster 2	Metabolism	Global and overview maps	rno01212	Fatty acid metabolism	5/197	61/9276	0.00933455	0.213477	0.202888	113965/24158/25363/25541/117243	5
Cluster 2	Metabolism	Lipid metabolism	rno00561	Glycerolipid metabolism	5/197	62/9276	0.00998272	0.213477	0.202888	192270/362972/29254/294324/24539	5
Cluster 2	Cellular Processes	Transport and catabolism	rno04146	Peroxisome	6/197	88/9276	0.010906	0.216562	0.20582	367323/25541/117243/114209/363516/64461	6
Cluster 2	Metabolism	Lipid metabolism	rno00592	alpha-Linolenic acid metabolism	3/197	23/9276	0.0122175	0.217239	0.206464	24653/29354/192259	3
Cluster 2	Organismal Systems	Circulatory system	rno04261	Adrenergic signaling in cardiomyocytes	8/197	146/9276	0.012503	0.217239	0.206464	170899/24173/24215/315611/29556/64155/29413/24212	8
Cluster 2	Organismal Systems	Immune system	rno04062	Chemokine signaling pathway	9/197	180/9276	0.0144967	0.237064	0.225306	25513/114553/60449/64199/25124/298006/246759/497942/288593	9
Cluster 2	Human Diseases	Cancer: overview	rno05231	Choline metabolism in cancer	6/197	96/9276	0.0162468	0.24954	0.237162	192270/29504/25513/362219/362866/24653	6
Cluster 2	Cellular Processes	Transport and catabolism	rno04145	Phagosome	9/197	185/9276	0.0170549	0.24954	0.237162	24812/316531/287531/24747/64678/114553/500377/24974/312705	9
Cluster 2	Environmental Information Processing	Signal transduction	rno04350	TGF-beta signaling pathway	6/197	107/9276	0.0262091	0.353429	0.335898	64678/302822/29139/310681/29530/84604	6
Cluster 2	Genetic Information Processing	Folding, sorting and degradation	rno04141	Protein processing in endoplasmic reticulum	8/197	168/9276	0.0266979	0.353429	0.335898	362625/288444/291673/24472/25617/116598/192235/29153	8
Cluster 2	Metabolism	Global and overview maps	rno01210	2-Oxocarboxylic acid metabolism	3/197	33/9276	0.0322624	0.407679	0.387457	307759/360975/81670	3
Cluster 2	Organismal Systems	Endocrine system	rno04614	Renin-angiotensin system	3/197	34/9276	0.0348466	0.42119	0.400297	54242/25627/100360872	3
Cluster 2	Organismal Systems	Circulatory system	rno04260	Cardiac muscle contraction	5/197	87/9276	0.0374307	0.433573	0.412066	29556/312981/292905/59299/24212	5
Cluster 2	Organismal Systems	Nervous system	rno04726	Serotonergic synapse	6/197	121/9276	0.0438633	0.472928	0.44947	171522/81639/24653/60449/64199/65210	6
Cluster 2	Organismal Systems	Immune system	rno04640	Hematopoietic cell lineage	5/197	92/9276	0.0458326	0.472928	0.44947	305081/29185/64678/60427/171075	5
Cluster 2	Human Diseases	Infectious disease: viral	rno05169	Epstein-Barr virus infection	9/197	221/9276	0.0459319	0.472928	0.44947	24812/114851/25513/24747/24974/25124/311430/25217/171075	9
Cluster 2	Environmental Information Processing	Signal transduction	rno04014	Ras signaling pathway	9/197	226/9276	0.0516001	0.486493	0.462362	25317/25513/24653/60427/314596/29354/60449/64199/89805	9
Cluster 2	Organismal Systems	Excretory system	rno04960	Aldosterone-regulated sodium reabsorption	3/197	40/9276	0.0525012	0.486493	0.462362	25672/25513/24212	3
Cluster 2	Environmental Information Processing	Signaling molecules and interaction	rno04060	Cytokine-cytokine receptor interaction	10/197	264/9276	0.0548201	0.486493	0.462362	498951/24504/29530/140924/84348/298006/246759/497942/288593/25235	10
Cluster 2	Human Diseases	Infectious disease: bacterial	rno05150	Staphylococcus aureus infection	5/197	98/9276	0.0572873	0.486493	0.462362	155012/24233/113959/312705/54249	5
Cluster 2	Human Diseases	Cancer: overview	rno05230	Central carbon metabolism in cancer	4/197	69/9276	0.0586812	0.486493	0.462362	25513/24959/502894/65152	4
Cluster 2	Cellular Processes	Cell growth and death	rno04216	Ferroptosis	3/197	42/9276	0.0591786	0.486493	0.462362	64678/81639/117243	3
Cluster 2	Metabolism	Amino acid metabolism	rno00220	Arginine biosynthesis	2/197	19/9276	0.0605713	0.486493	0.462362	307759/81670	2
Cluster 2	Human Diseases	Infectious disease: bacterial	rno05133	Pertussis	4/197	70/9276	0.0612492	0.486493	0.462362	24233/25166/295703/312705	4
Cluster 2	Organismal Systems	Endocrine system	rno04918	Thyroid hormone synthesis	4/197	72/9276	0.066561	0.510772	0.485437	25617/116598/24856/24212	4
Cluster 2	Organismal Systems	Digestive system	rno04974	Protein digestion and absorption	5/197	103/9276	0.0679805	0.510772	0.485437	29484/54242/25253/24212/298873	5
Cluster 2	Metabolism	Carbohydrate metabolism	rno00620	Pyruvate metabolism	3/197	45/9276	0.0699003	0.511376	0.486011	24552/296259/361602	3
Cluster 2	Organismal Systems	Excretory system	rno04964	Proximal tubule bicarbonate reclamation	2/197	22/9276	0.0785365	0.559824	0.532055	252919/24212	2
Cluster 2	Organismal Systems	Digestive system	rno04970	Salivary secretion	4/197	77/9276	0.0808476	0.561643	0.533784	24173/24215/29413/24212	4
Cluster 2	Human Diseases	Infectious disease: viral	rno05167	Kaposi sarcoma-associated herpesvirus infection	8/197	213/9276	0.0839246	0.561643	0.533784	114851/25513/24747/60449/64199/24974/25124/89805	8
Cluster 2	Metabolism	Glycan biosynthesis and metabolism	rno00515	Mannose type O-glycan biosynthesis	2/197	23/9276	0.0848525	0.561643	0.533784	291212/493574	2
Cluster 2	Human Diseases	Infectious disease: viral	rno05162	Measles	6/197	145/9276	0.0883338	0.571088	0.542761	25513/24472/498286/140924/25124/311430	6
Cluster 2	Metabolism	Amino acid metabolism	rno00330	Arginine and proline metabolism	3/197	52/9276	0.0979809	0.603243	0.573321	64475/360526/361538	3
Cluster 2	Organismal Systems	Digestive system	rno04979	Cholesterol metabolism	3/197	52/9276	0.0979809	0.603243	0.573321	25728/296371/24539	3
Cluster 2	Metabolism	Global and overview maps	rno01230	Biosynthesis of amino acids	4/197	83/9276	0.0998172	0.603243	0.573321	307759/24959/81670/65152	4
Cluster 2	Metabolism	Amino acid metabolism	rno00280	Valine, leucine and isoleucine degradation	3/197	55/9276	0.11121	0.617938	0.587287	113965/24158/81708	3
Cluster 2	Organismal Systems	Digestive system	rno04978	Mineral absorption	3/197	56/9276	0.115766	0.617938	0.587287	24215/301010/24212	3
Cluster 2	Environmental Information Processing	Signal transduction	rno04151	PI3K-Akt signaling pathway	11/197	345/9276	0.116894	0.617938	0.587287	25317/114851/81008/25513/60427/29169/60449/64199/140924/89805/25235	11
Cluster 2	Human Diseases	Substance dependence	rno05032	Morphine addiction	4/197	90/9276	0.124291	0.617938	0.587287	25638/60449/64199/50678	4
Cluster 2	Organismal Systems	Endocrine system	rno04913	Ovarian steroidogenesis	3/197	58/9276	0.125082	0.617938	0.587287	24653/361267/65210	3
Cluster 2	Organismal Systems	Endocrine system	rno04923	Regulation of lipolysis in adipocytes	3/197	58/9276	0.125082	0.617938	0.587287	25513/29254/29171	3
Cluster 2	Metabolism	Metabolism of cofactors and vitamins	rno00790	Folate biosynthesis	2/197	29/9276	0.12555	0.617938	0.587287	29244/361267	2
Cluster 2	Metabolism	Nucleotide metabolism	rno00230	Purine metabolism	5/197	126/9276	0.130072	0.617938	0.587287	25638/64467/297389/314312/50678	5
Cluster 2	Human Diseases	Cardiovascular disease	rno05416	Viral myocarditis	4/197	92/9276	0.131713	0.617938	0.587287	29556/24747/500364/24974	4
Cluster 2	Environmental Information Processing	Signal transduction	rno04022	cGMP-PKG signaling pathway	6/197	165/9276	0.138994	0.617938	0.587287	24173/24215/29556/29413/50678/24212	6
Cluster 2	Metabolism	Carbohydrate metabolism	rno00640	Propanoate metabolism	2/197	31/9276	0.139985	0.617938	0.587287	296259/81708	2
Cluster 2	Human Diseases	Infectious disease: viral	rno05170	Human immunodeficiency virus 1 infection	8/197	241/9276	0.141043	0.617938	0.587287	24812/378947/25513/24747/60449/64199/24974/25217	8
Cluster 2	Organismal Systems	Immune system	rno04666	Fc gamma R-mediated phagocytosis	4/197	95/9276	0.14318	0.617938	0.587287	192270/25513/114553/24653	4
Cluster 2	Cellular Processes	Cellular community - eukaryotes	rno04530	Tight junction	6/197	167/9276	0.144687	0.617938	0.587287	316531/308572/29365/306454/301518/500377	6
Cluster 2	Human Diseases	Infectious disease: viral	rno05163	Human cytomegalovirus infection	8/197	243/9276	0.145732	0.617938	0.587287	24812/114851/25513/24747/60449/64199/24974/25217	8
Cluster 2	Environmental Information Processing	Signal transduction	rno04066	HIF-1 signaling pathway	5/197	131/9276	0.146147	0.617938	0.587287	114851/25513/64678/65152/89805	5
Cluster 2	Organismal Systems	Circulatory system	rno04270	Vascular smooth muscle contraction	5/197	131/9276	0.146147	0.617938	0.587287	24173/308572/24653/29413/29354	5
Cluster 2	Organismal Systems	Environmental adaptation	rno04710	Circadian rhythm	2/197	32/9276	0.147332	0.617938	0.587287	301518/24309	2
Cluster 2	Organismal Systems	Aging	rno04213	Longevity regulating pathway - multiple species	3/197	63/9276	0.149479	0.617938	0.587287	25513/24472/301518	3
Cluster 2	Environmental Information Processing	Signal transduction	rno04020	Calcium signaling pathway	8/197	246/9276	0.152908	0.617938	0.587287	25317/24173/24215/29413/312981/292905/59299/24566	8
Cluster 2	Genetic Information Processing	Folding, sorting and degradation	rno03060	Protein export	2/197	33/9276	0.154755	0.617938	0.587287	266758/25617	2
Cluster 2	Human Diseases	Infectious disease: viral	rno05164	Influenza A	6/197	171/9276	0.156389	0.617938	0.587287	25513/54271/25166/29268/25124/311430	6
Cluster 2	Human Diseases	Cardiovascular disease	rno05417	Lipid and atherosclerosis	7/197	209/9276	0.156778	0.617938	0.587287	25513/24472/25617/114553/25166/83574/65210	7
Cluster 2	Human Diseases	Cardiovascular disease	rno05410	Hypertrophic cardiomyopathy	4/197	99/9276	0.159055	0.617938	0.587287	29556/81008/301518/500364	4
Cluster 2	Metabolism	Metabolism of other amino acids	rno00410	beta-Alanine metabolism	2/197	34/9276	0.16225	0.617938	0.587287	29473/81708	2
Cluster 2	Human Diseases	Endocrine and metabolic disease	rno04936	Alcoholic liver disease	5/197	136/9276	0.16303	0.617938	0.587287	301518/24233/24158/25363/113959	5
Cluster 2	Metabolism	Carbohydrate metabolism	rno00051	Fructose and mannose metabolism	2/197	35/9276	0.169808	0.617938	0.587287	502894/65152	2
Cluster 2	Organismal Systems	Immune system	rno04613	Neutrophil extracellular trap formation	6/197	176/9276	0.17158	0.617938	0.587287	60586/25513/114553/113959/25166/114555	6
Cluster 2	Organismal Systems	Digestive system	rno04972	Pancreatic secretion	4/197	103/9276	0.175546	0.617938	0.587287	24215/54242/29354/24212	4
Cluster 2	Metabolism	Carbohydrate metabolism	rno00040	Pentose and glucuronate interconversions	2/197	36/9276	0.177425	0.617938	0.587287	493574/298250	2
Cluster 2	Metabolism	Amino acid metabolism	rno00250	Alanine, aspartate and glutamate metabolism	2/197	36/9276	0.177425	0.617938	0.587287	307759/81670	2
Cluster 2	Metabolism	Metabolism of cofactors and vitamins	rno00760	Nicotinate and nicotinamide metabolism	2/197	36/9276	0.177425	0.617938	0.587287	367323/297508	2
Cluster 2	Human Diseases	Immune disease	rno05340	Primary immunodeficiency	2/197	36/9276	0.177425	0.617938	0.587287	24812/140924	2
Cluster 2	Environmental Information Processing	Signaling molecules and interaction	rno04514	Cell adhesion molecules	6/197	178/9276	0.177824	0.617938	0.587287	309304/305081/306454/24747/24974/290467	6
Cluster 2	Organismal Systems	Immune system	rno04621	NOD-like receptor signaling pathway	6/197	182/9276	0.190583	0.634386	0.602919	25166/297508/25124/311430/114555/64171	6
Cluster 2	Metabolism	Amino acid metabolism	rno00260	Glycine, serine and threonine metabolism	2/197	38/9276	0.192809	0.634386	0.602919	29473/24959	2
Cluster 2	Metabolism	Carbohydrate metabolism	rno00562	Inositol phosphate metabolism	3/197	72/9276	0.196703	0.634386	0.602919	81708/116699/116723	3
Cluster 2	Human Diseases	Cancer: specific types	rno05216	Thyroid cancer	2/197	39/9276	0.200566	0.634386	0.602919	114851/83574	2
Cluster 2	Organismal Systems	Endocrine system	rno04920	Adipocytokine signaling pathway	3/197	73/9276	0.202163	0.634386	0.602919	301518/83574/117243	3
Cluster 2	Human Diseases	Cancer: specific types	rno05218	Melanoma	3/197	73/9276	0.202163	0.634386	0.602919	25317/114851/25513	3
Cluster 2	Human Diseases	Cancer: specific types	rno05223	Non-small cell lung cancer	3/197	73/9276	0.202163	0.634386	0.602919	114851/25513/83574	3
Cluster 2	Organismal Systems	Immune system	rno04625	C-type lectin receptor signaling pathway	4/197	110/9276	0.205708	0.634386	0.602919	25513/25166/25124/64171	4
Cluster 2	Environmental Information Processing	Signal transduction	rno04072	Phospholipase D signaling pathway	5/197	148/9276	0.206455	0.634386	0.602919	192270/25513/24653/60427/294324	5
Cluster 2	Metabolism	Carbohydrate metabolism	rno00010	Glycolysis / Gluconeogenesis	3/197	74/9276	0.207659	0.634386	0.602919	296259/24959/65152	3
Cluster 2	Organismal Systems	Immune system	rno04623	Cytosolic DNA-sensing pathway	3/197	74/9276	0.207659	0.634386	0.602919	25166/311430/171575	3
Cluster 2	Metabolism	Metabolism of cofactors and vitamins	rno00130	Ubiquinone and other terpenoid-quinone biosynthesis	1/197	111/9276	0.210424	0.635845	0.604306	81716	1
Cluster 2	Human Diseases	Infectious disease: viral	rno05168	Herpes simplex virus 1 infection	11/197	393/9276	0.214043	0.639828	0.608091	24812/308326/378947/25513/24747/25599/24974/25124/311430/25217/64171	11
Cluster 2	Human Diseases	Cancer: specific types	rno05212	Pancreatic cancer	3/197	76/9276	0.218748	0.641086	0.609286	114851/25513/25124	3
Cluster 2	Organismal Systems	Nervous system	rno04724	Glutamatergic synapse	4/197	113/9276	0.219076	0.641086	0.609286	24653/252919/60449/64199	4
Cluster 2	Metabolism	Global and overview maps	rno01232	Nucleotide metabolism	3/197	79/9276	0.235602	0.682265	0.648423	64467/297389/314312	3
Cluster 2	Organismal Systems	Digestive system	rno04975	Fat digestion and absorption	2/197	44/9276	0.239794	0.687245	0.653156	192270/29354	2
Cluster 2	Human Diseases	Infectious disease: viral	rno05160	Hepatitis C	5/197	160/9276	0.253211	0.711264	0.675984	114851/25513/306454/25124/311430	5
Cluster 2	Organismal Systems	Digestive system	rno04973	Carbohydrate digestion and absorption	2/197	46/9276	0.255607	0.711264	0.675984	25513/24212	2
Cluster 2	Environmental Information Processing	Signal transduction	rno04630	JAK-STAT signaling pathway	5/197	161/9276	0.257226	0.711264	0.675984	114851/25513/140924/25124/25235	5
Cluster 2	Human Diseases	Drug resistance: antineoplastic	rno01524	Platinum drug resistance	3/197	83/9276	0.258409	0.711264	0.675984	114851/309812/25513	3
Cluster 2	Human Diseases	Cancer: specific types	rno05211	Renal cell carcinoma	3/197	85/9276	0.269925	0.735677	0.699185	114851/25513/29452	3
Cluster 2	Cellular Processes	Cell growth and death	rno04217	Necroptosis	5/197	167/9276	0.281624	0.753847	0.716454	81639/24653/25166/25124/29153	5
Cluster 2	Metabolism	Lipid metabolism	rno00140	Steroid hormone biosynthesis	3/197	88/9276	0.287301	0.753847	0.716454	171522/25116/361267	3
Cluster 2	Environmental Information Processing	Signal transduction	rno04070	Phosphatidylinositol signaling system	3/197	88/9276	0.287301	0.753847	0.716454	25513/116699/116723	3
Cluster 2	Organismal Systems	Nervous system	rno04727	GABAergic synapse	3/197	89/9276	0.293115	0.753847	0.716454	252919/60449/64199	3
Cluster 2	Human Diseases	Cancer: specific types	rno05222	Small cell lung cancer	3/197	91/9276	0.304764	0.753847	0.716454	114851/25513/83574	3
Cluster 2	Human Diseases	Infectious disease: viral	rno05171	Coronavirus disease - COVID-19	8/197	300/9276	0.305949	0.753847	0.716454	25513/24233/113959/25166/25124/312705/311430/54249	8
Cluster 2	NA	NA	rno04980	Cobalamin transport and metabolism	1/197	17/9276	0.305975	0.753847	0.716454	291939	1
Cluster 2	Environmental Information Processing	Signal transduction	rno04068	FoxO signaling pathway	4/197	132/9276	0.307974	0.753847	0.716454	114851/25513/301518/303836	4
Cluster 2	Environmental Information Processing	Signal transduction	rno04024	cAMP signaling pathway	6/197	217/9276	0.314117	0.753847	0.716454	170899/24215/25638/25513/50678/24212	6
Cluster 2	Metabolism	Lipid metabolism	rno00061	Fatty acid biosynthesis	1/197	18/9276	0.320741	0.753847	0.716454	117243	1
Cluster 2	Metabolism	Lipid metabolism	rno00120	Primary bile acid biosynthesis	1/197	18/9276	0.320741	0.753847	0.716454	25541	1
Cluster 2	Metabolism	Glycan biosynthesis and metabolism	rno00511	Other glycan degradation	1/197	18/9276	0.320741	0.753847	0.716454	29204	1
Cluster 2	Metabolism	Metabolism of cofactors and vitamins	rno00785	Lipoic acid metabolism	1/197	18/9276	0.320741	0.753847	0.716454	360975	1
Cluster 2	Cellular Processes	Cell growth and death	rno04210	Apoptosis	4/197	135/9276	0.322428	0.753847	0.716454	316531/25513/500377/29153	4
Cluster 2	Cellular Processes	Cell growth and death	rno04218	Cellular senescence	5/197	177/9276	0.323193	0.753847	0.716454	114851/25513/24747/24974/29153	5
Cluster 2	Metabolism	Lipid metabolism	rno00600	Sphingolipid metabolism	2/197	55/9276	0.326609	0.753847	0.716454	192270/29204	2
Cluster 2	Environmental Information Processing	Membrane transport	rno02010	ABC transporters	2/197	55/9276	0.326609	0.753847	0.716454	24812/363516	2
Cluster 2	Human Diseases	Infectious disease: bacterial	rno05134	Legionellosis	2/197	55/9276	0.326609	0.753847	0.716454	24472/25166	2
Cluster 2	Human Diseases	Drug resistance: antineoplastic	rno01522	Endocrine resistance	3/197	95/9276	0.328113	0.753847	0.716454	114851/25513/406162	3
Cluster 2	Cellular Processes	Transport and catabolism	rno04144	Endocytosis	7/197	265/9276	0.332601	0.757894	0.720301	24472/24747/64678/292699/24974/140924/293154	7
Cluster 2	Organismal Systems	Endocrine system	rno04922	Glucagon signaling pathway	3/197	98/9276	0.345625	0.762345	0.72453	301518/24959/65152	3
Cluster 2	Environmental Information Processing	Signal transduction	rno04370	VEGF signaling pathway	2/197	58/9276	0.349955	0.762345	0.72453	25513/24653	2
Cluster 2	Organismal Systems	Excretory system	rno04961	Endocrine and other factor-regulated calcium reabsorption	2/197	58/9276	0.349955	0.762345	0.72453	24215/24212	2
Cluster 2	Human Diseases	Cancer: specific types	rno05215	Prostate cancer	3/197	99/9276	0.351456	0.762345	0.72453	114851/25513/24208	3
Cluster 2	Organismal Systems	Immune system	rno04620	Toll-like receptor signaling pathway	3/197	100/9276	0.35728	0.762345	0.72453	25513/25124/246759	3
Cluster 2	Human Diseases	Immune disease	rno05332	Graft-versus-host disease	2/197	59/9276	0.357678	0.762345	0.72453	24747/24974	2
Cluster 2	Metabolism	Amino acid metabolism	rno00360	Phenylalanine metabolism	1/197	21/9276	0.363191	0.762345	0.72453	29473	1
Cluster 2	Human Diseases	Cancer: specific types	rno05213	Endometrial cancer	2/197	60/9276	0.365368	0.762345	0.72453	114851/25513	2
Cluster 2	Human Diseases	Immune disease	rno05330	Allograft rejection	2/197	60/9276	0.365368	0.762345	0.72453	24747/24974	2
Cluster 2	Environmental Information Processing	Signal transduction	rno04330	Notch signaling pathway	2/197	61/9276	0.373023	0.762345	0.72453	406162/498089	2
Cluster 2	Human Diseases	Immune disease	rno05321	Inflammatory bowel disease	2/197	61/9276	0.373023	0.762345	0.72453	140924/25124	2
Cluster 2	Organismal Systems	Immune system	rno04659	Th17 cell differentiation	3/197	103/9276	0.374709	0.762345	0.72453	83574/140924/25124	3
Cluster 2	Organismal Systems	Endocrine system	rno04928	Parathyroid hormone synthesis, secretion and action	3/197	103/9276	0.374709	0.762345	0.72453	114851/25638/83574	3
Cluster 2	Human Diseases	Cardiovascular disease	rno05414	Dilated cardiomyopathy	3/197	103/9276	0.374709	0.762345	0.72453	29556/81008/500364	3
Cluster 2	Human Diseases	Cancer: specific types	rno05224	Breast cancer	4/197	146/9276	0.375688	0.762345	0.72453	25317/114851/25513/406162	4
Cluster 2	Human Diseases	Cancer: specific types	rno05226	Gastric cancer	4/197	149/9276	0.390193	0.786041	0.747052	25317/114851/25513/83574	4
Cluster 2	Metabolism	Glycan biosynthesis and metabolism	rno00534	Glycosaminoglycan biosynthesis - heparan sulfate / heparin	1/197	24/9276	0.403001	0.806002	0.766022	294449	1
Cluster 2	Organismal Systems	Immune system	rno04664	Fc epsilon RI signaling pathway	2/197	66/9276	0.410707	0.806517	0.766512	25513/24653	2
Cluster 2	Organismal Systems	Sensory system	rno04750	Inflammatory mediator regulation of TRP channels	3/197	110/9276	0.414969	0.806517	0.766512	25513/24653/65210	3
Cluster 2	Human Diseases	Endocrine and metabolic disease	rno04940	Type I diabetes mellitus	2/197	67/9276	0.418113	0.806517	0.766512	24747/24974	2
Cluster 2	Human Diseases	Infectious disease: viral	rno05161	Hepatitis B	4/197	156/9276	0.423834	0.806517	0.766512	114851/25513/25124/311430	4
Cluster 2	Organismal Systems	Nervous system	rno04725	Cholinergic synapse	3/197	112/9276	0.42633	0.806517	0.766512	25513/60449/64199	3
Cluster 2	Environmental Information Processing	Signal transduction	rno04010	MAPK signaling pathway	7/197	294/9276	0.433789	0.806517	0.766512	25317/24472/24653/60427/29477/94202/89805	7
Cluster 2	Metabolism	Carbohydrate metabolism	rno00650	Butanoate metabolism	1/197	27/9276	0.440334	0.806517	0.766512	113965	1
Cluster 2	Organismal Systems	Excretory system	rno04966	Collecting duct acid secretion	1/197	27/9276	0.440334	0.806517	0.766512	79430	1
Cluster 2	Organismal Systems	Digestive system	rno04977	Vitamin digestion and absorption	1/197	27/9276	0.440334	0.806517	0.766512	192259	1
Cluster 2	Human Diseases	Cancer: specific types	rno05214	Glioma	2/197	71/9276	0.447255	0.806517	0.766512	114851/25513	2
Cluster 2	Human Diseases	Immune disease	rno05320	Autoimmune thyroid disease	2/197	71/9276	0.447255	0.806517	0.766512	24747/24974	2
Cluster 2	Organismal Systems	Immune system	rno04670	Leukocyte transendothelial migration	3/197	117/9276	0.454384	0.806517	0.766512	25513/306454/114553	3
Cluster 2	Organismal Systems	Endocrine system	rno04935	Growth hormone synthesis, secretion and action	3/197	117/9276	0.454384	0.806517	0.766512	25513/25124/25235	3
Cluster 2	Organismal Systems	Digestive system	rno04971	Gastric acid secretion	2/197	72/9276	0.454414	0.806517	0.766512	170899/24212	2
Cluster 2	Human Diseases	Infectious disease: parasitic	rno05140	Leishmaniasis	2/197	72/9276	0.454414	0.806517	0.766512	114553/25124	2
Cluster 2	Human Diseases	Infectious disease: bacterial	rno05132	Salmonella infection	6/197	254/9276	0.454522	0.806517	0.766512	316531/301085/287531/25166/500377/114555	6
Cluster 2	Metabolism	Lipid metabolism	rno00062	Fatty acid elongation	1/197	29/9276	0.463922	0.806517	0.766512	113965	1
Cluster 2	Metabolism	Glycan biosynthesis and metabolism	rno00512	Mucin type O-glycan biosynthesis	1/197	29/9276	0.463922	0.806517	0.766512	311039	1
Cluster 2	Metabolism	Glycan biosynthesis and metabolism	rno00601	Glycosphingolipid biosynthesis - lacto and neolacto series	1/197	29/9276	0.463922	0.806517	0.766512	304023	1
Cluster 2	Human Diseases	Drug resistance: antineoplastic	rno01523	Antifolate resistance	1/197	29/9276	0.463922	0.806517	0.766512	293154	1
Cluster 2	Human Diseases	Infectious disease: viral	rno05165	Human papillomavirus infection	8/197	349/9276	0.464182	0.806517	0.766512	114851/81008/25513/24747/29169/406162/24974/25124	8
Cluster 2	Metabolism	Metabolism of terpenoids and polyketides	rno00900	Terpenoid backbone biosynthesis	1/197	30/9276	0.475343	0.813583	0.773227	298541	1
Cluster 2	Organismal Systems	Endocrine system	rno04917	Prolactin signaling pathway	2/197	76/9276	0.482509	0.813583	0.773227	25513/25124	2
Cluster 2	Metabolism	Carbohydrate metabolism	rno00030	Pentose phosphate pathway	1/197	31/9276	0.486522	0.813583	0.773227	65152	1
Cluster 2	Metabolism	Carbohydrate metabolism	rno00052	Galactose metabolism	1/197	31/9276	0.486522	0.813583	0.773227	65152	1
Cluster 2	Metabolism	Carbohydrate metabolism	rno00630	Glyoxylate and dicarboxylate metabolism	1/197	31/9276	0.486522	0.813583	0.773227	296259	1
Cluster 2	Human Diseases	Cardiovascular disease	rno05415	Diabetic cardiomyopathy	5/197	216/9276	0.486836	0.813583	0.773227	25513/114553/25627/100360872/81530	5
Cluster 2	Genetic Information Processing	Folding, sorting and degradation	rno03018	RNA degradation	2/197	78/9276	0.496221	0.813583	0.773227	315159/65152	2
Cluster 2	Metabolism	Carbohydrate metabolism	rno00020	Citrate cycle (TCA cycle)	1/197	32/9276	0.497463	0.813583	0.773227	360975	1
Cluster 2	Human Diseases	Neurodegenerative disease	rno05020	Prion disease	6/197	266/9276	0.499202	0.813583	0.773227	316531/25513/24472/25617/114553/500377	6
Cluster 2	Human Diseases	Cancer: overview	rno05204	Chemical carcinogenesis - DNA adducts	2/197	79/9276	0.50299	0.813583	0.773227	58962/25116	2
Cluster 2	Human Diseases	Cancer: specific types	rno05220	Chronic myeloid leukemia	2/197	79/9276	0.50299	0.813583	0.773227	114851/25513	2
Cluster 2	Environmental Information Processing	Signal transduction	rno04152	AMPK signaling pathway	3/197	126/9276	0.503368	0.813583	0.773227	25513/301518/65152	3
Cluster 2	Organismal Systems	Endocrine system	rno04926	Relaxin signaling pathway	3/197	127/9276	0.508674	0.817406	0.776861	25513/60449/64199	3
Cluster 2	Metabolism	Xenobiotics biodegradation and metabolism	rno00980	Metabolism of xenobiotics by cytochrome P450	2/197	81/9276	0.516352	0.823921	0.783053	58962/25116	2
Cluster 2	Metabolism	Lipid metabolism	rno01040	Biosynthesis of unsaturated fatty acids	1/197	34/9276	0.518655	0.823921	0.783053	25541	1
Cluster 2	Organismal Systems	Endocrine system	rno04915	Estrogen signaling pathway	3/197	131/9276	0.529598	0.827564	0.786515	25513/24472/260321	3
Cluster 2	Human Diseases	Cancer: overview	rno05202	Transcriptional misregulation in cancer	4/197	180/9276	0.534579	0.827564	0.786515	114851/100912108/83574/303836	4
Cluster 2	Environmental Information Processing	Signal transduction	rno04371	Apelin signaling pathway	3/197	132/9276	0.534753	0.827564	0.786515	301518/60449/64199	3
Cluster 2	Organismal Systems	Development and regeneration	rno04380	Osteoclast differentiation	3/197	132/9276	0.534753	0.827564	0.786515	25513/114553/25124	3
Cluster 2	Environmental Information Processing	Signal transduction	rno04012	ErbB signaling pathway	2/197	84/9276	0.535947	0.827564	0.786515	114851/25513	2
Cluster 2	Cellular Processes	Cell motility	rno04810	Regulation of actin cytoskeleton	5/197	229/9276	0.53881	0.827564	0.786515	25317/81008/308572/25513/116723	5
Cluster 2	Human Diseases	Cardiovascular disease	rno05412	Arrhythmogenic right ventricular cardiomyopathy	2/197	85/9276	0.542357	0.828436	0.787343	81008/500364	2
Cluster 2	Cellular Processes	Cellular community - eukaryotes	rno04540	Gap junction	2/197	86/9276	0.548706	0.831058	0.789836	316531/500377	2
Cluster 2	Environmental Information Processing	Signaling molecules and interaction	rno04512	ECM-receptor interaction	2/197	87/9276	0.554993	0.831058	0.789836	81008/29169	2
Cluster 2	Organismal Systems	Immune system	rno04658	Th1 and Th2 cell differentiation	2/197	87/9276	0.554993	0.831058	0.789836	140924/25124	2
Cluster 2	Cellular Processes	Cell motility	rno04814	Motor proteins	4/197	186/9276	0.560641	0.831058	0.789836	316531/29556/308572/500377	4
Cluster 2	Metabolism	Metabolism of cofactors and vitamins	rno00830	Retinol metabolism	2/197	88/9276	0.561219	0.831058	0.789836	24188/89826	2
Cluster 2	Organismal Systems	Aging	rno04211	Longevity regulating pathway	2/197	89/9276	0.567382	0.831058	0.789836	25513/301518	2
Cluster 2	Human Diseases	Cancer: specific types	rno05219	Bladder cancer	1/197	39/9276	0.567826	0.831058	0.789836	114851	1
Cluster 2	Human Diseases	Cancer: specific types	rno05210	Colorectal cancer	2/197	90/9276	0.573483	0.831058	0.789836	114851/25513	2
Cluster 2	Human Diseases	Cancer: overview	rno05235	PD-L1 expression and PD-1 checkpoint pathway in cancer	2/197	90/9276	0.573483	0.831058	0.789836	25513/25124	2
Cluster 2	Organismal Systems	Sensory system	rno04742	Taste transduction	2/197	91/9276	0.579522	0.831058	0.789836	64467/60449	2
Cluster 2	Environmental Information Processing	Signaling molecules and interaction	rno04080	Neuroactive ligand-receptor interaction	8/197	387/9276	0.582442	0.831058	0.789836	24173/24831/113959/29413/54240/300018/25235/315904	8
Cluster 2	Organismal Systems	Environmental adaptation	rno04713	Circadian entrainment	2/197	92/9276	0.585498	0.831058	0.789836	60449/64199	2
Cluster 2	Organismal Systems	Endocrine system	rno04925	Aldosterone synthesis and secretion	2/197	92/9276	0.585498	0.831058	0.789836	24215/24212	2
Cluster 2	Metabolism	Amino acid metabolism	rno00350	Tyrosine metabolism	1/197	41/9276	0.586064	0.831058	0.789836	29473	1
Cluster 2	Metabolism	Glycan biosynthesis and metabolism	rno00513	Various types of N-glycan biosynthesis	1/197	42/9276	0.594894	0.831058	0.789836	362625	1
Cluster 2	Metabolism	Glycan biosynthesis and metabolism	rno00514	Other types of O-glycan biosynthesis	1/197	42/9276	0.594894	0.831058	0.789836	311039	1
Cluster 2	Organismal Systems	Excretory system	rno04962	Vasopressin-regulated water reabsorption	1/197	42/9276	0.594894	0.831058	0.789836	362456	1
Cluster 2	Organismal Systems	Nervous system	rno04723	Retrograde endocannabinoid signaling	3/197	146/9276	0.603417	0.83875	0.797146	29254/60449/64199	3
Cluster 2	Human Diseases	Infectious disease: viral	rno05166	Human T-cell leukemia virus 1 infection	5/197	248/9276	0.610109	0.843832	0.801976	114851/25513/24747/24974/140924	5
Cluster 2	Genetic Information Processing	Folding, sorting and degradation	rno03050	Proteasome	1/197	45/9276	0.620276	0.851495	0.809259	24967	1
Cluster 2	Organismal Systems	Endocrine system	rno04921	Oxytocin signaling pathway	3/197	150/9276	0.621775	0.851495	0.809259	114851/301518/24653	3
Cluster 2	Human Diseases	Cancer: overview	rno05205	Proteoglycans in cancer	4/197	204/9276	0.633826	0.863109	0.820297	114851/25513/29139/29169	4
Cluster 2	Organismal Systems	Immune system	rno04650	Natural killer cell mediated cytotoxicity	2/197	101/9276	0.636465	0.863109	0.820297	25513/501502	2
Cluster 2	Human Diseases	Endocrine and metabolic disease	rno04933	AGE-RAGE signaling pathway in diabetic complications	2/197	102/9276	0.641816	0.864989	0.822083	25513/25124	2
Cluster 2	Genetic Information Processing	Replication and repair	rno03460	Fanconi anemia pathway	1/197	48/9276	0.644074	0.864989	0.822083	309812	1
Cluster 2	Environmental Information Processing	Signal transduction	rno04015	Rap1 signaling pathway	4/197	208/9276	0.648991	0.866818	0.823822	25317/25513/60427/89805	4
Cluster 2	Human Diseases	Endocrine and metabolic disease	rno04930	Type II diabetes mellitus	1/197	49/9276	0.651673	0.866818	0.823822	25513	1
Cluster 2	Metabolism	Amino acid metabolism	rno00380	Tryptophan metabolism	1/197	51/9276	0.666388	0.873792	0.83045	113965	1
Cluster 2	Metabolism	Glycan biosynthesis and metabolism	rno00510	N-Glycan biosynthesis	1/197	51/9276	0.666388	0.873792	0.83045	362625	1
Cluster 2	Human Diseases	Cancer: overview	rno05203	Viral carcinogenesis	4/197	214/9276	0.670953	0.873792	0.83045	114851/25513/24747/24974	4
Cluster 2	Human Diseases	Infectious disease: parasitic	rno05145	Toxoplasmosis	2/197	108/9276	0.672631	0.873792	0.83045	24472/25124	2
Cluster 2	Human Diseases	Immune disease	rno05322	Systemic lupus erythematosus	2/197	108/9276	0.672631	0.873792	0.83045	24233/312705	2
Cluster 2	Metabolism	Nucleotide metabolism	rno00240	Pyrimidine metabolism	1/197	53/9276	0.680486	0.878296	0.83473	314312	1
Cluster 2	Human Diseases	Endocrine and metabolic disease	rno04931	Insulin resistance	2/197	110/9276	0.682417	0.878296	0.83473	25513/301518	2
Cluster 2	Organismal Systems	Nervous system	rno04722	Neurotrophin signaling pathway	2/197	117/9276	0.714801	0.910089	0.864946	25513/362456	2
Cluster 2	Human Diseases	Cancer: overview	rno05207	Chemical carcinogenesis - receptor activation	4/197	228/9276	0.718474	0.910089	0.864946	25513/83574/24208/303836	4
Cluster 2	Human Diseases	Neurodegenerative disease	rno05010	Alzheimer disease	7/197	387/9276	0.720827	0.910089	0.864946	316531/25513/25728/29477/500377/24539/29153	7
Cluster 2	Human Diseases	Cancer: overview	rno05208	Chemical carcinogenesis - reactive oxygen species	4/197	230/9276	0.724836	0.910089	0.864946	25513/114553/361267/301010	4
Cluster 2	Organismal Systems	Nervous system	rno04730	Long-term depression	1/197	60/9276	0.725318	0.910089	0.864946	24653	1
Cluster 2	Human Diseases	Infectious disease: bacterial	rno05152	Tuberculosis	3/197	176/9276	0.726762	0.910089	0.864946	25599/25124/64171	3
Cluster 2	Metabolism	Amino acid metabolism	rno00310	Lysine degradation	1/197	63/9276	0.74256	0.916133	0.87069	113965	1
Cluster 2	Genetic Information Processing	Information processing in viruses	rno03250	Viral life cycle - HIV-1	1/197	63/9276	0.74256	0.916133	0.87069	378947	1
Cluster 2	Human Diseases	Cancer: specific types	rno05217	Basal cell carcinoma	1/197	63/9276	0.74256	0.916133	0.87069	114851	1
Cluster 2	Organismal Systems	Immune system	rno04622	RIG-I-like receptor signaling pathway	1/197	64/9276	0.748065	0.916133	0.87069	311430	1
Cluster 2	Organismal Systems	Endocrine system	rno04929	GnRH secretion	1/197	64/9276	0.748065	0.916133	0.87069	25513	1
Cluster 2	Organismal Systems	Nervous system	rno04728	Dopaminergic synapse	2/197	126/9276	0.752341	0.917328	0.871826	60449/64199	2
Cluster 2	Organismal Systems	Immune system	rno04611	Platelet activation	2/197	127/9276	0.75624	0.918055	0.872517	25513/24653	2
Cluster 2	Human Diseases	Cancer: specific types	rno05221	Acute myeloid leukemia	1/197	68/9276	0.768938	0.924619	0.878756	25513	1
Cluster 2	Organismal Systems	Endocrine system	rno04924	Renin secretion	1/197	69/9276	0.773881	0.924619	0.878756	50678	1
Cluster 2	Organismal Systems	Endocrine system	rno04927	Cortisol synthesis and secretion	1/197	69/9276	0.773881	0.924619	0.878756	170899	1
Cluster 2	Organismal Systems	Endocrine system	rno04910	Insulin signaling pathway	2/197	132/9276	0.77495	0.924619	0.878756	25513/301518	2
Cluster 2	Metabolism	Metabolism of other amino acids	rno00480	Glutathione metabolism	1/197	71/9276	0.783455	0.930771	0.884602	58962	1
Cluster 2	Human Diseases	Infectious disease: bacterial	rno05135	Yersinia infection	2/197	137/9276	0.792401	0.937393	0.890896	25513/25166	2
Cluster 2	Cellular Processes	Cellular community - eukaryotes	rno04510	Focal adhesion	3/197	199/9276	0.799445	0.939587	0.892981	81008/25513/29169	3
Cluster 2	Cellular Processes	Cell growth and death	rno04115	p53 signaling pathway	1/197	75/9276	0.801408	0.939587	0.892981	114851	1
Cluster 2	Metabolism	Xenobiotics biodegradation and metabolism	rno00982	Drug metabolism - cytochrome P450	1/197	76/9276	0.80566	0.939587	0.892981	58962	1
Cluster 2	Human Diseases	Neurodegenerative disease	rno05012	Parkinson disease	4/197	260/9276	0.807774	0.939587	0.892981	316531/25617/29477/500377	4
Cluster 2	Human Diseases	Infectious disease: bacterial	rno05100	Bacterial invasion of epithelial cells	1/197	78/9276	0.813894	0.940145	0.893511	25513	1
Cluster 2	Human Diseases	Drug resistance: antineoplastic	rno01521	EGFR tyrosine kinase inhibitor resistance	1/197	79/9276	0.81788	0.940145	0.893511	25513	1
Cluster 2	Human Diseases	Cardiovascular disease	rno05418	Fluid shear stress and atherosclerosis	2/197	146/9276	0.820831	0.940145	0.893511	25513/114553	2
Cluster 2	Organismal Systems	Immune system	rno04662	B cell receptor signaling pathway	1/197	80/9276	0.821781	0.940145	0.893511	25513	1
Cluster 2	Genetic Information Processing	Translation	rno03008	Ribosome biogenesis in eukaryotes	1/197	83/9276	0.832993	0.944671	0.897813	117241	1
Cluster 2	Organismal Systems	Endocrine system	rno04911	Insulin secretion	1/197	84/9276	0.836571	0.944671	0.897813	24212	1
Cluster 2	Organismal Systems	Endocrine system	rno04912	GnRH signaling pathway	1/197	86/9276	0.843502	0.944671	0.897813	24653	1
Cluster 2	Genetic Information Processing	Folding, sorting and degradation	rno04120	Ubiquitin mediated proteolysis	2/197	155/9276	0.845736	0.944671	0.897813	679949/292699	2
Cluster 2	Cellular Processes	Transport and catabolism	rno04148	Efferocytosis	2/197	156/9276	0.848301	0.944671	0.897813	81639/25166	2
Cluster 2	Metabolism	Global and overview maps	rno01240	Biosynthesis of cofactors	2/197	157/9276	0.850828	0.944671	0.897813	29244/81716	2
Cluster 2	Human Diseases	Endocrine and metabolic disease	rno04932	Non-alcoholic fatty liver disease	2/197	157/9276	0.850828	0.944671	0.897813	25513/301518	2
Cluster 2	Human Diseases	Endocrine and metabolic disease	rno04934	Cushing syndrome	2/197	158/9276	0.853316	0.944671	0.897813	170899/114851	2
Cluster 2	Organismal Systems	Endocrine system	rno04914	Progesterone-mediated oocyte maturation	1/197	91/9276	0.859575	0.944671	0.897813	25513	1
Cluster 2	Human Diseases	Substance dependence	rno05034	Alcoholism	2/197	161/9276	0.860557	0.944671	0.897813	60449/64199	2
Cluster 2	Organismal Systems	Endocrine system	rno04916	Melanogenesis	1/197	94/9276	0.868419	0.944671	0.897813	60427	1
Cluster 2	Human Diseases	Infectious disease: parasitic	rno05146	Amoebiasis	1/197	95/9276	0.871242	0.944671	0.897813	25513	1
Cluster 2	Organismal Systems	Environmental adaptation	rno04714	Thermogenesis	3/197	231/9276	0.873172	0.944671	0.897813	301518/29254/117243	3
Cluster 2	Environmental Information Processing	Signal transduction	rno04064	NF-kappa B signaling pathway	1/197	96/9276	0.874005	0.944671	0.897813	298006	1
Cluster 2	Organismal Systems	Digestive system	rno04976	Bile secretion	1/197	97/9276	0.876709	0.944671	0.897813	24212	1
Cluster 2	Human Diseases	Cancer: specific types	rno05225	Hepatocellular carcinoma	2/197	176/9276	0.892101	0.956023	0.908602	114851/25513	2
Cluster 2	Human Diseases	Infectious disease: parasitic	rno05142	Chagas disease	1/197	105/9276	0.896361	0.956023	0.908602	25513	1
Cluster 2	Organismal Systems	Development and regeneration	rno04360	Axon guidance	2/197	179/9276	0.897561	0.956023	0.908602	25513/299737	2
Cluster 2	Cellular Processes	Cell growth and death	rno04114	Oocyte meiosis	1/197	113/9276	0.912894	0.96496	0.917095	24208	1
Cluster 2	Environmental Information Processing	Signal transduction	rno04668	TNF signaling pathway	1/197	113/9276	0.912894	0.96496	0.917095	25513	1
Cluster 2	Organismal Systems	Immune system	rno04660	T cell receptor signaling pathway	1/197	122/9276	0.928375	0.977607	0.929116	25513	1
Cluster 2	Environmental Information Processing	Signal transduction	rno04071	Sphingolipid signaling pathway	1/197	127/9276	0.935759	0.980872	0.932218	25513	1
Cluster 2	Cellular Processes	Transport and catabolism	rno04142	Lysosome	1/197	130/9276	0.939821	0.980872	0.932218	171575	1
Cluster 2	Human Diseases	Cancer: overview	rno05206	MicroRNAs in cancer	3/197	289/9276	0.948261	0.980872	0.932218	114851/25513/406162	3
Cluster 2	Human Diseases	Neurodegenerative disease	rno05014	Amyotrophic lateral sclerosis	4/197	360/9276	0.951179	0.980872	0.932218	316531/25617/25166/500377	4
Cluster 2	Cellular Processes	Cellular community - eukaryotes	rno04550	Signaling pathways regulating pluripotency of stem cells	1/197	141/9276	0.952645	0.980872	0.932218	25513	1
Cluster 2	Human Diseases	Neurodegenerative disease	rno05017	Spinocerebellar ataxia	1/197	141/9276	0.952645	0.980872	0.932218	25513	1
Cluster 2	Environmental Information Processing	Signal transduction	rno04150	mTOR signaling pathway	1/197	153/9276	0.963552	0.982001	0.933291	25513	1
Cluster 2	Cellular Processes	Cell growth and death	rno04110	Cell cycle	1/197	154/9276	0.964339	0.982001	0.933291	114851	1
Cluster 2	Environmental Information Processing	Signal transduction	rno04390	Hippo signaling pathway	1/197	154/9276	0.964339	0.982001	0.933291	25317	1
Cluster 2	Human Diseases	Neurodegenerative disease	rno05022	Pathways of neurodegeneration - multiple diseases	5/197	464/9276	0.972064	0.982472	0.933739	316531/25617/29477/500377/29153	5
Cluster 2	Environmental Information Processing	Signal transduction	rno04310	Wnt signaling pathway	1/197	168/9276	0.973736	0.982472	0.933739	287526	1
Cluster 2	Cellular Processes	Transport and catabolism	rno04140	Autophagy - animal	1/197	171/9276	0.975404	0.982472	0.933739	25513	1
Cluster 2	Human Diseases	Neurodegenerative disease	rno05016	Huntington disease	2/197	299/9276	0.988697	0.992267	0.943048	316531/500377	2
Cluster 2	Genetic Information Processing	Transcription	rno03040	Spliceosome	1/197	230/9276	0.993261	0.993261	0.943993	24472	1
Cluster 3	Human Diseases	Cancer: overview	rno05204	Chemical carcinogenesis - DNA adducts	7/129	79/9276	0.000107885	0.0219453	0.0201847	25315/171341/25086/24296/83783/494500/295037	7
Cluster 3	Cellular Processes	Transport and catabolism	rno04146	Peroxisome	7/129	88/9276	0.000213061	0.0219453	0.0201847	85239/25270/24248/65030/311849/64526/361413	7
Cluster 3	Metabolism	Lipid metabolism	rno00062	Fatty acid elongation	4/129	29/9276	0.000647577	0.0395317	0.0363602	314304/26759/192272/170465	4
Cluster 3	Metabolism	Xenobiotics biodegradation and metabolism	rno00980	Metabolism of xenobiotics by cytochrome P450	6/129	81/9276	0.000890793	0.0395317	0.0363602	25315/171341/25086/24296/494500/295037	6
Cluster 3	Human Diseases	Infectious disease: parasitic	rno05144	Malaria	5/129	55/9276	0.000959506	0.0395317	0.0363602	29197/25464/499985/360504/25632	5
Cluster 3	Human Diseases	Infectious disease: parasitic	rno05143	African trypanosomiasis	4/129	37/9276	0.00165267	0.0567418	0.0521897	29197/25464/360504/25632	4
Cluster 3	Metabolism	Xenobiotics biodegradation and metabolism	rno00983	Drug metabolism - other enzymes	6/129	94/9276	0.00193007	0.0567992	0.0522425	171341/291863/25086/679149/494500/295037	6
Cluster 3	Organismal Systems	Digestive system	rno04975	Fat digestion and absorption	4/129	44/9276	0.003152	0.081164	0.0746526	94172/298579/29526/499985	4
Cluster 3	Metabolism	Lipid metabolism	rno00590	Arachidonic acid metabolism	5/129	78/9276	0.00451796	0.103411	0.0951149	298579/29526/24300/25086/65030	5
Cluster 3	Organismal Systems	Digestive system	rno04978	Mineral absorption	4/129	56/9276	0.0075051	0.154605	0.142202	300051/84395/24249/29292	4
Cluster 3	Metabolism	Lipid metabolism	rno01040	Biosynthesis of unsaturated fatty acids	3/129	34/9276	0.0114824	0.215035	0.197783	314304/26759/192272	3
Cluster 3	Human Diseases	Cancer: overview	rno05208	Chemical carcinogenesis - reactive oxygen species	8/129	230/9276	0.0147973	0.25402	0.233641	25315/171341/25086/24296/494500/24248/65030/295037	8
Cluster 3	Metabolism	Metabolism of other amino acids	rno00480	Glutathione metabolism	4/129	71/9276	0.0169393	0.262672	0.241599	171341/29326/494500/295037	4
Cluster 3	Metabolism	Lipid metabolism	rno00591	Linoleic acid metabolism	3/129	40/9276	0.0178515	0.262672	0.241599	298579/29526/25086	3
Cluster 3	Metabolism	Xenobiotics biodegradation and metabolism	rno00982	Drug metabolism - cytochrome P450	4/129	76/9276	0.0212194	0.275925	0.253789	171341/25086/494500/295037	4
Cluster 3	Metabolism	Global and overview maps	rno01240	Biosynthesis of cofactors	6/129	157/9276	0.0221278	0.275925	0.253789	316342/314004/300089/365699/25748/680308	6
Cluster 3	Metabolism	Energy metabolism	rno00910	Nitrogen metabolism	2/129	17/9276	0.0227705	0.275925	0.253789	310218/54231	2
Cluster 3	Metabolism	Lipid metabolism	rno00565	Ether lipid metabolism	3/129	46/9276	0.0258328	0.295643	0.271925	298579/29526/690610	3
Cluster 3	Human Diseases	Drug resistance: antineoplastic	rno01524	Platinum drug resistance	4/129	83/9276	0.0282378	0.306157	0.281596	171341/494500/295037/24888	4
Cluster 3	Metabolism	Amino acid metabolism	rno00380	Tryptophan metabolism	3/129	51/9276	0.03372	0.322111	0.29627	368066/24296/24248	3
Cluster 3	Organismal Systems	Endocrine system	rno03320	PPAR signaling pathway	4/129	88/9276	0.0340045	0.322111	0.29627	94172/362850/24450/499985	4
Cluster 3	Organismal Systems	Digestive system	rno04979	Cholesterol metabolism	3/129	52/9276	0.0354311	0.322111	0.29627	362850/363675/499985	3
Cluster 3	Human Diseases	Cancer: specific types	rno05225	Hepatocellular carcinoma	6/129	176/9276	0.0359638	0.322111	0.29627	171341/299626/140584/494500/295037/24888	6
Cluster 3	Human Diseases	Cancer: overview	rno05207	Chemical carcinogenesis - receptor activation	7/129	228/9276	0.0396457	0.330705	0.304175	25315/171341/24300/24296/494500/65030/295037	7
Cluster 3	Metabolism	Lipid metabolism	rno00592	alpha-Linolenic acid metabolism	2/129	23/9276	0.0401342	0.330705	0.304175	298579/29526	2
Cluster 3	Organismal Systems	Endocrine system	rno04913	Ovarian steroidogenesis	3/129	58/9276	0.046616	0.369342	0.339712	314304/192272/24296	3
Cluster 3	Organismal Systems	Excretory system	rno04966	Collecting duct acid secretion	2/129	27/9276	0.0537234	0.40989	0.377007	54231/24779	2
Cluster 3	Human Diseases	Cardiovascular disease	rno05417	Lipid and atherosclerosis	6/129	209/9276	0.0711515	0.523472	0.481476	29197/25464/81722/24296/24888/499985	6
Cluster 3	Metabolism	Carbohydrate metabolism	rno00051	Fructose and mannose metabolism	2/129	35/9276	0.0848237	0.592835	0.545275	114508/300089	2
Cluster 3	Cellular Processes	Cell growth and death	rno04115	p53 signaling pathway	3/129	75/9276	0.0863352	0.592835	0.545275	299626/24888/83628	3
Cluster 3	Organismal Systems	Digestive system	rno04970	Salivary secretion	3/129	77/9276	0.0917218	0.609506	0.560609	25241/25211/688047	3
Cluster 3	Environmental Information Processing	Signal transduction	rno04152	AMPK signaling pathway	4/129	126/9276	0.0984568	0.609604	0.560698	114508/85239/291541/499985	4
Cluster 3	Human Diseases	Cancer: specific types	rno05216	Thyroid cancer	2/129	39/9276	0.101977	0.609604	0.560698	299626/619385	2
Cluster 3	Environmental Information Processing	Signaling molecules and interaction	rno04514	Cell adhesion molecules	5/129	178/9276	0.10219	0.609604	0.560698	24931/25464/315953/65130/414784	5
Cluster 3	Cellular Processes	Transport and catabolism	rno04142	Lysosome	4/129	130/9276	0.107249	0.609604	0.560698	306720/60575/303801/25424	4
Cluster 3	Environmental Information Processing	Signaling molecules and interaction	rno04061	Viral protein interaction with cytokine and cytokine receptor	3/129	84/9276	0.111624	0.609604	0.560698	366518/29197/306748	3
Cluster 3	Human Diseases	Immune disease	rno05323	Rheumatoid arthritis	3/129	84/9276	0.111624	0.609604	0.560698	89807/29197/25464	3
Cluster 3	Cellular Processes	Transport and catabolism	rno04145	Phagosome	5/129	185/9276	0.115328	0.609604	0.560698	24773/25350/502902/499985/414784	5
Cluster 3	Cellular Processes	Cell growth and death	rno04216	Ferroptosis	2/129	42/9276	0.11541	0.609604	0.560698	619385/29292	2
Cluster 3	Metabolism	Lipid metabolism	rno00140	Steroid hormone biosynthesis	3/129	88/9276	0.123677	0.621401	0.571549	24300/25086/24296	3
Cluster 3	Metabolism	Metabolism of cofactors and vitamins	rno00830	Retinol metabolism	3/129	88/9276	0.123677	0.621401	0.571549	246298/24300/24296	3
Cluster 3	Organismal Systems	Immune system	rno04657	IL-17 signaling pathway	3/129	90/9276	0.129875	0.637006	0.585902	116547/94195/64389	3
Cluster 3	Human Diseases	Cardiovascular disease	rno05418	Fluid shear stress and atherosclerosis	4/129	146/9276	0.145714	0.654599	0.602084	171341/25464/494500/295037	4
Cluster 3	Metabolism	Lipid metabolism	rno00564	Glycerophospholipid metabolism	3/129	95/9276	0.145834	0.654599	0.602084	298579/29526/60666	3
Cluster 3	Metabolism	Metabolism of cofactors and vitamins	rno00860	Porphyrin metabolism	2/129	49/9276	0.148292	0.654599	0.602084	25748/29292	2
Cluster 3	Environmental Information Processing	Signal transduction	rno04064	NF-kappa B signaling pathway	3/129	96/9276	0.149101	0.654599	0.602084	299626/25464/24888	3
Cluster 3	Cellular Processes	Transport and catabolism	rno04137	Mitophagy - animal	3/129	97/9276	0.152392	0.654599	0.602084	114490/24888/171329	3
Cluster 3	Metabolism	Carbohydrate metabolism	rno00520	Amino sugar and nucleotide sugar metabolism	2/129	50/9276	0.153136	0.654599	0.602084	113901/300089	2
Cluster 3	Human Diseases	Infectious disease: bacterial	rno05150	Staphylococcus aureus infection	3/129	98/9276	0.155706	0.654599	0.602084	64389/25464/360626	3
Cluster 3	Human Diseases	Endocrine and metabolic disease	rno04933	AGE-RAGE signaling pathway in diabetic complications	3/129	102/9276	0.169181	0.697026	0.641107	25464/81722/25584	3
Cluster 3	Organismal Systems	Digestive system	rno04972	Pancreatic secretion	3/129	103/9276	0.172602	0.697178	0.641247	298579/29526/54231	3
Cluster 3	Metabolism	Amino acid metabolism	rno00280	Valine, leucine and isoleucine degradation	2/129	55/9276	0.17778	0.704281	0.64778	24450/170465	2
Cluster 3	Organismal Systems	Endocrine system	rno04923	Regulation of lipolysis in adipocytes	2/129	58/9276	0.192848	0.749559	0.689426	24929/361676	2
Cluster 3	Metabolism	Metabolism of other amino acids	rno00450	Selenocompound metabolism	1/129	16/9276	0.200888	0.760143	0.699161	368066	1
Cluster 3	Cellular Processes	Cellular community - eukaryotes	rno04530	Tight junction	4/129	167/9276	0.202951	0.760143	0.699161	315953/65130/83807/301112	4
Cluster 3	Human Diseases	Cancer: specific types	rno05217	Basal cell carcinoma	2/129	63/9276	0.218298	0.79203	0.728489	299626/140584	2
Cluster 3	Organismal Systems	Immune system	rno04670	Leukocyte transendothelial migration	3/129	117/9276	0.222334	0.79203	0.728489	25464/315953/65130	3
Cluster 3	Metabolism	Metabolism of cofactors and vitamins	rno00785	Lipoic acid metabolism	1/129	18/9276	0.222999	0.79203	0.728489	316342	1
Cluster 3	Metabolism	Metabolism of cofactors and vitamins	rno00670	One carbon pool by folate	1/129	20/9276	0.244502	0.841162	0.77368	680308	1
Cluster 3	Organismal Systems	Immune system	rno04621	NOD-like receptor signaling pathway	4/129	182/9276	0.247321	0.841162	0.77368	117514/29197/64389/24888	4
Cluster 3	Metabolism	Carbohydrate metabolism	rno00562	Inositol phosphate metabolism	2/129	72/9276	0.264694	0.841162	0.77368	116720/282636	2
Cluster 3	Organismal Systems	Endocrine system	rno04918	Thyroid hormone synthesis	2/129	72/9276	0.264694	0.841162	0.77368	29326/24210	2
Cluster 3	Organismal Systems	Digestive system	rno04971	Gastric acid secretion	2/129	72/9276	0.264694	0.841162	0.77368	171138/54231	2
Cluster 3	Genetic Information Processing	Information processing in viruses	rno03266	Virion - Herpesvirus	1/129	22/9276	0.265415	0.841162	0.77368	366518	1
Cluster 3	Organismal Systems	Excretory system	rno04964	Proximal tubule bicarbonate reclamation	1/129	22/9276	0.265415	0.841162	0.77368	54231	1
Cluster 3	Organismal Systems	Immune system	rno04623	Cytosolic DNA-sensing pathway	2/129	74/9276	0.275038	0.858451	0.789582	690254/29197	2
Cluster 3	Human Diseases	Cancer: specific types	rno05212	Pancreatic cancer	2/129	76/9276	0.285375	0.877422	0.807031	299626/24888	2
Cluster 3	Human Diseases	Cancer: specific types	rno05220	Chronic myeloid leukemia	2/129	79/9276	0.300854	0.887966	0.816729	299626/24888	2
Cluster 3	Organismal Systems	Immune system	rno04662	B cell receptor signaling pathway	2/129	80/9276	0.306002	0.887966	0.816729	292594/362046	2
Cluster 3	Metabolism	Carbohydrate metabolism	rno00650	Butanoate metabolism	1/129	27/9276	0.315218	0.887966	0.816729	24450	1
Cluster 3	Organismal Systems	Immune system	rno04610	Complement and coagulation cascades	2/129	85/9276	0.331627	0.887966	0.816729	25584/24237	2
Cluster 3	Organismal Systems	Immune system	rno04612	Antigen processing and presentation	2/129	85/9276	0.331627	0.887966	0.816729	24931/414784	2
Cluster 3	Metabolism	Metabolism of terpenoids and polyketides	rno00900	Terpenoid backbone biosynthesis	1/129	30/9276	0.343476	0.887966	0.816729	24450	1
Cluster 3	Environmental Information Processing	Signal transduction	rno04070	Phosphatidylinositol signaling system	2/129	88/9276	0.346881	0.887966	0.816729	116720/282636	2
Cluster 3	Organismal Systems	Nervous system	rno04727	GABAergic synapse	2/129	89/9276	0.351941	0.887966	0.816729	29694/192208	2
Cluster 3	Metabolism	Carbohydrate metabolism	rno00030	Pentose phosphate pathway	1/129	31/9276	0.352636	0.887966	0.816729	114508	1
Cluster 3	Metabolism	Carbohydrate metabolism	rno00630	Glyoxylate and dicarboxylate metabolism	1/129	31/9276	0.352636	0.887966	0.816729	24248	1
Cluster 3	Metabolism	Carbohydrate metabolism	rno00640	Propanoate metabolism	1/129	31/9276	0.352636	0.887966	0.816729	85239	1
Cluster 3	Human Diseases	Cancer: specific types	rno05222	Small cell lung cancer	2/129	91/9276	0.362021	0.887966	0.816729	299626/24888	2
Cluster 3	Cellular Processes	Cell growth and death	rno04110	Cell cycle	3/129	154/9276	0.362153	0.887966	0.816729	299626/171103/300947	3
Cluster 3	Organismal Systems	Immune system	rno04640	Hematopoietic cell lineage	2/129	92/9276	0.36704	0.887966	0.816729	24931/499985	2
Cluster 3	Human Diseases	Cardiovascular disease	rno05416	Viral myocarditis	2/129	92/9276	0.36704	0.887966	0.816729	25464/414784	2
Cluster 3	Cellular Processes	Transport and catabolism	rno04148	Efferocytosis	3/129	156/9276	0.369758	0.887966	0.816729	81722/499985/81752	3
Cluster 3	Genetic Information Processing	Folding, sorting and degradation	rno04130	SNARE interactions in vesicular transport	1/129	33/9276	0.370577	0.887966	0.816729	252853	1
Cluster 3	Metabolism	Metabolism of other amino acids	rno00410	beta-Alanine metabolism	1/129	34/9276	0.379362	0.887966	0.816729	85239	1
Cluster 3	Cellular Processes	Cell growth and death	rno04215	Apoptosis - multiple species	1/129	34/9276	0.379362	0.887966	0.816729	24888	1
Cluster 3	Human Diseases	Infectious disease: viral	rno05160	Hepatitis C	3/129	160/9276	0.384918	0.887966	0.816729	315953/65130/56824	3
Cluster 3	Environmental Information Processing	Signal transduction	rno04014	Ras signaling pathway	4/129	226/9276	0.38533	0.887966	0.816729	298579/89807/29526/24888	4
Cluster 3	Organismal Systems	Digestive system	rno04976	Bile secretion	2/129	97/9276	0.391897	0.887966	0.816729	25315/54231	2
Cluster 3	Metabolism	Amino acid metabolism	rno00250	Alanine, aspartate and glutamate metabolism	1/129	36/9276	0.396567	0.887966	0.816729	25612	1
Cluster 3	Metabolism	Metabolism of cofactors and vitamins	rno00760	Nicotinate and nicotinamide metabolism	1/129	36/9276	0.396567	0.887966	0.816729	365699	1
Cluster 3	Human Diseases	Immune disease	rno05340	Primary immunodeficiency	1/129	36/9276	0.396567	0.887966	0.816729	24931	1
Cluster 3	Metabolism	Global and overview maps	rno01250	Biosynthesis of nucleotide sugars	1/129	37/9276	0.404992	0.896208	0.82431	300089	1
Cluster 3	Organismal Systems	Immune system	rno04650	Natural killer cell mediated cytotoxicity	2/129	101/9276	0.41147	0.896208	0.82431	25464/474146	2
Cluster 3	Metabolism	Amino acid metabolism	rno00260	Glycine, serine and threonine metabolism	1/129	38/9276	0.4133	0.896208	0.82431	25748	1
Cluster 3	Human Diseases	Substance dependence	rno05033	Nicotine addiction	1/129	40/9276	0.429572	0.921789	0.847839	29694	1
Cluster 3	Organismal Systems	Immune system	rno04613	Neutrophil extracellular trap formation	3/129	176/9276	0.444572	0.926672	0.85233	81722/502902/303175	3
Cluster 3	Human Diseases	Immune disease	rno05322	Systemic lupus erythematosus	2/129	108/9276	0.444962	0.926672	0.85233	24237/303175	2
Cluster 3	Genetic Information Processing	Transcription	rno03020	RNA polymerase	1/129	42/9276	0.445396	0.926672	0.85233	690254	1
Cluster 3	Organismal Systems	Immune system	rno04625	C-type lectin receptor signaling pathway	2/129	110/9276	0.454339	0.926672	0.85233	502902/500336	2
Cluster 3	Human Diseases	Endocrine and metabolic disease	rno04931	Insulin resistance	2/129	110/9276	0.454339	0.926672	0.85233	94172/499985	2
Cluster 3	Human Diseases	Cancer: overview	rno05202	Transcriptional misregulation in cancer	3/129	180/9276	0.459156	0.927315	0.852921	304663/299626/24888	3
Cluster 3	Metabolism	Lipid metabolism	rno00071	Fatty acid degradation	1/129	48/9276	0.490301	0.964869	0.887463	170465	1
Cluster 3	Environmental Information Processing	Signaling molecules and interaction	rno04060	Cytokine-cytokine receptor interaction	4/129	264/9276	0.502857	0.964869	0.887463	366518/29197/308436/306748	4
Cluster 3	Organismal Systems	Immune system	rno04660	T cell receptor signaling pathway	2/129	122/9276	0.508643	0.964869	0.887463	24931/366962	2
Cluster 3	Metabolism	Global and overview maps	rno01200	Carbon metabolism	2/129	123/9276	0.513009	0.964869	0.887463	114508/24248	2
Cluster 3	Metabolism	Nucleotide metabolism	rno00240	Pyrimidine metabolism	1/129	53/9276	0.524952	0.964869	0.887463	314004	1
Cluster 3	Metabolism	Lipid metabolism	rno00600	Sphingolipid metabolism	1/129	55/9276	0.538149	0.964869	0.887463	313339	1
Cluster 3	Environmental Information Processing	Membrane transport	rno02010	ABC transporters	1/129	55/9276	0.538149	0.964869	0.887463	25270	1
Cluster 3	Human Diseases	Infectious disease: bacterial	rno05134	Legionellosis	1/129	55/9276	0.538149	0.964869	0.887463	29197	1
Cluster 3	Organismal Systems	Circulatory system	rno04270	Vascular smooth muscle contraction	2/129	131/9276	0.547019	0.964869	0.887463	298579/29526	2
Cluster 3	Environmental Information Processing	Signal transduction	rno04068	FoxO signaling pathway	2/129	132/9276	0.551153	0.964869	0.887463	299626/24248	2
Cluster 3	Organismal Systems	Endocrine system	rno04910	Insulin signaling pathway	2/129	132/9276	0.551153	0.964869	0.887463	114508/25521	2
Cluster 3	Cellular Processes	Cell growth and death	rno04210	Apoptosis	2/129	135/9276	0.563398	0.964869	0.887463	299626/24888	2
Cluster 3	Human Diseases	Immune disease	rno05332	Graft-versus-host disease	1/129	59/9276	0.56346	0.964869	0.887463	414784	1
Cluster 3	Human Diseases	Endocrine and metabolic disease	rno04936	Alcoholic liver disease	2/129	136/9276	0.567427	0.964869	0.887463	85239/25086	2
Cluster 3	Human Diseases	Cancer: specific types	rno05213	Endometrial cancer	1/129	60/9276	0.56957	0.964869	0.887463	299626	1
Cluster 3	Human Diseases	Immune disease	rno05330	Allograft rejection	1/129	60/9276	0.56957	0.964869	0.887463	414784	1
Cluster 3	Human Diseases	Infectious disease: bacterial	rno05135	Yersinia infection	2/129	137/9276	0.571429	0.964869	0.887463	24931/29197	2
Cluster 3	Metabolism	Global and overview maps	rno01212	Fatty acid metabolism	1/129	61/9276	0.575595	0.964869	0.887463	170465	1
Cluster 3	Human Diseases	Immune disease	rno05321	Inflammatory bowel disease	1/129	61/9276	0.575595	0.964869	0.887463	29197	1
Cluster 3	Metabolism	Lipid metabolism	rno00561	Glycerolipid metabolism	1/129	62/9276	0.581536	0.964869	0.887463	361676	1
Cluster 3	Human Diseases	Cardiovascular disease	rno05415	Diabetic cardiomyopathy	3/129	216/9276	0.581882	0.964869	0.887463	89813/81722/499985	3
Cluster 3	Organismal Systems	Aging	rno04213	Longevity regulating pathway - multiple species	1/129	63/9276	0.587395	0.964869	0.887463	24248	1
Cluster 3	Human Diseases	Infectious disease: viral	rno05169	Epstein-Barr virus infection	3/129	221/9276	0.59751	0.964869	0.887463	299626/25464/414784	3
Cluster 3	Human Diseases	Cancer: specific types	rno05224	Breast cancer	2/129	146/9276	0.606248	0.964869	0.887463	299626/140584	2
Cluster 3	Human Diseases	Endocrine and metabolic disease	rno04940	Type I diabetes mellitus	1/129	67/9276	0.610027	0.964869	0.887463	414784	1
Cluster 3	Human Diseases	Cancer: specific types	rno05226	Gastric cancer	2/129	149/9276	0.617373	0.964869	0.887463	299626/140584	2
Cluster 3	Organismal Systems	Endocrine system	rno04924	Renin secretion	1/129	69/9276	0.620876	0.964869	0.887463	81752	1
Cluster 3	Human Diseases	Infectious disease: bacterial	rno05133	Pertussis	1/129	70/9276	0.626188	0.964869	0.887463	24773	1
Cluster 3	Environmental Information Processing	Signaling molecules and interaction	rno04080	Neuroactive ligand-receptor interaction	5/129	387/9276	0.630078	0.964869	0.887463	24929/259224/24875/29694/81752	5
Cluster 3	Human Diseases	Neurodegenerative disease	rno05022	Pathways of neurodegeneration - multiple diseases	6/129	464/9276	0.631031	0.964869	0.887463	29326/81722/140584/24248/29219/24888	6
Cluster 3	Human Diseases	Cancer: specific types	rno05214	Glioma	1/129	71/9276	0.631426	0.964869	0.887463	299626	1
Cluster 3	Human Diseases	Immune disease	rno05320	Autoimmune thyroid disease	1/129	71/9276	0.631426	0.964869	0.887463	414784	1
Cluster 3	Organismal Systems	Endocrine system	rno04920	Adipocytokine signaling pathway	1/129	73/9276	0.641685	0.964869	0.887463	499985	1
Cluster 3	Human Diseases	Cancer: specific types	rno05218	Melanoma	1/129	73/9276	0.641685	0.964869	0.887463	299626	1
Cluster 3	Human Diseases	Cancer: specific types	rno05223	Non-small cell lung cancer	1/129	73/9276	0.641685	0.964869	0.887463	299626	1
Cluster 3	Metabolism	Carbohydrate metabolism	rno00010	Glycolysis / Gluconeogenesis	1/129	74/9276	0.646707	0.965375	0.887928	114508	1
Cluster 3	Human Diseases	Infectious disease: viral	rno05163	Human cytomegalovirus infection	3/129	243/9276	0.661689	0.965993	0.888496	24929/81752/414784	3
Cluster 3	Metabolism	Global and overview maps	rno01232	Nucleotide metabolism	1/129	79/9276	0.670791	0.965993	0.888496	314004	1
Cluster 3	Human Diseases	Drug resistance: antineoplastic	rno01521	EGFR tyrosine kinase inhibitor resistance	1/129	79/9276	0.670791	0.965993	0.888496	24888	1
Cluster 3	Human Diseases	Infectious disease: viral	rno05166	Human T-cell leukemia virus 1 infection	3/129	248/9276	0.675211	0.965993	0.888496	25464/24888/414784	3
Cluster 3	Metabolism	Global and overview maps	rno01230	Biosynthesis of amino acids	1/129	83/9276	0.68888	0.965993	0.888496	25612	1
Cluster 3	Cellular Processes	Transport and catabolism	rno04140	Autophagy - animal	2/129	171/9276	0.691692	0.965993	0.888496	24888/252853	2
Cluster 3	Human Diseases	Infectious disease: viral	rno05164	Influenza A	2/129	171/9276	0.691692	0.965993	0.888496	29197/25464	2
Cluster 3	Environmental Information Processing	Signaling molecules and interaction	rno04512	ECM-receptor interaction	1/129	87/9276	0.705981	0.965993	0.888496	499985	1
Cluster 3	Human Diseases	Neurodegenerative disease	rno05012	Parkinson disease	3/129	260/9276	0.706047	0.965993	0.888496	300051/29219/24888	3
Cluster 3	Human Diseases	Infectious disease: bacterial	rno05152	Tuberculosis	2/129	176/9276	0.706844	0.965993	0.888496	29197/502902	2
Cluster 3	Cellular Processes	Cell growth and death	rno04218	Cellular senescence	2/129	177/9276	0.7098	0.965993	0.888496	299626/414784	2
Cluster 3	Organismal Systems	Aging	rno04211	Longevity regulating pathway	1/129	89/9276	0.714179	0.965993	0.888496	24248	1
Cluster 3	Organismal Systems	Development and regeneration	rno04360	Axon guidance	2/129	179/9276	0.715637	0.965993	0.888496	310630/296789	2
Cluster 3	Human Diseases	Substance dependence	rno05032	Morphine addiction	1/129	90/9276	0.718192	0.965993	0.888496	29694	1
Cluster 3	Human Diseases	Cancer: specific types	rno05210	Colorectal cancer	1/129	90/9276	0.718192	0.965993	0.888496	299626	1
Cluster 3	Organismal Systems	Endocrine system	rno04914	Progesterone-mediated oocyte maturation	1/129	91/9276	0.72215	0.965993	0.888496	171103	1
Cluster 3	Organismal Systems	Endocrine system	rno04916	Melanogenesis	1/129	94/9276	0.733694	0.966277	0.888757	140584	1
Cluster 3	Cellular Processes	Cell motility	rno04814	Motor proteins	2/129	186/9276	0.735302	0.966277	0.888757	25132/315820	2
Cluster 3	Human Diseases	Infectious disease: parasitic	rno05146	Amoebiasis	1/129	95/9276	0.737436	0.966277	0.888757	266775	1
Cluster 3	Human Diseases	Cancer: overview	rno05231	Choline metabolism in cancer	1/129	96/9276	0.741125	0.966277	0.888757	64037	1
Cluster 3	Organismal Systems	Endocrine system	rno04922	Glucagon signaling pathway	1/129	98/9276	0.74835	0.967612	0.889986	114508	1
Cluster 3	Organismal Systems	Endocrine system	rno04928	Parathyroid hormone synthesis, secretion and action	1/129	103/9276	0.765548	0.967612	0.889986	84395	1
Cluster 3	Environmental Information Processing	Signal transduction	rno04010	MAPK signaling pathway	3/129	294/9276	0.781322	0.967612	0.889986	89807/299626/171103	3
Cluster 3	Human Diseases	Infectious disease: parasitic	rno05145	Toxoplasmosis	1/129	108/9276	0.78158	0.967612	0.889986	24888	1
Cluster 3	Organismal Systems	Sensory system	rno04750	Inflammatory mediator regulation of TRP channels	1/129	110/9276	0.787684	0.967612	0.889986	81752	1
Cluster 3	Human Diseases	Neurodegenerative disease	rno05010	Alzheimer disease	4/129	387/9276	0.792573	0.967612	0.889986	300051/81722/140584/29219	4
Cluster 3	Genetic Information Processing	Translation	rno03013	Nucleocytoplasmic transport	1/129	113/9276	0.796523	0.967612	0.889986	361070	1
Cluster 3	Environmental Information Processing	Signal transduction	rno04668	TNF signaling pathway	1/129	113/9276	0.796523	0.967612	0.889986	25464	1
Cluster 3	Human Diseases	Infectious disease: viral	rno05167	Kaposi sarcoma-associated herpesvirus infection	2/129	213/9276	0.80069	0.967612	0.889986	25464/414784	2
Cluster 3	Human Diseases	Cancer: overview	rno05203	Viral carcinogenesis	2/129	214/9276	0.802814	0.967612	0.889986	414784/303175	2
Cluster 3	Environmental Information Processing	Signal transduction	rno04024	cAMP signaling pathway	2/129	217/9276	0.809067	0.967612	0.889986	24929/81752	2
Cluster 3	Genetic Information Processing	Chromosome	rno03082	ATP-dependent chromatin remodeling	1/129	120/9276	0.815754	0.967612	0.889986	310661	1
Cluster 3	Organismal Systems	Endocrine system	rno04919	Thyroid hormone signaling pathway	1/129	124/9276	0.825922	0.967612	0.889986	303403	1
Cluster 3	Metabolism	Nucleotide metabolism	rno00230	Purine metabolism	1/129	126/9276	0.830795	0.967612	0.889986	293613	1
Cluster 3	Environmental Information Processing	Signal transduction	rno04071	Sphingolipid signaling pathway	1/129	127/9276	0.833181	0.967612	0.889986	313339	1
Cluster 3	Organismal Systems	Environmental adaptation	rno04714	Thermogenesis	2/129	231/9276	0.835988	0.967612	0.889986	361676/117035	2
Cluster 3	Environmental Information Processing	Signal transduction	rno04066	HIF-1 signaling pathway	1/129	131/9276	0.842394	0.967612	0.889986	89807	1
Cluster 3	Organismal Systems	Endocrine system	rno04915	Estrogen signaling pathway	1/129	131/9276	0.842394	0.967612	0.889986	360626	1
Cluster 3	Organismal Systems	Development and regeneration	rno04380	Osteoclast differentiation	1/129	132/9276	0.844617	0.967612	0.889986	292594	1
Cluster 3	Human Diseases	Infectious disease: viral	rno05170	Human immunodeficiency virus 1 infection	2/129	241/9276	0.853082	0.967612	0.889986	24888/414784	2
Cluster 3	Cellular Processes	Cellular community - eukaryotes	rno04550	Signaling pathways regulating pluripotency of stem cells	1/129	141/9276	0.863276	0.967612	0.889986	140584	1
Cluster 3	Human Diseases	Infectious disease: viral	rno05165	Human papillomavirus infection	3/129	349/9276	0.869236	0.967612	0.889986	140584/301112/414784	3
Cluster 3	Human Diseases	Infectious disease: viral	rno05162	Measles	1/129	145/9276	0.870838	0.967612	0.889986	24888	1
Cluster 3	Organismal Systems	Nervous system	rno04723	Retrograde endocannabinoid signaling	1/129	146/9276	0.872663	0.967612	0.889986	29694	1
Cluster 3	Human Diseases	Infectious disease: bacterial	rno05132	Salmonella infection	2/129	254/9276	0.872894	0.967612	0.889986	116720/29197	2
Cluster 3	Human Diseases	Neurodegenerative disease	rno05014	Amyotrophic lateral sclerosis	3/129	360/9276	0.882558	0.967612	0.889986	29326/24248/24888	3
Cluster 3	Environmental Information Processing	Signal transduction	rno04150	mTOR signaling pathway	1/129	153/9276	0.884739	0.967612	0.889986	140584	1
Cluster 3	Environmental Information Processing	Signal transduction	rno04390	Hippo signaling pathway	1/129	154/9276	0.886369	0.967612	0.889986	140584	1
Cluster 3	Genetic Information Processing	Folding, sorting and degradation	rno04120	Ubiquitin mediated proteolysis	1/129	155/9276	0.887976	0.967612	0.889986	309722	1
Cluster 3	Human Diseases	Endocrine and metabolic disease	rno04932	Non-alcoholic fatty liver disease	1/129	157/9276	0.891123	0.967612	0.889986	25086	1
Cluster 3	Human Diseases	Endocrine and metabolic disease	rno04934	Cushing syndrome	1/129	158/9276	0.892663	0.967612	0.889986	140584	1
Cluster 3	Environmental Information Processing	Signal transduction	rno04630	JAK-STAT signaling pathway	1/129	161/9276	0.897155	0.967612	0.889986	24888	1
Cluster 3	Human Diseases	Substance dependence	rno05034	Alcoholism	1/129	161/9276	0.897155	0.967612	0.889986	303175	1
Cluster 3	Cellular Processes	Cell growth and death	rno04217	Necroptosis	1/129	167/9276	0.905587	0.968012	0.890354	29292	1
Cluster 3	Environmental Information Processing	Signal transduction	rno04310	Wnt signaling pathway	1/129	168/9276	0.906924	0.968012	0.890354	140584	1
[truncated: 1,181 more rows]
