# Supplementary material for: Changes in transcriptomic landscape with macronutrients intake switch are independent from O-GlcNAcylation levels in heart throughout postnatal development in rats
Source: Heliyon. 2024 Apr 30;10(9):e30526. doi: 10.1016/j.heliyon.2024.e30526 (PMC11087977; doi:10.1016/j.heliyon.2024.e30526)
Supplement: Multimedia component 5 [file mmc5.zip › hly_30526_exprDatUPM_mmc5.tsv]

Name	48_Rat_J12	45_Rat_J0	46_Rat_J0	63_Rat_J28_F	66_Rat_J28_Ctrl	58_Rat_J28_F	54_Rat_J12	41_Rat_J0	57_Rat_J28_F	53_Rat_J12	68_Rat_J28_Ctrl	56_Rat_J28_F	61_Rat_J28_F	65_Rat_J28_Ctrl	51_Rat_J12	44_Rat_J0	55_Rat_J28_F	47_Rat_J12	69_Rat_J28_Ctrl	49_Rat_J12	62_Rat_J28_F	50_Rat_J12	71_Rat_J28_Ctrl	59_Rat_J28_F	42_Rat_J0	64_Rat_J28_Ctrl	60_Rat_J28_F	67_Rat_J28_Ctrl	52_Rat_J12	43_Rat_J0	70_Rat_J28_Ctrl
A2m	0	0	0	0.403149890726222	0	0	0.658019847194631	0.73119458916004	0	0	0	0	0	0	0	0.447546839133317	0.627081518716189	0	0	0	0	0.563524099389872	0	0	0.916302627268708	1.4530399290529	0	0	1.07261553544163	0	0.82169876358987
A3galt2	6.13399465974425	3.25619762948813	1.40698492978442	2.82204923508356	3.6583150044977	5.92100199143034	8.5542580135302	3.6559729458002	4.45737280663828	6.55162634764614	4.67829890247108	4.28929716189462	2.60261845724958	5.36830998769193	11.5147298068651	6.26565574786643	2.50832607486475	6.76216534677652	6.05720301382193	12.6026742874838	5.86971923371989	6.76228919267847	7.08603912999383	3.83753169961081	2.29075656817177	5.81215971621161	11.0203673342749	5.30810919842243	6.43569321264978	4.90905003009248	7.39528887230883
A4galt	13.4947882514373	10.8539920982938	16.883819157413	1.20944967217867	2.03239722472094	1.48025049785758	5.26415877755705	11.6991134265606	0.891474561327655	4.67973310546153	1.27589970067393	2.45102694965407	0.371802636749939	0.488028180699266	5.48320466993575	12.5313114957329	1.88124455614857	8.45270668347065	1.21144060276439	12.0025469404608	1.76091577011597	3.38114459633923	2.21438722812307	2.55835446640721	12.3700854681276	1.93738657207054	2.54316169252497	0.482555381674766	11.2624631221371	14.2362450872682	2.46509629076961
AA926063	0	0.542699604914688	0	0	0	0.493416832619195	0	0	0	0	0	0	0	0.488028180699266	0	0	0	0	0.605720301382193	0	0	0	0	0	0	0	0	0.482555381674766	0	0	0.82169876358987
Aaas	20.8555818431304	17.9090869621847	21.5737689233611	6.45039825161955	12.1943833483256	7.89466932190712	12.502377096698	15.3550863723608	9.36048289394038	18.7189324218461	11.4830973060654	5.51481063672165	10.0386711922484	12.2007045174817	15.9012935428137	18.7969672435993	11.9145488556076	11.8337893568589	9.0858045207329	15.003183675576	7.04366308046387	15.7786747829164	11.9576910318646	12.791772332036	17.8679012317398	8.71823957431742	9.32492620592489	11.0987737785196	17.1618485670661	18.1634851113422	14.7905777446177
Aacs	6.13399465974425	4.88429644423219	4.22095478935325	0	0.812958889888377	1.97366733047678	3.94811908316779	1.46238917832008	0.891474561327655	0	0.850599800449287	1.83827021224055	1.48721054699976	0.976056361398533	2.1932818679743	2.23773419566658	3.13540759358094	1.69054133669413	0.605720301382193	1.80038204106911	1.76091577011597	3.38114459633923	1.32863233687384	0.639588616601802	1.83260525453742	0.968693286035269	2.54316169252497	0.965110763349533	3.75415437404571	1.96362001203699	1.23254814538481
Aadat	0	0.542699604914688	1.40698492978442	1.61259956290489	1.62591777977675	0.493416832619195	0	1.46238917832008	0.445737280663828	0.935946621092306	1.27589970067393	0	0.371802636749939	1.4640845420978	2.1932818679743	0	1.88124455614857	0	0.605720301382193	0	0	0	0	3.19794308300901	0	0.484346643017635	2.54316169252497	0.965110763349533	0	0.490905003009248	0.82169876358987
Aagab	0	0.542699604914688	0	0.806299781452444	0.812958889888377	0.493416832619195	1.31603969438926	0.73119458916004	0	0.467973310546153	1.70119960089857	0.612756737413517	1.48721054699976	0	0.548320466993575	0.895093678266633	1.25416303743238	0	0	1.20025469404608	0	1.12704819877974	1.32863233687384	0.639588616601802	0.916302627268708	0.484346643017635	0	0	1.07261553544163	0.490905003009248	0
Aak1	1.84019839792327	1.62809881474406	2.34497488297403	1.20944967217867	0	1.48025049785758	1.31603969438926	4.38716753496024	0.891474561327655	1.40391993163846	0.425299900224643	3.6765404244811	1.48721054699976	0.976056361398533	1.09664093398715	3.13282787393322	3.13540759358094	0	1.81716090414658	1.80038204106911	0	2.25409639755949	0.885754891249229	1.2791772332036	0.458151313634354	1.4530399290529	1.69544112834998	0.482555381674766	1.07261553544163	1.96362001203699	1.23254814538481
Aamdc	39.2575658223632	17.9090869621847	22.5117588765507	52.8126356851351	43.4933006090282	50.3285169271579	37.507131290094	24.8606160314414	53.4884736796593	43.0535445702461	59.5419860314501	56.3736198420436	50.1933559612418	53.6830998769193	40.027394090531	16.5592330479327	35.7436465668227	37.1919094072708	61.1777504396015	39.6084049035205	48.1316977165031	38.3196387585113	49.6022739099568	47.3295576285333	19.2423551726429	37.7790381553755	52.5586749788494	41.9823182057047	41.2956981145028	18.6543901143514	48.4802270518024
Aamp	153.963265959581	150.327790561368	151.016382463527	98.3685733371982	103.652258460768	110.5253705067	125.02377096698	160.131615026049	134.612658760476	135.244286747838	100.79607635324	96.8155645113357	108.566369930982	112.246481560831	161.754537763105	171.41043938806	100.960124513306	131.862224262142	110.846815152941	147.031200020644	109.763749670562	147.643314040147	98.761670374289	115.765539604926	132.863880953963	107.524954749915	131.396687447123	103.749407060075	141.585250678295	133.035255815506	122.022266393096
Aar2	1.84019839792327	5.96969565406156	1.87597990637922	1.20944967217867	3.25183555955351	0.493416832619195	1.97405954158389	2.19358376748012	1.33721184199148	4.67973310546153	3.82769910202179	2.45102694965407	1.48721054699976	1.95211272279707	4.93488420294218	1.79018735653327	3.13540759358094	5.07162401008239	3.63432180829316	2.40050938809215	1.76091577011597	2.81762049694936	2.65726467374769	0	2.29075656817177	1.4530399290529	0.84772056417499	2.41277690837383	3.75415437404571	2.94543001805549	3.28679505435948
Aard	3.06699732987212	2.71349802457344	3.28296483616364	0	0	0	3.29009923597316	3.6559729458002	0.445737280663828	1.87189324218461	0	0.612756737413517	0.371802636749939	0.488028180699266	3.83824326895503	2.23773419566658	0.627081518716189	4.22635334173532	0	1.20025469404608	0	3.38114459633923	1.32863233687384	0	0.916302627268708	0.484346643017635	0	0.965110763349533	2.14523107088326	2.45452501504624	2.46509629076961
Aars	49.6853567439284	52.6418616767247	32.8296483616364	16.5291455197751	30.4859583708141	27.1379257940557	46.7194091508188	40.2157024038022	23.178338594519	27.1424520116769	28.0697934148265	30.0250801332623	26.0261845724958	33.1859162875501	36.189150821576	47.8875117872649	28.2186683422285	38.0371800756179	32.7088962746384	46.209805720774	29.3485961685995	45.6454520505797	25.244014400603	31.9794308300901	29.3216840725987	30.9981851531286	22.0407346685497	31.3660998088598	41.2956981145028	29.4543001805549	39.8523900341087
Aars2	1.22679893194885	0.542699604914688	0	0	0	0	0	1.46238917832008	0	0.467973310546153	0.425299900224643	0	0.371802636749939	0.488028180699266	0	0	0	0	0	0	0	0	0	0.639588616601802	0	0.484346643017635	0.84772056417499	0.482555381674766	0.536307767720815	0	0
Aarsd1	75.4481343148543	61.3250553553597	77.8531661147377	52.8126356851351	65.0367111910701	52.7956010902538	77.6463419689665	73.119458916004	73.9923885901954	77.6835695506614	57.4154865303269	64.3394574284193	58.7448166064904	72.7161989241907	75.6682244451134	67.1320258699975	64.5893964277674	72.6932774778476	73.2921564672454	78.016555112995	66.9147992644068	76.0757534176328	68.2031266261906	55.004621027755	76.9694206905715	51.8250908028869	49.1677927221494	67.5577534344673	79.3735496226807	63.326745388193	80.1156294500124
Aasdhppt	95.0769172260359	89.5454348109235	100.833919967883	83.8551772710542	94.3032312270517	76.4796090559752	101.993076315168	102.367242482406	95.3877780620591	111.845621220531	102.497275954139	88.2369701875465	84.0273959054863	99.0697206819511	105.277529662766	103.383319839796	82.7747604705369	95.5155855232183	100.549570029444	91.8194840945249	83.3500131188225	98.6167173932277	100.090302711163	71.6339250594018	102.625894254095	83.7919692420508	89.8583798025489	81.5518595030355	86.3455506030513	99.162810607868	87.1000689405263
Aass	0	0.542699604914688	0.468994976594806	0	0.812958889888377	0.493416832619195	0.658019847194631	0	0.445737280663828	0	0.425299900224643	0.612756737413517	0	0.488028180699266	0.548320466993575	0.895093678266633	0.627081518716189	0	0	0.600127347023038	0	2.25409639755949	0.442877445624614	0	0	1.4530399290529	0	0.965110763349533	1.07261553544163	0.981810006018495	0.410849381794935
Aatf	10.4277909215652	17.36638735727	11.7248744148701	9.67559737742933	9.34902723371633	11.8420039828607	11.8443572495034	13.1615026048807	11.1434320165957	11.6993327636538	8.50599800449287	7.3530808489622	8.92326328199854	7.80845089118826	7.12816607091648	15.2165925305328	10.033304299459	15.2148720302472	9.0858045207329	12.6026742874838	9.39155077395183	12.9610542859671	7.52891657561845	10.2334178656288	17.8679012317398	5.32781307319398	9.32492620592489	8.20344148847103	12.3350786575788	14.2362450872682	11.9146320720531
Aatk	0.613399465974425	0.542699604914688	0	0	0.406479444944188	0.986833665238389	0	0	0.445737280663828	0	0.425299900224643	0	0	0	0.548320466993575	0	0	0.845270668347065	0.605720301382193	0	0	0	0	0	0.458151313634354	0.484346643017635	0	0	1.60892330316245	0	0.410849381794935
Abat	0	0	0	0.403149890726222	0	0.986833665238389	1.31603969438926	1.46238917832008	0	0	0.425299900224643	0	0	0	0.548320466993575	0.447546839133317	0	0	0	0	1.17394384674398	0.563524099389872	0.442877445624614	0	0	0	0	0.965110763349533	0	0	0.82169876358987
Abca1	1.22679893194885	1.08539920982938	2.34497488297403	0.403149890726222	0	0.493416832619195	1.97405954158389	2.92477835664016	0.445737280663828	2.33986655273076	0.850599800449287	0	1.11540791024982	0.976056361398533	4.93488420294218	0.447546839133317	0.627081518716189	3.38108267338826	0	1.20025469404608	0.586971923371989	3.38114459633923	1.32863233687384	0.639588616601802	1.83260525453742	0.968693286035269	0.84772056417499	0.965110763349533	0.536307767720815	1.47271500902774	1.23254814538481
Abca13	0.613399465974425	0	0.468994976594806	0	2.03239722472094	0.986833665238389	0.658019847194631	0	0	0.935946621092306	0	1.22551347482703	0	0	1.09664093398715	1.34264051739995	0	0.845270668347065	0	0.600127347023038	0.586971923371989	0	0	0	0.916302627268708	0	0	0.965110763349533	0	0	0.410849381794935
Abca17	0	0.542699604914688	0.468994976594806	0	1.21943833483257	0.493416832619195	0	0	0	0.467973310546153	0.425299900224643	0	0.371802636749939	0	1.64496140098073	0.447546839133317	0	0	1.21144060276439	0.600127347023038	0	0	0	0	0.458151313634354	0	0	0.965110763349533	0.536307767720815	0	0
Abca2	8.58759252364195	2.17079841965875	0.937989953189611	2.82204923508356	3.6583150044977	5.42758515881114	5.26415877755705	3.6559729458002	1.78294912265531	3.74378648436922	3.40239920179715	1.83827021224055	3.34622373074945	0.976056361398533	4.3865637359486	3.58037471306653	0	10.9885186885118	2.42288120552877	7.8016555112995	2.93485961685995	5.07171689450885	2.65726467374769	4.47712031621261	0.916302627268708	0.968693286035269	3.39088225669996	3.37788767172336	5.89938544492897	1.47271500902774	3.28679505435948
Abca4	1.22679893194885	0.542699604914688	1.40698492978442	1.61259956290489	1.21943833483257	0.493416832619195	0	1.46238917832008	0	0.467973310546153	1.27589970067393	0	0	0	0	0.895093678266633	0	0	0.605720301382193	0	2.34788769348796	0.563524099389872	0.885754891249229	1.91876584980541	1.37445394090306	0.484346643017635	1.69544112834998	0.965110763349533	0	0.490905003009248	1.23254814538481
Abca5	0.613399465974425	3.25619762948813	1.40698492978442	0	0	0.493416832619195	1.31603969438926	2.19358376748012	0.445737280663828	0	0	0	0.743605273499879	0.488028180699266	0.548320466993575	0.447546839133317	0	1.69054133669413	0	0.600127347023038	0	0	0	2.55835446640721	0.916302627268708	0.968693286035269	1.69544112834998	0	2.14523107088326	0.981810006018495	0.82169876358987
Abca7	23.3091797070281	41.2451699735163	28.1396985956883	21.3669442084898	33.7377939303676	19.7366733047678	25.6627740405906	29.9789781555616	23.6240758751829	37.4378648436922	26.7938937141525	17.1571886475785	20.4491450212467	22.9373244928655	28.5126642836659	28.6429977045323	16.3041194866209	27.8939320554531	21.805930849759	30.606494698175	14.6742980842997	26.485632671324	17.7150978249846	22.3856015810631	32.9868945816735	22.2799455788112	22.8884552327247	25.5754352287626	28.960619456924	31.9088251956011	23.4184147623113
Abca8a	46.0049599480819	16.8236877523553	10.7868844616805	18.5448949734062	13.4138216831582	22.697174300483	38.8231709844832	11.6991134265606	24.9612877171743	15.443119248023	22.9661946121307	17.769945384992	13.7566975597478	21.961268131467	24.6744210147109	11.6362178174662	29.4728313796609	27.8939320554531	23.0173714525233	34.2072587803132	17.6091577011597	33.2479218640025	12.8434459231138	26.8627218972757	12.3700854681276	12.1086660754409	27.1270580535997	16.4068829769421	39.6867748113403	4.90905003009248	23.4184147623113
Abcb10	6.13399465974425	4.3415968393175	2.34497488297403	4.83779868871467	3.25183555955351	5.92100199143034	2.63207938877852	5.11836212412028	3.56589824531062	2.33986655273076	4.25299900224643	7.96583758637572	2.23081582049964	1.95211272279707	1.09664093398715	2.6852810347999	3.76248911229713	4.22635334173532	4.84576241105755	9.00191020534557	3.52183154023194	5.63524099389872	2.65726467374769	1.91876584980541	2.74890788180612	2.42173321508817	2.54316169252497	3.86044305339813	6.43569321264978	5.89086003611097	2.87594567256455
Abcb11	0	0	0	0.403149890726222	0	0	0	0.73119458916004	0	0.467973310546153	0	0	0.371802636749939	0	0	0	0	0	0	0	0	0	0.442877445624614	0	1.37445394090306	0	0	0	0	0	0
Abcb1a	0	0	0	0	0	0.986833665238389	0.658019847194631	0	0.891474561327655	0.467973310546153	0.850599800449287	0	1.48721054699976	0.488028180699266	0	0.447546839133317	0.627081518716189	0	0	0	1.17394384674398	0	0	0.639588616601802	0	0.484346643017635	0	0.482555381674766	0.536307767720815	0	0.410849381794935
Abcb1b	0	0	0	0	0.406479444944188	0.986833665238389	0	0	0	0	0	0	0.371802636749939	0	0.548320466993575	0.447546839133317	0.627081518716189	0	0	0	0.586971923371989	0	0	0	0	0	0	0	1.07261553544163	0	0.410849381794935
Abcb4	0.613399465974425	2.17079841965875	0.937989953189611	1.20944967217867	2.84535611460932	3.94733466095356	3.94811908316779	1.46238917832008	0.891474561327655	0.935946621092306	2.12649950112322	1.22551347482703	1.48721054699976	2.44014090349633	2.74160233496788	1.79018735653327	1.88124455614857	1.69054133669413	2.42288120552877	1.80038204106911	4.69577538697591	2.81762049694936	2.21438722812307	3.83753169961081	1.37445394090306	1.4530399290529	2.54316169252497	0.482555381674766	4.29046214176652	1.96362001203699	4.51934319974429
Abcb6	22.6957802410537	11.9393913081231	14.0698492978442	14.1102461754178	12.1943833483256	11.3485871502415	19.0825755686443	24.1294214422813	10.251957455268	12.1673060742	11.4830973060654	14.7061616979244	11.5258817392481	10.7366199753839	18.094575410788	11.6362178174662	12.5416303743238	27.8939320554531	15.1430075345548	16.8035657166451	14.0873261609277	21.4139157768152	17.7150978249846	18.5480698814522	12.8282367817619	13.5617060044938	11.0203673342749	13.0289953052187	15.5529252639036	12.2726250752312	13.1471802174379
Abcb7	4.29379626182097	4.3415968393175	5.62793971913767	3.22519912580978	5.28423278427445	2.96050099571517	3.29009923597316	5.84955671328032	4.45737280663828	6.55162634764614	7.23009830381894	3.6765404244811	5.57703955124909	4.88028180699266	4.93488420294218	5.81810890873312	6.27081518716188	0.845270668347065	1.81716090414658	6.00127347023038	2.34788769348796	3.94466869572911	7.52891657561845	5.75629754941622	4.12336182270919	6.29650635922925	6.78176451339992	0.965110763349533	2.14523107088326	5.89086003611097	8.62783701769364
Abcb8	0.613399465974425	2.71349802457344	1.87597990637922	1.20944967217867	2.03239722472094	0.493416832619195	1.97405954158389	3.6559729458002	0.445737280663828	2.33986655273076	1.70119960089857	0	0.371802636749939	1.4640845420978	2.1932818679743	1.34264051739995	2.50832607486475	0	0	2.40050938809215	0	0	0.442877445624614	0.639588616601802	1.37445394090306	0.484346643017635	0	1.93022152669907	2.14523107088326	2.45452501504624	0.82169876358987
Abcb9	3.06699732987212	1.08539920982938	0	3.628349016536	3.25183555955351	2.46708416309597	3.29009923597316	0	0.891474561327655	1.40391993163846	3.40239920179715	1.83827021224055	5.57703955124909	1.4640845420978	0	0.895093678266633	4.38957063101332	1.69054133669413	0.605720301382193	3.60076408213823	0.586971923371989	1.69057229816962	1.32863233687384	1.91876584980541	0.916302627268708	1.4530399290529	2.54316169252497	3.37788767172336	2.14523107088326	0.981810006018495	2.46509629076961
Abcc1	14.1081877174118	14.6528893326966	6.56592967232728	4.83779868871467	6.09719167416282	7.89466932190712	13.8184167910873	4.38716753496024	5.34884736796593	7.01959965819229	4.67829890247108	4.90205389930814	7.80785537174873	7.80845089118826	6.5798456039229	4.92301523046648	9.40622278074283	5.91689467842945	9.0858045207329	11.4024195934377	4.10880346360393	14.6516265841367	4.87165190187076	5.11670893281441	7.33042101814966	7.26519964526452	7.62948507757491	9.16855225182056	13.9440019607412	6.87267004212947	7.80613825410377
Abcc10	0.613399465974425	0.542699604914688	0.468994976594806	0	0	0	1.97405954158389	1.46238917832008	0	0	0	0	0.743605273499879	0	0.548320466993575	1.34264051739995	0	1.69054133669413	0.605720301382193	1.80038204106911	0.586971923371989	0.563524099389872	0.442877445624614	0	0.458151313634354	0	0	0	1.07261553544163	1.47271500902774	0.82169876358987
Abcc2	0	0	0	0.403149890726222	0.812958889888377	0	1.31603969438926	0.73119458916004	0	1.40391993163846	1.27589970067393	0.612756737413517	0	0.976056361398533	0.548320466993575	0	0	0.845270668347065	0	1.20025469404608	0.586971923371989	0	1.77150978249846	0	0	0.484346643017635	0.84772056417499	0.482555381674766	0.536307767720815	0	0.410849381794935
Abcc3	42.3245631522353	37.9889723440281	29.5466835254728	29.4299420230142	34.550752820256	22.697174300483	40.7972305260671	38.0221186363221	22.2868640331914	52.4130107811691	21.6902949114568	17.1571886475785	17.1029212904972	17.5690145051736	59.7669309022997	29.0905445436656	16.9312010053371	44.7993454223944	18.1716090414658	47.41006041482	21.1309892413916	49.5901207463088	14.6149557056123	19.1876584980541	32.5287432680391	18.4051724346701	21.1930141043747	21.2324367936897	57.3849311461272	29.9452051835641	24.6509629076961
Abcc4	5.52059519376982	4.3415968393175	2.81396985956883	2.82204923508356	5.28423278427445	1.48025049785758	7.23821831914094	2.19358376748012	2.22868640331914	1.87189324218461	3.82769910202179	3.06378368706758	3.71802636749939	0.976056361398533	2.1932818679743	2.23773419566658	1.25416303743238	1.69054133669413	3.02860150691097	7.20152816427646	4.10880346360393	3.94466869572911	3.1001421193723	0	2.74890788180612	0.484346643017635	1.69544112834998	1.4476661450243	4.29046214176652	2.45452501504624	3.69764443615442
Abcc5	6.13399465974425	9.76859288846438	7.03492464892209	4.03149890726222	6.09719167416282	3.94733466095356	9.87029770791947	6.58075130244036	5.79458464862976	6.08365303709999	5.52889870292036	1.83827021224055	4.83343427774921	3.90422544559413	4.93488420294218	6.26565574786643	4.38957063101332	6.76216534677652	6.05720301382193	10.2021648993917	7.63063500383586	7.32581329206834	3.98589701062153	7.03547478261982	8.70487495905273	5.81215971621161	5.08632338504994	5.30810919842243	7.50830874809142	7.85448004814796	6.16274072692403
Abcc8	12.8813887854629	16.2809881474406	11.2558794382753	7.256698033072	8.94254778877214	5.42758515881114	14.4764366382819	5.11836212412028	7.57753377128507	11.2313594531077	8.93129790471751	7.3530808489622	5.20523691449915	6.34436634909046	13.1596912078458	13.4264051739995	5.6437336684457	12.679060025206	10.2972451234973	11.4024195934377	6.45669115709188	10.1434337890177	10.1861812493661	6.39588616601802	12.8282367817619	6.78085300224688	10.1726467700999	7.23833072512149	13.4076941930204	4.90905003009248	11.5037826902582
Abcc9	25.7627775709258	17.36638735727	12.1938693914649	7.65984792379822	17.8850955775443	13.8156713133375	21.0566351102282	16.8174755506809	12.4806438585872	13.1032526952923	12.3336971065147	4.90205389930814	11.8976843759981	17.5690145051736	23.5777800807237	12.5313114957329	12.5416303743238	10.1432480201648	10.9029654248795	35.4075134743593	11.1524665440678	23.1044880749848	16.8293429337353	8.31465201582342	15.577144663568	11.1399727894056	12.7158084626248	17.3719937402916	27.8880039214824	15.2180550932867	15.2014271264126
Abcd1	1.84019839792327	0.542699604914688	0	2.82204923508356	4.06479444944188	2.46708416309597	0.658019847194631	1.46238917832008	2.22868640331914	2.33986655273076	1.70119960089857	1.22551347482703	2.60261845724958	2.9281690841956	2.74160233496788	0.895093678266633	3.76248911229713	1.69054133669413	3.02860150691097	1.20025469404608	2.93485961685995	2.25409639755949	3.54301956499692	2.55835446640721	0.458151313634354	0	3.39088225669996	0.965110763349533	1.07261553544163	0.981810006018495	2.46509629076961
Abcd2	6.13399465974425	2.17079841965875	2.81396985956883	4.03149890726222	3.6583150044977	1.97366733047678	5.26415877755705	1.46238917832008	3.12016096464679	5.61567972655383	3.82769910202179	1.22551347482703	3.71802636749939	3.90422544559413	3.28992280196145	1.34264051739995	1.88124455614857	1.69054133669413	1.81716090414658	4.20089142916127	2.93485961685995	3.38114459633923	2.65726467374769	3.19794308300901	2.29075656817177	3.87477314414108	8.4772056417499	4.82555381674766	3.21784660632489	3.43633502106473	2.05424690897468
Abcd3	34.9637695605422	41.2451699735163	34.2366332914208	37.0897899468124	26.4211639213722	49.8351000945387	37.507131290094	42.4092861712823	47.6938890310295	35.5659716015076	38.7022909204426	65.5649709032463	39.0392768587436	34.1619726489486	26.8677028826852	18.349420404466	36.9978096042551	35.5013680705767	21.805930849759	30.606494698175	36.9792311724353	19.1598193792557	22.1438722812307	44.1316145455243	23.3657169953521	19.3738657207054	25.4316169252497	22.680102938714	21.4523107088326	25.5270601564809	19.309920944362
Abcd4	3.06699732987212	2.71349802457344	0.937989953189611	1.20944967217867	1.62591777977675	1.48025049785758	5.92217862475168	2.19358376748012	3.12016096464679	1.87189324218461	2.12649950112322	1.83827021224055	1.11540791024982	1.95211272279707	3.28992280196145	0.895093678266633	1.88124455614857	0	2.42288120552877	2.40050938809215	1.17394384674398	6.76228919267847	1.32863233687384	1.91876584980541	0.458151313634354	0.968693286035269	1.69544112834998	1.93022152669907	3.75415437404571	0.981810006018495	0.82169876358987
Abce1	61.3399465974425	71.0936482438241	91.4540204359871	57.2472844831235	48.7775333933026	47.3680159314427	62.51188548349	93.5929074124851	58.8373210476252	64.1123435448229	50.6106881267326	42.8929716189462	48.3343427774921	52.7070435155208	70.1850197751776	76.0829626526638	59.5727442780379	67.6216534677652	53.9091068230152	78.016555112995	51.6535292567351	74.3851811194632	60.6742100505722	49.8879120949405	69.6389996724218	58.1215971621162	50.0155132863244	52.5985366025495	63.2843165910562	71.1812254363409	51.7670221061618
Abcf1	117.77269746709	99.3140276993878	115.372764242322	50.796886231504	67.0691084157911	62.6639377426377	101.335056467973	84.8185723425647	56.6086346443061	78.1515428612075	62.9443852332472	63.1139439535923	64.6936587944894	70.7640862013936	86.0863133179913	90.40446150493	62.7081518716189	103.968292206689	78.1379188783029	158.433619614082	52.2405011801071	107.633102983466	79.275062766806	66.5172161265874	111.788920526782	59.0902904481514	61.8836011847743	63.2147549993944	102.434783634676	86.3992805296276	72.3094911959086
Abcf2	46.0049599480819	45.5867668128338	40.3335679871533	34.6708906024551	34.1442733753118	29.6050099571517	43.4293099148457	43.8716753496024	34.3217706111147	47.2653043651614	33.5986921177468	41.0547014067056	40.1546847689934	40.9943671787384	49.8971624964154	42.9644965567984	51.4206845347275	53.2520521058651	44.8233023022823	57.0120979671886	34.6313434789474	49.0265966469189	53.5881709205783	45.4107917787279	43.0662234816293	42.6225045855518	30.5179403102996	31.8486551905346	51.4855457011983	41.2360202527768	39.4415406523138
Abcf3	42.3245631522353	38.5316719489428	45.0235177531013	37.4929398375387	39.4285061595863	30.0984267897709	30.9269328181477	31.4413673338817	36.5504570144339	29.9502918749538	34.0239920179715	31.2505936080894	43.8727111364928	40.0183108173398	34.5441894205952	35.8037471306653	38.8790541604037	31.2750147288414	47.8519038091933	42.0089142916127	32.2834557854594	38.3196387585113	34.1015633130953	42.2128486957189	34.8194998362109	34.8729582972697	44.9291899012745	38.6044305339813	41.8320058822236	38.2905902347213	42.7283357066733
Abcg1	6.13399465974425	2.71349802457344	2.34497488297403	0	1.21943833483257	0.493416832619195	3.94811908316779	7.3119458916004	1.33721184199148	1.87189324218461	0.425299900224643	1.22551347482703	0.371802636749939	2.9281690841956	2.1932818679743	4.92301523046648	0	3.38108267338826	0.605720301382193	6.00127347023038	0	1.12704819877974	0.885754891249229	0.639588616601802	2.29075656817177	1.93738657207054	2.54316169252497	0	3.21784660632489	2.45452501504624	2.05424690897468
Abcg2	0.613399465974425	1.08539920982938	1.40698492978442	1.20944967217867	0	0.493416832619195	0	1.46238917832008	2.22868640331914	0.467973310546153	0.850599800449287	0.612756737413517	0	0.488028180699266	1.64496140098073	1.34264051739995	1.88124455614857	0.845270668347065	0.605720301382193	0.600127347023038	0.586971923371989	2.25409639755949	1.32863233687384	0	0	0.484346643017635	0	0.965110763349533	2.14523107088326	0.981810006018495	1.23254814538481
Abcg3	1.22679893194885	0	0	0.806299781452444	0.406479444944188	0.493416832619195	0	1.46238917832008	0.891474561327655	0	0	0.612756737413517	1.8590131837497	0.488028180699266	0	0	1.25416303743238	0	0	1.20025469404608	0	0	1.32863233687384	0	0.916302627268708	0	0	0	1.07261553544163	0.490905003009248	0.410849381794935
Abcg3l1	3.06699732987212	2.17079841965875	1.87597990637922	2.41889934435733	0.812958889888377	0.986833665238389	3.29009923597316	3.6559729458002	0.445737280663828	2.80783986327692	1.70119960089857	1.83827021224055	0.371802636749939	1.95211272279707	2.74160233496788	0.895093678266633	1.88124455614857	2.53581200504119	1.81716090414658	3.00063673511519	1.17394384674398	2.25409639755949	1.77150978249846	1.91876584980541	2.74890788180612	0	0.84772056417499	1.4476661450243	2.68153883860408	0.490905003009248	2.05424690897468
Abcg3l2	4.9071957277954	2.17079841965875	1.40698492978442	1.20944967217867	2.03239722472094	0.986833665238389	2.63207938877852	0	0.891474561327655	0.935946621092306	1.70119960089857	1.22551347482703	1.11540791024982	0.488028180699266	2.1932818679743	3.58037471306653	0.627081518716189	1.69054133669413	1.81716090414658	4.20089142916127	0.586971923371989	1.69057229816962	1.32863233687384	5.11670893281441	2.29075656817177	1.93738657207054	0.84772056417499	0.482555381674766	4.29046214176652	2.45452501504624	1.23254814538481
Abcg3l3	1.22679893194885	1.62809881474406	0.937989953189611	0	1.62591777977675	0	0	1.46238917832008	0.445737280663828	0.467973310546153	0.850599800449287	1.22551347482703	0.371802636749939	0.488028180699266	0.548320466993575	0.447546839133317	0.627081518716189	0	0.605720301382193	0.600127347023038	0.586971923371989	1.69057229816962	0.442877445624614	0	0	0.484346643017635	1.69544112834998	0.965110763349533	1.60892330316245	0.490905003009248	0.82169876358987
Abcg3l4	5.52059519376982	1.62809881474406	1.40698492978442	1.61259956290489	0.812958889888377	1.48025049785758	1.97405954158389	1.46238917832008	3.56589824531062	0.467973310546153	2.55179940134786	2.45102694965407	1.11540791024982	1.95211272279707	3.28992280196145	2.23773419566658	0.627081518716189	2.53581200504119	1.81716090414658	6.60140081725342	1.76091577011597	5.07171689450885	2.21438722812307	0.639588616601802	0.916302627268708	0.968693286035269	0	1.4476661450243	3.75415437404571	0	3.28679505435948
Abcg4	0.613399465974425	1.08539920982938	1.87597990637922	0	0.406479444944188	0.493416832619195	0.658019847194631	0	0	0	0.850599800449287	0	0.743605273499879	0.488028180699266	0.548320466993575	0.447546839133317	1.25416303743238	0	0	0.600127347023038	0	1.12704819877974	0.885754891249229	0	0	0.484346643017635	2.54316169252497	1.93022152669907	1.07261553544163	0.490905003009248	0.410849381794935
Abcg5	0.613399465974425	0	0	0	1.21943833483257	0	0	0.73119458916004	0.891474561327655	1.40391993163846	0.850599800449287	0	0	0.488028180699266	1.09664093398715	0.895093678266633	0.627081518716189	0.845270668347065	0	0	0.586971923371989	0	0.442877445624614	0.639588616601802	0.458151313634354	0.484346643017635	0	0.482555381674766	0.536307767720815	0.981810006018495	0.410849381794935
Abcg8	0.613399465974425	0	0	0	0	0.493416832619195	0	1.46238917832008	0	0	0.850599800449287	0	0.371802636749939	0	0	0	0	0	0	0.600127347023038	0	1.12704819877974	0	0.639588616601802	0	0	0	0	0	0.981810006018495	0
Abhd1	8.58759252364195	4.3415968393175	4.22095478935325	18.9480448641324	9.34902723371633	16.2827554764334	6.58019847194631	5.11836212412028	21.8411267525276	12.6352793847461	8.93129790471751	18.3827021224055	20.4491450212467	9.27253543328606	8.22480700490363	4.92301523046648	21.3207716363504	7.60743601512358	9.69152482211509	9.60203755236861	27.5876803984835	6.1987650932886	6.64316168436922	22.3856015810631	2.74890788180612	6.78085300224688	18.6498524118498	6.27321996177196	17.1618485670661	2.94543001805549	10.2712345448734
Abhd10	26.3761770369003	28.7630790604784	24.3877387829299	25.398443115752	26.4211639213722	18.2564228069102	26.9788137349799	24.1294214422813	28.527185962485	29.0143452538615	16.5866961087611	21.4464858094731	19.7055397477468	25.3774653963618	19.7395368117687	29.5380913827989	36.9978096042551	25.3581200504119	21.805930849759	25.2053485749676	23.4788769348796	33.2479218640025	28.7870339655999	25.5835446640721	30.2379866998674	21.3112522927759	20.3452935401998	21.2324367936897	26.27908061832	26.0179651594901	17.2556740353873
Abhd11	60.7265471314681	58.0688577258716	66.1282916998676	39.5086892911698	49.1840128382468	58.223186249065	66.4600045666577	55.5707887761631	56.1628973636423	58.9646371288153	53.1624875280804	41.0547014067056	52.7959744184914	67.3478889364988	53.1870852983768	80.558431043997	46.404032384998	61.7047587893357	48.4576241105755	46.809933067797	51.0665573333631	58.0429822371569	62.4457198330706	50.5275007115423	56.3526115770255	43.1068512285695	58.4927189280743	46.8078720224523	54.7033923075232	70.6903204333317	49.3019258153922
Abhd12	19.0153834452072	17.36638735727	7.03492464892209	16.5291455197751	21.543410582042	13.8156713133375	19.7405954158389	8.77433506992048	13.3721184199148	17.7829858007538	22.5408947119061	15.3189184353379	15.6157107434975	19.5211272279707	21.3844982127494	12.9788583348662	10.6603858181752	9.29797735181771	12.1144060276439	19.8042024517603	8.21760692720785	12.9610542859671	15.5007105968615	10.2334178656288	11.9119341544932	14.0460526475114	9.32492620592489	24.1277690837383	15.5529252639036	13.7453400842589	20.5424690897468
Abhd13	14.7215871833862	11.3966917032084	12.1938693914649	3.22519912580978	6.9101505640512	6.90783565666873	8.5542580135302	8.77433506992048	5.79458464862976	6.08365303709999	5.95419860314501	6.12756737413517	6.32064482474897	4.88028180699266	7.67648653791005	8.95093678266633	8.15205974331045	5.91689467842945	4.84576241105755	18.6039477577142	9.39155077395183	10.1434337890177	5.31452934749537	4.47712031621261	10.0793288999558	5.32781307319398	6.78176451339992	7.23833072512149	12.8713864252996	4.90905003009248	9.44953578128351
Abhd14a	12.8813887854629	4.3415968393175	5.62793971913767	15.3196958475964	11.7879039033815	11.3485871502415	7.89623816633557	5.11836212412028	16.9380166652255	10.2954128320154	11.4830973060654	8.57859432378924	5.94884218799903	7.32042271048899	14.256332141833	9.39848362179965	8.77914126202664	11.8337893568589	10.2972451234973	7.20152816427646	12.9133823141838	11.2704819877974	8.41467146686767	13.4313609486378	7.78857233178402	8.23389293129979	10.1726467700999	10.1336630151701	14.480309728462	8.83629005416646	13.1471802174379
Abhd14b	9.8143914555908	9.76859288846438	9.37989953189611	16.5291455197751	15.4462189078792	14.8025049785758	11.1863374023087	7.3119458916004	20.9496521911999	11.6993327636538	16.5866961087611	17.1571886475785	13.0130922862479	16.1049299630758	12.6113707408522	9.84603046093297	15.6770379679047	10.9885186885118	13.3258466304083	11.4024195934377	12.3264103908118	10.7069578884076	20.8152399443569	16.6293040316468	10.0793288999558	16.9521325056172	19.4975729760248	14.476661450243	15.5529252639036	9.32719505717571	17.6665234171822
Abhd15	0	0	0	0.403149890726222	1.21943833483257	0.493416832619195	0	0	0	0	0.425299900224643	0	0.743605273499879	0.976056361398533	0	0	0	0	0.605720301382193	0.600127347023038	1.17394384674398	0	0.885754891249229	0	0	0	1.69544112834998	0	0.536307767720815	0	0.82169876358987
Abhd16a	87.1027241683683	104.19832414362	78.3221610913325	109.656770277532	123.569751263033	112.005621004557	115.15347325906	97.2488803582853	112.771532007948	72.5358631346537	173.522359291655	80.2711326011707	127.156501768479	138.111975137892	84.4413519170106	66.2369321917309	77.1310268020912	87.9081495080947	122.961221180585	65.4138808255112	78.0672658084746	70.4405124237341	108.062096732406	85.0652860080396	95.75362454958	112.852767823109	95.7924237517739	150.557279082527	90.6360127448178	92.7810455687478	162.285505808999
Abhd17a	17.1751850472839	22.2506838015022	15.0078392510338	9.67559737742933	8.53606834382795	10.3617534850031	15.7924763326711	14.6238917832008	6.24032192929359	16.3790658691154	12.7589970067393	8.57859432378924	9.29506591874848	11.7126763367824	20.2878572787623	14.7690456913994	7.52497822459426	16.0601426985942	8.4800842193507	19.8042024517603	13.5003542375558	16.9057229816962	11.51481358624	10.8730064822306	20.1586577999116	9.20258621733506	10.1726467700999	7.72088610679626	20.9160029411118	14.7271500902774	12.736330835643
Abhd17b	7.3607935916931	5.42699604914688	4.22095478935325	1.61259956290489	5.69071222921864	3.94733466095356	8.5542580135302	7.3119458916004	0.891474561327655	5.14770641600768	2.12649950112322	4.90205389930814	2.97442109399951	3.90422544559413	4.93488420294218	4.47546839133317	1.88124455614857	2.53581200504119	3.63432180829316	4.20089142916127	1.17394384674398	8.45286149084809	5.75740679311999	1.91876584980541	4.12336182270919	3.39042650112344	4.23860282087495	2.41277690837383	4.82676990948734	6.87267004212947	2.05424690897468
Abhd17c	14.1081877174118	10.3112924933791	10.7868844616805	2.82204923508356	4.06479444944188	3.45391782833436	11.8443572495034	14.6238917832008	4.01163552597445	5.61567972655383	8.50599800449287	6.12756737413517	4.83343427774921	3.90422544559413	4.3865637359486	18.7969672435993	1.88124455614857	5.07162401008239	4.24004210967535	15.003183675576	7.04366308046387	15.7786747829164	5.31452934749537	7.03547478261982	7.33042101814966	3.87477314414108	6.78176451339992	4.3429984350729	12.3350786575788	7.36357504513871	6.57359010871896
Abhd18	14.7215871833862	8.683193678635	8.91090455530131	29.8330919137404	27.2341228112606	28.6181762919133	20.3986152630336	9.50552965908052	23.178338594519	24.8025854589461	33.1733922175222	25.7357829713677	29.0006056664953	25.8654935770611	23.5777800807237	10.2935773000663	29.4728313796609	11.8337893568589	27.2574135621987	14.4030563285529	31.6964838620874	15.7786747829164	25.6868918462276	22.3856015810631	10.0793288999558	18.8895190776877	30.5179403102996	28.953322900486	15.5529252639036	9.32719505717571	33.6896493071847
Abhd2	0.613399465974425	0	0.468994976594806	0	1.62591777977675	0.493416832619195	1.31603969438926	0.73119458916004	0.445737280663828	0	0.425299900224643	0	1.8590131837497	0.976056361398533	0	0.895093678266633	3.13540759358094	0.845270668347065	1.81716090414658	1.20025469404608	0	0.563524099389872	0.442877445624614	0	1.37445394090306	0.968693286035269	0	2.41277690837383	0.536307767720815	0.981810006018495	1.64339752717974
Abhd3	0	0	0.468994976594806	0.403149890726222	0.812958889888377	0	1.31603969438926	0	0.891474561327655	0.935946621092306	1.27589970067393	0.612756737413517	0.371802636749939	0.976056361398533	0.548320466993575	0.447546839133317	0.627081518716189	0	1.81716090414658	1.80038204106911	0.586971923371989	0	0.885754891249229	1.2791772332036	1.37445394090306	1.93738657207054	2.54316169252497	0.482555381674766	2.14523107088326	0	1.64339752717974
Abhd4	52.1389546078261	60.2396561455303	54.4034172849975	55.2315350294924	50.4034511730794	66.6112724035913	71.0661434970202	70.1946805593639	41.453567101736	57.0927438866307	50.6106881267326	60.6629170039382	47.5907375039922	37.0901417331442	65.798456039229	45.202230752465	55.1831736470246	65.931112131071	46.0347429050467	49.2104424558891	72.1975465747547	68.7499401255644	52.7024160293291	63.3192730435784	59.1015194588317	44.0755445146047	60.1881600564243	41.0172074423551	57.9212389138481	53.9995503310172	33.2787999253897
Abhd5	0.613399465974425	0	0.468994976594806	0	0.812958889888377	1.48025049785758	0.658019847194631	0.73119458916004	0.891474561327655	0.935946621092306	0	0.612756737413517	0.743605273499879	0.488028180699266	0.548320466993575	0.895093678266633	0	0	0.605720301382193	1.80038204106911	0.586971923371989	0.563524099389872	1.32863233687384	0	0.458151313634354	0.968693286035269	0	1.4476661450243	0.536307767720815	0.981810006018495	1.23254814538481
Abhd6	7.3607935916931	8.14049407372031	6.09693469573247	4.43464879798844	7.31663000899539	6.90783565666873	7.23821831914094	7.3119458916004	7.13179649062124	4.21175979491538	7.65539820404358	7.3530808489622	5.57703955124909	9.27253543328606	7.12816607091648	7.60829626526638	6.27081518716188	5.91689467842945	11.5086857262617	7.8016555112995	2.93485961685995	6.1987650932886	8.85754891249229	6.39588616601802	5.03966444997789	5.81215971621161	9.32492620592489	7.72088610679626	8.58092428353305	4.90905003009248	5.75189134512909
Abhd8	4.9071957277954	5.96969565406156	4.68994976594806	3.628349016536	4.47127389438607	3.45391782833436	3.29009923597316	2.92477835664016	3.12016096464679	9.82743952146921	4.67829890247108	2.45102694965407	3.34622373074945	2.44014090349633	3.83824326895503	8.0558431043997	0.627081518716189	5.91689467842945	3.02860150691097	3.00063673511519	4.10880346360393	3.94466869572911	3.98589701062153	2.55835446640721	4.58151313634354	2.42173321508817	5.93404394922493	5.7906645800972	5.89938544492897	5.39995503310172	1.23254814538481
Abi1	36.8039679584655	33.1046758997959	24.8567337595247	12.0944967217867	15.4462189078792	15.295921811195	34.8750519013154	28.5165889772416	21.3953894718637	15.9110925585692	16.1613962085364	17.769945384992	16.3593160169973	24.4014090349633	22.4811391467366	22.8248887957991	14.4228749304723	25.3581200504119	16.9601684387014	37.8080228624514	15.2612700076717	22.5409639755949	19.486607607483	19.1876584980541	23.8238683089864	13.0773593614761	11.8680878984499	15.4417722135925	31.6421582955281	23.0725351414346	20.1316197079518
Abi2	10.4277909215652	20.6225849867581	27.2017086424987	5.64409847016711	7.72310945393958	5.92100199143034	14.4764366382819	19.011059318161	4.01163552597445	10.7633861425615	3.40239920179715	3.6765404244811	4.46163164099927	4.88028180699266	12.0630502738587	16.1116862087994	5.01665214972951	11.8337893568589	6.05720301382193	18.6039477577142	7.04366308046387	9.57990968962783	6.64316168436922	4.47712031621261	18.3260525453742	4.35911978715871	6.78176451339992	5.30810919842243	11.2624631221371	20.6180101263884	8.21698763589871
Abi3	3.06699732987212	4.3415968393175	8.4419095787065	3.22519912580978	9.34902723371633	6.90783565666873	5.92217862475168	8.77433506992048	7.13179649062124	5.61567972655383	5.52889870292036	5.51481063672165	8.17965800849866	7.32042271048899	3.28992280196145	4.92301523046648	5.01665214972951	3.38108267338826	4.24004210967535	5.40114612320734	4.10880346360393	8.45286149084809	4.87165190187076	8.95424063242523	8.70487495905273	5.81215971621161	6.78176451339992	7.72088610679626	8.58092428353305	2.94543001805549	6.16274072692403
Abl1	28.2163754348235	18.9944861720141	22.0427638999559	5.24094857944089	8.53606834382795	8.38808615452631	17.766535874255	20.4734484964811	4.45737280663828	9.35946621092306	6.37949850336965	8.57859432378924	5.57703955124909	6.83239452978973	8.7731274718972	17.006779887066	7.52497822459426	19.4412253719825	7.26864361658632	26.4056032690137	4.69577538697591	16.9057229816962	4.87165190187076	3.83753169961081	16.0352959772024	8.23389293129979	2.54316169252497	8.20344148847103	16.6255407993453	13.7453400842589	7.80613825410377
Abl2	0.613399465974425	0	1.87597990637922	0	0	0.493416832619195	0	0	0.445737280663828	0	0	0	1.11540791024982	0	0	0	0	0	0	0.600127347023038	0	0	0	0	0	0	0	0	0	0.490905003009248	0
Ablim1	101.824311351755	65.6666521946772	44.5545227765065	61.681933281112	94.3032312270517	74.9993585581176	88.1746595240806	65.8075130244036	69.9807530642209	56.1567972655384	80.3816811424576	68.6287545903139	75.4759352602377	96.1415515977555	64.7018151052419	48.7826054655315	82.1476789518207	75.2290894828888	84.8008421935071	127.226997568884	81.5890973487065	81.1474703121416	89.0183665705475	74.8318681424108	47.1895853043385	98.3223685325798	51.7109544146744	85.4123025564336	94.3901671188635	61.363125376156	104.355742975914
Ablim2	3.06699732987212	1.62809881474406	0.468994976594806	1.20944967217867	0.406479444944188	1.97366733047678	0.658019847194631	0	1.33721184199148	1.87189324218461	2.55179940134786	0.612756737413517	1.8590131837497	0.488028180699266	0.548320466993575	0.895093678266633	1.25416303743238	0	1.21144060276439	1.20025469404608	1.76091577011597	0.563524099389872	1.77150978249846	2.55835446640721	0.458151313634354	0	2.54316169252497	2.8953322900486	1.60892330316245	0.981810006018495	0.82169876358987
Ablim3	7.97419305766752	4.3415968393175	2.81396985956883	4.03149890726222	5.69071222921864	2.96050099571517	4.60613893036242	3.6559729458002	4.9031100873021	4.21175979491538	1.27589970067393	2.45102694965407	2.60261845724958	0.976056361398533	4.93488420294218	1.79018735653327	1.88124455614857	6.76216534677652	4.84576241105755	4.20089142916127	4.10880346360393	5.63524099389872	5.75740679311999	1.91876584980541	4.58151313634354	2.42173321508817	6.78176451339992	7.72088610679626	4.29046214176652	2.94543001805549	3.69764443615442
Abo	7.97419305766752	5.96969565406156	8.4419095787065	3.628349016536	6.9101505640512	3.45391782833436	5.26415877755705	8.04314048076044	3.12016096464679	9.35946621092306	8.93129790471751	9.19135106120276	6.32064482474897	5.36830998769193	5.48320466993575	9.84603046093297	5.6437336684457	9.29797735181771	7.26864361658632	8.40178285832254	4.10880346360393	6.1987650932886	5.31452934749537	5.11670893281441	10.9956315272245	6.29650635922925	7.62948507757491	5.30810919842243	9.11723205125386	8.34538505115721	3.28679505435948
Abr	23.3091797070281	15.7382885425259	10.7868844616805	7.65984792379822	10.1619861236047	8.38808615452631	14.4764366382819	12.4303080157207	7.57753377128507	7.01959965819229	5.95419860314501	7.96583758637572	6.32064482474897	9.76056361398533	7.67648653791005	13.4264051739995	11.2874673368914	17.7506840352884	7.26864361658632	16.8035657166451	7.04366308046387	14.6516265841367	8.85754891249229	5.75629754941622	8.24672364541837	7.26519964526452	5.93404394922493	4.3429984350729	18.7707718702285	17.6725801083329	6.9844394905139
Abra	43.5513620841842	28.2203794555638	28.1396985956883	44.3464879798844	47.55809505847	36.0194287812012	34.2170320541208	39.4845078146422	36.9961942950977	39.3097580858769	37.8516911199933	64.3394574284193	57.2576060594906	43.4345080822347	24.1261005477173	29.5380913827989	34.4894835293904	34.6560974022297	38.1603789870782	72.0152816427646	32.2834557854594	39.4466869572911	33.2158084218461	24.9439560474703	22.4494143680833	73.6206897386805	22.0407346685497	75.7611949229383	28.960619456924	17.6725801083329	48.8910764335973
Abracl	117.159298001115	130.79060478444	131.318593446546	43.1370383077058	70.7274234202888	50.3285169271579	141.474267146846	103.098437071566	66.4148548189103	129.628607021284	57.8407864305515	61.2756737413517	53.9113823287412	82.476762538176	122.823784606561	127.103302313862	54.5560921283084	78.610172156277	65.4177925492769	116.424705322469	43.4359223295272	127.919970561501	77.0606755386829	47.3295576285333	126.907913876716	53.7624773749574	69.5130862623492	79.1390825946617	121.741863272625	114.380865701155	59.9840097420605
Abraxas1	6.74739412571867	10.8539920982938	4.68994976594806	2.01574945363111	5.69071222921864	3.94733466095356	8.5542580135302	9.50552965908052	2.67442368398297	6.08365303709999	3.40239920179715	2.45102694965407	3.34622373074945	5.36830998769193	9.32144793889078	6.71320258699975	1.25416303743238	8.45270668347065	6.05720301382193	9.00191020534557	4.10880346360393	8.45286149084809	5.75740679311999	2.55835446640721	10.0793288999558	2.90607985810581	1.69544112834998	5.30810919842243	5.89938544492897	8.34538505115721	1.64339752717974
Abraxas2	31.2833727646957	27.6776798506491	37.5195981275845	17.7385951919538	23.1693283618187	24.6708416309597	38.1651511372886	41.6780915821223	17.8294912265531	32.2901584276846	25.092694113254	19.6082155972325	25.2825792989959	22.4492963121662	22.4811391467366	25.0626229914657	26.9645053047961	29.5844733921473	24.8345323566699	25.8054759219906	20.5440173180196	36.6290664603417	21.2581173899815	25.5835446640721	26.1146248771582	18.8895190776877	24.5838963610747	24.1277690837383	32.7147738309697	23.0725351414346	29.1703061074404
Abt1	12.2679893194885	12.4820909130378	15.9458292042234	8.46614770525066	8.53606834382795	6.41441882404953	13.8184167910873	16.0862809615209	7.13179649062124	13.5712260058384	8.93129790471751	5.51481063672165	11.1540791024982	11.7126763367824	15.9012935428137	13.4264051739995	5.01665214972951	17.7506840352884	7.26864361658632	14.4030563285529	1.76091577011597	11.8340060871873	9.74330380374152	7.67506339922162	16.9515986044711	5.81215971621161	13.5635290267998	10.1336630151701	9.65353981897468	12.7635300782404	9.86038516307845
Abtb1	22.0823807750793	16.2809881474406	15.4768342276286	35.4771903839075	21.9498900269862	41.4470139400124	15.7924763326711	11.6991134265606	31.6473469271318	17.7829858007538	24.2420943128047	44.7312418311867	29.7442109399951	24.8894372156626	19.1912163447751	12.0837646565995	22.5749346737828	19.4412253719825	19.3830496442302	19.2040751047372	40.5010627126673	20.8503916774253	28.3441565199753	51.8066779447459	12.8282367817619	37.7790381553755	37.2997048236996	20.749881412015	16.0892330316245	15.7089600962959	22.1858666169265
Abtb2	8.58759252364195	4.88429644423219	6.56592967232728	4.03149890726222	4.87775333933026	2.96050099571517	3.94811908316779	10.2367242482406	3.56589824531062	2.80783986327692	5.10359880269572	4.90205389930814	5.20523691449915	4.3922536262934	4.93488420294218	9.39848362179965	6.89789670587807	5.07162401008239	5.45148271243974	9.00191020534557	2.93485961685995	6.76228919267847	4.87165190187076	3.19794308300901	5.9559670772466	3.87477314414108	2.54316169252497	3.86044305339813	5.89938544492897	5.89086003611097	3.69764443615442
Ac1576	0.613399465974425	0.542699604914688	0.937989953189611	1.20944967217867	0	0.986833665238389	0.658019847194631	0	0.891474561327655	0.467973310546153	0	0	0.371802636749939	0.976056361398533	0.548320466993575	0.447546839133317	0	0	0	0	0.586971923371989	0	0.442877445624614	0	0.458151313634354	0.484346643017635	0	0.965110763349533	0.536307767720815	0.490905003009248	0.82169876358987
Acaa1a	9.8143914555908	8.14049407372031	7.9729146021117	5.64409847016711	4.87775333933026	7.89466932190712	4.60613893036242	8.04314048076044	4.45737280663828	3.74378648436922	8.93129790471751	6.74032411154869	7.80785537174873	2.9281690841956	7.67648653791005	8.50338994353302	5.6437336684457	5.07162401008239	2.42288120552877	9.00191020534557	8.80457885057984	11.2704819877974	6.2002842387446	5.75629754941622	5.03966444997789	3.87477314414108	5.93404394922493	8.68599687014579	10.1898475866955	11.7817200722219	5.34104196333416
Acaa2	602.97167505286	502.539834151001	446.01422274166	1404.97736918088	516.635374524063	1295.71260245801	849.503622728269	579.106114614752	1805.68172396917	1000.05896463713	629.443852332472	1223.67520461479	1643.36765443473	711.057059278831	1018.23110720707	641.334620478043	1589.65164994554	843.580127010371	786.224951194087	744.758037655591	1493.25657305834	614.241268334961	660.773148871925	1568.91087652422	484.265938511512	543.436933465786	1803.1016400002	563.624685796127	1047.40907035875	525.268353219895	580.530176476243
Acaca	0.613399465974425	2.17079841965875	0.937989953189611	0	0.812958889888377	0	0.658019847194631	0	0	0.467973310546153	0.850599800449287	0	0.743605273499879	0	0	1.79018735653327	0	1.69054133669413	0	0.600127347023038	0	0	0.442877445624614	0.639588616601802	1.37445394090306	0.484346643017635	0.84772056417499	1.4476661450243	0.536307767720815	3.43633502106473	0.410849381794935
Acacb	3.68039679584655	2.71349802457344	2.34497488297403	0.806299781452444	0	1.97366733047678	0.658019847194631	0.73119458916004	1.33721184199148	0.935946621092306	1.27589970067393	1.22551347482703	2.23081582049964	1.4640845420978	1.64496140098073	0.447546839133317	0.627081518716189	4.22635334173532	1.21144060276439	3.60076408213823	2.93485961685995	2.25409639755949	0.442877445624614	0.639588616601802	0.458151313634354	0	3.39088225669996	0.965110763349533	1.07261553544163	1.47271500902774	0.82169876358987
Acad11	7.3607935916931	5.96969565406156	7.03492464892209	6.45039825161955	5.28423278427445	4.93416832619195	4.60613893036242	5.84955671328032	4.45737280663828	4.21175979491538	5.10359880269572	6.12756737413517	4.08982900424933	5.36830998769193	7.12816607091648	7.16074942613307	1.25416303743238	4.22635334173532	7.87436391796851	6.00127347023038	4.10880346360393	7.88933739145821	2.65726467374769	5.75629754941622	4.58151313634354	3.87477314414108	3.39088225669996	5.30810919842243	4.82676990948734	4.90905003009248	5.75189134512909
Acad9	39.2575658223632	48.3002648374072	38.4575880807741	38.2992396189911	43.086821164084	35.0325951159628	51.3255480811812	41.6780915821223	46.8024144697019	37.9058381542384	50.1853882265079	33.7016205577434	40.1546847689934	44.8985926243325	38.3824326895503	46.5448712698649	38.2519726416875	48.1804280957827	46.0347429050467	49.8105698029122	31.6964838620874	46.7725002493594	40.3018475518399	40.9336714625153	33.4450458953078	38.7477314414108	36.4519842595246	36.6742090072822	41.8320058822236	33.3815402046288	44.371733233853
Acadl	589.476886801422	400.512308427039	376.602966205629	1362.64663065463	725.565809225376	1116.60229221724	658.677867041826	386.070743076501	1390.70031567114	627.084236131845	955.223575904549	1229.19001525152	1480.14629690151	862.345795295603	694.173711213866	389.813296885119	1314.36286322913	598.451633189722	797.127916618966	721.953198468715	1265.51146679001	558.452382495364	919.413577116699	1157.65539604926	374.309623239267	756.065109750528	1157.98629066304	714.664520260329	733.132718474355	385.360427362259	710.769430505238
Acadm	531.817336999826	256.696913124647	283.272965863263	1090.1173045237	769.059109834404	961.669406774811	622.486775446121	330.499954300338	1364.84755339264	556.420266239376	899.083989074896	1188.74807058222	1351.13078194928	763.276074613653	639.889984981502	285.982430206189	1360.76689561413	643.250978612116	848.614142236453	547.916267832034	1174.53081866735	637.345756409946	761.306329028712	1147.42197818363	265.727761907925	703.755672304623	1101.18901286331	705.013412626834	706.317330088314	263.615986615966	640.103336836509
Acads	32.5101716966445	26.049581035905	23.4497488297403	55.6346849202187	45.5256978337491	41.4470139400124	33.5590122069262	27.0541997989215	52.1512618376678	37.9058381542384	54.4383872287544	46.5695120434273	66.5526719782391	52.7070435155208	34.5441894205952	27.3003571871323	53.9290106095922	28.7392027238002	58.7548692340727	34.2072587803132	43.4359223295272	39.4466869572911	43.8448671168368	44.1316145455243	37.1102564043827	46.4972777296929	41.5383076445745	47.7729827858019	32.7147738309697	24.5452501504624	45.1934319974429
Acadsb	1.22679893194885	1.08539920982938	0.937989953189611	1.20944967217867	0.812958889888377	1.48025049785758	0.658019847194631	1.46238917832008	0.445737280663828	0	0.850599800449287	1.83827021224055	0.371802636749939	3.41619726489486	2.1932818679743	0.447546839133317	0.627081518716189	1.69054133669413	1.81716090414658	0.600127347023038	0	1.12704819877974	0.885754891249229	1.2791772332036	1.37445394090306	0	2.54316169252497	3.37788767172336	1.60892330316245	0.490905003009248	2.05424690897468
Acadvl	275.416360222517	143.272695697478	147.264422650769	344.290006680194	260.959803654169	327.135360026526	244.125363309208	161.594004204369	404.283713562092	213.863802919592	253.053440633663	349.884097063118	378.495084211438	252.310569421521	267.580387892865	174.990814101127	394.434275272483	245.128493820649	283.477101046866	280.859598406782	394.445132505977	234.989549445577	251.554389114781	352.413327747593	131.031275699425	222.315109145094	345.022269619221	231.144027822213	274.053269305337	143.83516588171	280.610127765941
Acap1	3.06699732987212	1.08539920982938	1.40698492978442	2.41889934435733	2.03239722472094	1.48025049785758	3.29009923597316	0	0.891474561327655	3.74378648436922	1.70119960089857	3.6765404244811	2.23081582049964	1.95211272279707	1.64496140098073	1.34264051739995	2.50832607486475	1.69054133669413	1.81716090414658	0.600127347023038	0.586971923371989	0	1.77150978249846	1.91876584980541	0.458151313634354	1.4530399290529	1.69544112834998	1.4476661450243	2.68153883860408	2.45452501504624	0.82169876358987
Acap2	4.9071957277954	3.79889723440281	1.40698492978442	2.01574945363111	3.25183555955351	4.93416832619195	7.89623816633557	5.84955671328032	2.67442368398297	6.55162634764614	4.67829890247108	1.83827021224055	3.71802636749939	2.9281690841956	8.7731274718972	4.02792155219985	1.25416303743238	4.22635334173532	3.02860150691097	4.80101877618431	2.34788769348796	4.50819279511898	2.21438722812307	3.83753169961081	4.12336182270919	2.90607985810581	5.08632338504994	5.30810919842243	4.29046214176652	4.41814502708323	4.10849381794935
Acap3	1.22679893194885	3.79889723440281	3.28296483616364	0.806299781452444	1.21943833483257	0.493416832619195	6.58019847194631	5.11836212412028	2.22868640331914	1.87189324218461	3.40239920179715	1.22551347482703	1.8590131837497	1.4640845420978	1.64496140098073	2.23773419566658	4.38957063101332	2.53581200504119	2.42288120552877	4.20089142916127	1.17394384674398	4.50819279511898	2.21438722812307	0	1.83260525453742	1.4530399290529	0.84772056417499	1.4476661450243	3.75415437404571	1.96362001203699	4.10849381794935
Acat1	636.708645681453	561.694091086702	579.208796094585	728.895002433009	664.187413038804	743.579166757126	650.78162887549	648.569600584956	854.032629751894	651.418848280245	824.231206635359	710.79781539968	773.721287076624	796.950019081902	674.434174402098	596.132389725578	805.799751550302	666.073286657487	822.568169277018	606.728747840292	754.845893456378	728.073136411715	835.709739893647	785.414821187013	532.829977756754	641.274955355348	823.136667813915	657.722985222706	680.574557237715	517.904778174756	608.878783820094
Acat2	20.8555818431304	15.1955889376113	21.5737689233611	7.65984792379822	8.94254778877214	5.42758515881114	12.502377096698	16.0862809615209	6.68605920995741	9.82743952146921	11.4830973060654	7.3530808489622	7.80785537174873	6.34436634909046	15.3529730758201	20.1396077609992	6.27081518716188	13.524330693553	6.66292331520413	9.60203755236861	1.76091577011597	10.1434337890177	4.42877445624614	3.19794308300901	16.0352959772024	11.1399727894056	4.23860282087495	9.16855225182056	10.1898475866955	23.0725351414346	6.57359010871896
Acbd3	31.2833727646957	20.0798853818434	25.7947237127143	12.0944967217867	19.9174928022652	15.7893386438142	23.0306946518121	19.011059318161	20.5039149105361	25.2705587694923	14.0348967074132	8.57859432378924	17.1029212904972	18.0570426858729	35.0925098875888	24.1675293131991	19.4395270802018	27.8939320554531	25.4402526580521	48.0101877618431	11.7394384674398	30.4303013670531	15.0578331512369	14.7105381818414	27.9472301316956	20.3425590067407	16.1066907193248	26.0579906104374	35.3963126695738	15.7089600962959	15.6122765082075
Acbd4	9.8143914555908	8.14049407372031	8.91090455530131	7.256698033072	13.8203011281024	8.88150298714551	10.5283175551141	12.4303080157207	7.57753377128507	9.35946621092306	7.23009830381894	7.96583758637572	10.7822764657482	6.34436634909046	7.67648653791005	10.7411241391996	7.52497822459426	14.3696013619001	17.5658887400836	14.4030563285529	9.39155077395183	11.2704819877974	5.75740679311999	8.31465201582342	10.5374802135901	9.20258621733506	9.32492620592489	5.7906645800972	8.58092428353305	14.2362450872682	5.75189134512909
Acbd5	3.06699732987212	3.79889723440281	1.87597990637922	2.82204923508356	3.25183555955351	2.46708416309597	3.94811908316779	4.38716753496024	2.22868640331914	5.14770641600768	0.850599800449287	3.06378368706758	3.71802636749939	3.41619726489486	5.48320466993575	2.23773419566658	1.88124455614857	0	3.02860150691097	3.60076408213823	0.586971923371989	4.50819279511898	0.442877445624614	2.55835446640721	0.916302627268708	0.968693286035269	5.08632338504994	0.965110763349533	2.68153883860408	3.43633502106473	1.23254814538481
Acbd6	15.3349866493606	9.76859288846438	11.2558794382753	9.27244748670311	9.75550667866052	6.90783565666873	19.7405954158389	13.1615026048807	10.6976947359319	12.6352793847461	5.52889870292036	11.0296212734433	9.66686855549842	14.640845420978	11.5147298068651	10.7411241391996	15.6770379679047	10.1432480201648	9.69152482211509	12.6026742874838	12.3264103908118	11.2704819877974	11.51481358624	11.5125950988324	14.202690722665	7.74954628828215	20.3452935401998	6.75577534344673	16.6255407993453	17.1816751053237	14.3797283628227
Acbd7	0	0	0	0	0	0	0.658019847194631	0	0	0	0	0	0.371802636749939	0	0.548320466993575	0	0	0	0.605720301382193	0	0	0	0	0.639588616601802	0	0	0	0	0	0	0.82169876358987
Accs	1.22679893194885	5.42699604914688	2.34497488297403	1.20944967217867	1.21943833483257	2.46708416309597	2.63207938877852	3.6559729458002	2.22868640331914	2.80783986327692	1.27589970067393	1.22551347482703	1.11540791024982	2.9281690841956	2.1932818679743	3.13282787393322	1.88124455614857	0.845270668347065	3.02860150691097	6.00127347023038	0	2.81762049694936	2.21438722812307	1.91876584980541	3.66521050907483	0.968693286035269	0.84772056417499	1.93022152669907	3.21784660632489	3.92724002407398	1.23254814538481
Acd	12.2679893194885	18.4517865670994	14.538844274439	6.85354814234578	10.5684655685489	6.90783565666873	13.1603969438926	16.8174755506809	10.251957455268	21.0587989745769	8.93129790471751	4.90205389930814	7.06425009824885	9.76056361398533	11.5147298068651	15.6641393696661	8.77914126202664	10.9885186885118	9.0858045207329	10.2021648993917	7.04366308046387	19.7233434786455	10.1861812493661	11.5125950988324	16.4934472908367	11.1399727894056	8.4772056417499	8.68599687014579	12.3350786575788	12.7635300782404	10.6820839266683
Ace	1.84019839792327	0.542699604914688	1.40698492978442	1.20944967217867	0.812958889888377	2.46708416309597	2.63207938877852	5.84955671328032	0.891474561327655	2.80783986327692	2.12649950112322	1.83827021224055	1.48721054699976	1.4640845420978	0.548320466993575	1.34264051739995	3.13540759358094	1.69054133669413	3.63432180829316	4.20089142916127	2.93485961685995	1.69057229816962	0.885754891249229	3.83753169961081	1.37445394090306	0	4.23860282087495	1.93022152669907	2.68153883860408	0.490905003009248	0.82169876358987
Ace2	1.22679893194885	0	0.937989953189611	1.61259956290489	2.03239722472094	0.493416832619195	2.63207938877852	0.73119458916004	0	1.87189324218461	0.850599800449287	0	0.371802636749939	0	1.09664093398715	0.447546839133317	1.88124455614857	1.69054133669413	0	0	0	2.25409639755949	0.442877445624614	0	0.458151313634354	0.484346643017635	0.84772056417499	0.965110763349533	1.07261553544163	2.45452501504624	0
Ace3	0	0	0	0	0	0	0	0	0.445737280663828	0.467973310546153	0.425299900224643	0	0	0.488028180699266	0	0	0	0	0	0	0	0	0	0.639588616601802	0	0	0	0	0	0	0.410849381794935
Acer1	0.613399465974425	0.542699604914688	0.468994976594806	0.403149890726222	0.406479444944188	0	0.658019847194631	1.46238917832008	0	0.467973310546153	0.425299900224643	0	0.371802636749939	0.488028180699266	0	0	0.627081518716189	0	0	0	0.586971923371989	0.563524099389872	0	0	0	0	0.84772056417499	0.482555381674766	0.536307767720815	0	0.410849381794935
Acer2	6.13399465974425	6.51239525897625	6.09693469573247	6.45039825161955	7.31663000899539	14.3090881459566	6.58019847194631	8.77433506992048	7.57753377128507	3.27581317382307	4.67829890247108	7.96583758637572	8.17965800849866	2.44014090349633	4.93488420294218	1.79018735653327	4.38957063101332	5.91689467842945	4.84576241105755	4.80101877618431	9.39155077395183	7.32581329206834	4.42877445624614	9.59382924902703	5.49781576361225	4.84346643017635	16.9544112834998	2.8953322900486	8.04461651581223	4.41814502708323	2.87594567256455
Ache	2.4535978638977	1.62809881474406	0.937989953189611	0.403149890726222	0.812958889888377	0.493416832619195	3.29009923597316	0	0.891474561327655	0.467973310546153	0.850599800449287	0	1.48721054699976	0.488028180699266	0.548320466993575	0.895093678266633	1.88124455614857	0	0	0.600127347023038	0	1.12704819877974	1.32863233687384	0.639588616601802	1.37445394090306	0.968693286035269	0.84772056417499	0.482555381674766	1.60892330316245	0.981810006018495	0.82169876358987
Acin1	41.0977642202865	31.4765770850519	32.8296483616364	15.7228457383227	35.7701911550886	24.6708416309597	33.5590122069262	35.0973402796819	27.1899741204935	33.694078359323	20.8396951110075	17.769945384992	39.7828821322435	34.6500008296479	43.865637359486	29.0905445436656	20.6936901176342	38.882450743965	24.8345323566699	48.0101877618431	19.3700734712756	38.3196387585113	23.9153820637292	18.5480698814522	39.8591642861888	24.2173321508817	22.0407346685497	42.4648735873794	47.7313913271526	36.3269702226843	27.5269085802607
Ackr2	0	0.542699604914688	0	0.806299781452444	0	0	0	0	0	0.467973310546153	0.850599800449287	0	1.11540791024982	0.976056361398533	1.09664093398715	0	0.627081518716189	0	0	0.600127347023038	0.586971923371989	0.563524099389872	0.442877445624614	0	0	0	0	0	0.536307767720815	0	0.410849381794935
Ackr3	37.4173674244399	17.9090869621847	9.84889450849092	34.2677407117289	49.1840128382468	42.4338476052507	55.273667164349	16.8174755506809	34.3217706111147	36.0339449120538	58.6913862310008	39.8291879318786	48.3343427774921	60.0274662260098	32.3509075526209	16.1116862087994	37.6248911229713	29.5844733921473	72.080715864481	48.6103151088661	35.2183154023194	49.0265966469189	67.3173717349414	44.1316145455243	14.202690722665	45.04423780064	47.4723515937994	70.4530857245159	41.2956981145028	8.34538505115721	51.7670221061618
Acly	23.3091797070281	16.8236877523553	21.1047739467663	10.885047049608	9.75550667866052	8.88150298714551	20.3986152630336	32.9037565122018	9.80622017460421	16.3790658691154	14.4601966076379	9.80410779861627	8.17965800849866	7.32042271048899	10.9664093398715	23.2724356349325	10.6603858181752	10.1432480201648	10.9029654248795	19.8042024517603	7.04366308046387	15.2151506835266	11.51481358624	14.7105381818414	16.4934472908367	9.68693286035269	10.1726467700999	13.0289953052187	23.5975417797159	22.5816301384254	13.9688789810278
Aco1	25.7627775709258	19.5371857769288	19.6977890169818	13.3039463939653	19.1045339123769	17.763005974291	25.004754193396	17.548670139841	14.7093302619063	24.8025854589461	14.4601966076379	9.80410779861627	11.5258817392481	19.0330990472714	20.8361777457559	18.7969672435993	19.4395270802018	23.6675787137178	12.1144060276439	26.4056032690137	14.6742980842997	19.1598193792557	14.1720782599877	12.791772332036	11.9119341544932	15.0147459335467	8.4772056417499	13.5115506868935	26.8153883860408	14.2362450872682	18.899071562567
Aco2	1513.25648255891	1417.53136803716	1623.19161399462	1722.25633318242	1855.98514561516	1692.41973588384	1798.36824238293	1791.4267434421	2077.13572789344	1626.67522745843	2125.64890132277	1723.07194560681	1908.83473707419	1911.11835561833	1669.08750152844	1648.315008528	2271.28926079004	1653.34942728686	2135.16406237223	1497.9178581695	1808.4604959091	1769.4656720842	1886.21504091523	1879.7509441927	1363.0001580622	1702.96279685	1885.33053472518	1760.84458773122	1591.76145459538	1350.47966327844	1998.37139305056
Acod1	0	0	0	0	0.406479444944188	0	0	0	0	0	0.425299900224643	0.612756737413517	0.371802636749939	0.488028180699266	0	0	0	0	0	0.600127347023038	0	0	0	0	0	0	0.84772056417499	0	0	0	0.410849381794935
Acot1	3.06699732987212	11.9393913081231	8.91090455530131	4.03149890726222	0	3.45391782833436	7.89623816633557	3.6559729458002	8.0232710519489	4.21175979491538	0	8.57859432378924	5.20523691449915	0.488028180699266	4.93488420294218	12.5313114957329	8.15205974331045	4.22635334173532	0.605720301382193	6.60140081725342	6.45669115709188	3.38114459633923	1.32863233687384	6.39588616601802	5.03966444997789	0	1.69544112834998	0.482555381674766	3.21784660632489	10.3090050631942	0.410849381794935
Acot11	0	0.542699604914688	0	0.403149890726222	0.406479444944188	0.493416832619195	1.31603969438926	1.46238917832008	0.891474561327655	0.467973310546153	0	1.22551347482703	0	0.488028180699266	0	0.447546839133317	0	0	2.42288120552877	0	0	1.12704819877974	0.442877445624614	0.639588616601802	0	0.968693286035269	0	0	1.07261553544163	0.490905003009248	0
Acot13	368.039679584655	116.680415056658	148.202412603959	450.31842794119	521.106648418449	435.687063202749	337.564181610846	122.109496389727	470.252831100338	391.69366092713	501.00328246463	460.793066534965	502.305362249168	470.947194374792	324.057395993203	128.445942831262	524.240149646734	444.612371550556	493.662045626487	307.265201675796	477.795145624799	369.671809199756	486.279435295827	457.94544948689	123.700854681276	459.160617580718	445.901016756045	484.96815858314	348.60004901853	141.871545869673	487.267366808793
Acot2	76.0615337808287	67.8374506143359	81.1361309509014	79.4205284730658	46.3386567236375	92.2689476997894	94.7548579960269	49.7212320628827	84.2443460454634	60.3685570604537	45.0817894238122	147.674373716658	87.0018169994858	44.8985926243325	64.1534946382483	55.9433548916646	76.503945283375	45.6446160907415	37.554658685696	91.2193567475018	71.6105746513827	48.463072547529	23.9153820637292	78.0298112254198	36.6521050907483	22.7642922218288	66.1222040056492	22.1975475570393	57.3849311461272	45.65416527986	42.3174863248783
Acot3	4.9071957277954	8.683193678635	7.9729146021117	5.24094857944089	5.28423278427445	4.44075149357275	8.5542580135302	5.84955671328032	6.68605920995741	7.9555462792846	4.67829890247108	9.80410779861627	9.66686855549842	5.36830998769193	7.12816607091648	8.95093678266633	8.77914126202664	4.22635334173532	4.84576241105755	12.0025469404608	5.86971923371989	7.32581329206834	4.42877445624614	4.47712031621261	5.49781576361225	3.39042650112344	5.08632338504994	2.41277690837383	8.58092428353305	7.36357504513871	2.46509629076961
Acot4	0.613399465974425	2.71349802457344	1.87597990637922	0.806299781452444	0	1.48025049785758	1.97405954158389	0.73119458916004	2.22868640331914	1.40391993163846	0	1.22551347482703	0	0	0	1.34264051739995	3.76248911229713	0.845270668347065	0	1.80038204106911	0.586971923371989	0	0	0.639588616601802	0.458151313634354	0.968693286035269	0	0	0.536307767720815	0.981810006018495	0
Acot5	0	0	0	0.403149890726222	0.406479444944188	0	0.658019847194631	0.73119458916004	0	0	0	0	0	0.488028180699266	0	0	0	0	0.605720301382193	0.600127347023038	0	0	0	0	0.458151313634354	0	0	0	0	0	0
Acot7	47.8451583460051	33.6473755047106	49.2444725424546	50.796886231504	26.4211639213722	51.8087674250154	55.9316870115436	36.559729458002	70.4264903448848	63.1763969237306	33.5986921177468	56.3736198420436	63.9500535209896	31.233803564753	81.1514291150492	42.5169497176651	58.9456627593217	69.3121948044593	26.0459729594343	70.2148996016955	44.0228942528992	43.3913556530202	35.4301956499691	72.2735136760036	42.1499208543606	20.8269056497583	53.4063955430244	29.9184336638355	62.7480088233354	39.2724002407398	22.5967159987214
Acot8	18.4019839792327	12.4820909130378	12.6628643680598	13.7070962846916	15.4462189078792	10.8551703176223	13.8184167910873	11.6991134265606	11.1434320165957	12.6352793847461	6.80479840359429	9.19135106120276	13.0130922862479	12.6887326981809	11.5147298068651	12.5313114957329	11.2874673368914	11.8337893568589	10.9029654248795	12.0025469404608	9.97852269732382	16.3421988823063	12.4005684774892	8.31465201582342	13.2863880953963	9.68693286035269	15.2589701551498	17.8545491219664	12.3350786575788	10.7999100662034	10.6820839266683
Acot9	58.8863487335448	58.0688577258716	60.5003519807299	64.5039825161955	66.6626289708469	65.1310219057337	70.4081236498255	70.1946805593639	81.1241850808166	73.0038364451999	76.1286821402112	54.535349629803	70.2706983457385	65.3957762137017	79.5064677140684	63.551651156931	60.8269073154703	75.2290894828888	69.6578346589522	78.616682460018	68.0887431111508	65.9323196286151	78.3893078755568	59.4817413439676	74.6786641223997	61.9963703062572	89.0106592383739	81.5518595030355	74.0104719454725	54.9813603370357	69.4335455233441
Acox1	1.84019839792327	2.71349802457344	4.68994976594806	3.22519912580978	4.06479444944188	7.89466932190712	0.658019847194631	1.46238917832008	3.12016096464679	2.33986655273076	5.52889870292036	9.19135106120276	4.46163164099927	0.488028180699266	2.74160233496788	1.79018735653327	4.38957063101332	5.91689467842945	4.24004210967535	4.80101877618431	3.52183154023194	2.25409639755949	3.54301956499692	3.19794308300901	2.29075656817177	2.90607985810581	1.69544112834998	6.27321996177196	3.21784660632489	1.47271500902774	5.75189134512909
Acox3	1.22679893194885	1.08539920982938	0	0	0	0.493416832619195	0	0	0	0	0.425299900224643	0	0.371802636749939	0.976056361398533	0.548320466993575	0.447546839133317	0	0	0	0.600127347023038	0	0	0.442877445624614	0	0.916302627268708	0.484346643017635	0.84772056417499	0	0.536307767720815	0	0.410849381794935
Acoxl	0	1.62809881474406	0.468994976594806	0.806299781452444	0.406479444944188	0	1.31603969438926	0	0	0	0	0	0.743605273499879	0	0.548320466993575	0.447546839133317	0	0	0	0	0.586971923371989	1.69057229816962	0	1.91876584980541	0.458151313634354	0	1.69544112834998	0.482555381674766	0	0	0
Acp1	192.607432315969	202.426952633179	230.27653350805	160.05050661831	183.728709114773	158.386803270762	198.721993852779	244.218992779453	182.306547791505	215.26772285123	176.499458593227	146.448860241831	156.528910071724	160.073243269359	216.586584462462	216.612670140525	168.684928534655	200.329148398254	162.93876107181	180.038204106911	164.939110467529	214.139157768152	182.465507597341	177.166046798699	219.91263054449	175.817831415401	161.914627757423	172.272271257892	194.143411914935	210.107341287958	164.339752717974
Acp2	19.0153834452072	24.4214822211609	23.4497488297403	6.04724836089333	13.4138216831582	16.2827554764334	23.6887144990067	30.7101727447217	12.4806438585872	15.443119248023	14.8854965078625	12.2551347482703	13.0130922862479	14.640845420978	25.771061948698	21.4822482783992	13.7957934117561	21.1317667086766	14.5372872331726	17.4036930636681	11.7394384674398	16.9057229816962	13.729200814363	16.6293040316468	20.1586577999116	11.1399727894056	11.8680878984499	10.6162183968449	25.7427728505991	19.6362001203699	12.3254814538481
Acp3	0	0.542699604914688	0	0	0	0	0	0	0	0	0	0	0.743605273499879	0.488028180699266	0	0.895093678266633	0	0.845270668347065	0.605720301382193	0	0	0	0	0	0	0	0	0	0	0	0
Acp5	4.29379626182097	1.62809881474406	5.62793971913767	0	2.84535611460932	5.92100199143034	3.94811908316779	2.92477835664016	2.67442368398297	4.67973310546153	4.67829890247108	3.06378368706758	3.71802636749939	0.976056361398533	3.83824326895503	6.26565574786643	0.627081518716189	4.22635334173532	6.05720301382193	9.00191020534557	3.52183154023194	2.25409639755949	2.65726467374769	5.11670893281441	8.70487495905273	0	5.08632338504994	4.82555381674766	6.43569321264978	2.45452501504624	1.23254814538481
Acp6	16.5617855813095	30.9338774801372	16.883819157413	12.4976466125129	11.3814244584373	13.8156713133375	17.1085160270604	22.6670322639612	10.6976947359319	13.1032526952923	8.93129790471751	11.0296212734433	13.0130922862479	9.27253543328606	7.67648653791005	22.3773419566658	9.40622278074283	9.29797735181771	8.4800842193507	15.603311022599	11.1524665440678	9.57990968962783	9.74330380374152	8.95424063242523	24.2820196226208	13.0773593614761	10.1726467700999	9.16855225182056	12.8713864252996	23.5634401444439	9.86038516307845
Acr	0.613399465974425	0	0	0	0	0	0.658019847194631	0	0	0	0	0	0	0	0	0.447546839133317	0	0	0	0	0	0.563524099389872	0	1.2791772332036	0.458151313634354	0	0	0.482555381674766	0	0	0
Acrbp	0.613399465974425	0.542699604914688	0.468994976594806	0.403149890726222	0.406479444944188	0	1.31603969438926	0	1.78294912265531	2.33986655273076	0	0.612756737413517	1.11540791024982	0.976056361398533	1.64496140098073	1.34264051739995	1.25416303743238	2.53581200504119	1.21144060276439	0	1.76091577011597	0.563524099389872	0.442877445624614	0	0.458151313634354	1.93738657207054	0.84772056417499	0.965110763349533	2.14523107088326	0.981810006018495	1.23254814538481
Acsbg1	1.22679893194885	2.17079841965875	2.81396985956883	0.403149890726222	0.812958889888377	0	0.658019847194631	3.6559729458002	1.78294912265531	0.467973310546153	0	0	0	0.488028180699266	0	1.34264051739995	0	0	0	0	0	0	0	0	0	0	0.84772056417499	0	1.60892330316245	2.94543001805549	0.410849381794935
Acsf2	39.8709652883376	23.8787826162463	24.3877387829299	44.3464879798844	38.2090678247537	44.4075149357275	37.507131290094	32.9037565122018	39.2248806984168	19.6548790429384	33.5986921177468	38.6036744570516	37.5520663117439	44.8985926243325	22.4811391467366	31.3282787393322	38.8790541604037	23.6675787137178	37.554658685696	48.6103151088661	56.349304643711	33.2479218640025	31.8871760849722	31.3398422134883	21.0749604271803	36.3259982263226	31.3656608744746	42.9474289690542	31.1058505278073	23.0725351414346	61.2165578874454
Acsl1	433.673422443918	188.859462510311	227.462563648481	315.666364438632	287.787447020485	374.00995912535	335.590122069262	198.153733662371	318.256418393973	261.597080595299	290.479831853431	318.020746717615	344.289241630444	274.759865733687	332.8305234651	190.20740663166	386.909297047888	319.51231263519	283.477101046866	423.089779651242	370.966255571097	295.286628080293	268.383732048516	359.448802530213	186.009433335548	220.862069216041	308.570285359696	268.30079221117	383.996361688104	186.543901143514	315.943174600305
Acsl3	16.5617855813095	13.0247905179525	14.538844274439	1.61259956290489	4.87775333933026	3.45391782833436	11.8443572495034	20.4734484964811	4.01163552597445	5.14770641600768	3.82769910202179	4.28929716189462	3.71802636749939	5.36830998769193	9.32144793889078	12.9788583348662	4.38957063101332	10.1432480201648	7.26864361658632	21.0044571458063	3.52183154023194	12.9610542859671	3.1001421193723	6.39588616601802	13.7445394090306	3.87477314414108	4.23860282087495	3.86044305339813	9.65353981897468	11.2908150692127	5.34104196333416
Acsl4	6.13399465974425	14.1101897277819	14.538844274439	4.03149890726222	5.69071222921864	8.38808615452631	6.58019847194631	7.3119458916004	3.56589824531062	4.21175979491538	3.82769910202179	5.51481063672165	0.371802636749939	1.95211272279707	3.28992280196145	10.2935773000663	5.01665214972951	6.76216534677652	1.21144060276439	10.8022922464147	1.76091577011597	7.32581329206834	4.42877445624614	6.39588616601802	6.41411839088096	4.84346643017635	3.39088225669996	6.75577534344673	8.04461651581223	6.38176503912022	4.10849381794935
Acsl5	12.8813887854629	16.2809881474406	16.883819157413	3.22519912580978	5.69071222921864	5.42758515881114	11.8443572495034	21.2046430856412	4.01163552597445	5.14770641600768	4.25299900224643	4.90205389930814	5.57703955124909	4.3922536262934	10.4180888728779	17.006779887066	6.27081518716188	8.45270668347065	8.4800842193507	13.8029289815299	2.93485961685995	12.9610542859671	7.08603912999383	8.31465201582342	16.0352959772024	4.84346643017635	7.62948507757491	7.72088610679626	10.7261553544163	15.2180550932867	11.0929333084632
Acsl6	9.8143914555908	0	1.40698492978442	7.65984792379822	10.9749450134931	11.8420039828607	7.23821831914094	1.46238917832008	13.8178557005787	5.61567972655383	9.7818977051668	9.19135106120276	13.7566975597478	7.32042271048899	14.256332141833	2.6852810347999	8.15205974331045	5.91689467842945	12.7201263290261	9.00191020534557	7.63063500383586	14.0881024847468	8.41467146686767	12.791772332036	0.916302627268708	11.1399727894056	10.1726467700999	11.5813291601944	10.7261553544163	3.43633502106473	9.44953578128351
Acsm2	0	0	0.468994976594806	0	0	0.986833665238389	0.658019847194631	0	0	0	0	0	0	0	0	0.895093678266633	0	0.845270668347065	0	0.600127347023038	0.586971923371989	0	0	0	0	0	0	0	0	0	0
Acsm3	2.4535978638977	0.542699604914688	0.468994976594806	0	0	0	0.658019847194631	0.73119458916004	0	0	0	0	0.371802636749939	0	0	0	0	0	0	0	0	0	0	0	0	0	0	0.482555381674766	0.536307767720815	0	0.82169876358987
Acss1	61.3399465974425	7.05509486389094	7.9729146021117	82.2425777081493	99.9939434562703	66.6112724035913	53.2996076227651	9.50552965908052	69.5350157835571	39.3097580858769	98.2442769518926	79.6583758637572	81.7965800849867	88.8211288872665	38.9307531565438	7.60829626526638	86.537249582834	60.8594881209887	107.212493344648	71.4151542957416	93.9155077395183	73.2581329206834	83.7038372230521	68.4359819763928	5.9559670772466	70.7146098805746	53.4063955430244	77.2088610679626	62.2117010556146	11.7817200722219	97.7821528671946
Acss2	12.8813887854629	9.22589328354969	6.56592967232728	12.0944967217867	15.8526983528233	15.7893386438142	15.7924763326711	8.77433506992048	12.4806438585872	8.42351958983075	16.5866961087611	12.8678914856839	19.3337371109968	12.6887326981809	6.03152513692933	11.6362178174662	25.7103422673637	11.8337893568589	11.5086857262617	18.6039477577142	11.1524665440678	15.7786747829164	10.6290586949907	14.0709495652396	12.3700854681276	15.0147459335467	14.4112495909748	20.2673260303402	18.2344641025077	7.36357504513871	19.7207703261569
Acss3	0	0	1.40698492978442	0	0	0	0	0	0	0.467973310546153	0	0	1.11540791024982	0.488028180699266	0	0	0	0.845270668347065	1.21144060276439	1.20025469404608	0	0	0	0.639588616601802	0.458151313634354	0	0.84772056417499	0	1.07261553544163	0	0
Acta1	5510.78080231423	3910.15065341032	5675.30821177374	2423.73714304605	2638.86455657767	3189.44640605047	6549.27153912816	5633.85430947811	3390.27775672907	6336.35862479491	2493.95861491731	2485.95408368664	2993.01122583701	3952.05220730266	6032.07345739632	5621.18829951446	4837.93391689539	5826.45071691632	3399.30233135687	6163.90798127363	3443.76427442346	5372.07523948365	3415.91373810265	2647.89687273146	5452.45878356245	3480.0306300817	2313.42941963355	2190.31887742176	5813.03989432592	5700.87979994639	3687.78405099134
Acta2	4.9071957277954	9.76859288846438	11.2558794382753	3.628349016536	3.25183555955351	1.97366733047678	7.23821831914094	7.3119458916004	2.22868640331914	4.21175979491538	3.82769910202179	0.612756737413517	1.8590131837497	3.41619726489486	7.67648653791005	6.71320258699975	3.76248911229713	8.45270668347065	4.24004210967535	4.80101877618431	1.17394384674398	7.88933739145821	2.65726467374769	1.2791772332036	7.33042101814966	3.87477314414108	4.23860282087495	4.3429984350729	10.7261553544163	9.32719505717571	0.82169876358987
Actb	283.390553280184	226.848434854339	163.679246831587	87.8866761783164	112.59480624954	98.1899496912197	177.66535874255	152.819669134448	78.4497613968337	132.436446884561	79.1057814417837	68.0159978529004	84.7710011789862	135.183806053697	134.338514413426	190.654953470793	131.6871189304	335.572455333785	95.7038076183865	405.085959240551	73.3714904214987	200.614579382795	117.362523090523	92.7403494072612	184.634979394645	96.3849819605093	122.071761241199	145.249169884105	270.835422699012	166.416796020135	133.936898465149
Actbl2	0	0	0	0	0.406479444944188	0	0	0.73119458916004	0.891474561327655	0.467973310546153	0.425299900224643	0	0.371802636749939	0	0.548320466993575	0	0.627081518716189	0	0	0	0	0	0.885754891249229	0.639588616601802	0	0	0	0.482555381674766	0	0.490905003009248	0.410849381794935
Actc1	13816.8229710739	13386.2284548257	17073.2931279573	11620.7956001834	15280.3752943419	10246.2939461702	11442.3071228674	13980.44054474	12714.6559309357	11008.1361839772	14290.5019474482	10244.0671360792	12589.2372803529	16731.0701189129	12031.79600724	13471.607404752	10860.4248226457	10865.1091709332	14980.6744937844	14825.5459808571	8974.21373643435	10993.791654997	14616.7272153948	10130.4440983559	15119.4515012473	14217.0270124966	7836.32889523361	16085.018537365	12982.9384409855	16647.0795570466	16840.3053103926
Actg1	912.12500590397	798.311118829506	665.503871788029	340.258507772931	535.73990843644	384.371712610353	871.876297532886	610.547481948634	420.775992946653	726.762551278175	465.27809084576	341.918259476743	483.715230411671	633.948606728347	781.356665465845	809.61223199217	461.531997775115	673.680722672611	489.422003516812	919.395095639295	291.138073992507	803.585365729958	612.056629853217	433.641082056022	649.20041141988	469.331897084088	384.865136135445	735.414401672344	814.651499167918	671.558044116651	654.072215817537
Actg2	41.0977642202865	58.6115573307863	35.1746232446104	8.86929759597689	20.7304516921536	8.88150298714551	30.268912970953	39.4845078146422	8.46900833261273	30.4182651854999	8.08069810426822	9.80410779861627	9.66686855549842	11.7126763367824	31.8025870856274	26.852810347999	14.4228749304723	32.9655560655355	12.7201263290261	45.6096783737509	7.63063500383586	34.9384941621721	19.486607607483	7.67506339922162	29.779835386233	10.655626146388	12.7158084626248	12.5464399235439	53.6307767720815	31.9088251956011	12.3254814538481
Actl6a	8.58759252364195	8.14049407372031	11.7248744148701	4.03149890726222	9.34902723371633	4.93416832619195	9.21227786072484	11.6991134265606	5.79458464862976	5.14770641600768	6.37949850336965	4.28929716189462	6.69244746149891	5.8563381683912	12.6113707408522	7.16074942613307	6.27081518716188	9.29797735181771	9.0858045207329	6.60140081725342	5.86971923371989	6.1987650932886	3.98589701062153	3.19794308300901	8.24672364541837	6.29650635922925	8.4772056417499	6.75577534344673	9.11723205125386	6.38176503912022	6.9844394905139
Actl7a	0.613399465974425	0	0	0	0	0	0.658019847194631	0	0	0	0	0.612756737413517	0	0	0	0	0	0.845270668347065	0	0.600127347023038	0	0	0	0	0	0	0	0	0	0.981810006018495	0
Actn1	1.84019839792327	3.79889723440281	2.34497488297403	0.403149890726222	0	0	1.31603969438926	2.19358376748012	0	1.40391993163846	0	1.22551347482703	1.11540791024982	0.488028180699266	0	1.79018735653327	0.627081518716189	1.69054133669413	0.605720301382193	1.20025469404608	0.586971923371989	2.25409639755949	1.77150978249846	0	0.458151313634354	0.484346643017635	0	1.4476661450243	1.60892330316245	2.94543001805549	2.46509629076961
Actn2	1272.80389189693	1180.37164068945	1406.51593480782	1240.89536365531	1303.98605938096	1292.25868462967	1267.34622569686	1282.51530938671	1383.12278189986	1383.79707928497	1212.53001554046	1125.02136989122	1327.33541319728	1337.19721511599	1424.53657324931	1305.04658291275	1290.53376551792	1240.85734113349	1297.45288556066	1474.51289163561	1308.94738911954	1235.80834996199	1341.47578279696	1273.42093565419	1369.87242776672	1253.00476548662	1141.03187937954	1233.4115555607	1240.47986673825	1332.80708317011	1347.99682166918
Actn4	85.2625257704451	84.6611383666913	75.9771862083585	18.9480448641324	30.0794789258699	19.7366733047678	70.4081236498255	96.5176857691253	24.0698131558467	45.861384433523	17.0119960089857	23.8975127591272	23.4235661152462	21.961268131467	36.189150821576	64.8942916743309	28.8457498609447	57.4784054476004	30.2860150691097	78.016555112995	25.8267646283675	68.7499401255644	25.244014400603	21.1064243478595	74.6786641223997	22.7642922218288	23.7361757968997	32.8137659538841	62.2117010556146	68.7267004212947	28.7594567256455
Actr10	98.143914555908	96.6005296748144	103.178894850857	99.9811729001031	104.871696795601	80.4269437169287	107.91525493992	103.829631660726	93.6048289394038	109.5057546678	92.2900783487476	85.1731865004789	95.1814750079845	114.198594283628	109.115772931721	106.068600874596	102.841369069455	88.7534201764418	96.9152482211509	102.021648993917	90.9806481226584	92.981476399329	112.047993743027	95.2987038736685	102.167742940461	88.1510890292095	88.1629386741989	108.092405495148	108.870476847326	88.8538055446738	104.766592357708
Actr1a	138.62827931022	149.785090956454	143.043467861416	87.8866761783164	105.278176240545	99.6702001890773	138.184167910873	163.056393382689	88.7017188521017	136.648206679477	105.899675155936	95.5900510365087	100.386711922484	120.542960632719	127.758668809503	172.305533066327	93.4351462887121	125.100058915366	115.086857262617	143.430435938506	100.37219889661	123.411777766382	108.504974178031	90.8215835574559	164.934472908367	99.2910618186151	111.051393906924	119.191179273667	122.814478808067	171.325846050227	102.712345448734
Actr1b	57.0461503356215	41.7878695784309	55.8104022147819	35.8803402746338	44.7127389438607	38.4865129442972	47.3774289980134	41.6780915821223	41.0078298210721	34.6300249804153	50.6106881267326	30.6378368706759	49.8215533244919	40.0183108173398	46.0589192274603	37.5939344871986	47.6581954224303	42.2635334173532	45.4290226036645	63.013371437419	44.0228942528992	43.9548797524101	42.0733573343384	33.2586080632937	44.4406774225323	39.716424727446	41.5383076445745	41.0172074423551	50.9492379334775	38.2905902347213	54.6429677787264
Actr2	45.3915604821074	28.2203794555638	28.6086935722831	13.7070962846916	44.7127389438607	27.6313426266749	46.7194091508188	38.0221186363221	36.10471973377	48.2012509862538	39.9781906211165	20.8337290720596	30.487816213495	46.8507053471296	45.5105987604668	38.9365750045985	32.6082389732418	40.5729920806591	26.6516932608165	46.209805720774	21.1309892413916	42.8278315536303	42.0733573343384	30.7002535968865	33.4450458953078	31.4825317961463	44.0814693370995	43.429984350729	51.4855457011983	36.8178752256936	35.3330468343644
Actr3	38.6441663563888	53.1845612816394	41.7405529169377	16.9322954105013	31.7053967056467	21.7103406352446	36.1910915957047	51.9148158303629	28.527185962485	24.3346121484	21.6902949114568	15.9316751727514	23.7953687519961	22.4492963121662	33.4475484866081	48.7826054655315	28.8457498609447	27.0486613871061	24.2288120552877	66.0140081725342	27.5876803984835	44.5184038517999	31.8871760849722	28.1418991304793	35.2776511498453	18.8895190776877	14.4112495909748	21.7149921753645	39.6867748113403	38.7814952377306	34.5113480707746
Actr3b	1.22679893194885	3.25619762948813	0	3.22519912580978	1.62591777977675	3.45391782833436	1.31603969438926	0.73119458916004	2.22868640331914	1.40391993163846	0.850599800449287	0	2.97442109399951	1.4640845420978	2.1932818679743	0.447546839133317	1.25416303743238	0	1.21144060276439	1.20025469404608	0.586971923371989	0.563524099389872	1.77150978249846	0.639588616601802	0.458151313634354	2.42173321508817	4.23860282087495	1.4476661450243	0	1.47271500902774	2.05424690897468
Actr5	3.68039679584655	2.71349802457344	3.28296483616364	2.01574945363111	0.406479444944188	1.48025049785758	1.97405954158389	1.46238917832008	0.445737280663828	2.33986655273076	0.425299900224643	3.06378368706758	1.48721054699976	0.488028180699266	0.548320466993575	1.34264051739995	1.25416303743238	2.53581200504119	3.02860150691097	3.60076408213823	0	4.50819279511898	0.885754891249229	2.55835446640721	1.83260525453742	1.4530399290529	0	1.4476661450243	4.82676990948734	0.981810006018495	2.05424690897468
Actr6	32.5101716966445	27.6776798506491	23.9187438063351	26.2047428972044	28.8600405910374	23.1905911331021	37.507131290094	20.4734484964811	29.8643978044765	30.8862384960461	26.3685938139279	36.1526475073975	13.0130922862479	18.5450708665721	35.0925098875888	23.7199824740658	28.8457498609447	33.8108267338826	24.2288120552877	24.6052212279446	20.5440173180196	29.3032531682734	27.0155241831015	28.1418991304793	32.5287432680391	16.4677858625996	22.8884552327247	28.4707675188112	32.1784660632489	16.1998650993052	29.9920048710303
Actr8	14.1081877174118	13.0247905179525	9.37989953189611	7.65984792379822	5.28423278427445	7.40125248928792	6.58019847194631	12.4303080157207	4.9031100873021	7.9555462792846	5.52889870292036	9.19135106120276	7.06425009824885	10.7366199753839	13.1596912078458	9.39848362179965	8.15205974331045	6.76216534677652	9.69152482211509	18.6039477577142	12.9133823141838	13.5245783853569	7.08603912999383	4.47712031621261	12.8282367817619	1.93738657207054	6.78176451339992	2.8953322900486	13.9440019607412	12.7635300782404	8.21698763589871
Acvr1	2.4535978638977	1.08539920982938	0	0.806299781452444	1.62591777977675	0.493416832619195	0	1.46238917832008	1.78294912265531	0.467973310546153	0	0	1.11540791024982	0	0.548320466993575	1.34264051739995	0	1.69054133669413	1.21144060276439	1.20025469404608	0	2.81762049694936	0.442877445624614	0	1.83260525453742	1.4530399290529	0.84772056417499	1.4476661450243	2.68153883860408	0	0.82169876358987
Acvr1b	0	0	0	0	0.406479444944188	0	0.658019847194631	2.19358376748012	0.445737280663828	0.935946621092306	0.425299900224643	1.22551347482703	0	0	0	0.895093678266633	0.627081518716189	0.845270668347065	0	0	0	0	0	0.639588616601802	0.458151313634354	0.484346643017635	0	0.482555381674766	0.536307767720815	0	0
Acvr2a	3.68039679584655	1.62809881474406	0	1.20944967217867	0.406479444944188	0.493416832619195	1.97405954158389	4.38716753496024	0.445737280663828	0	2.55179940134786	0.612756737413517	0.743605273499879	0.976056361398533	3.28992280196145	1.34264051739995	1.88124455614857	0.845270668347065	0.605720301382193	3.00063673511519	1.17394384674398	1.69057229816962	1.32863233687384	0.639588616601802	1.83260525453742	0	1.69544112834998	1.4476661450243	4.82676990948734	2.45452501504624	1.64339752717974
Acvr2b	4.29379626182097	2.17079841965875	1.87597990637922	1.61259956290489	0.812958889888377	1.48025049785758	0.658019847194631	2.19358376748012	0.891474561327655	0.935946621092306	0	0.612756737413517	0.371802636749939	0	1.09664093398715	0.447546839133317	0.627081518716189	1.69054133669413	0	3.00063673511519	0.586971923371989	1.69057229816962	0.885754891249229	0.639588616601802	1.37445394090306	0.484346643017635	0	0	1.07261553544163	0.490905003009248	0
Acvrl1	9.8143914555908	11.9393913081231	7.50391962551689	6.45039825161955	6.9101505640512	12.8288376480991	9.87029770791947	8.04314048076044	8.0232710519489	6.08365303709999	6.37949850336965	7.96583758637572	8.92326328199854	8.78450725258679	7.67648653791005	4.92301523046648	5.6437336684457	7.60743601512358	10.9029654248795	12.0025469404608	8.21760692720785	15.7786747829164	4.87165190187076	13.4313609486378	3.20705919544048	4.35911978715871	9.32492620592489	5.7906645800972	14.480309728462	1.96362001203699	4.10849381794935
Acy1	30.6699732987212	26.049581035905	35.6436182212052	25.8015930064782	31.7053967056467	30.5918436223901	38.1651511372886	32.9037565122018	31.6473469271318	32.7581317382307	30.1962929159497	26.3485397087812	28.2570003929954	52.2190153348215	27.9643438166723	29.9856382219322	36.9978096042551	27.8939320554531	29.6802947677275	22.8048391868755	31.6964838620874	33.8114459633923	41.6304798887138	29.4210763636829	27.4890788180612	34.3886116542521	37.2997048236996	27.9882121371365	31.1058505278073	29.4543001805549	39.8523900341087
Acy3	3.06699732987212	9.22589328354969	8.4419095787065	4.03149890726222	3.25183555955351	1.48025049785758	6.58019847194631	9.50552965908052	4.01163552597445	4.21175979491538	2.12649950112322	2.45102694965407	1.11540791024982	4.88028180699266	3.83824326895503	7.60829626526638	2.50832607486475	5.07162401008239	0.605720301382193	4.80101877618431	2.34788769348796	2.81762049694936	5.75740679311999	3.83753169961081	7.33042101814966	1.93738657207054	5.93404394922493	2.8953322900486	6.43569321264978	6.38176503912022	2.87594567256455
Acyp1	65.6337428592635	58.6115573307863	58.6243720743507	71.7606805492675	63.4107934112934	51.8087674250154	67.1180244138524	55.5707887761631	53.9342109603231	79.0874894822998	72.3009830381894	52.6970794175625	63.9500535209896	59.5394380453105	71.2816607091648	56.8384485699312	59.5727442780379	45.6446160907415	61.7834707409837	66.0140081725342	49.3056415632471	67.0593678273948	70.4175138543137	58.202564110764	54.0618550088538	48.9190109447811	59.3404394922493	55.4938688925981	76.1557030163558	57.435885352082	57.5189134512909
Acyp2	116.545898535141	79.7768419224591	77.8531661147377	197.946596346575	167.87601076195	181.577394403864	127.655850355758	62.8827346677635	134.612658760476	146.0076728904	222.431847817489	172.797399950612	187.388528921969	192.77113137621	111.309054799696	74.2927752961306	158.02454271648	131.016953593795	163.544481373192	97.8207575647552	133.829598528814	112.704819877975	204.166502432947	123.440603004148	71.4716049269592	170.974364985225	148.351098730623	186.26637732646	113.697246756813	72.1630354423594	143.386434246432
Ada	18.4019839792327	17.36638735727	12.6628643680598	7.256698033072	11.3814244584373	8.88150298714551	17.1085160270604	20.4734484964811	10.6976947359319	15.9110925585692	15.3107964080872	7.3530808489622	8.55146064524861	16.5929581437751	17.5462549437944	11.6362178174662	11.9145488556076	15.2148720302472	13.3258466304083	12.0025469404608	7.04366308046387	14.6516265841367	11.51481358624	11.5125950988324	8.70487495905273	12.5930127184585	9.32492620592489	16.4068829769421	13.4076941930204	16.1998650993052	9.03868639948858
Adad1	0.613399465974425	0	0.468994976594806	0	0	0	0.658019847194631	0.73119458916004	0	0.935946621092306	0	0	0	0	0	0.447546839133317	0	0	0	0	0	0	0.442877445624614	0	0	0.484346643017635	0	0	0	0	0
Adal	0.613399465974425	1.08539920982938	1.40698492978442	0.403149890726222	1.21943833483257	0.986833665238389	0.658019847194631	0	1.33721184199148	1.87189324218461	0.425299900224643	1.22551347482703	0.371802636749939	0.976056361398533	1.64496140098073	1.34264051739995	1.25416303743238	3.38108267338826	0.605720301382193	1.80038204106911	0.586971923371989	0.563524099389872	1.77150978249846	1.91876584980541	0.916302627268708	0.484346643017635	0.84772056417499	0.482555381674766	0	0.490905003009248	1.23254814538481
Adam10	30.0565738327468	6.51239525897625	6.56592967232728	11.6913468310604	12.1943833483256	14.3090881459566	20.3986152630336	9.50552965908052	9.80622017460421	21.9947455956692	8.93129790471751	7.96583758637572	11.5258817392481	8.78450725258679	23.5777800807237	6.26565574786643	13.7957934117561	21.1317667086766	14.5372872331726	25.8054759219906	13.5003542375558	27.6126808701037	9.74330380374152	9.59382924902703	12.8282367817619	11.1399727894056	11.0203673342749	12.5464399235439	25.2064650828783	8.34538505115721	10.6820839266683
Adam15	5.52059519376982	2.17079841965875	3.28296483616364	3.628349016536	5.28423278427445	5.92100199143034	4.60613893036242	3.6559729458002	1.78294912265531	4.67973310546153	2.9770993015725	2.45102694965407	3.34622373074945	5.8563381683912	6.03152513692933	2.6852810347999	5.01665214972951	3.38108267338826	4.84576241105755	9.60203755236861	4.10880346360393	6.76228919267847	2.65726467374769	3.83753169961081	2.74890788180612	4.35911978715871	2.54316169252497	5.30810919842243	6.43569321264978	4.41814502708323	4.93019258153922
Adam17	26.3761770369003	14.1101897277819	13.6008543212494	11.6913468310604	26.4211639213722	23.6840079657213	25.004754193396	19.7422539073211	15.1550675425701	15.9110925585692	17.0119960089857	20.8337290720596	17.8465265639971	17.0809863244743	25.2227414817045	19.6920609218659	20.6936901176342	17.7506840352884	26.0459729594343	18.0038204106911	10.5654946206958	24.2315362737645	20.3723624987323	14.0709495652396	19.2423551726429	16.9521325056172	18.6498524118498	19.7847706486654	20.9160029411118	13.7453400842589	26.2943604348759
Adam19	149.66946969776	127.534407154952	133.66356832952	25.8015930064782	40.6479444944188	43.9140981031083	101.993076315168	139.658166529568	26.2984995591658	66.9201834080999	37.4263912197686	33.7016205577434	30.487816213495	39.0422544559413	93.2144793889078	132.921411222595	30.7269944170932	90.4439615131359	55.7262677271618	142.830308591483	41.6750065594112	95.2355727968884	33.6586858674707	49.2483234783387	110.414466585879	28.5764519380404	39.8428665162245	42.4648735873794	101.898475866955	112.908150692127	33.6896493071847
Adam1a	1.22679893194885	0.542699604914688	0.468994976594806	1.20944967217867	0.406479444944188	0	1.31603969438926	0	0.445737280663828	1.87189324218461	0.850599800449287	0	0	1.4640845420978	0	0.895093678266633	0.627081518716189	0	0	3.00063673511519	1.17394384674398	0.563524099389872	0	0.639588616601802	0.458151313634354	1.4530399290529	0	1.4476661450243	1.07261553544163	1.47271500902774	1.23254814538481
Adam23	0.613399465974425	0.542699604914688	0.468994976594806	0.403149890726222	0	0	0.658019847194631	0	0	0	0.425299900224643	0	0	0	0.548320466993575	0.895093678266633	0	0	0	0.600127347023038	0	0.563524099389872	0.442877445624614	0	0.458151313634354	0	0	0.482555381674766	0.536307767720815	0	0.410849381794935
Adam30	1.22679893194885	0.542699604914688	0	0.403149890726222	0	0.493416832619195	0	2.19358376748012	0	0.467973310546153	0.425299900224643	0.612756737413517	0	1.4640845420978	0.548320466993575	0.447546839133317	0.627081518716189	0	0.605720301382193	0.600127347023038	0.586971923371989	1.12704819877974	0	0.639588616601802	0.916302627268708	0.968693286035269	0	0.482555381674766	0	0.490905003009248	0.410849381794935
Adam32	0	0	0.468994976594806	0	0	0	0.658019847194631	0	0	0	0	0	0.743605273499879	0	1.09664093398715	0	0	0	0	0	0	0.563524099389872	0	0	0.458151313634354	0.484346643017635	0	0	1.07261553544163	0	0
Adam33	3.06699732987212	2.71349802457344	7.03492464892209	0.403149890726222	0.812958889888377	0.986833665238389	1.31603969438926	5.84955671328032	1.33721184199148	0.467973310546153	0.850599800449287	0.612756737413517	0.743605273499879	0.976056361398533	3.28992280196145	5.81810890873312	0.627081518716189	2.53581200504119	1.21144060276439	5.40114612320734	0	2.81762049694936	0.885754891249229	0.639588616601802	4.58151313634354	0.968693286035269	3.39088225669996	1.93022152669907	2.14523107088326	4.41814502708323	2.46509629076961
Adam4	1.22679893194885	0.542699604914688	2.34497488297403	0.403149890726222	1.62591777977675	0.986833665238389	1.31603969438926	1.46238917832008	2.22868640331914	0.467973310546153	0.850599800449287	0	0.743605273499879	2.44014090349633	3.28992280196145	2.23773419566658	1.25416303743238	2.53581200504119	1.81716090414658	3.00063673511519	1.17394384674398	2.81762049694936	0	0	1.83260525453742	0	0.84772056417499	0.482555381674766	2.14523107088326	0	1.64339752717974
Adam4l1	0	0	0	0.403149890726222	0	0.493416832619195	0	0	0.445737280663828	0	0.425299900224643	0	0	0.488028180699266	0.548320466993575	0	0	0	0	0	0.586971923371989	1.12704819877974	0	0.639588616601802	0.458151313634354	0	0	0.482555381674766	0.536307767720815	0	0.82169876358987
Adam7	0	0	0	0	0	0.493416832619195	0	0	0	0	0	0	0	0.488028180699266	0.548320466993575	0	0	0.845270668347065	1.21144060276439	0	1.17394384674398	0	0	0	0	0.968693286035269	0	0	0	0	0
Adam9	3.68039679584655	1.62809881474406	2.34497488297403	2.01574945363111	2.43887666966513	0.493416832619195	1.97405954158389	0.73119458916004	0.445737280663828	1.87189324218461	1.70119960089857	1.22551347482703	1.48721054699976	2.9281690841956	1.64496140098073	1.79018735653327	0.627081518716189	2.53581200504119	2.42288120552877	6.00127347023038	2.93485961685995	2.81762049694936	0.885754891249229	1.91876584980541	1.83260525453742	0.484346643017635	1.69544112834998	0.965110763349533	2.68153883860408	1.96362001203699	1.23254814538481
Adamts1	7.3607935916931	13.5674901228672	6.56592967232728	2.41889934435733	4.87775333933026	3.45391782833436	6.58019847194631	5.84955671328032	2.22868640331914	2.80783986327692	5.52889870292036	6.12756737413517	4.46163164099927	3.90422544559413	4.93488420294218	4.02792155219985	6.27081518716188	5.07162401008239	4.84576241105755	7.8016555112995	4.69577538697591	7.88933739145821	3.98589701062153	5.11670893281441	5.9559670772466	6.78085300224688	4.23860282087495	7.72088610679626	4.29046214176652	2.94543001805549	6.9844394905139
Adamts10	17.1751850472839	10.8539920982938	6.09693469573247	10.885047049608	8.53606834382795	6.90783565666873	9.87029770791947	6.58075130244036	9.36048289394038	7.01959965819229	10.2071976053914	2.45102694965407	7.06425009824885	4.3922536262934	9.32144793889078	7.16074942613307	5.01665214972951	7.60743601512358	7.26864361658632	10.2021648993917	4.69577538697591	14.6516265841367	3.98589701062153	10.2334178656288	11.9119341544932	4.84346643017635	3.39088225669996	10.1336630151701	13.9440019607412	14.2362450872682	6.16274072692403
Adamts12	38.6441663563888	17.9090869621847	8.4419095787065	16.9322954105013	17.8850955775443	21.7103406352446	32.9009923597316	14.6238917832008	21.8411267525276	14.5071726269307	10.6324975056161	15.3189184353379	23.7953687519961	18.0570426858729	18.6428958777816	13.8739520131328	22.5749346737828	18.5959547036354	11.5086857262617	46.209805720774	18.1961296245317	21.977439876205	11.9576910318646	13.4313609486378	19.2423551726429	14.0460526475114	11.0203673342749	11.0987737785196	33.7873893664114	7.85448004814796	16.4339752717974
Adamts15	3.06699732987212	4.3415968393175	4.68994976594806	2.41889934435733	4.06479444944188	3.94733466095356	3.94811908316779	4.38716753496024	3.12016096464679	3.74378648436922	2.55179940134786	2.45102694965407	3.71802636749939	2.44014090349633	1.09664093398715	2.6852810347999	3.76248911229713	0.845270668347065	3.02860150691097	5.40114612320734	4.10880346360393	5.07171689450885	1.77150978249846	1.2791772332036	1.37445394090306	1.93738657207054	2.54316169252497	3.86044305339813	3.21784660632489	0.490905003009248	2.46509629076961
Adamts16	0.613399465974425	1.08539920982938	0.468994976594806	0.403149890726222	0	0	0	1.46238917832008	0.445737280663828	0	0.425299900224643	0	0.371802636749939	0	0	0.447546839133317	0	0	0	0	0	0.563524099389872	0	0	0.458151313634354	0	0.84772056417499	0	1.07261553544163	0	0
Adamts19	7.3607935916931	3.79889723440281	2.81396985956883	4.03149890726222	2.43887666966513	2.96050099571517	6.58019847194631	2.92477835664016	4.01163552597445	2.33986655273076	3.40239920179715	1.22551347482703	2.23081582049964	3.41619726489486	8.22480700490363	2.6852810347999	3.76248911229713	5.07162401008239	1.21144060276439	6.00127347023038	2.93485961685995	3.38114459633923	3.98589701062153	1.91876584980541	3.66521050907483	0.484346643017635	4.23860282087495	4.3429984350729	4.82676990948734	3.43633502106473	3.28679505435948
Adamts2	17.7885845132583	10.8539920982938	6.09693469573247	6.45039825161955	4.06479444944188	3.94733466095356	11.1863374023087	9.50552965908052	5.79458464862976	4.21175979491538	9.35659780494215	3.6765404244811	4.08982900424933	5.36830998769193	6.5798456039229	8.50338994353302	6.89789670587807	7.60743601512358	6.66292331520413	23.4049665338985	3.52183154023194	18.5962952798658	4.87165190187076	3.83753169961081	9.62117758632144	4.35911978715871	4.23860282087495	8.20344148847103	17.1618485670661	6.38176503912022	8.21698763589871
Adamts3	0	0	0.468994976594806	0	0	0	1.97405954158389	0	0.445737280663828	0	0	0	0	0.488028180699266	0	0.447546839133317	0.627081518716189	0.845270668347065	0.605720301382193	1.20025469404608	0.586971923371989	0	0	0	0.458151313634354	0.484346643017635	0	0	2.68153883860408	0.490905003009248	0.410849381794935
Adamts4	7.3607935916931	3.79889723440281	4.68994976594806	1.20944967217867	2.43887666966513	1.97366733047678	2.63207938877852	0.73119458916004	1.33721184199148	1.40391993163846	1.27589970067393	2.45102694965407	1.8590131837497	1.4640845420978	4.3865637359486	4.47546839133317	0.627081518716189	7.60743601512358	1.21144060276439	4.80101877618431	1.76091577011597	2.25409639755949	1.77150978249846	1.2791772332036	3.20705919544048	1.4530399290529	1.69544112834998	1.93022152669907	2.14523107088326	3.43633502106473	4.10849381794935
Adamts5	2.4535978638977	2.71349802457344	0.468994976594806	0.806299781452444	0.812958889888377	1.97366733047678	0.658019847194631	0	0.891474561327655	0.467973310546153	0.425299900224643	1.22551347482703	0.743605273499879	1.4640845420978	3.28992280196145	0.447546839133317	2.50832607486475	0.845270668347065	1.21144060276439	6.00127347023038	1.17394384674398	0	0.885754891249229	1.2791772332036	2.29075656817177	0.968693286035269	2.54316169252497	0.965110763349533	0.536307767720815	0	1.64339752717974
Adamts6	4.9071957277954	7.05509486389094	2.81396985956883	0.806299781452444	1.21943833483257	0.986833665238389	1.97405954158389	5.84955671328032	1.33721184199148	3.27581317382307	1.70119960089857	1.83827021224055	2.23081582049964	0.488028180699266	7.12816607091648	5.3705620695998	0.627081518716189	3.38108267338826	0.605720301382193	3.00063673511519	2.93485961685995	2.25409639755949	0.442877445624614	1.2791772332036	4.12336182270919	0.968693286035269	0	0.965110763349533	3.75415437404571	2.94543001805549	1.64339752717974
Adamts7	15.948386115335	19.5371857769288	15.4768342276286	4.83779868871467	4.87775333933026	6.90783565666873	19.7405954158389	19.7422539073211	8.46900833261273	13.5712260058384	3.40239920179715	7.96583758637572	8.55146064524861	6.34436634909046	20.8361777457559	11.6362178174662	8.15205974331045	15.2148720302472	9.0858045207329	12.6026742874838	8.21760692720785	14.6516265841367	8.41467146686767	6.39588616601802	16.0352959772024	5.81215971621161	5.08632338504994	5.7906645800972	9.65353981897468	13.7453400842589	5.75189134512909
Adamts9	19.0153834452072	10.8539920982938	14.538844274439	6.45039825161955	5.69071222921864	8.88150298714551	11.1863374023087	6.58075130244036	7.13179649062124	5.61567972655383	6.80479840359429	4.28929716189462	5.20523691449915	5.8563381683912	9.86976840588436	17.4543267261993	6.27081518716188	10.9885186885118	6.05720301382193	13.8029289815299	4.10880346360393	10.1434337890177	2.65726467374769	7.67506339922162	10.0793288999558	3.39042650112344	11.0203673342749	6.75577534344673	10.7261553544163	9.32719505717571	6.9844394905139
Adamtsl3	11.0411903875396	1.62809881474406	2.81396985956883	2.41889934435733	2.03239722472094	3.45391782833436	7.23821831914094	2.19358376748012	4.01163552597445	4.21175979491538	1.27589970067393	1.22551347482703	2.60261845724958	2.44014090349633	2.74160233496788	2.23773419566658	3.76248911229713	5.91689467842945	2.42288120552877	8.40178285832254	2.93485961685995	11.2704819877974	2.65726467374769	3.19794308300901	2.29075656817177	0.968693286035269	1.69544112834998	2.41277690837383	7.50830874809142	0.490905003009248	2.46509629076961
Adamtsl4	19.0153834452072	6.51239525897625	4.22095478935325	12.4976466125129	15.8526983528233	10.8551703176223	15.1344564854765	11.6991134265606	17.8294912265531	10.2954128320154	11.4830973060654	8.57859432378924	11.8976843759981	11.2246481560831	9.86976840588436	5.3705620695998	12.5416303743238	12.679060025206	14.5372872331726	18.6039477577142	17.0221857777877	17.469247081086	14.6149557056123	7.67506339922162	4.58151313634354	14.0460526475114	9.32492620592489	14.9592168319178	21.9886184765534	5.39995503310172	12.3254814538481
Adamtsl5	0.613399465974425	1.08539920982938	1.87597990637922	1.20944967217867	0.812958889888377	0	1.97405954158389	0.73119458916004	0.445737280663828	0.467973310546153	0	0	0.743605273499879	0.488028180699266	0	1.34264051739995	0	0.845270668347065	1.21144060276439	1.20025469404608	0.586971923371989	0	0.442877445624614	0.639588616601802	2.29075656817177	0	0.84772056417499	0.482555381674766	1.07261553544163	2.45452501504624	0
Adap1	0	1.08539920982938	0.937989953189611	0	0	0	0	1.46238917832008	0	0.467973310546153	0	0	0	0.488028180699266	0	0	0	0	0	0.600127347023038	0	0	0.442877445624614	0	0	0.484346643017635	0	0.482555381674766	0	0	0
Adap2	3.68039679584655	0.542699604914688	0.468994976594806	2.01574945363111	2.03239722472094	2.96050099571517	2.63207938877852	0.73119458916004	2.67442368398297	1.87189324218461	2.12649950112322	3.06378368706758	1.8590131837497	2.9281690841956	0.548320466993575	3.13282787393322	3.76248911229713	0.845270668347065	4.84576241105755	1.80038204106911	1.17394384674398	1.12704819877974	3.98589701062153	3.83753169961081	0.916302627268708	2.90607985810581	3.39088225669996	1.93022152669907	4.29046214176652	0.490905003009248	2.46509629076961
Adar	1.22679893194885	0.542699604914688	1.40698492978442	0.806299781452444	1.62591777977675	0.986833665238389	1.97405954158389	1.46238917832008	0.891474561327655	0.935946621092306	2.55179940134786	1.83827021224055	1.48721054699976	1.4640845420978	4.3865637359486	0.895093678266633	1.25416303743238	3.38108267338826	3.02860150691097	3.00063673511519	4.69577538697591	2.25409639755949	1.32863233687384	2.55835446640721	2.29075656817177	0.968693286035269	2.54316169252497	3.86044305339813	2.68153883860408	2.45452501504624	0.82169876358987
Adarb1	13.4947882514373	26.049581035905	13.1318593446546	4.83779868871467	5.28423278427445	5.42758515881114	12.502377096698	10.2367242482406	4.01163552597445	4.67973310546153	4.67829890247108	6.12756737413517	6.32064482474897	4.3922536262934	6.5798456039229	11.6362178174662	5.01665214972951	8.45270668347065	5.45148271243974	13.8029289815299	5.86971923371989	7.88933739145821	4.87165190187076	5.11670893281441	16.0352959772024	4.35911978715871	6.78176451339992	7.23833072512149	9.11723205125386	14.7271500902774	6.57359010871896
Adat1	0.613399465974425	0	0.468994976594806	0.806299781452444	0	0	0	0	0.891474561327655	0.467973310546153	0	0	0.743605273499879	0	0.548320466993575	1.34264051739995	0.627081518716189	0.845270668347065	0	0	0.586971923371989	0	0	0	0.458151313634354	0.484346643017635	0	0	0.536307767720815	0	0
Adat2	6.13399465974425	15.7382885425259	11.2558794382753	2.01574945363111	3.25183555955351	4.93416832619195	3.94811908316779	8.77433506992048	2.22868640331914	6.08365303709999	4.67829890247108	4.90205389930814	2.97442109399951	2.9281690841956	8.22480700490363	16.1116862087994	2.50832607486475	1.69054133669413	4.24004210967535	10.2021648993917	2.93485961685995	7.32581329206834	2.65726467374769	4.47712031621261	11.4537828408589	2.90607985810581	8.4772056417499	3.37788767172336	3.75415437404571	12.2726250752312	2.87594567256455
Adat3	0	0	2.81396985956883	0.806299781452444	1.62591777977675	0	1.31603969438926	0.73119458916004	0.445737280663828	2.33986655273076	0.425299900224643	1.83827021224055	0.371802636749939	0.488028180699266	2.74160233496788	0.447546839133317	0.627081518716189	0.845270668347065	0	0.600127347023038	0	1.12704819877974	0	0	1.83260525453742	0.484346643017635	0	0.965110763349533	0.536307767720815	0.981810006018495	0.82169876358987
Adck1	5.52059519376982	3.79889723440281	2.81396985956883	3.628349016536	4.06479444944188	2.96050099571517	5.92217862475168	5.11836212412028	3.12016096464679	3.27581317382307	4.67829890247108	3.6765404244811	3.71802636749939	2.44014090349633	4.93488420294218	3.58037471306653	4.38957063101332	4.22635334173532	3.02860150691097	4.80101877618431	4.10880346360393	2.81762049694936	2.65726467374769	6.39588616601802	4.12336182270919	3.87477314414108	5.93404394922493	3.86044305339813	3.75415437404571	2.45452501504624	2.87594567256455
Adck2	4.29379626182097	3.79889723440281	3.28296483616364	2.41889934435733	4.06479444944188	4.44075149357275	4.60613893036242	1.46238917832008	4.01163552597445	3.27581317382307	1.70119960089857	2.45102694965407	2.23081582049964	1.95211272279707	6.03152513692933	3.13282787393322	3.13540759358094	5.07162401008239	2.42288120552877	5.40114612320734	5.86971923371989	3.94466869572911	0.885754891249229	7.03547478261982	3.20705919544048	3.39042650112344	1.69544112834998	2.41277690837383	9.65353981897468	2.45452501504624	2.46509629076961
Adck5	6.74739412571867	6.51239525897625	7.9729146021117	6.04724836089333	2.84535611460932	6.90783565666873	7.23821831914094	8.04314048076044	5.34884736796593	8.42351958983075	7.23009830381894	6.74032411154869	4.08982900424933	5.8563381683912	9.32144793889078	8.95093678266633	4.38957063101332	11.8337893568589	7.26864361658632	9.00191020534557	8.21760692720785	7.88933739145821	5.31452934749537	7.67506339922162	6.87226970451531	4.84346643017635	8.4772056417499	3.37788767172336	12.3350786575788	7.36357504513871	4.93019258153922
Adcy10	0	1.08539920982938	0.468994976594806	0	0.812958889888377	0	1.31603969438926	0.73119458916004	0	0.935946621092306	0	0	0.371802636749939	0.976056361398533	0.548320466993575	2.23773419566658	0.627081518716189	4.22635334173532	0.605720301382193	1.80038204106911	0.586971923371989	0	0.885754891249229	0	0.458151313634354	0.484346643017635	0	0.482555381674766	0	0.981810006018495	1.23254814538481
Adcy2	0.613399465974425	1.08539920982938	0	0.806299781452444	0	0.493416832619195	1.31603969438926	1.46238917832008	0.445737280663828	0	0.425299900224643	1.22551347482703	0	0.488028180699266	1.64496140098073	0.895093678266633	0	0	1.21144060276439	1.20025469404608	0.586971923371989	0.563524099389872	0.442877445624614	0	0.458151313634354	0	1.69544112834998	0.965110763349533	1.60892330316245	0	0.410849381794935
Adcy3	0.613399465974425	2.17079841965875	0.468994976594806	0.806299781452444	0	0	0.658019847194631	0	0	0.935946621092306	0.425299900224643	0	0	0	1.64496140098073	0.447546839133317	0	1.69054133669413	0	1.80038204106911	0	1.69057229816962	0	0	0.916302627268708	0	0.84772056417499	0.482555381674766	1.60892330316245	0.981810006018495	0.410849381794935
Adcy4	7.3607935916931	3.25619762948813	5.15894474254286	4.03149890726222	5.69071222921864	4.44075149357275	5.26415877755705	3.6559729458002	4.01163552597445	3.27581317382307	5.10359880269572	2.45102694965407	4.08982900424933	2.44014090349633	9.86976840588436	7.16074942613307	8.77914126202664	5.07162401008239	6.66292331520413	9.00191020534557	7.04366308046387	3.94466869572911	6.64316168436922	3.83753169961081	4.58151313634354	5.32781307319398	3.39088225669996	4.82555381674766	4.29046214176652	3.92724002407398	5.75189134512909
Adcy5	23.3091797070281	15.7382885425259	11.2558794382753	9.67559737742933	9.34902723371633	14.3090881459566	15.7924763326711	23.3982268531213	13.3721184199148	12.6352793847461	8.93129790471751	7.96583758637572	12.269487012748	11.7126763367824	14.256332141833	12.0837646565995	10.033304299459	11.8337893568589	12.7201263290261	31.806749392221	13.5003542375558	15.7786747829164	12.8434459231138	12.1521837154342	13.2863880953963	10.655626146388	8.4772056417499	9.65110763349533	17.6981563347869	9.32719505717571	16.4339752717974
Adcy6	33.7369706285934	29.3057786653931	22.0427638999559	16.1259956290489	15.039739462935	16.7761723090526	28.9528732765638	28.5165889772416	18.2752285072169	10.7633861425615	12.7589970067393	12.2551347482703	21.9363555682464	14.1528172402787	16.4496140098073	26.852810347999	16.9312010053371	24.5128493820649	14.5372872331726	40.8086595975666	24.6528207816236	25.9221085719341	14.6149557056123	14.7105381818414	22.9075656817177	16.4677858625996	17.8021318476748	13.9941060685682	26.8153883860408	18.1634851113422	22.5967159987214
Adcy7	0	0	0	0	0	0.493416832619195	0.658019847194631	1.46238917832008	0	0.467973310546153	0	0	0.371802636749939	0	0.548320466993575	1.34264051739995	0	0.845270668347065	0.605720301382193	0	0.586971923371989	0	0	0	0	0	0	0	0	0.490905003009248	0.82169876358987
Adcy9	13.4947882514373	9.22589328354969	4.22095478935325	6.45039825161955	6.09719167416282	10.8551703176223	5.92217862475168	4.38716753496024	4.45737280663828	3.74378648436922	1.27589970067393	6.12756737413517	5.57703955124909	5.8563381683912	4.3865637359486	5.3705620695998	3.76248911229713	5.07162401008239	6.05720301382193	8.40178285832254	1.76091577011597	3.38114459633923	3.54301956499692	8.31465201582342	5.03966444997789	3.87477314414108	1.69544112834998	4.82555381674766	8.04461651581223	5.39995503310172	3.28679505435948
Adcyap1	0	0	0	0	0	0	0	0	0.445737280663828	0.467973310546153	0.425299900224643	0.612756737413517	0	0	0	0.447546839133317	0	0	0.605720301382193	0	0	0.563524099389872	0	0	0	0.484346643017635	0	0	0.536307767720815	0	0.82169876358987
Adcyap1r1	2.4535978638977	1.08539920982938	0.468994976594806	0.806299781452444	0.406479444944188	0	3.29009923597316	0.73119458916004	0.891474561327655	0	0.425299900224643	1.22551347482703	0	0.976056361398533	2.1932818679743	0.895093678266633	0	0	0	0.600127347023038	1.17394384674398	2.25409639755949	0.442877445624614	0.639588616601802	0.916302627268708	0.968693286035269	0	1.4476661450243	1.07261553544163	0	0.82169876358987
Add1	74.2213353829054	65.1239525897625	55.8104022147819	24.9952932250258	36.9896294899211	40.9535971073932	69.7501038026309	68.7322913810438	26.7442368398297	39.777731396423	30.1962929159497	31.2505936080894	32.3468293972447	36.1140853717457	53.7354057653704	53.2580738568647	30.7269944170932	39.727721412312	35.1317774801672	103.221903687963	33.4573996322034	64.8052714298353	33.6586858674707	44.1316145455243	53.1455523815851	32.9355717251992	35.6042636953496	39.5695412973308	70.2563175714268	48.1086902949063	31.2245530164151
Add2	0	1.08539920982938	0	6.04724836089333	4.06479444944188	3.45391782833436	0.658019847194631	0.73119458916004	3.12016096464679	1.40391993163846	3.82769910202179	8.57859432378924	1.8590131837497	0.976056361398533	1.09664093398715	1.34264051739995	2.50832607486475	0.845270668347065	7.26864361658632	0	5.86971923371989	1.69057229816962	1.32863233687384	6.39588616601802	1.37445394090306	3.87477314414108	4.23860282087495	3.37788767172336	0.536307767720815	0	2.46509629076961
Add3	49.6853567439284	39.6170711587722	22.5117588765507	24.9952932250258	36.9896294899211	35.526011948582	53.2996076227651	32.9037565122018	28.0814486818211	34.1620516698692	23.81679441258	20.2209723346461	28.6288030297453	23.4253526735648	46.0589192274603	30.4331850610655	26.9645053047961	35.5013680705767	40.5832601926069	64.2136261314651	22.3049330881356	61.987650932886	29.2299114112246	24.3043674308685	29.3216840725987	26.1547187229523	30.5179403102996	28.953322900486	62.7480088233354	29.4543001805549	26.2943604348759
Adgrb2	0	0	0	0.403149890726222	0.406479444944188	0	0	0	0	0.467973310546153	0.425299900224643	0.612756737413517	0	0	0	0	0	0.845270668347065	0	0	0	0	0	0	0.458151313634354	0	0	0	0	0	0.410849381794935
Adgrb3	0.613399465974425	0	0	0	0.812958889888377	0	0.658019847194631	0	0.445737280663828	0	0	0.612756737413517	0.371802636749939	0	0.548320466993575	0	0	0	0	0	0	0	0.442877445624614	0	0	0.484346643017635	0.84772056417499	0.965110763349533	0	0.490905003009248	0
Adgre1	3.68039679584655	1.08539920982938	2.34497488297403	1.61259956290489	4.87775333933026	1.97366733047678	7.23821831914094	1.46238917832008	3.12016096464679	2.80783986327692	2.9770993015725	5.51481063672165	3.34622373074945	4.88028180699266	1.64496140098073	2.23773419566658	3.76248911229713	2.53581200504119	2.42288120552877	4.20089142916127	0	7.32581329206834	6.2002842387446	1.2791772332036	0.458151313634354	1.93738657207054	3.39088225669996	4.82555381674766	6.9720009803706	1.47271500902774	6.9844394905139
Adgre5	28.829774900798	12.4820909130378	14.0698492978442	12.9007965032391	18.2915750224885	16.2827554764334	19.7405954158389	20.4734484964811	15.600804823234	14.0391993163846	15.3107964080872	9.80410779861627	14.8721054699976	23.4253526735648	16.4496140098073	21.0347014392659	8.77914126202664	21.1317667086766	22.4116511511411	30.606494698175	10.5654946206958	30.4303013670531	19.486607607483	24.9439560474703	18.7842038590085	10.1712795033703	24.5838963610747	24.6103244654131	28.960619456924	15.7089600962959	22.5967159987214
Adgrf5	29.4431743667724	15.1955889376113	13.6008543212494	24.9952932250258	33.7377939303676	27.6313426266749	30.9269328181477	11.6991134265606	27.1899741204935	20.5908256640307	44.2311896233629	26.3485397087812	27.8851977562455	29.281690841956	28.5126642836659	16.5592330479327	28.2186683422285	23.6675787137178	30.2860150691097	35.4075134743593	17.6091577011597	29.8667772676632	33.6586858674707	23.0251901976649	15.577144663568	25.6703720799346	33.9088225669996	36.1916536256075	32.1784660632489	13.7453400842589	37.3872937433391
Adgrg1	19.6287829111816	11.3966917032084	10.7868844616805	11.2881969403342	19.1045339123769	15.295921811195	15.7924763326711	18.279864729001	18.7209657878808	13.5712260058384	19.138495510109	15.3189184353379	10.4104738289983	10.7366199753839	16.9979344768008	12.0837646565995	17.5582825240533	23.6675787137178	20.5944902469946	30.606494698175	16.4352138544157	19.1598193792557	16.3864654881107	13.4313609486378	13.7445394090306	14.530399290529	15.2589701551498	10.6162183968449	18.7707718702285	9.81810006018495	17.2556740353873
Adgrg2	0.613399465974425	2.71349802457344	1.87597990637922	0.403149890726222	3.25183555955351	0.986833665238389	1.97405954158389	2.19358376748012	0	1.40391993163846	1.27589970067393	1.22551347482703	0	0.976056361398533	2.74160233496788	0.447546839133317	0	0	3.02860150691097	1.80038204106911	0	2.81762049694936	3.1001421193723	0.639588616601802	0.916302627268708	0	0.84772056417499	1.4476661450243	2.68153883860408	0.981810006018495	0.82169876358987
Adgrg5	0	0	0	0	0.406479444944188	0	0	0.73119458916004	0	0.467973310546153	0	0	0.371802636749939	0	0	0	1.25416303743238	0	0	0	0	0	0	0	0.916302627268708	0	0	0	0.536307767720815	0.490905003009248	0
Adgrg7	0.613399465974425	0	0	0.403149890726222	0	0.493416832619195	0.658019847194631	0.73119458916004	0	0	0.850599800449287	0	0	0	0.548320466993575	0	0.627081518716189	0	0	0	0	0	0	0	0.916302627268708	0	1.69544112834998	0	0.536307767720815	0	0
Adgrl1	9.8143914555908	2.17079841965875	2.34497488297403	1.20944967217867	2.84535611460932	1.97366733047678	10.5283175551141	1.46238917832008	0.445737280663828	5.14770641600768	1.70119960089857	0	1.48721054699976	3.41619726489486	2.74160233496788	4.02792155219985	1.88124455614857	6.76216534677652	1.21144060276439	4.80101877618431	0.586971923371989	6.1987650932886	1.77150978249846	0.639588616601802	2.29075656817177	1.93738657207054	0	1.93022152669907	8.04461651581223	1.47271500902774	1.64339752717974
Adgrl2	47.8451583460051	33.1046758997959	40.3335679871533	10.0787472681556	18.2915750224885	16.7761723090526	38.8231709844832	40.2157024038022	18.7209657878808	19.1869057323923	17.4372959092104	14.0934049605109	14.1285001964977	16.5929581437751	21.932818679743	30.4331850610655	17.5582825240533	26.203390718759	16.3544481373192	53.4113338850504	13.5003542375558	31.5573495658329	19.0437301618584	15.3501267984432	38.4847103452857	15.4990925765643	5.08632338504994	20.2673260303402	40.759390346782	24.5452501504624	20.9533184715417
Adgrl3	1.22679893194885	0.542699604914688	0	0.403149890726222	0	0	1.31603969438926	0	0.445737280663828	2.33986655273076	1.27589970067393	0	0.743605273499879	0.488028180699266	0	0	0.627081518716189	0.845270668347065	0.605720301382193	2.40050938809215	0	0.563524099389872	0.442877445624614	1.2791772332036	0.916302627268708	0	1.69544112834998	0.965110763349533	0.536307767720815	0	0.82169876358987
Adgrl4	22.0823807750793	9.22589328354969	8.91090455530131	11.2881969403342	18.2915750224885	12.8288376480991	21.0566351102282	9.50552965908052	16.9380166652255	20.1228523534846	17.0119960089857	11.0296212734433	13.0130922862479	14.1528172402787	24.6744210147109	9.84603046093297	14.4228749304723	20.2864960403296	14.5372872331726	24.6052212279446	11.1524665440678	25.9221085719341	15.9435880424861	11.5125950988324	12.3700854681276	9.68693286035269	15.2589701551498	10.6162183968449	18.7707718702285	11.7817200722219	15.6122765082075
Adh1	0	4.3415968393175	1.40698492978442	3.628349016536	6.50367111910701	13.8156713133375	0.658019847194631	1.46238917832008	5.34884736796593	0.935946621092306	5.10359880269572	5.51481063672165	0.371802636749939	4.3922536262934	1.64496140098073	1.79018735653327	0.627081518716189	2.53581200504119	4.84576241105755	1.80038204106911	10.5654946206958	2.25409639755949	2.21438722812307	4.47712031621261	1.37445394090306	5.32781307319398	11.0203673342749	4.3429984350729	1.60892330316245	0.490905003009248	0.82169876358987
Adh5	109.798504409422	100.399426909217	105.992864710426	64.1008326254693	78.8570123191725	66.1178555709721	103.309116009557	104.560826249886	79.7869732388251	91.722768867046	70.5997834372908	64.3394574284193	79.9375669012369	75.6443680083863	88.8279156529592	93.5372893788632	67.7248040213484	90.4439615131359	83.5894015907427	100.82139429987	63.9799396475468	102.561386088957	68.2031266261906	58.8421527273658	96.2117758632144	68.7772233085041	72.9039685190491	64.1798657627439	109.943092382767	85.9083755266183	64.0925035600099
Adh6	0	0.542699604914688	0	0	0	0	0	0	0	0.467973310546153	0	0.612756737413517	0	0	0	0	0	0	0	0.600127347023038	1.17394384674398	0	0	0	0	0.484346643017635	1.69544112834998	0.482555381674766	0	0	0
Adh6a	0	0	0	0	0	0	0.658019847194631	0	0.445737280663828	0.467973310546153	0	0	0	0	0	0.447546839133317	0.627081518716189	0	0	0	0	0	0.885754891249229	0	0	0.484346643017635	0	0	0	0	0
Adh7	0	0	0.468994976594806	0.403149890726222	1.21943833483257	0	0	0	0	0	0.425299900224643	0	0	0.488028180699266	0	0	0	0	0	0.600127347023038	0	0	0	0	0	0	0.84772056417499	0	0	0	0.410849381794935
Adhfe1	15.3349866493606	7.59779446880563	4.68994976594806	27.8173424601093	23.1693283618187	27.6313426266749	17.766535874255	8.04314048076044	28.527185962485	13.1032526952923	25.9432939137032	18.995458859819	30.487816213495	37.0901417331442	15.9012935428137	5.81810890873312	30.0999128983771	14.3696013619001	21.2002105483768	7.8016555112995	27.0007084751115	17.469247081086	27.0155241831015	30.7002535968865	8.70487495905273	25.6703720799346	30.5179403102996	21.7149921753645	13.9440019607412	7.36357504513871	27.5269085802607
Adi1	32.5101716966445	27.6776798506491	19.228794040387	21.770094099216	19.1045339123769	24.1774247983405	29.6108931237584	27.0541997989215	26.2984995591658	26.2065053905846	26.3685938139279	22.6719992843001	26.7697898459956	22.9373244928655	26.3193824156916	19.2445140827326	18.8124455614857	24.5128493820649	18.1716090414658	25.2053485749676	19.3700734712756	27.0491567707139	22.1438722812307	24.3043674308685	26.5727761907925	22.2799455788112	15.2589701551498	23.1626583203888	31.6421582955281	19.1452951173607	21.3641678533366
Adipoq	11.6545898535141	1.08539920982938	0	4.43464879798844	4.87775333933026	3.45391782833436	2.63207938877852	0	1.78294912265531	13.1032526952923	4.25299900224643	0.612756737413517	2.23081582049964	20.0091554086699	1.09664093398715	0	1.25416303743238	4.22635334173532	3.02860150691097	3.60076408213823	0.586971923371989	2.25409639755949	3.1001421193723	1.91876584980541	0	1.4530399290529	33.0611020028246	1.4476661450243	42.9046214176652	0.981810006018495	1.23254814538481
Adipor1	73.607935916931	75.4352450831416	58.1553770977559	53.6189354665875	44.7127389438607	52.3021842576346	59.2217862475168	59.2267617219633	46.3566771890381	32.2901584276846	44.6564895235876	52.084322680149	39.0392768587436	31.233803564753	41.1240350245182	51.0203396611981	48.2852769411465	45.6446160907415	44.2175820009001	79.2168098070411	54.588388873595	54.0983135414278	44.7306220080861	40.9336714625153	43.5243747952636	44.5598911576224	31.3656608744746	42.9474289690542	57.9212389138481	42.7087352618045	55.0538171605213
Adipor2	3.68039679584655	2.17079841965875	0.468994976594806	2.41889934435733	3.6583150044977	4.93416832619195	3.29009923597316	1.46238917832008	3.12016096464679	2.80783986327692	1.27589970067393	2.45102694965407	2.60261845724958	1.4640845420978	1.64496140098073	2.6852810347999	1.88124455614857	1.69054133669413	0.605720301382193	1.20025469404608	1.17394384674398	1.12704819877974	2.21438722812307	2.55835446640721	1.37445394090306	0.968693286035269	3.39088225669996	0.965110763349533	1.60892330316245	1.96362001203699	3.69764443615442
Adk	90.7831209642149	79.2341423175444	102.709899874262	91.1118753041262	99.9939434562703	108.551703176223	82.2524808993289	87.7433506992048	111.880057446621	85.639115829946	115.256272960878	88.2369701875465	70.2706983457385	103.461974308244	49.3488420294218	72.9501347787306	100.33304299459	97.2061268599124	114.481136961235	64.8137534784881	102.720086590098	91.8544282005492	99.2045478199136	106.171710355899	77.8857233178402	98.8067151755975	89.0106592383739	121.121400800366	97.6080137251884	90.3265205537016	97.7821528671946
Adm	6.13399465974425	8.14049407372031	7.50391962551689	8.06299781452444	8.53606834382795	7.40125248928792	5.26415877755705	4.38716753496024	7.57753377128507	6.55162634764614	8.08069810426822	11.0296212734433	7.06425009824885	0.976056361398533	9.32144793889078	9.84603046093297	6.27081518716188	5.91689467842945	7.87436391796851	7.8016555112995	6.45669115709188	5.07171689450885	8.41467146686767	6.39588616601802	12.8282367817619	4.84346643017635	5.93404394922493	6.27321996177196	6.43569321264978	6.87267004212947	5.34104196333416
Adnp	52.1389546078261	55.3553597012981	45.4925127296962	16.1259956290489	18.2915750224885	17.2695891416718	46.0613893036242	73.119458916004	19.1667030685446	29.9502918749538	20.8396951110075	19.6082155972325	15.9875133802474	14.640845420978	28.5126642836659	45.202230752465	23.202016192499	34.6560974022297	15.1430075345548	63.013371437419	12.9133823141838	34.9384941621721	16.3864654881107	10.8730064822306	44.4406774225323	14.530399290529	19.4975729760248	12.5464399235439	39.6867748113403	34.8542552136566	17.2556740353873
Adnp2	4.9071957277954	2.71349802457344	1.40698492978442	1.61259956290489	0.406479444944188	0.493416832619195	1.97405954158389	4.38716753496024	0	0.935946621092306	0.425299900224643	0	1.11540791024982	1.95211272279707	1.09664093398715	3.13282787393322	1.25416303743238	0.845270668347065	1.21144060276439	4.20089142916127	0.586971923371989	1.69057229816962	1.77150978249846	0	0.916302627268708	0	0.84772056417499	2.8953322900486	2.14523107088326	1.96362001203699	2.46509629076961
Ado	0.613399465974425	0	0	0.403149890726222	1.21943833483257	0.493416832619195	0	0	0	0	0	0	0	0	0.548320466993575	0.447546839133317	0.627081518716189	0	0	0	0.586971923371989	0.563524099389872	0.442877445624614	0	0	0	1.69544112834998	0.482555381674766	1.60892330316245	0.490905003009248	0
Adora1	0	0	0	0.403149890726222	0	0.986833665238389	0	0.73119458916004	0	0	0	0	0	0	0.548320466993575	0	0	0	0	0.600127347023038	0	0	0	0.639588616601802	0	0.484346643017635	0	0	0	0	0.82169876358987
Adora2a	8.58759252364195	2.17079841965875	6.09693469573247	2.01574945363111	6.9101505640512	5.42758515881114	10.5283175551141	3.6559729458002	2.67442368398297	4.67973310546153	5.52889870292036	3.6765404244811	5.94884218799903	7.32042271048899	7.67648653791005	5.3705620695998	3.13540759358094	5.07162401008239	7.26864361658632	10.8022922464147	3.52183154023194	8.45286149084809	8.41467146686767	5.11670893281441	2.74890788180612	4.35911978715871	1.69544112834998	5.30810919842243	9.11723205125386	3.43633502106473	6.57359010871896
Adora2b	0.613399465974425	0.542699604914688	1.87597990637922	0.403149890726222	0.406479444944188	0.493416832619195	2.63207938877852	0.73119458916004	0.445737280663828	0	0.425299900224643	0.612756737413517	1.11540791024982	0.488028180699266	0.548320466993575	0.895093678266633	0	0	0.605720301382193	0.600127347023038	0	0.563524099389872	0.885754891249229	0.639588616601802	2.29075656817177	0	0	0.965110763349533	0	0.981810006018495	0.410849381794935
Adpgk	17.1751850472839	5.96969565406156	3.75195981275845	3.628349016536	4.06479444944188	4.44075149357275	6.58019847194631	8.04314048076044	4.01163552597445	5.61567972655383	2.9770993015725	6.74032411154869	3.34622373074945	2.44014090349633	9.32144793889078	5.81810890873312	3.76248911229713	7.60743601512358	3.02860150691097	11.4024195934377	4.10880346360393	18.0327711804759	3.1001421193723	3.83753169961081	4.58151313634354	3.39042650112344	5.08632338504994	2.8953322900486	10.1898475866955	3.43633502106473	6.16274072692403
Adprh	46.0049599480819	38.5316719489428	43.6165328233169	18.9480448641324	27.2341228112606	20.7235069700062	28.9528732765638	43.1404807604424	30.3101350851403	30.8862384960461	28.9203932152758	26.9612964461947	26.0261845724958	28.3056344805574	33.9958689536017	36.698840808932	28.8457498609447	32.9655560655355	22.4116511511411	30.0063673511519	22.3049330881356	33.2479218640025	35.4301956499691	18.5480698814522	41.6917695407262	28.5764519380404	26.2793374894247	26.0579906104374	35.3963126695738	39.7633052437491	24.6509629076961
Adprhl1	237.998992798077	143.815395302392	201.198844959172	260.837979299866	350.38528154189	229.438827167926	273.078236585772	220.820765926332	220.194216647931	251.301667763284	355.976016488027	248.166478652474	250.966779806209	347.476064657878	282.385040501691	169.620252031527	247.697199892894	260.343365850896	375.54658685696	226.248009827685	223.636302804728	280.635001496157	330.829451881587	195.07452806355	166.308926849271	324.512250821815	204.300655966173	285.190230569787	210.76895271428	161.998650993052	363.190853506723
Adprm	15.3349866493606	11.9393913081231	11.7248744148701	15.3196958475964	11.3814244584373	11.3485871502415	12.502377096698	15.3550863723608	16.4922793845616	15.443119248023	18.7131956098843	9.19135106120276	16.7311186537473	11.7126763367824	14.8046526088265	13.8739520131328	16.9312010053371	21.1317667086766	17.5658887400836	19.8042024517603	17.0221857777877	15.2151506835266	14.1720782599877	14.0709495652396	10.9956315272245	14.0460526475114	17.8021318476748	12.5464399235439	15.0166174961828	13.7453400842589	13.5580295992329
Adprs	26.9895765028747	22.7933834064169	20.1667839935766	12.0944967217867	11.7879039033815	16.2827554764334	23.6887144990067	20.4734484964811	9.80622017460421	12.6352793847461	11.4830973060654	14.0934049605109	12.269487012748	15.6169017823765	17.5462549437944	24.1675293131991	13.7957934117561	16.0601426985942	11.5086857262617	31.806749392221	11.1524665440678	19.7233434786455	18.1579752706092	14.0709495652396	21.0749604271803	9.20258621733506	6.78176451339992	11.5813291601944	27.8880039214824	22.5816301384254	14.7905777446177
Adra1a	1.22679893194885	0	0	0.806299781452444	0.812958889888377	0.986833665238389	0	0	0	0.935946621092306	0.425299900224643	0	0.371802636749939	0	0.548320466993575	0	0.627081518716189	1.69054133669413	1.21144060276439	1.20025469404608	0.586971923371989	0	0.442877445624614	1.91876584980541	1.83260525453742	0.484346643017635	0.84772056417499	0.482555381674766	0	0.490905003009248	0.410849381794935
Adra1b	12.8813887854629	5.96969565406156	3.75195981275845	10.4818971588818	7.31663000899539	12.8288376480991	11.8443572495034	1.46238917832008	11.1434320165957	16.3790658691154	10.6324975056161	10.4168645360298	11.5258817392481	15.6169017823765	8.22480700490363	4.92301523046648	5.6437336684457	9.29797735181771	8.4800842193507	9.60203755236861	9.97852269732382	8.45286149084809	12.4005684774892	12.1521837154342	5.49781576361225	7.74954628828215	4.23860282087495	11.0987737785196	20.379695173391	4.41814502708323	6.16274072692403
Adra1d	6.74739412571867	0	0.468994976594806	3.628349016536	6.50367111910701	2.46708416309597	7.89623816633557	0.73119458916004	4.01163552597445	5.61567972655383	3.82769910202179	0.612756737413517	5.20523691449915	8.78450725258679	3.83824326895503	0.447546839133317	3.76248911229713	6.76216534677652	1.81716090414658	4.80101877618431	2.93485961685995	3.38114459633923	1.77150978249846	4.47712031621261	0.458151313634354	4.84346643017635	4.23860282087495	6.27321996177196	5.36307767720815	0	4.51934319974429
Adra2b	0.613399465974425	2.71349802457344	0.937989953189611	0	0.406479444944188	0.986833665238389	1.97405954158389	0	0.445737280663828	2.33986655273076	0.850599800449287	1.22551347482703	0.743605273499879	1.4640845420978	2.1932818679743	2.23773419566658	1.25416303743238	0.845270668347065	0	1.80038204106911	0	3.38114459633923	0.442877445624614	0.639588616601802	1.83260525453742	0.484346643017635	0.84772056417499	0	0	0.490905003009248	0.82169876358987
Adrb2	1.22679893194885	0	0.468994976594806	1.20944967217867	1.21943833483257	1.48025049785758	1.97405954158389	0.73119458916004	1.33721184199148	0.935946621092306	0.850599800449287	1.83827021224055	0.743605273499879	1.95211272279707	1.64496140098073	0.895093678266633	0	0.845270668347065	1.81716090414658	1.20025469404608	0.586971923371989	0	1.32863233687384	3.19794308300901	0.458151313634354	0.484346643017635	3.39088225669996	0.482555381674766	1.60892330316245	0	0.82169876358987
Adrm1	18.4019839792327	15.7382885425259	18.2908040871974	12.9007965032391	14.2267805730466	13.8156713133375	15.1344564854765	18.279864729001	18.7209657878808	14.9751459374769	16.5866961087611	7.96583758637572	20.0773423844967	13.1767608788802	18.094575410788	16.5592330479327	28.2186683422285	26.203390718759	10.2972451234973	22.8048391868755	10.5654946206958	20.2868675780354	18.1579752706092	16.6293040316468	14.202690722665	13.0773593614761	11.8680878984499	17.3719937402916	19.3070796379494	18.1634851113422	16.4339752717974
Adsl	113.478901205269	103.112924933791	113.965779312538	83.8551772710542	95.9291490068285	87.3347793735975	101.993076315168	120.647107211407	114.10874384994	100.146288456877	96.5430773509941	83.3349162882383	93.3224618242348	96.6295797784547	100.890965926818	99.3553982875963	102.214287550739	103.123021538342	103.578171536355	104.422158382009	88.6327604291704	122.284729567602	114.705258416775	102.97376727289	96.2117758632144	89.1197823152448	72.9039685190491	87.8250794648075	86.8818583707721	95.235570583794	100.247249157964
Adss	14.7215871833862	21.1652845916728	13.6008543212494	4.83779868871467	10.5684655685489	8.88150298714551	20.3986152630336	17.548670139841	5.79458464862976	9.82743952146921	6.37949850336965	4.90205389930814	5.20523691449915	8.29647907188753	9.86976840588436	18.7969672435993	4.38957063101332	11.8337893568589	7.87436391796851	25.8054759219906	5.2827473103479	13.5245783853569	6.64316168436922	7.03547478261982	17.8679012317398	6.78085300224688	8.4772056417499	8.68599687014579	19.3070796379494	12.2726250752312	13.5580295992329
Adtrp	5.52059519376982	0.542699604914688	0.937989953189611	2.41889934435733	0.406479444944188	3.45391782833436	0.658019847194631	0.73119458916004	3.56589824531062	0.467973310546153	0.850599800449287	1.83827021224055	3.34622373074945	0	3.28992280196145	0.895093678266633	4.38957063101332	0.845270668347065	0.605720301382193	3.00063673511519	3.52183154023194	5.07171689450885	0	2.55835446640721	1.37445394090306	0.968693286035269	1.69544112834998	0.482555381674766	6.43569321264978	0.490905003009248	0.410849381794935
Aebp1	38.0307668904143	27.6776798506491	17.8218091106026	16.9322954105013	16.6656572427117	23.6840079657213	32.2429725125369	27.0541997989215	19.1667030685446	20.1228523534846	12.7589970067393	22.0592425468866	15.6157107434975	15.1288736016773	25.771061948698	21.0347014392659	26.3374237860799	26.203390718759	27.8631338635809	45.6096783737509	19.9570453946476	29.8667772676632	13.729200814363	21.1064243478595	27.0309275044269	12.5930127184585	28.8224991819497	19.3022152669907	53.0944690043607	21.5998201324069	22.1858666169265
Aebp2	1.84019839792327	1.08539920982938	0.468994976594806	0.403149890726222	0.406479444944188	0	0.658019847194631	2.19358376748012	0	0	0.850599800449287	0.612756737413517	1.48721054699976	0.976056361398533	1.64496140098073	0	0.627081518716189	0	0	1.20025469404608	0	0	0.885754891249229	0.639588616601802	0.916302627268708	0	0	0.482555381674766	0.536307767720815	0	0.82169876358987
Aen	3.06699732987212	2.17079841965875	1.40698492978442	6.45039825161955	3.25183555955351	1.48025049785758	3.29009923597316	1.46238917832008	0	2.80783986327692	2.55179940134786	0.612756737413517	3.34622373074945	1.95211272279707	4.3865637359486	3.13282787393322	2.50832607486475	4.22635334173532	2.42288120552877	9.00191020534557	2.34788769348796	3.38114459633923	1.77150978249846	2.55835446640721	2.29075656817177	1.4530399290529	0	5.7906645800972	4.82676990948734	1.47271500902774	2.46509629076961
Afap1	16.5617855813095	14.6528893326966	11.2558794382753	4.43464879798844	7.31663000899539	5.92100199143034	7.89623816633557	13.8926971940408	9.36048289394038	13.1032526952923	4.25299900224643	5.51481063672165	7.06425009824885	8.78450725258679	16.9979344768008	5.81810890873312	5.6437336684457	5.91689467842945	6.66292331520413	15.603311022599	7.04366308046387	10.7069578884076	7.97179402124306	5.11670893281441	10.0793288999558	6.78085300224688	2.54316169252497	7.23833072512149	12.3350786575788	11.2908150692127	7.80613825410377
Afap1l1	18.4019839792327	10.3112924933791	7.50391962551689	20.1574945363111	17.8850955775443	20.7235069700062	28.9528732765638	9.50552965908052	20.9496521911999	16.8470391796615	19.9890953105582	17.1571886475785	18.218329200747	16.1049299630758	26.8677028826852	18.7969672435993	13.7957934117561	32.1202853971885	12.7201263290261	36.0076408213823	13.5003542375558	33.8114459633923	21.2581173899815	16.6293040316468	9.62117758632144	17.9208257916525	19.4975729760248	19.7847706486654	20.9160029411118	10.3090050631942	21.7750172351316
Afap1l2	12.8813887854629	5.42699604914688	3.75195981275845	2.01574945363111	4.87775333933026	2.96050099571517	9.21227786072484	5.84955671328032	2.67442368398297	3.27581317382307	2.55179940134786	3.6765404244811	3.34622373074945	3.90422544559413	4.3865637359486	2.6852810347999	2.50832607486475	7.60743601512358	3.63432180829316	8.40178285832254	2.34788769348796	7.88933739145821	1.77150978249846	5.11670893281441	1.37445394090306	2.42173321508817	3.39088225669996	2.41277690837383	8.58092428353305	2.45452501504624	2.46509629076961
Afdn	32.5101716966445	20.0798853818434	27.6707036190935	17.3354453012276	21.9498900269862	16.2827554764334	26.9788137349799	21.2046430856412	11.5891692972595	25.2705587694923	17.862595809435	13.4806482230974	19.7055397477468	18.5450708665721	24.1261005477173	21.4822482783992	20.6936901176342	34.6560974022297	16.9601684387014	40.8086595975666	14.0873261609277	23.1044880749848	19.0437301618584	12.1521837154342	17.4097499181055	15.4990925765643	22.0407346685497	22.1975475570393	23.5975417797159	17.6725801083329	17.6665234171822
Aff1	12.2679893194885	7.05509486389094	7.03492464892209	6.85354814234578	7.31663000899539	8.88150298714551	5.92217862475168	7.3119458916004	9.80622017460421	6.08365303709999	8.08069810426822	5.51481063672165	12.6412896494979	7.80845089118826	8.7731274718972	6.71320258699975	1.88124455614857	10.1432480201648	7.87436391796851	9.00191020534557	7.04366308046387	7.88933739145821	5.75740679311999	6.39588616601802	9.16302627268708	6.29650635922925	6.78176451339992	7.72088610679626	19.3070796379494	6.87267004212947	10.2712345448734
Aff1-as1	0	0	0	0	0	0	0	0.73119458916004	0	0	0	1.83827021224055	0	0	1.09664093398715	0	0	0	0	0	0	0	0.442877445624614	0.639588616601802	0	0	0.84772056417499	0.482555381674766	0.536307767720815	0.490905003009248	0
Aff3	0.613399465974425	0.542699604914688	0	0	0.812958889888377	0.493416832619195	0	0	0	0.467973310546153	0.850599800449287	1.22551347482703	1.11540791024982	1.4640845420978	1.64496140098073	0.447546839133317	1.25416303743238	0	0.605720301382193	1.20025469404608	0	1.12704819877974	0	0.639588616601802	0.916302627268708	0.968693286035269	0	0.482555381674766	1.07261553544163	1.47271500902774	0.410849381794935
Aff4	55.2059519376982	46.1294664177485	42.2095478935325	14.1102461754178	24.3887666966513	20.7235069700062	41.4552503732618	43.1404807604424	16.9380166652255	22.4627189062153	15.3107964080872	17.1571886475785	19.7055397477468	12.6887326981809	27.4160233496788	30.8807319001988	15.0499564491885	28.7392027238002	15.1430075345548	56.4119706201656	15.2612700076717	46.2089761499695	21.2581173899815	14.0709495652396	36.193953777114	13.0773593614761	16.1066907193248	16.8894383586168	40.759390346782	39.2724002407398	21.7750172351316
Afg1l	17.7885845132583	16.2809881474406	11.7248744148701	22.9795437713947	27.6406022562048	23.6840079657213	24.3467343462014	13.1615026048807	25.852762278502	20.5908256640307	28.9203932152758	25.7357829713677	19.7055397477468	27.3295781191589	18.6428958777816	21.9297951175325	29.4728313796609	15.2148720302472	35.1317774801672	17.4036930636681	19.3700734712756	28.7397290688835	27.0155241831015	29.4210763636829	15.1189933499337	20.8269056497583	22.0407346685497	32.8137659538841	23.0612340119951	15.7089600962959	16.4339752717974
Afg3l1	43.5513620841842	65.1239525897625	68.4732665828416	46.7653873242418	52.8423278427445	55.756102085969	64.4859450250738	59.9579563111233	60.6202701702806	63.1763969237306	50.1853882265079	52.084322680149	53.1677770552413	55.1471844190171	66.8950969732162	84.1388057570635	56.437336684457	44.7993454223944	47.8519038091933	51.0108244969583	38.1531750191793	42.8278315536303	61.5599649418214	43.4920259289225	60.0178220861004	50.8563975168516	41.5383076445745	44.8776504957533	56.8486233784064	54.9813603370357	58.3406122148808
Afg3l2	90.7831209642149	145.986193722051	83.9501008104702	114.897718856973	121.130874593368	84.8676952105015	86.2005999824967	82.6249885750845	94.0505662200676	111.377647909984	128.440569867842	66.7904843780734	130.874528135979	133.2316933309	106.922491063747	91.7471020223299	70.2331300962131	61.7047587893357	85.4065624948892	130.227634303999	63.3929677241748	61.4241268334961	96.1044057005413	41.5732600791171	144.317663794822	93.4789021024035	87.3152181100239	119.191179273667	166.791715761174	172.798561059255	114.626977520787
Afmid	6.13399465974425	8.683193678635	9.84889450849092	6.45039825161955	4.87775333933026	9.3749198197647	9.87029770791947	8.04314048076044	6.68605920995741	10.2954128320154	6.37949850336965	5.51481063672165	7.80785537174873	8.78450725258679	10.4180888728779	8.0558431043997	6.27081518716188	4.22635334173532	3.63432180829316	13.2028016345068	4.10880346360393	10.1434337890177	3.98589701062153	5.75629754941622	9.62117758632144	4.84346643017635	5.08632338504994	6.75577534344673	9.65353981897468	9.81810006018495	11.5037826902582
Aftph	12.2679893194885	4.88429644423219	4.22095478935325	6.04724836089333	8.12958889888377	5.92100199143034	7.89623816633557	7.3119458916004	4.01163552597445	4.21175979491538	5.10359880269572	4.90205389930814	5.57703955124909	4.88028180699266	7.12816607091648	6.71320258699975	3.76248911229713	8.45270668347065	8.4800842193507	13.2028016345068	1.17394384674398	5.63524099389872	4.42877445624614	3.83753169961081	7.33042101814966	2.90607985810581	5.08632338504994	5.30810919842243	10.7261553544163	4.41814502708323	4.10849381794935
Aga	57.6595498015959	57.5261581209569	50.651457472239	36.6866400560862	44.3062594989165	30.5918436223901	68.4340641082416	62.1515400786034	35.6589824531062	64.5803168553691	41.2540903217904	30.6378368706759	39.0392768587436	41.4823953594376	73.4749425771391	48.7826054655315	37.6248911229713	69.3121948044593	50.274785014722	55.8118432731426	44.0228942528992	72.1310847219037	38.5303377693415	51.8066779447459	40.3173155998232	42.1381579425342	57.6449983638993	45.8427612591028	71.3289331068684	41.726925255786	39.4415406523138
Agap1	99.3707134878568	96.0578300698997	69.880251512626	84.6614770525067	86.5801217731121	105.097785347888	66.4600045666577	59.9579563111233	89.5931934134293	120.737114120907	74.0021826390879	72.9180517522085	94.0660670977346	90.2852134293643	97.6010431248564	61.7614638003977	53.9290106095922	62.5500294576828	81.7722406865961	85.2180832772714	72.1975465747547	55.7888858395974	95.2186508092921	76.7506339922162	78.3438746314745	71.6833031666099	94.9447031875989	80.586748739686	99.7532447960717	69.7085104273132	66.5575998507795
Agap2	1.22679893194885	0	0	0.403149890726222	0.406479444944188	1.48025049785758	1.31603969438926	0.73119458916004	0	0	0.850599800449287	0.612756737413517	0.371802636749939	0.488028180699266	0.548320466993575	0	0.627081518716189	0	0.605720301382193	1.80038204106911	1.17394384674398	0.563524099389872	0.442877445624614	1.2791772332036	0	1.4530399290529	0	0	1.07261553544163	0	0.410849381794935
Agap3	14.7215871833862	6.51239525897625	4.68994976594806	3.22519912580978	5.69071222921864	4.93416832619195	5.26415877755705	10.2367242482406	4.45737280663828	6.08365303709999	2.9770993015725	3.6765404244811	3.71802636749939	5.8563381683912	5.48320466993575	10.7411241391996	6.27081518716188	5.07162401008239	9.0858045207329	11.4024195934377	2.93485961685995	10.1434337890177	3.1001421193723	4.47712031621261	8.70487495905273	2.42173321508817	1.69544112834998	5.7906645800972	10.1898475866955	6.87267004212947	4.93019258153922
Agbl4	0	2.17079841965875	0.468994976594806	0	0	1.48025049785758	0	0	0.445737280663828	0.467973310546153	0	0	0	0	0	0.895093678266633	0	0	0	1.20025469404608	0.586971923371989	0	0	0	0	0	0	0	0	0.981810006018495	0.82169876358987
Agbl5	0	0	0.468994976594806	0	0.406479444944188	0.493416832619195	0.658019847194631	0.73119458916004	0	0.467973310546153	0	0	0	0.488028180699266	0	0	0	0.845270668347065	0.605720301382193	0.600127347023038	0	0.563524099389872	0.442877445624614	0	0.916302627268708	0	0	0	0	0	0.410849381794935
Ager	7.97419305766752	4.3415968393175	3.75195981275845	8.06299781452444	5.69071222921864	107.564869510984	6.58019847194631	5.84955671328032	7.13179649062124	6.08365303709999	6.80479840359429	112.134482946674	44.9881190467427	6.83239452978973	7.67648653791005	3.58037471306653	7.52497822459426	9.29797735181771	7.26864361658632	5.40114612320734	42.8489504061552	4.50819279511898	15.0578331512369	280.779402688191	4.12336182270919	6.78085300224688	279.747786177747	58.8717565643215	8.58092428353305	2.45452501504624	6.57359010871896
Agfg1	23.9225791730026	15.7382885425259	14.538844274439	8.06299781452444	9.34902723371633	13.3222544807183	25.6627740405906	27.7853943880815	7.57753377128507	7.48757296873845	9.35659780494215	6.12756737413517	7.06425009824885	7.32042271048899	12.6113707408522	17.4543267261993	13.7957934117561	12.679060025206	10.9029654248795	24.6052212279446	5.86971923371989	22.5409639755949	9.3004263581169	7.67506339922162	17.8679012317398	9.68693286035269	6.78176451339992	10.1336630151701	19.3070796379494	15.2180550932867	13.9688789810278
Agfg2	10.4277909215652	6.51239525897625	4.22095478935325	3.22519912580978	8.53606834382795	3.94733466095356	7.89623816633557	8.77433506992048	4.01163552597445	3.27581317382307	3.82769910202179	3.6765404244811	3.34622373074945	8.29647907188753	7.12816607091648	3.13282787393322	4.38957063101332	8.45270668347065	9.69152482211509	10.8022922464147	5.2827473103479	6.1987650932886	3.54301956499692	3.19794308300901	2.74890788180612	6.78085300224688	7.62948507757491	5.7906645800972	5.36307767720815	5.39995503310172	7.80613825410377
Agk	19.6287829111816	24.4214822211609	27.6707036190935	21.770094099216	24.3887666966513	18.2564228069102	18.4245557214497	28.5165889772416	23.178338594519	17.7829858007538	18.2878957096597	14.0934049605109	20.0773423844967	12.6887326981809	19.7395368117687	25.9577166697324	19.4395270802018	16.0601426985942	26.0459729594343	13.8029289815299	17.6091577011597	23.1044880749848	22.5867497268553	11.5125950988324	26.1146248771582	18.4051724346701	20.3452935401998	16.4068829769421	21.9886184765534	27.4906801685179	21.7750172351316
Agl	102.437710817729	45.5867668128338	53.9344223084027	54.8283851387662	75.605176759619	62.1705209100185	68.4340641082416	52.6460104195229	60.1745328896167	51.0090908495307	57.4154865303269	69.8542680651409	66.1808693414892	72.7161989241907	59.7669309022997	42.9644965567984	73.9956192085102	65.085841462724	76.9264782755385	76.2161730719259	62.8059958008029	92.4179522999391	64.6601070611937	45.4107917787279	46.2732826770698	60.5433303772043	32.2133814386496	55.9764242742729	71.3289331068684	42.2178302587953	67.7901479961643
Agmat	0.613399465974425	0	0.937989953189611	0	0	0.493416832619195	0	0	0	0	0	0	0	0	1.09664093398715	1.79018735653327	0	0	0	0	0	0	0.442877445624614	0	0	0	0	1.4476661450243	0.536307767720815	0.490905003009248	0
Agmo	0	0.542699604914688	0	0.403149890726222	0.406479444944188	0	0	0	0.445737280663828	0.467973310546153	0.425299900224643	1.83827021224055	0.371802636749939	0.488028180699266	0	0.447546839133317	0	0.845270668347065	0	0.600127347023038	0	1.12704819877974	0.442877445624614	0.639588616601802	0	0	0	0.482555381674766	1.07261553544163	0	0
Ago1	11.6545898535141	8.14049407372031	7.50391962551689	2.41889934435733	4.87775333933026	2.46708416309597	9.87029770791947	5.11836212412028	3.12016096464679	6.55162634764614	1.70119960089857	0.612756737413517	2.60261845724958	2.44014090349633	7.67648653791005	5.81810890873312	1.25416303743238	6.76216534677652	2.42288120552877	11.4024195934377	3.52183154023194	6.1987650932886	2.21438722812307	2.55835446640721	4.12336182270919	2.42173321508817	1.69544112834998	3.37788767172336	5.36307767720815	2.94543001805549	2.46509629076961
Ago2	1.22679893194885	1.08539920982938	1.40698492978442	0.806299781452444	0	0.986833665238389	2.63207938877852	0	0.891474561327655	1.87189324218461	0.425299900224643	1.22551347482703	0.743605273499879	0.488028180699266	1.09664093398715	0.447546839133317	1.25416303743238	0.845270668347065	0.605720301382193	0.600127347023038	0.586971923371989	0.563524099389872	0.885754891249229	0	2.29075656817177	1.4530399290529	0	0.965110763349533	1.07261553544163	0.981810006018495	0
Ago3	0.613399465974425	0.542699604914688	0	0.403149890726222	0.812958889888377	0.986833665238389	1.31603969438926	1.46238917832008	0	0	0.850599800449287	0.612756737413517	0.743605273499879	0.488028180699266	1.09664093398715	0.447546839133317	0	0.845270668347065	0.605720301382193	1.80038204106911	0	0	0	0.639588616601802	0.916302627268708	0.484346643017635	0.84772056417499	1.4476661450243	1.60892330316245	1.47271500902774	1.23254814538481
Ago4	1.22679893194885	1.62809881474406	0.468994976594806	1.20944967217867	1.21943833483257	0.986833665238389	0.658019847194631	0	0.891474561327655	0	0	0.612756737413517	0.743605273499879	0.488028180699266	0	0	0	0	0	0	0.586971923371989	0	0	0	0.916302627268708	0	1.69544112834998	0	0	0	0
Agpat1	22.6957802410537	24.9641818260756	16.883819157413	10.4818971588818	16.2591777977675	7.89466932190712	17.1085160270604	21.9358376748012	12.4806438585872	12.1673060742	13.6095968071886	13.4806482230974	10.7822764657482	11.7126763367824	13.7080116748394	14.7690456913994	8.77914126202664	16.9054133669413	16.3544481373192	39.0082775564975	9.97852269732382	20.2868675780354	12.4005684774892	11.5125950988324	9.62117758632144	13.5617060044938	8.4772056417499	12.5464399235439	21.9886184765534	16.6907701023144	16.8448246535923
Agpat2	1.22679893194885	1.08539920982938	0.937989953189611	0.403149890726222	0.812958889888377	0.986833665238389	0	0.73119458916004	0.445737280663828	0.467973310546153	0.425299900224643	0.612756737413517	1.11540791024982	0.488028180699266	1.64496140098073	0.447546839133317	0	0	1.21144060276439	0	1.76091577011597	2.25409639755949	0.442877445624614	0	0.458151313634354	0	0.84772056417499	0	1.07261553544163	0	0.410849381794935
Agpat3	146.602472367888	35.2754743194547	37.0506031509897	153.196958475964	95.5226695618843	148.518466618378	123.707731272591	32.9037565122018	166.705742968272	148.34753944313	82.9334805438055	153.189184353379	159.503331165724	105.902115211741	152.981410291208	41.1743092002651	172.447417646952	148.767637629083	85.4065624948892	165.635147778359	146.742980842997	127.356446462111	96.1044057005413	129.836489170166	39.4010129725544	85.2450091711037	99.1833060084738	89.7553009915065	172.154793438382	33.3815402046288	110.929333084633
Agpat4	20.242182377156	33.1046758997959	25.3257287361195	16.9322954105013	20.3239722472094	12.8288376480991	39.4811908316779	29.9789781555616	14.2635929812425	19.6548790429384	13.1842969069639	13.4806482230974	14.1285001964977	16.5929581437751	18.6428958777816	22.8248887957991	15.0499564491885	24.5128493820649	15.1430075345548	33.0070040862671	12.3264103908118	24.7950603731544	12.8434459231138	15.989715415045	23.3657169953521	12.1086660754409	14.4112495909748	19.3022152669907	25.2064650828783	25.5270601564809	16.4339752717974
Agpat5	24.535978638977	15.1955889376113	19.6977890169818	18.14174508268	20.3239722472094	13.3222544807183	21.0566351102282	21.9358376748012	23.178338594519	21.0587989745769	22.5408947119061	23.8975127591272	18.218329200747	14.1528172402787	14.8046526088265	12.5313114957329	8.15205974331045	15.2148720302472	11.5086857262617	14.4030563285529	12.9133823141838	20.8503916774253	9.3004263581169	12.1521837154342	11.4537828408589	7.74954628828215	12.7158084626248	10.1336630151701	23.0612340119951	8.34538505115721	18.899071562567
Agps	1.22679893194885	2.17079841965875	0.937989953189611	1.61259956290489	1.62591777977675	1.48025049785758	3.94811908316779	2.19358376748012	1.33721184199148	1.87189324218461	0.425299900224643	0.612756737413517	1.48721054699976	1.4640845420978	0.548320466993575	1.79018735653327	0.627081518716189	2.53581200504119	1.21144060276439	2.40050938809215	0.586971923371989	2.25409639755949	1.32863233687384	1.2791772332036	1.83260525453742	0	0.84772056417499	0.965110763349533	2.14523107088326	1.96362001203699	1.23254814538481
Agr2	14.7215871833862	10.3112924933791	7.50391962551689	14.513396066144	18.2915750224885	9.86833665238389	20.3986152630336	4.38716753496024	8.0232710519489	18.2509591113	10.6324975056161	18.995458859819	11.8976843759981	18.5450708665721	19.1912163447751	6.26565574786643	16.3041194866209	21.1317667086766	13.9315669317904	16.203438369622	7.63063500383586	20.2868675780354	10.6290586949907	10.8730064822306	6.41411839088096	9.20258621733506	11.8680878984499	21.7149921753645	19.8433874056702	10.7999100662034	4.10849381794935
Agrn	49.071957277954	39.6170711587722	27.2017086424987	12.9007965032391	16.2591777977675	12.3354208154799	33.5590122069262	22.6670322639612	10.6976947359319	10.7633861425615	12.3336971065147	11.6423780108568	10.0386711922484	15.1288736016773	18.6428958777816	19.6920609218659	13.16871189304	24.5128493820649	19.9887699456124	51.0108244969583	15.8482419310437	41.1372592554607	15.5007105968615	10.8730064822306	20.1586577999116	12.1086660754409	9.32492620592489	10.6162183968449	34.860004901853	21.1089151293977	19.7207703261569
Agrp	0	1.08539920982938	0	0	0.812958889888377	0	0	0.73119458916004	0	0.467973310546153	0.425299900224643	1.83827021224055	0.371802636749939	0.488028180699266	0.548320466993575	2.6852810347999	0	0.845270668347065	0	0	0	1.12704819877974	0	0	0.916302627268708	1.4530399290529	0	0.482555381674766	0.536307767720815	0.490905003009248	0.82169876358987
Agt	0.613399465974425	1.62809881474406	0.937989953189611	2.01574945363111	1.62591777977675	0.493416832619195	0.658019847194631	1.46238917832008	0.891474561327655	0.467973310546153	0.850599800449287	1.22551347482703	0.371802636749939	3.41619726489486	0.548320466993575	0.447546839133317	0.627081518716189	0	0	0	1.17394384674398	0.563524099389872	0.442877445624614	0.639588616601802	0.916302627268708	1.93738657207054	0.84772056417499	0.482555381674766	2.14523107088326	0.981810006018495	0
Agtpbp1	35.5771690265166	14.6528893326966	14.0698492978442	24.9952932250258	23.5758078067629	25.1642584635789	32.9009923597316	21.9358376748012	20.0581776298722	25.7385320800384	22.9661946121307	19.6082155972325	25.2825792989959	20.9852117700684	20.8361777457559	10.7411241391996	22.5749346737828	25.3581200504119	27.2574135621987	37.8080228624514	25.8267646283675	21.977439876205	25.244014400603	30.7002535968865	13.2863880953963	18.4051724346701	24.5838963610747	21.7149921753645	32.7147738309697	9.32719505717571	27.5269085802607
Agtr1a	6.74739412571867	9.22589328354969	5.15894474254286	3.628349016536	3.25183555955351	3.94733466095356	7.23821831914094	4.38716753496024	1.33721184199148	3.74378648436922	3.40239920179715	3.6765404244811	2.97442109399951	4.3922536262934	4.93488420294218	3.13282787393322	2.50832607486475	5.91689467842945	2.42288120552877	6.60140081725342	4.69577538697591	5.63524099389872	2.21438722812307	5.75629754941622	5.9559670772466	1.93738657207054	4.23860282087495	2.8953322900486	5.89938544492897	2.45452501504624	1.64339752717974
Agtr1b	0	0	0	0	0	0.493416832619195	0	0	0	0	0	0	0	0.488028180699266	0.548320466993575	0.447546839133317	0.627081518716189	0	0.605720301382193	0	0	0	0	0	0	0.484346643017635	0	0	0	0	0
Agtrap	9.8143914555908	14.6528893326966	9.37989953189611	7.65984792379822	5.69071222921864	9.86833665238389	12.502377096698	10.9679188374006	6.24032192929359	14.0391993163846	7.23009830381894	6.74032411154869	10.4104738289983	6.34436634909046	9.86976840588436	13.4264051739995	6.89789670587807	12.679060025206	6.66292331520413	11.4024195934377	8.21760692720785	12.3975301865772	11.0719361406154	5.75629754941622	10.5374802135901	9.20258621733506	6.78176451339992	7.72088610679626	12.8713864252996	11.7817200722219	9.03868639948858
Ahctf1	22.6957802410537	10.8539920982938	14.0698492978442	7.65984792379822	5.69071222921864	8.88150298714551	19.7405954158389	14.6238917832008	3.56589824531062	5.14770641600768	7.23009830381894	5.51481063672165	5.57703955124909	4.3922536262934	8.7731274718972	11.1886709783329	9.40622278074283	13.524330693553	5.45148271243974	20.4043297987833	8.21760692720785	17.469247081086	6.64316168436922	6.39588616601802	13.2863880953963	4.35911978715871	6.78176451339992	6.27321996177196	12.3350786575788	17.1816751053237	8.21698763589871
Ahcy	17.7885845132583	37.4462727391134	36.1126131978	16.1259956290489	11.3814244584373	14.8025049785758	23.6887144990067	43.8716753496024	14.7093302619063	21.9947455956692	14.8854965078625	14.7061616979244	16.3593160169973	18.0570426858729	12.6113707408522	42.0694028785318	11.9145488556076	17.7506840352884	19.3830496442302	28.2059853100828	12.9133823141838	20.8503916774253	12.4005684774892	15.989715415045	33.9031972089422	15.0147459335467	11.0203673342749	13.0289953052187	19.3070796379494	44.1814502708323	22.5967159987214
Ahcyl1	40.484364754312	33.6473755047106	38.9265830573689	13.7070962846916	14.2267805730466	16.7761723090526	31.5849526653423	35.828534868842	21.8411267525276	12.6352793847461	15.7360963083118	15.3189184353379	19.3337371109968	20.4971835893692	14.256332141833	39.8316686828652	15.6770379679047	15.2148720302472	14.5372872331726	42.6090416386357	17.0221857777877	37.7561146591215	19.486607607483	12.1521837154342	24.2820196226208	19.3738657207054	14.4112495909748	16.8894383586168	43.440929185386	22.0907251354161	17.2556740353873
Ahcyl2	2.4535978638977	2.71349802457344	3.28296483616364	1.20944967217867	0.812958889888377	1.97366733047678	2.63207938877852	1.46238917832008	0.891474561327655	0.467973310546153	2.55179940134786	1.83827021224055	0.743605273499879	0.976056361398533	0	2.6852810347999	1.25416303743238	0.845270668347065	0	1.20025469404608	0.586971923371989	2.25409639755949	1.77150978249846	1.91876584980541	4.58151313634354	0.968693286035269	2.54316169252497	2.41277690837383	3.21784660632489	0.981810006018495	1.23254814538481
Ahdc1	9.8143914555908	5.96969565406156	6.56592967232728	4.83779868871467	4.06479444944188	3.94733466095356	7.89623816633557	8.04314048076044	3.12016096464679	5.14770641600768	4.25299900224643	6.12756737413517	2.97442109399951	1.95211272279707	3.83824326895503	6.26565574786643	3.13540759358094	4.22635334173532	3.02860150691097	12.0025469404608	2.34788769348796	7.32581329206834	4.87165190187076	5.11670893281441	6.41411839088096	6.78085300224688	2.54316169252497	3.86044305339813	6.9720009803706	5.89086003611097	6.57359010871896
Ahi1	9.20099198961637	5.96969565406156	5.15894474254286	1.20944967217867	4.87775333933026	3.94733466095356	5.92217862475168	2.92477835664016	2.22868640331914	2.80783986327692	0.850599800449287	1.22551347482703	2.60261845724958	3.41619726489486	2.74160233496788	4.47546839133317	3.76248911229713	2.53581200504119	5.45148271243974	7.20152816427646	0	2.81762049694936	3.54301956499692	2.55835446640721	5.9559670772466	1.4530399290529	1.69544112834998	5.30810919842243	7.50830874809142	2.94543001805549	8.62783701769364
Ahnak	278.483357552389	208.939347892155	151.485377440122	110.866219949711	153.242750743959	156.413135940285	273.736256432967	224.476738872132	123.46922674388	145.539699579854	142.90076647548	126.840644644598	147.605646789726	161.537327811457	204.523534188604	140.977254326995	152.380809048034	167.363592332719	168.995964085632	301.263928205565	129.133823141838	268.237471309579	144.378047273624	144.547027352007	146.150269049359	122.055354040444	112.746835035274	120.156290037017	229.003416816788	125.671680770367	158.17701199105
Ahr	7.3607935916931	7.59779446880563	8.91090455530131	2.82204923508356	5.28423278427445	4.44075149357275	5.26415877755705	8.04314048076044	2.22868640331914	1.87189324218461	3.82769910202179	1.83827021224055	3.34622373074945	2.9281690841956	8.22480700490363	4.92301523046648	3.76248911229713	5.91689467842945	4.84576241105755	12.0025469404608	0.586971923371989	5.63524099389872	2.21438722812307	3.19794308300901	6.87226970451531	2.90607985810581	5.93404394922493	3.37788767172336	6.43569321264978	6.38176503912022	4.10849381794935
Ahrr	0.613399465974425	0	0.468994976594806	0	0.406479444944188	0.493416832619195	0.658019847194631	0	0.445737280663828	0.467973310546153	0.425299900224643	0	1.11540791024982	0.976056361398533	1.09664093398715	0	0	0	0	1.20025469404608	0.586971923371989	1.12704819877974	0.442877445624614	0.639588616601802	1.37445394090306	0	0.84772056417499	0	0	0	0.410849381794935
Ahsa1	98.143914555908	87.3746363912647	92.8610053657715	79.0173785823395	121.943833483256	86.3479457083591	101.993076315168	84.8185723425647	106.531210078655	97.3384485935998	99.9454765527912	94.9772942990951	98.155896101984	108.342256115237	118.437220870612	81.4535247222636	104.722613625603	94.6703148548713	127.806983591643	103.221903687963	73.9584623448707	101.434337890177	121.791297546769	88.2632290910486	87.5069009041616	96.8693286035269	62.7313217489493	137.045728395634	102.971091402397	82.9629455085629	122.843965156686
Ahsa2	11.0411903875396	9.76859288846438	7.9729146021117	5.64409847016711	12.1943833483256	7.40125248928792	13.1603969438926	9.50552965908052	4.01163552597445	12.1673060742	7.65539820404358	8.57859432378924	9.66686855549842	10.7366199753839	5.48320466993575	4.92301523046648	7.52497822459426	6.76216534677652	15.748727835937	8.40178285832254	7.04366308046387	11.8340060871873	8.85754891249229	3.19794308300901	5.9559670772466	8.71823957431742	5.93404394922493	13.5115506868935	7.50830874809142	4.41814502708323	5.75189134512909
Ahsg	0	0	0.937989953189611	0	0.406479444944188	0	0.658019847194631	0	0.445737280663828	0	0.425299900224643	0	0	0	0	0	0	0	0	0.600127347023038	0	0.563524099389872	0	0	0	54.2468240179751	0.84772056417499	0	0	0	0
Ahsp	34.9637695605422	108.539920982938	70.8182414658157	341.064807554384	75.1986973146748	332.562945185337	71.0661434970202	45.3340645279225	115.891692972595	38.3738114647845	142.475466575256	392.164311944651	198.542608024468	63.9316916716039	41.1240350245182	103.383319839796	196.276515358167	60.8594881209887	63.6006316451303	77.4164277659719	305.812372076806	81.1474703121416	144.378047273624	358.169625297009	65.0574865360783	285.280172737387	227.189111198897	128.842286907163	17.6981563347869	106.035480649997	145.029831773612
Aida	14.7215871833862	11.9393913081231	8.4419095787065	4.43464879798844	7.31663000899539	7.40125248928792	9.21227786072484	10.9679188374006	5.79458464862976	13.5712260058384	8.08069810426822	7.3530808489622	11.5258817392481	9.27253543328606	7.67648653791005	12.9788583348662	6.27081518716188	13.524330693553	11.5086857262617	18.6039477577142	7.63063500383586	14.0881024847468	9.74330380374152	3.83753169961081	10.9956315272245	12.1086660754409	8.4772056417499	9.65110763349533	24.6701573151575	10.7999100662034	11.5037826902582
Aif1	22.6957802410537	17.36638735727	17.8218091106026	22.1732439899422	30.4859583708141	20.230090137387	27.6368335821745	18.279864729001	33.8760333304509	37.4378648436922	24.2420943128047	23.8975127591272	17.4747239272471	30.7457753840538	34.5441894205952	18.7969672435993	28.8457498609447	32.1202853971885	24.2288120552877	28.8061126571058	22.8919050115076	32.6843977646126	25.244014400603	26.8627218972757	21.991263054449	29.5451452240757	34.7565431311746	38.1218751523065	25.7427728505991	15.7089600962959	23.8292641441062
Aif1l	22.0823807750793	63.4958537750185	73.1632163487897	9.67559737742933	14.2267805730466	8.38808615452631	22.3726748046175	55.5707887761631	11.1434320165957	22.4627189062153	8.50599800449287	7.96583758637572	5.57703955124909	8.29647907188753	21.3844982127494	64.8942916743309	9.40622278074283	16.9054133669413	9.69152482211509	19.8042024517603	6.45669115709188	18.5962952798658	7.97179402124306	7.67506339922162	47.6477366179728	6.78085300224688	6.78176451339992	9.16855225182056	23.5975417797159	49.581405303934	8.62783701769364
Aifm1	100.597512419806	103.112924933791	121.938693914649	112.881969403342	152.836271299015	111.018787339319	124.365751119785	144.776528653688	134.166921479812	113.249541152169	147.579065377951	131.742698543906	132.733541319728	139.088031499291	104.180888728779	115.019537657262	141.093341711142	100.587209533301	144.767152030344	105.022285729032	127.959879295094	134.11873565479	143.04941493675	127.91772332036	95.75362454958	128.351860399673	113.594555599449	149.592168319178	109.943092382767	97.6900955988403	137.634542901303
Aifm2	17.7885845132583	7.59779446880563	4.68994976594806	13.3039463939653	6.9101505640512	9.3749198197647	9.87029770791947	13.8926971940408	14.2635929812425	14.9751459374769	8.93129790471751	7.96583758637572	10.0386711922484	9.27253543328606	13.1596912078458	9.39848362179965	12.5416303743238	10.9885186885118	6.66292331520413	7.8016555112995	14.6742980842997	10.1434337890177	6.64316168436922	8.95424063242523	7.33042101814966	8.23389293129979	17.8021318476748	10.6162183968449	24.1338495474367	6.87267004212947	6.16274072692403
Aifm3	0.613399465974425	0.542699604914688	0.468994976594806	0	0.812958889888377	0	0	0	0	0.467973310546153	0.425299900224643	0	0	0	0	0	0	0	0	0	0.586971923371989	0	0	0.639588616601802	0	0	0	0	0	0.981810006018495	0
Aig1	12.2679893194885	13.5674901228672	14.538844274439	6.85354814234578	6.50367111910701	1.48025049785758	13.8184167910873	9.50552965908052	4.01163552597445	5.61567972655383	4.25299900224643	6.74032411154869	1.8590131837497	5.8563381683912	12.6113707408522	11.6362178174662	4.38957063101332	5.91689467842945	8.4800842193507	14.4030563285529	3.52183154023194	15.7786747829164	9.3004263581169	8.31465201582342	12.3700854681276	5.32781307319398	16.1066907193248	8.20344148847103	21.9886184765534	16.1998650993052	7.80613825410377
Aimp1	109.185104943448	135.132201623757	133.194573352925	74.5827297843511	93.4902723371633	87.8281962062166	102.651096162362	137.464582762088	84.2443460454634	121.673060742	72.726282938414	76.5945921766896	82.9119879952365	91.7492979714621	110.212413865709	132.026317544328	99.0788799571578	113.266269558507	89.0408843031824	123.026106139723	92.1545919694023	119.467109070653	89.4612440161721	78.0298112254198	120.493795485835	76.0424229537686	92.4015414950739	102.784296296725	116.378785595417	118.799010728238	94.0845084310402
Aimp2	66.8605417912123	66.2093517995919	67.535276629652	64.5039825161955	78.0440534292842	59.7034367469226	79.6204015105504	81.1625993967645	76.2210749935145	74.4077563768383	84.634680144704	60.6629170039382	73.245119439738	85.4049316223716	65.2501355722355	76.9780563309305	65.8435594651998	59.1689467842945	67.8406737548056	59.4126073552808	49.8926134866191	85.6556631072606	88.1326116792983	65.8776275099856	63.6830325951752	67.3241833794512	68.6653656981742	83.4820810297346	78.300934087239	80.5084204935166	81.3481775953972
Aip	56.4327508696471	55.8980593062128	60.5003519807299	54.0220853573138	45.1192183888049	48.8482664293003	78.3043618161611	65.8075130244036	55.2714228023146	70.1959965819229	56.9901866301022	45.9567553060138	48.706145414242	53.19507169622	80.054788181062	68.0271195482641	67.7248040213484	81.9912548296653	62.3891910423659	66.0140081725342	48.7186696398751	77.7663257158024	61.1170874961968	66.5172161265874	54.5200063224881	60.0589837341867	65.2744834414742	57.4240904192972	64.3569321264979	51.0541203129618	50.945323342572
Ajap1	0.613399465974425	0.542699604914688	0	0	0	0.493416832619195	0	0	0.445737280663828	0	0	0	0	0	0	0.447546839133317	0	0.845270668347065	0	0.600127347023038	0	0.563524099389872	0	0	0	0	0	0.482555381674766	0	0.490905003009248	0.410849381794935
Ajuba	9.8143914555908	17.36638735727	18.2908040871974	6.04724836089333	6.9101505640512	5.92100199143034	15.7924763326711	14.6238917832008	5.79458464862976	8.89149290037691	5.10359880269572	8.57859432378924	6.69244746149891	7.32042271048899	12.0630502738587	16.5592330479327	8.77914126202664	11.8337893568589	3.02860150691097	21.0044571458063	4.69577538697591	8.45286149084809	9.3004263581169	10.2334178656288	18.3260525453742	8.23389293129979	10.1726467700999	6.75577534344673	15.0166174961828	28.9633951775456	6.57359010871896
Ak1	176.04564673466	183.975166066079	178.687086082621	181.4174508268	230.473845283355	210.195570695777	202.012093088752	217.164792980532	221.531428489922	195.612843808292	242.846243028271	221.817938943693	217.504542498714	217.172540411174	167.786062900034	212.584748588325	271.52629760411	213.853479091807	220.482189703118	199.842406558672	208.962004720428	206.813344476083	262.626325255396	220.658072727622	167.683380790174	198.58212363723	176.325877348398	217.63247713532	191.998180844052	179.180326098375	214.874226678751
Ak2	101.824311351755	67.8374506143359	121.469698938055	98.7717232279244	114.220724029317	100.163617021697	100.677036620779	93.5929074124851	110.542845604629	112.313594531077	124.612870765821	102.330375148057	98.8995013754839	112.246481560831	109.115772931721	78.3206968483304	129.805874374251	131.862224262142	120.538339975056	96.6205028707092	81.0021254253345	125.665874163942	106.290586949907	104.892533122695	89.7976574723334	91.0571688873153	84.772056417499	100.371519388351	101.362168099234	91.3083305597201	116.270375047967
Ak3	27.6029759688491	38.5316719489428	21.1047739467663	34.6708906024551	29.2665200359816	38.4865129442972	23.0306946518121	25.5918106206014	37.8876688564253	28.5463719433153	33.5986921177468	21.4464858094731	29.0006056664953	34.1619726489486	33.4475484866081	19.2445140827326	30.0999128983771	23.6675787137178	24.8345323566699	33.6071314332901	19.3700734712756	25.9221085719341	23.4725046181046	25.5835446640721	25.6564735635238	27.1234120089875	31.3656608744746	28.953322900486	47.1950835594318	36.8178752256936	28.7594567256455
Ak4	0	0	0	0.403149890726222	0.406479444944188	0.493416832619195	0.658019847194631	0.73119458916004	0.891474561327655	0.467973310546153	0.425299900224643	0	0.371802636749939	1.4640845420978	0	0	0	0	0	0	0.586971923371989	0	0	0.639588616601802	0	0	0	0.482555381674766	0.536307767720815	0	1.23254814538481
Ak6	39.2575658223632	30.9338774801372	31.422663431852	25.8015930064782	38.2090678247537	35.0325951159628	30.268912970953	28.5165889772416	32.9845587691232	41.6496246386076	32.7480923172975	36.1526475073975	35.6930531279942	36.602113552445	36.189150821576	29.0905445436656	30.0999128983771	39.727721412312	29.6802947677275	28.2059853100828	28.7616242452275	27.0491567707139	33.6586858674707	40.9336714625153	33.9031972089422	40.6851180134813	34.7565431311746	36.1916536256075	39.6867748113403	31.4179201925919	27.5269085802607
Akap1	0.613399465974425	1.62809881474406	1.87597990637922	0.806299781452444	0.812958889888377	1.48025049785758	4.60613893036242	1.46238917832008	0.891474561327655	0.467973310546153	0.425299900224643	0	0.743605273499879	0.976056361398533	2.1932818679743	0.447546839133317	0.627081518716189	0	0	2.40050938809215	1.17394384674398	2.25409639755949	0	1.2791772332036	0.916302627268708	0.484346643017635	0.84772056417499	0.965110763349533	2.14523107088326	1.47271500902774	1.64339752717974
Akap10	0	4.88429644423219	2.81396985956883	2.01574945363111	2.43887666966513	0.493416832619195	3.29009923597316	5.11836212412028	3.12016096464679	1.40391993163846	2.12649950112322	0.612756737413517	1.48721054699976	1.95211272279707	1.64496140098073	2.23773419566658	1.88124455614857	2.53581200504119	1.21144060276439	7.20152816427646	0.586971923371989	2.25409639755949	0.885754891249229	3.19794308300901	3.66521050907483	2.42173321508817	2.54316169252497	2.41277690837383	3.75415437404571	1.96362001203699	3.69764443615442
Akap11	20.8555818431304	17.36638735727	21.5737689233611	7.65984792379822	17.0721366876559	12.3354208154799	24.3467343462014	24.1294214422813	10.6976947359319	15.9110925585692	8.08069810426822	9.80410779861627	10.7822764657482	10.2485917946846	18.094575410788	19.2445140827326	13.16871189304	18.5959547036354	16.3544481373192	34.2072587803132	11.7394384674398	22.5409639755949	10.6290586949907	13.4313609486378	19.7005064862772	9.68693286035269	15.2589701551498	13.5115506868935	29.4969272246448	20.6180101263884	9.86038516307845
Akap12	141.081877174118	123.735509920549	92.8610053657715	19.3511947548587	27.2341228112606	37.0062624464396	164.504961798658	86.2809615208847	51.2597872763402	105.761968183431	35.2998917186454	31.8633503455029	35.3212504912442	43.922536262934	135.983475814407	104.278413518063	38.2519726416875	118.337893568589	39.9775398912248	224.447627786616	31.6964838620874	163.985512922453	45.6163768993353	42.2128486957189	95.2954732359456	29.5451452240757	47.4723515937994	48.7380935491514	142.657866213737	93.7628555747663	39.0306912705188
Akap13	80.9687295086241	63.4958537750185	53.4654273318079	23.3826936621209	51.6228895079119	40.460180274774	69.0920839554363	68.7322913810438	37.4419315757615	41.1816513280615	38.2769910202179	21.4464858094731	37.5520663117439	39.0422544559413	60.8635718362869	55.9433548916646	31.9811574545256	45.6446160907415	48.4576241105755	102.62177634094	33.4573996322034	72.6946088212935	31.001421193723	39.0149056127099	48.5640392452415	29.5451452240757	36.4519842595246	37.6393197706318	80.4461651581223	62.8358403851837	48.4802270518024
Akap14	1.22679893194885	0	0	0	0.406479444944188	0.493416832619195	0	2.19358376748012	0.445737280663828	0	0.850599800449287	1.22551347482703	0.743605273499879	0	1.64496140098073	0.895093678266633	0	0	0	0.600127347023038	0.586971923371989	0	0	0.639588616601802	0.458151313634354	0	0.84772056417499	0	0.536307767720815	0	0
Akap17a	18.4019839792327	5.42699604914688	4.68994976594806	7.256698033072	16.6656572427117	7.89466932190712	4.60613893036242	5.84955671328032	7.13179649062124	5.61567972655383	11.4830973060654	11.0296212734433	9.66686855549842	15.6169017823765	8.7731274718972	5.3705620695998	5.6437336684457	7.60743601512358	9.0858045207329	4.20089142916127	6.45669115709188	5.63524099389872	7.52891657561845	3.83753169961081	5.9559670772466	7.26519964526452	6.78176451339992	13.5115506868935	9.11723205125386	4.41814502708323	10.6820839266683
Akap2	101.21091188578	75.9779446880563	96.1439702019352	42.7338884169795	56.5006428472422	61.6771040773993	85.542580135302	104.560826249886	60.1745328896167	50.0731442284384	56.5648867298776	56.9863765794571	67.296277251739	58.563381683912	78.4098267800813	84.1388057570635	63.9623149090512	71.8480068095005	77.5321985769207	132.628143692091	55.762332720339	101.997861989567	61.5599649418214	79.3089884586234	65.973789163347	46.4972777296929	55.9495572355493	84.4471917930841	77.2283185517974	64.3085553942115	69.4335455233441
Akap3	2.4535978638977	20.6225849867581	15.4768342276286	1.61259956290489	0.812958889888377	1.48025049785758	1.97405954158389	16.0862809615209	0.445737280663828	2.33986655273076	2.12649950112322	0	2.60261845724958	0.976056361398533	2.74160233496788	17.4543267261993	1.88124455614857	1.69054133669413	1.81716090414658	4.80101877618431	2.34788769348796	3.94466869572911	2.65726467374769	1.91876584980541	15.577144663568	0.484346643017635	0.84772056417499	1.4476661450243	1.60892330316245	11.7817200722219	0.410849381794935
Akap4	1.22679893194885	0	0	0	0	0.986833665238389	0.658019847194631	0	0.445737280663828	0	0.425299900224643	2.45102694965407	0.371802636749939	0	0	0	0.627081518716189	0	0	1.80038204106911	0	0.563524099389872	0.442877445624614	1.2791772332036	0	0	0	0	0	0	0
Akap5	0.613399465974425	0	0.937989953189611	0.403149890726222	0	4.44075149357275	0	0.73119458916004	0.445737280663828	0.467973310546153	0	1.83827021224055	1.8590131837497	0	0.548320466993575	0.895093678266633	0	1.69054133669413	0	1.20025469404608	0.586971923371989	0	0	8.31465201582342	2.29075656817177	0.484346643017635	11.8680878984499	3.86044305339813	0	1.47271500902774	0
Akap6	25.1493781049514	8.683193678635	12.1938693914649	16.1259956290489	17.8850955775443	20.7235069700062	25.6627740405906	9.50552965908052	14.2635929812425	20.5908256640307	15.7360963083118	7.3530808489622	17.1029212904972	17.5690145051736	24.6744210147109	10.2935773000663	15.6770379679047	14.3696013619001	24.8345323566699	28.2059853100828	22.8919050115076	24.7950603731544	11.0719361406154	12.1521837154342	10.0793288999558	18.8895190776877	18.6498524118498	28.953322900486	24.6701573151575	7.36357504513871	32.8679505435948
Akap7	1.84019839792327	0.542699604914688	0.468994976594806	0	2.03239722472094	1.48025049785758	0.658019847194631	0	1.33721184199148	1.40391993163846	0	0.612756737413517	1.11540791024982	0.976056361398533	3.28992280196145	0.447546839133317	0	0.845270668347065	0.605720301382193	1.80038204106911	0.586971923371989	0.563524099389872	1.77150978249846	1.91876584980541	0.916302627268708	1.93738657207054	3.39088225669996	0.965110763349533	2.14523107088326	0.981810006018495	0.410849381794935
Akap8	25.1493781049514	24.9641818260756	32.3606533850416	8.46614770525066	14.2267805730466	13.3222544807183	20.3986152630336	21.9358376748012	11.1434320165957	23.3986655273076	11.90839720629	8.57859432378924	14.5003028332476	15.6169017823765	25.771061948698	33.5660129349987	15.0499564491885	20.2864960403296	15.1430075345548	29.4062400041289	7.63063500383586	25.3585844725443	12.8434459231138	12.1521837154342	24.7401709362551	11.1399727894056	16.1066907193248	13.0289953052187	20.379695173391	23.5634401444439	15.2014271264126
Akap8l	12.8813887854629	18.9944861720141	20.1667839935766	14.1102461754178	10.5684655685489	6.90783565666873	13.8184167910873	21.2046430856412	14.2635929812425	19.1869057323923	9.35659780494215	9.19135106120276	19.3337371109968	13.1767608788802	16.9979344768008	18.7969672435993	10.6603858181752	9.29797735181771	9.0858045207329	19.2040751047372	7.63063500383586	18.0327711804759	11.0719361406154	9.59382924902703	16.0352959772024	11.1399727894056	6.78176451339992	14.476661450243	12.8713864252996	18.6543901143514	13.1471802174379
Akap9	82.1955284405729	52.09916207181	51.5894474254286	40.7181389633484	65.0367111910701	74.5059417254984	69.7501038026309	65.8075130244036	52.1512618376678	70.1959965819229	47.2082889249354	58.2118900542841	66.1808693414892	60.0274662260098	89.3762361199528	38.4890281654652	52.0477660534437	74.3838188145417	54.5148271243974	108.62304981117	48.1316977165031	81.1474703121416	55.8025581487014	47.9691462451351	61.3922760270034	51.8250908028869	59.3404394922493	54.0462027475738	90.6360127448178	59.8904103671282	57.9297628330859
Akip1	18.4019839792327	16.2809881474406	25.7947237127143	14.1102461754178	17.8850955775443	12.3354208154799	23.6887144990067	23.3982268531213	15.1550675425701	21.0587989745769	19.9890953105582	11.0296212734433	11.8976843759981	12.6887326981809	21.932818679743	21.9297951175325	6.89789670587807	17.7506840352884	21.805930849759	16.8035657166451	11.1524665440678	16.3421988823063	24.3582595093538	12.1521837154342	24.7401709362551	13.0773593614761	13.5635290267998	13.9941060685682	19.8433874056702	22.5816301384254	16.8448246535923
Akirin1	13.4947882514373	21.1652845916728	15.4768342276286	10.0787472681556	9.34902723371633	6.41441882404953	12.502377096698	14.6238917832008	8.0232710519489	5.61567972655383	7.65539820404358	3.6765404244811	10.7822764657482	8.29647907188753	13.1596912078458	16.5592330479327	10.6603858181752	5.91689467842945	7.87436391796851	19.2040751047372	7.04366308046387	10.7069578884076	8.41467146686767	3.83753169961081	11.9119341544932	6.29650635922925	9.32492620592489	13.5115506868935	6.43569321264978	13.7453400842589	10.6820839266683
Akirin2	15.948386115335	14.1101897277819	14.0698492978442	7.256698033072	10.1619861236047	12.3354208154799	17.1085160270604	27.7853943880815	6.68605920995741	6.55162634764614	10.2071976053914	9.19135106120276	2.60261845724958	4.88028180699266	12.0630502738587	13.4264051739995	6.27081518716188	14.3696013619001	6.66292331520413	26.4056032690137	7.04366308046387	12.3975301865772	7.97179402124306	9.59382924902703	8.70487495905273	5.81215971621161	5.93404394922493	10.6162183968449	15.0166174961828	13.2544350812497	11.0929333084632
Akna	1.22679893194885	1.62809881474406	1.40698492978442	0.806299781452444	0.406479444944188	1.48025049785758	1.97405954158389	0	0.891474561327655	0	3.40239920179715	0	1.11540791024982	0	0.548320466993575	0.895093678266633	1.25416303743238	0.845270668347065	0.605720301382193	1.20025469404608	0	1.69057229816962	0	0.639588616601802	0	0.968693286035269	0	0	2.14523107088326	0.981810006018495	0.82169876358987
Akr1a1	375.400473176348	449.897972474276	410.83959949705	230.198587604673	248.358940860899	234.866412326737	356.64675717949	494.287542272187	250.950089013735	375.314595058015	222.857147717713	212.62658788249	227.915016327713	268.415499384597	347.086855606933	453.36494804205	222.613939144247	359.240034047503	248.951043868081	367.878063725123	213.070808184032	351.075513919891	234.282168735421	234.089433676259	454.486103125279	239.751588293729	238.209478533172	276.021678317966	370.588667495083	463.905227843739	258.424261149014
Akr1b1	619.533460634169	574.176181999739	630.798243520014	568.441345923973	530.049196207222	530.916511898253	656.703807500242	764.098345672242	581.687151266295	622.404503026383	640.501649738313	520.230470064076	534.652191646413	569.528886876044	632.761818910586	599.265217599511	659.68975768943	672.835452004264	596.63449686146	602.52785641113	593.428614529081	711.730937529409	647.486825503186	587.781938657056	588.724438020145	503.72050873834	587.470350973268	525.502810643821	550.251769681557	533.613738271052	583.406122148808
Akr1b10	0.613399465974425	0	0.468994976594806	0	0.406479444944188	0.986833665238389	1.31603969438926	0	0.445737280663828	0	2.55179940134786	0.612756737413517	0.743605273499879	0.488028180699266	0.548320466993575	0	0.627081518716189	0	2.42288120552877	0.600127347023038	0.586971923371989	0.563524099389872	0	0.639588616601802	0	0.968693286035269	1.69544112834998	1.4476661450243	2.14523107088326	0.981810006018495	0.82169876358987
Akr1b8	3.68039679584655	1.08539920982938	2.81396985956883	1.20944967217867	2.84535611460932	2.46708416309597	3.29009923597316	1.46238917832008	0.891474561327655	2.80783986327692	0.850599800449287	3.06378368706758	0.743605273499879	0.976056361398533	3.83824326895503	1.34264051739995	0	3.38108267338826	0.605720301382193	1.20025469404608	1.17394384674398	0.563524099389872	1.77150978249846	2.55835446640721	0.458151313634354	1.4530399290529	0	2.41277690837383	2.14523107088326	0	0.82169876358987
Akr1c12	0	0.542699604914688	0	0	0	0	0	0	0	1.40391993163846	0.850599800449287	0	0.371802636749939	0.488028180699266	0	0.447546839133317	0.627081518716189	0	0	0.600127347023038	0	0.563524099389872	0.442877445624614	0	0.458151313634354	0	0	0.482555381674766	0	0.490905003009248	0
Akr1c13	0.613399465974425	0.542699604914688	0	0	0	0.986833665238389	1.97405954158389	0	0	0	0.425299900224643	0.612756737413517	0.371802636749939	0	0	0	0	0	0	0	0	0.563524099389872	0.442877445624614	1.2791772332036	1.37445394090306	0	0	0	0.536307767720815	0	0.410849381794935
Akr1c14	63.7935444613402	13.0247905179525	6.09693469573247	19.7543446455849	26.4211639213722	17.763005974291	66.4600045666577	21.9358376748012	12.926381139251	53.8169307128076	28.4950933150511	17.1571886475785	19.3337371109968	23.913380854264	64.1534946382483	9.39848362179965	17.5582825240533	60.0142174526416	21.805930849759	72.0152816427646	22.3049330881356	69.8769883243442	28.3441565199753	21.7460129644613	8.70487495905273	25.186025436917	29.6702197461246	25.0928798470879	62.7480088233354	11.2908150692127	30.8137036346201
Akr1c15	58.2729492675704	8.14049407372031	8.91090455530131	261.241129190592	284.942090905876	273.352925271034	78.3043618161611	12.4303080157207	267.88810567896	79.0874894822998	390.425308406223	266.54918077488	269.556911643706	278.664091179281	90.4728770539399	14.3214988522661	258.984667229786	83.6817961663594	367.672222938991	60.6128620493269	304.638428230062	86.2191872066505	369.802667096553	329.388137549928	7.78857233178402	267.359346945734	328.915578899896	278.917010608015	65.4295476619395	9.32719505717571	246.920478458756
Akr1c19	7.97419305766752	4.88429644423219	2.81396985956883	2.01574945363111	5.69071222921864	8.38808615452631	5.26415877755705	7.3119458916004	5.79458464862976	11.2313594531077	6.37949850336965	4.90205389930814	7.43605273499879	3.90422544559413	10.4180888728779	6.71320258699975	6.89789670587807	10.9885186885118	3.63432180829316	13.2028016345068	8.21760692720785	9.01638559023796	7.97179402124306	5.75629754941622	2.74890788180612	3.39042650112344	5.93404394922493	1.93022152669907	9.11723205125386	5.39995503310172	4.93019258153922
Akr1c3	6.13399465974425	1.62809881474406	1.87597990637922	4.43464879798844	2.03239722472094	3.45391782833436	5.92217862475168	0.73119458916004	5.79458464862976	7.01959965819229	2.55179940134786	6.74032411154869	4.83343427774921	3.41619726489486	6.03152513692933	2.23773419566658	7.52497822459426	10.1432480201648	4.24004210967535	8.40178285832254	2.93485961685995	6.1987650932886	2.21438722812307	1.91876584980541	1.83260525453742	2.42173321508817	1.69544112834998	5.30810919842243	7.50830874809142	0.981810006018495	6.57359010871896
Akr1d1	0.613399465974425	2.71349802457344	2.81396985956883	4.83779868871467	5.28423278427445	3.94733466095356	5.92217862475168	1.46238917832008	3.56589824531062	3.74378648436922	6.80479840359429	4.90205389930814	2.97442109399951	3.41619726489486	2.74160233496788	2.6852810347999	1.88124455614857	1.69054133669413	4.84576241105755	6.00127347023038	1.76091577011597	4.50819279511898	3.54301956499692	5.11670893281441	2.29075656817177	4.35911978715871	5.08632338504994	2.8953322900486	3.21784660632489	2.45452501504624	2.87594567256455
Akr1e2	20.242182377156	12.4820909130378	9.37989953189611	34.6708906024551	27.2341228112606	28.6181762919133	22.3726748046175	18.279864729001	29.4186605238126	20.1228523534846	34.8745918184208	31.2505936080894	25.2825792989959	27.8176062998582	25.771061948698	10.2935773000663	38.2519726416875	23.6675787137178	30.2860150691097	25.2053485749676	28.1746523218555	24.2315362737645	27.0155241831015	26.8627218972757	11.9119341544932	28.0921052950228	45.7769104654495	22.680102938714	30.0332349923657	11.2908150692127	36.5655949797492
Akr7a2	30.6699732987212	23.8787826162463	22.0427638999559	28.6236422415618	23.9822872517071	34.5391782833436	31.5849526653423	22.6670322639612	37.8876688564253	19.6548790429384	22.9661946121307	20.2209723346461	26.3979872092457	24.4014090349633	32.3509075526209	21.9297951175325	31.9811574545256	31.2750147288414	30.2860150691097	38.4081502094744	27.5876803984835	39.4466869572911	25.6868918462276	19.1876584980541	19.7005064862772	20.3425590067407	27.1270580535997	21.7149921753645	37.5415437404571	25.0361551534716	23.8292641441062
Akr7a3	4.9071957277954	0.542699604914688	5.15894474254286	5.24094857944089	7.72310945393958	8.38808615452631	1.31603969438926	6.58075130244036	2.67442368398297	1.87189324218461	3.40239920179715	4.90205389930814	3.71802636749939	4.3922536262934	4.3865637359486	3.13282787393322	2.50832607486475	3.38108267338826	6.66292331520413	2.40050938809215	5.2827473103479	4.50819279511898	3.54301956499692	5.11670893281441	3.20705919544048	8.71823957431742	3.39088225669996	5.30810919842243	1.07261553544163	1.96362001203699	2.05424690897468
Akt1	3.06699732987212	0.542699604914688	2.34497488297403	1.61259956290489	0.812958889888377	0	2.63207938877852	0.73119458916004	0.891474561327655	1.40391993163846	1.27589970067393	0.612756737413517	0.371802636749939	0.976056361398533	0.548320466993575	0.447546839133317	1.25416303743238	1.69054133669413	0.605720301382193	1.20025469404608	0	1.12704819877974	1.32863233687384	0	0.916302627268708	0	0	0.482555381674766	1.60892330316245	1.47271500902774	3.69764443615442
Akt1s1	22.0823807750793	20.0798853818434	12.1938693914649	9.67559737742933	15.4462189078792	9.86833665238389	15.1344564854765	14.6238917832008	12.926381139251	14.9751459374769	12.3336971065147	12.2551347482703	13.3848949229978	13.6647890595795	12.6113707408522	13.4264051739995	16.9312010053371	19.4412253719825	11.5086857262617	24.6052212279446	11.7394384674398	17.469247081086	12.8434459231138	11.5125950988324	17.4097499181055	7.26519964526452	13.5635290267998	11.5813291601944	14.480309728462	20.1271051233792	20.1316197079518
Akt2	0	1.08539920982938	0.468994976594806	0.403149890726222	0.406479444944188	1.48025049785758	0.658019847194631	0.73119458916004	0.445737280663828	0.935946621092306	3.40239920179715	0.612756737413517	0.371802636749939	0.488028180699266	0.548320466993575	0	0	0.845270668347065	0.605720301382193	0	0.586971923371989	0	0.885754891249229	0	1.83260525453742	1.4530399290529	0	1.4476661450243	1.60892330316245	1.47271500902774	1.23254814538481
Akt3	0.613399465974425	0	0	0	0.406479444944188	0	1.31603969438926	0	0.445737280663828	0.467973310546153	0	0	0	0	0	0.447546839133317	0	0.845270668347065	0	0	0	0	0	0	0.458151313634354	0	0	0.482555381674766	1.07261553544163	0	0
Aktip	14.7215871833862	9.76859288846438	10.7868844616805	7.256698033072	10.9749450134931	5.92100199143034	12.502377096698	11.6991134265606	8.0232710519489	8.42351958983075	8.08069810426822	9.19135106120276	8.92326328199854	11.7126763367824	10.9664093398715	10.7411241391996	6.27081518716188	9.29797735181771	12.7201263290261	16.203438369622	8.21760692720785	13.5245783853569	9.74330380374152	9.59382924902703	9.16302627268708	9.20258621733506	5.08632338504994	7.72088610679626	13.9440019607412	8.83629005416646	7.80613825410377
Alad	93.2367188281126	92.2589328354969	101.771909921073	68.1323315327315	71.5403823101772	77.9598595538328	101.335056467973	68.0010967918837	81.5699223614805	105.761968183431	76.5539820404358	61.2756737413517	78.0785537174873	83.9408470802738	102.535927327799	101.593132483263	89.0455756576988	91.289232181483	67.2349534534234	91.2193567475018	82.1760692720785	102.561386088957	99.6474252655382	105.532121739297	85.2161443359899	78.4641561688568	92.4015414950739	74.313528777914	95.4627826543051	92.7810455687478	64.9142023235998
Alas1	273.576161824594	193.743758954543	232.152513414429	506.759412642861	498.750278946519	470.719658318712	313.875467111839	213.508820034732	538.450635041904	357.999582567807	499.727382763956	496.332957304949	617.564179641649	522.678181528914	292.254808907576	220.640591692725	617.048214416729	294.999463253126	483.970520804372	306.06494698175	386.227525578769	356.147230814399	565.554498062633	485.447760000768	255.190281694335	463.035390724859	388.256018392145	572.793238047948	294.969272246448	250.852456537726	440.430537284171
Alas2	204.262022169484	281.661094950723	244.346382805894	1077.61965791119	412.576636618351	947.853735461473	217.146549574228	182.79864729001	589.26468503758	168.002418486069	486.968385757217	1107.86418124364	642.103153667145	232.78944219355	222.618109599392	300.303929058455	613.912806823149	228.223080453707	498.507808037545	231.649155950893	1067.11495669028	229.917832551068	435.791406494621	812.91713170089	255.64843300797	856.324864855178	943.512987926764	467.596164842849	124.95970987895	309.761056898835	488.499914954178
Alb	0	2.17079841965875	0	0.403149890726222	0.812958889888377	0	0	0	0	0.467973310546153	0	0.612756737413517	1.48721054699976	0.488028180699266	0	0.447546839133317	1.88124455614857	1.69054133669413	0	0.600127347023038	0.586971923371989	1.69057229816962	0	0	0.916302627268708	213.112522927759	5.08632338504994	0.965110763349533	0.536307767720815	0	1.23254814538481
Alcam	11.0411903875396	12.4820909130378	5.15894474254286	4.03149890726222	2.03239722472094	3.45391782833436	3.29009923597316	10.9679188374006	3.12016096464679	3.74378648436922	1.27589970067393	3.6765404244811	1.48721054699976	1.95211272279707	5.48320466993575	4.47546839133317	1.88124455614857	0.845270668347065	3.02860150691097	4.80101877618431	4.10880346360393	7.32581329206834	2.65726467374769	3.83753169961081	14.202690722665	1.4530399290529	6.78176451339992	3.37788767172336	10.1898475866955	6.38176503912022	2.46509629076961
Aldh16a1	10.4277909215652	8.683193678635	11.7248744148701	8.46614770525066	8.53606834382795	6.90783565666873	13.1603969438926	8.04314048076044	7.57753377128507	8.42351958983075	9.35659780494215	13.4806482230974	12.6412896494979	9.27253543328606	17.5462549437944	12.5313114957329	8.15205974331045	10.9885186885118	13.3258466304083	13.2028016345068	3.52183154023194	12.9610542859671	11.51481358624	7.03547478261982	12.3700854681276	12.1086660754409	6.78176451339992	14.9592168319178	12.8713864252996	12.2726250752312	9.44953578128351
Aldh18a1	21.4689813091049	17.9090869621847	16.4148241808182	6.04724836089333	7.72310945393958	6.90783565666873	15.1344564854765	8.77433506992048	4.9031100873021	15.443119248023	4.67829890247108	4.90205389930814	5.57703955124909	10.2485917946846	16.4496140098073	15.2165925305328	6.27081518716188	7.60743601512358	6.66292331520413	23.4049665338985	2.93485961685995	19.7233434786455	8.85754891249229	3.83753169961081	18.3260525453742	7.26519964526452	2.54316169252497	8.68599687014579	14.480309728462	21.5998201324069	9.86038516307845
Aldh1a1	14.1081877174118	0	1.87597990637922	15.3196958475964	9.34902723371633	14.3090881459566	18.4245557214497	3.6559729458002	11.1434320165957	7.48757296873845	5.52889870292036	12.2551347482703	7.06425009824885	9.27253543328606	6.5798456039229	1.79018735653327	10.033304299459	9.29797735181771	13.3258466304083	15.603311022599	10.5654946206958	11.2704819877974	7.52891657561845	9.59382924902703	0.916302627268708	8.71823957431742	14.4112495909748	13.9941060685682	12.3350786575788	1.47271500902774	12.3254814538481
Aldh1a2	9.8143914555908	10.3112924933791	9.37989953189611	2.82204923508356	0.406479444944188	1.48025049785758	7.89623816633557	13.8926971940408	1.33721184199148	3.74378648436922	0.850599800449287	3.06378368706758	1.11540791024982	1.4640845420978	6.5798456039229	11.6362178174662	3.13540759358094	1.69054133669413	1.81716090414658	10.2021648993917	2.34788769348796	14.6516265841367	1.77150978249846	2.55835446640721	7.33042101814966	2.90607985810581	1.69544112834998	1.4476661450243	13.4076941930204	4.90905003009248	2.87594567256455
Aldh1a7	0	0.542699604914688	0	0	0	0	0	0	0.445737280663828	0	0	0	0.371802636749939	0	0	0	0	0	0	0.600127347023038	0	1.12704819877974	0	0	0	0.484346643017635	0	0	0	0.490905003009248	0.410849381794935
Aldh1b1	3.06699732987212	2.17079841965875	1.87597990637922	0	1.21943833483257	0.493416832619195	0.658019847194631	2.92477835664016	0.445737280663828	0.935946621092306	0.425299900224643	0	0	0	3.28992280196145	2.23773419566658	0	0	0	0.600127347023038	0	1.69057229816962	0.442877445624614	0.639588616601802	1.83260525453742	1.4530399290529	0	0	1.60892330316245	0.981810006018495	0.82169876358987
Aldh1l1	0	0.542699604914688	0	0	0.406479444944188	0.493416832619195	0	0	0	0.467973310546153	0	0	0.371802636749939	0	1.09664093398715	1.34264051739995	0.627081518716189	0	1.21144060276439	0.600127347023038	0	0	0.442877445624614	0.639588616601802	0	0.484346643017635	0	0.482555381674766	0.536307767720815	0	0
Aldh1l2	4.9071957277954	0.542699604914688	1.40698492978442	0.403149890726222	0.812958889888377	1.48025049785758	2.63207938877852	0.73119458916004	0	1.40391993163846	0	1.22551347482703	0.743605273499879	0.488028180699266	1.64496140098073	0.447546839133317	1.25416303743238	0.845270668347065	0.605720301382193	3.60076408213823	1.17394384674398	2.81762049694936	0.885754891249229	1.2791772332036	0.458151313634354	0.968693286035269	0.84772056417499	2.8953322900486	2.14523107088326	0.981810006018495	1.64339752717974
Aldh2	104.277909215652	102.570225328876	87.7020606232287	71.7606805492675	78.0440534292842	74.0125248928792	83.5685205937181	119.915912622247	57.5001092056338	52.4130107811691	68.0479840359429	77.8201056515167	74.7323299867378	62.9556353102054	78.9581472470748	98.907851448463	82.7747604705369	71.8480068095005	86.0122827962714	139.829671856368	66.9147992644068	80.0204221133619	86.3611018967998	69.7151592095964	79.7183285723776	78.9485028118744	65.2744834414742	50.1857596941757	82.5913962290056	80.5084204935166	88.743466467706
Aldh3a1	1.84019839792327	1.08539920982938	0	2.41889934435733	1.62591777977675	0.986833665238389	0.658019847194631	0	0.445737280663828	1.40391993163846	1.27589970067393	0	3.71802636749939	1.4640845420978	1.09664093398715	0	0	0	2.42288120552877	1.20025469404608	1.17394384674398	1.12704819877974	3.1001421193723	1.2791772332036	0.916302627268708	0.484346643017635	5.08632338504994	0.965110763349533	1.07261553544163	0	2.46509629076961
Aldh3a2	31.8967722306701	34.1900751096253	28.1396985956883	15.3196958475964	16.6656572427117	13.8156713133375	29.6108931237584	27.0541997989215	11.5891692972595	19.6548790429384	18.2878957096597	11.6423780108568	15.6157107434975	20.9852117700684	18.6428958777816	29.5380913827989	15.0499564491885	24.5128493820649	25.4402526580521	25.2053485749676	18.1961296245317	27.0491567707139	12.4005684774892	21.7460129644613	23.8238683089864	14.0460526475114	21.1930141043747	16.4068829769421	24.6701573151575	24.5452501504624	22.5967159987214
Aldh3b1	2.4535978638977	2.71349802457344	3.28296483616364	0.806299781452444	1.62591777977675	1.48025049785758	2.63207938877852	3.6559729458002	1.33721184199148	1.87189324218461	0.850599800449287	1.83827021224055	1.11540791024982	0.976056361398533	0	2.6852810347999	1.25416303743238	1.69054133669413	0.605720301382193	2.40050938809215	1.76091577011597	1.69057229816962	0.885754891249229	2.55835446640721	0.916302627268708	0.484346643017635	0.84772056417499	0.482555381674766	3.75415437404571	2.45452501504624	1.23254814538481
Aldh4a1	11.0411903875396	14.6528893326966	18.2908040871974	10.0787472681556	13.4138216831582	12.3354208154799	6.58019847194631	16.0862809615209	8.46900833261273	10.2954128320154	17.4372959092104	10.4168645360298	19.7055397477468	12.6887326981809	6.5798456039229	14.7690456913994	15.0499564491885	5.91689467842945	24.8345323566699	9.60203755236861	11.1524665440678	10.1434337890177	24.8011369549784	7.67506339922162	10.5374802135901	15.0147459335467	13.5635290267998	13.9941060685682	10.7261553544163	9.81810006018495	18.899071562567
Aldh5a1	7.97419305766752	11.3966917032084	12.6628643680598	15.7228457383227	19.9174928022652	14.8025049785758	14.4764366382819	10.2367242482406	9.80622017460421	6.08365303709999	18.2878957096597	15.9316751727514	18.9619344742469	13.1767608788802	6.5798456039229	12.0837646565995	13.7957934117561	11.8337893568589	21.805930849759	18.0038204106911	17.0221857777877	14.6516265841367	16.8293429337353	14.0709495652396	8.70487495905273	19.3738657207054	5.93404394922493	20.2673260303402	17.6981563347869	8.83629005416646	23.4184147623113
Aldh6a1	114.092300671243	49.3856640472366	60.9693469573247	105.62527137027	116.659600698982	114.966122000272	97.3869373848054	80.4314048076044	135.05839604114	87.5110090721306	153.107964080872	114.585509896328	118.976843759981	152.75282055887	119.533861804599	58.6286359264645	158.651624235196	80.3007134929712	162.93876107181	111.623686546285	136.177486222302	141.444548946858	119.576910318646	115.765539604926	45.3569800498011	127.383167113638	100.031026572649	104.23196244175	115.306170059975	42.7087352618045	152.835970027716
Aldh7a1	77.2883327127775	75.9779446880563	115.372764242322	46.3622374335155	53.2488072876887	46.8745990988235	69.7501038026309	108.947993784846	54.379948240987	69.2600499608306	51.8865878274065	59.4374035291112	44.2445137732428	59.0514098646112	69.0883788411905	92.6421957005965	50.7936030160113	70.1574654728064	74.5035970700098	72.6154089897876	39.9140907892953	85.6556631072606	62.002842387446	51.1670893281441	91.1721114132365	63.4494102353101	39.8428665162245	56.9415350376224	72.4015486423101	91.7992355627293	59.5731603602656
Aldh9a1	61.9533460634169	50.4710632570659	56.7483921679715	62.4882330625644	65.8496700809585	62.1705209100185	73.0402030386041	66.5387076135637	58.8373210476252	52.4130107811691	60.3925858318994	52.084322680149	58.3730139697405	63.4436634909046	66.8950969732162	50.5727928220648	61.4539888341865	76.9196308195829	69.05211435757	77.4164277659719	56.936276567083	83.965090809091	66.8744942893168	56.9233868775604	54.0618550088538	59.5746370911691	49.1677927221494	64.6624211444187	79.3735496226807	48.1086902949063	76.8288343956529
Aldoa	2901.992873525	3064.08196934833	3927.3639340049	3090.14391241649	3185.98588947255	3653.25822871252	3449.34003899426	4033.26935380678	3864.09648607472	3170.05120563964	3722.22472676608	3561.34215784736	3602.39574747016	3803.20361218938	3133.10314840129	3300.21039176908	4477.9891251523	3728.4889180789	4516.85628740701	2992.23495225687	4323.63518755807	3701.78980889207	4325.58401141561	4081.8545511527	3386.19635907151	3563.82259932376	3079.76880964774	3396.22477622701	2987.77057397266	3002.37499840456	3842.67426792803
Aldob	0	0	0	0	0.406479444944188	0	0.658019847194631	0.73119458916004	0	0.467973310546153	0	0	0	0.976056361398533	0	0	0.627081518716189	0.845270668347065	0	0	0.586971923371989	0	0.442877445624614	0	0.458151313634354	5.32781307319398	0	0	0	0	0
Aldoc	11.0411903875396	31.4765770850519	21.1047739467663	5.64409847016711	1.21943833483257	2.46708416309597	1.31603969438926	29.9789781555616	1.78294912265531	5.61567972655383	4.25299900224643	0.612756737413517	2.97442109399951	1.4640845420978	4.93488420294218	16.5592330479327	1.25416303743238	5.07162401008239	2.42288120552877	6.00127347023038	1.76091577011597	7.88933739145821	2.65726467374769	3.19794308300901	22.9075656817177	3.87477314414108	4.23860282087495	0	3.75415437404571	19.6362001203699	1.64339752717974
Alg1	1.22679893194885	2.17079841965875	0	0.403149890726222	0	0	0.658019847194631	1.46238917832008	0	0	0.425299900224643	0.612756737413517	0	0	0.548320466993575	0	0	1.69054133669413	0	0	0.586971923371989	0	0.885754891249229	0.639588616601802	0.458151313634354	0.968693286035269	0	0	0	0	0
Alg10	0.613399465974425	2.17079841965875	0	0.806299781452444	0	0.493416832619195	0	0	0.891474561327655	0.467973310546153	0.425299900224643	0	1.11540791024982	0.488028180699266	1.09664093398715	0.447546839133317	0	1.69054133669413	0.605720301382193	0.600127347023038	0.586971923371989	0	0.885754891249229	0	0	0.484346643017635	0.84772056417499	0.482555381674766	0.536307767720815	0	0.410849381794935
Alg11	12.2679893194885	13.0247905179525	14.538844274439	9.27244748670311	13.007342238214	9.86833665238389	18.4245557214497	10.2367242482406	7.57753377128507	14.5071726269307	11.0577974058407	7.96583758637572	13.0130922862479	12.6887326981809	15.3529730758201	15.2165925305328	6.27081518716188	12.679060025206	12.1144060276439	18.0038204106911	14.6742980842997	16.9057229816962	14.1720782599877	10.2334178656288	12.8282367817619	18.4051724346701	11.8680878984499	12.0638845418692	17.6981563347869	13.7453400842589	10.2712345448734
Alg12	4.29379626182097	10.8539920982938	9.84889450849092	5.24094857944089	10.5684655685489	5.42758515881114	8.5542580135302	13.8926971940408	4.45737280663828	9.35946621092306	8.08069810426822	6.12756737413517	6.32064482474897	9.76056361398533	9.32144793889078	9.39848362179965	5.01665214972951	8.45270668347065	9.69152482211509	12.6026742874838	8.21760692720785	10.1434337890177	8.41467146686767	9.59382924902703	8.70487495905273	9.20258621733506	9.32492620592489	12.0638845418692	10.1898475866955	11.2908150692127	8.62783701769364
Alg13	21.4689813091049	22.7933834064169	32.3606533850416	14.1102461754178	17.0721366876559	15.7893386438142	24.3467343462014	30.7101727447217	17.3837539458893	27.610425322223	18.7131956098843	16.544431910165	15.9875133802474	26.8415499384596	24.1261005477173	29.0905445436656	23.8290977112152	23.6675787137178	13.9315669317904	21.6045844928294	11.1524665440678	20.8503916774253	15.9435880424861	21.1064243478595	27.0309275044269	17.9208257916525	11.8680878984499	25.0928798470879	21.4523107088326	28.9633951775456	24.6509629076961
Alg14	33.7369706285934	24.9641818260756	29.5466835254728	21.770094099216	28.8600405910374	26.1510921288173	29.6108931237584	27.0541997989215	29.8643978044765	41.6496246386076	37.001091319544	26.3485397087812	30.1160135767451	27.8176062998582	38.3824326895503	35.356200291532	22.5749346737828	23.6675787137178	26.6516932608165	30.606494698175	16.4352138544157	37.1925905597316	37.6445828780922	24.9439560474703	34.8194998362109	24.7016787938994	20.3452935401998	38.6044305339813	32.1784660632489	28.4724901745364	36.9764443615442
Alg2	7.3607935916931	6.51239525897625	5.15894474254286	7.256698033072	4.06479444944188	3.45391782833436	9.87029770791947	8.04314048076044	3.56589824531062	7.9555462792846	3.40239920179715	3.06378368706758	4.46163164099927	3.90422544559413	3.83824326895503	7.60829626526638	4.38957063101332	6.76216534677652	9.0858045207329	5.40114612320734	4.10880346360393	4.50819279511898	2.21438722812307	1.91876584980541	4.58151313634354	2.42173321508817	0.84772056417499	7.72088610679626	7.50830874809142	2.94543001805549	4.51934319974429
Alg3	18.4019839792327	21.1652845916728	21.1047739467663	13.7070962846916	19.1045339123769	20.7235069700062	17.1085160270604	17.548670139841	13.8178557005787	18.2509591113	12.7589970067393	14.7061616979244	16.3593160169973	18.0570426858729	16.9979344768008	21.0347014392659	11.2874673368914	21.9770373770237	19.9887699456124	22.8048391868755	15.8482419310437	18.5962952798658	19.9294850531077	18.5480698814522	19.2423551726429	14.0460526475114	16.1066907193248	16.4068829769421	27.3516961537616	20.1271051233792	15.2014271264126
Alg5	38.6441663563888	40.1597707636869	40.3335679871533	19.7543446455849	26.8276433663164	19.2432564721486	34.2170320541208	36.559729458002	26.2984995591658	30.8862384960461	24.2420943128047	19.6082155972325	20.4491450212467	28.3056344805574	39.4790736235374	50.5727928220648	21.9478531550666	44.7993454223944	19.9887699456124	34.8073861273362	19.9570453946476	43.3913556530202	21.2581173899815	24.9439560474703	37.1102564043827	18.4051724346701	34.7565431311746	21.7149921753645	32.7147738309697	40.2542102467583	25.061812289491
Alg6	13.4947882514373	9.22589328354969	9.84889450849092	7.65984792379822	10.1619861236047	9.86833665238389	13.1603969438926	6.58075130244036	11.1434320165957	11.6993327636538	7.23009830381894	10.4168645360298	9.29506591874848	9.76056361398533	6.03152513692933	10.7411241391996	11.2874673368914	6.76216534677652	15.748727835937	11.4024195934377	11.1524665440678	10.1434337890177	8.41467146686767	9.59382924902703	7.78857233178402	6.78085300224688	11.8680878984499	10.6162183968449	9.65353981897468	5.89086003611097	7.80613825410377
Alg8	7.97419305766752	7.59779446880563	12.6628643680598	3.22519912580978	6.09719167416282	3.45391782833436	7.23821831914094	6.58075130244036	1.78294912265531	7.01959965819229	5.95419860314501	3.06378368706758	0.743605273499879	2.9281690841956	5.48320466993575	5.81810890873312	2.50832607486475	3.38108267338826	3.02860150691097	4.20089142916127	1.76091577011597	8.45286149084809	5.75740679311999	4.47712031621261	7.33042101814966	4.84346643017635	5.08632338504994	6.75577534344673	11.2624631221371	9.32719505717571	3.28679505435948
Alg9	4.9071957277954	2.71349802457344	3.28296483616364	2.01574945363111	0	0.493416832619195	4.60613893036242	6.58075130244036	1.78294912265531	1.87189324218461	1.27589970067393	1.83827021224055	0.743605273499879	2.44014090349633	3.28992280196145	3.58037471306653	2.50832607486475	3.38108267338826	1.81716090414658	4.80101877618431	1.17394384674398	6.1987650932886	4.42877445624614	0	2.29075656817177	2.42173321508817	2.54316169252497	1.93022152669907	3.21784660632489	0.981810006018495	2.05424690897468
Alk	0.613399465974425	0	0	0	0	0	0	1.46238917832008	0	0	0	0	0	0.488028180699266	0.548320466993575	0.895093678266633	0	1.69054133669413	0	0.600127347023038	0.586971923371989	0	0	0.639588616601802	0.458151313634354	0	0	0	0.536307767720815	0	0
Alkal2	0	0	0	0.403149890726222	1.21943833483257	2.96050099571517	0.658019847194631	0	3.56589824531062	0	2.9770993015725	1.22551347482703	2.23081582049964	1.95211272279707	0	0.447546839133317	0.627081518716189	0	6.05720301382193	0	1.17394384674398	0.563524099389872	0.442877445624614	0	0.458151313634354	1.4530399290529	0	0.482555381674766	2.14523107088326	0.981810006018495	1.64339752717974
Alkbh1	35.5771690265166	28.7630790604784	23.4497488297403	18.9480448641324	21.543410582042	12.3354208154799	24.3467343462014	29.2477835664016	18.7209657878808	21.9947455956692	18.2878957096597	18.3827021224055	19.7055397477468	25.3774653963618	15.3529730758201	29.5380913827989	16.3041194866209	21.1317667086766	15.1430075345548	30.0063673511519	9.97852269732382	23.1044880749848	19.9294850531077	10.2334178656288	22.9075656817177	14.530399290529	13.5635290267998	19.3022152669907	25.7427728505991	23.0725351414346	18.0773727989772
Alkbh2	4.9071957277954	1.62809881474406	0	4.03149890726222	2.43887666966513	3.45391782833436	1.97405954158389	2.92477835664016	1.78294912265531	2.80783986327692	2.55179940134786	5.51481063672165	4.08982900424933	2.9281690841956	4.93488420294218	1.34264051739995	5.6437336684457	2.53581200504119	4.84576241105755	1.80038204106911	0.586971923371989	1.12704819877974	1.32863233687384	5.11670893281441	4.12336182270919	2.90607985810581	0.84772056417499	1.4476661450243	2.14523107088326	2.94543001805549	1.64339752717974
Alkbh3	91.3965204301893	123.735509920549	126.159648704003	137.877262628368	153.649230188903	131.742294309325	128.971890050148	139.658166529568	167.597217529599	134.308340126746	162.464561885814	131.742698543906	157.272515345224	182.034511400826	111.857375266689	125.760661796462	139.212097154994	109.039916216771	170.207404688396	109.823304505216	130.894738911954	127.919970561501	172.279326347975	121.521837154342	123.242703367641	133.679673472867	118.680878984499	168.411828204493	102.971091402397	131.562540806478	156.944463845665
Alkbh4	3.06699732987212	1.62809881474406	3.28296483616364	1.61259956290489	3.25183555955351	0.493416832619195	1.97405954158389	5.84955671328032	2.67442368398297	2.33986655273076	0.850599800449287	1.22551347482703	1.11540791024982	3.41619726489486	1.64496140098073	0.447546839133317	1.88124455614857	1.69054133669413	3.02860150691097	2.40050938809215	2.34788769348796	3.94466869572911	1.77150978249846	1.2791772332036	1.37445394090306	1.93738657207054	3.39088225669996	1.4476661450243	2.68153883860408	2.94543001805549	2.87594567256455
Alkbh5	3.06699732987212	0	0.468994976594806	0.806299781452444	0.812958889888377	0.493416832619195	0.658019847194631	0	0.891474561327655	0	0.425299900224643	0.612756737413517	0.371802636749939	0.488028180699266	0	0.447546839133317	0.627081518716189	0	0.605720301382193	0	0	1.12704819877974	0.442877445624614	1.2791772332036	1.83260525453742	0	0	0.965110763349533	1.60892330316245	0.490905003009248	0.410849381794935
Alkbh6	35.5771690265166	39.6170711587722	43.6165328233169	14.513396066144	17.4786161326001	19.7366733047678	31.5849526653423	57.7643725436432	23.6240758751829	35.5659716015076	17.4372959092104	20.2209723346461	22.3081582049964	23.913380854264	32.8992280196145	57.7335422481978	25.7103422673637	37.1919094072708	19.3830496442302	39.6084049035205	21.1309892413916	37.7561146591215	22.1438722812307	23.0251901976649	40.7754669134575	21.7955989357936	16.1066907193248	21.2324367936897	37.0052359727363	44.1814502708323	11.9146320720531
Alkbh7	72.3811369849821	81.9476403421178	60.9693469573247	46.3622374335155	65.8496700809585	57.7297694164458	76.9883221217718	59.2267617219633	62.4032192929359	73.9397830662922	74.4274825393126	51.4715659427354	63.9500535209896	81.0126779960782	72.3783016431519	64.4467448351976	70.8602116149293	70.1574654728064	75.7150376727741	70.2148996016955	58.1102204138269	78.3298498151923	74.8462883105598	74.8318681424108	61.8504273406378	63.9337568783278	64.4267628772992	66.110087289443	68.6473942682644	65.2903654002299	66.9684492325744
Alkbh8	2.4535978638977	1.62809881474406	1.40698492978442	1.20944967217867	0.812958889888377	0	3.29009923597316	3.6559729458002	0.891474561327655	0.935946621092306	0.425299900224643	0	1.11540791024982	0.976056361398533	1.64496140098073	1.79018735653327	0.627081518716189	0	0.605720301382193	0.600127347023038	0.586971923371989	1.12704819877974	0	0.639588616601802	2.74890788180612	0.968693286035269	1.69544112834998	2.41277690837383	4.29046214176652	2.45452501504624	1.64339752717974
Allc	0	0	0	0.403149890726222	0.406479444944188	0	0.658019847194631	0	0	0.467973310546153	0	0	0.371802636749939	0	0	0	0	0	0	0	0	0	0.442877445624614	0.639588616601802	0	0.484346643017635	0	0	1.07261553544163	0	0
Alms1	8.58759252364195	4.88429644423219	2.34497488297403	2.82204923508356	2.43887666966513	0.493416832619195	1.31603969438926	6.58075130244036	0.445737280663828	1.40391993163846	1.70119960089857	3.06378368706758	2.60261845724958	3.41619726489486	3.83824326895503	1.79018735653327	1.88124455614857	3.38108267338826	1.81716090414658	5.40114612320734	1.76091577011597	4.50819279511898	0.885754891249229	1.91876584980541	4.12336182270919	0.968693286035269	1.69544112834998	0.965110763349533	5.89938544492897	8.34538505115721	2.46509629076961
Alox12	0.613399465974425	1.08539920982938	1.87597990637922	0.806299781452444	0.406479444944188	0	2.63207938877852	0.73119458916004	0	1.87189324218461	0	0	0	0	3.28992280196145	2.23773419566658	0.627081518716189	0.845270668347065	0.605720301382193	1.20025469404608	1.17394384674398	1.69057229816962	0	0	0.916302627268708	0.484346643017635	0	0.965110763349533	2.14523107088326	0	0.82169876358987
Alox15	163.777657415171	10.8539920982938	9.84889450849092	772.838340522168	129.260463492252	749.006751915938	302.031109862336	15.3550863723608	650.776429769188	110.909674599438	96.9683772512187	762.269381342415	647.308390581644	58.0753535032127	179.849113173893	10.2935773000663	600.117013411392	114.956810895201	86.0122827962714	248.452721667538	700.844476506155	207.376868575473	155.007105968615	686.918174230335	8.24672364541837	390.383394272213	667.156084005717	133.66784072391	84.7366272998888	11.7817200722219	202.548745224903
Alox5	0.613399465974425	0	0	1.61259956290489	1.21943833483257	1.48025049785758	0.658019847194631	0.73119458916004	2.67442368398297	2.33986655273076	1.27589970067393	4.28929716189462	2.97442109399951	0.976056361398533	1.09664093398715	0.447546839133317	1.88124455614857	0.845270668347065	3.02860150691097	0	1.76091577011597	2.25409639755949	2.21438722812307	2.55835446640721	1.37445394090306	1.4530399290529	0.84772056417499	2.41277690837383	2.14523107088326	0.981810006018495	0.410849381794935
Alox5ap	10.4277909215652	3.25619762948813	5.15894474254286	4.43464879798844	9.75550667866052	9.3749198197647	3.29009923597316	4.38716753496024	10.251957455268	5.14770641600768	16.1613962085364	6.12756737413517	6.32064482474897	10.2485917946846	8.22480700490363	4.02792155219985	8.77914126202664	7.60743601512358	12.1144060276439	4.80101877618431	8.21760692720785	8.45286149084809	11.51481358624	16.6293040316468	4.12336182270919	11.6243194324232	15.2589701551498	12.0638845418692	5.36307767720815	4.41814502708323	12.3254814538481
Aloxe3	6.13399465974425	2.17079841965875	2.34497488297403	6.85354814234578	13.4138216831582	6.41441882404953	5.92217862475168	2.92477835664016	14.7093302619063	3.74378648436922	19.9890953105582	6.74032411154869	11.1540791024982	17.5690145051736	8.22480700490363	2.23773419566658	5.01665214972951	4.22635334173532	16.3544481373192	3.00063673511519	6.45669115709188	6.76228919267847	15.5007105968615	7.03547478261982	1.83260525453742	9.68693286035269	9.32492620592489	12.5464399235439	4.29046214176652	1.47271500902774	9.44953578128351
Alpi	0.613399465974425	0	0	0.403149890726222	0	0	0	0	0	0	0.850599800449287	0	0	0	0.548320466993575	0	0	0	0.605720301382193	0	0	0	0	0	0	0	0	0	0.536307767720815	0	0
Alpk3	1.84019839792327	0.542699604914688	1.40698492978442	0.806299781452444	1.62591777977675	0.493416832619195	0	0	0.891474561327655	0	0.425299900224643	0.612756737413517	1.11540791024982	1.4640845420978	1.09664093398715	1.34264051739995	0	1.69054133669413	1.21144060276439	2.40050938809215	1.17394384674398	1.12704819877974	2.21438722812307	0	0.916302627268708	0	1.69544112834998	0.965110763349533	3.21784660632489	0.981810006018495	1.23254814538481
Alpl	3.68039679584655	2.17079841965875	1.40698492978442	17.3354453012276	19.511013357321	18.2564228069102	5.26415877755705	2.19358376748012	18.2752285072169	11.6993327636538	12.7589970067393	16.544431910165	18.9619344742469	9.27253543328606	4.3865637359486	3.58037471306653	14.4228749304723	6.76216534677652	18.1716090414658	9.00191020534557	23.4788769348796	5.63524099389872	9.74330380374152	18.5480698814522	3.20705919544048	9.68693286035269	19.4975729760248	10.1336630151701	9.11723205125386	2.45452501504624	11.9146320720531
Als2	0	1.08539920982938	0	0.806299781452444	0.406479444944188	0	0	0.73119458916004	0	0.467973310546153	0	0	0.371802636749939	0.488028180699266	1.09664093398715	0.447546839133317	0	0	0.605720301382193	1.20025469404608	0.586971923371989	1.12704819877974	0.442877445624614	0	0.458151313634354	0.484346643017635	0	0.482555381674766	0	0	0.82169876358987
Alx1	0.613399465974425	1.08539920982938	2.34497488297403	0.403149890726222	1.62591777977675	0.493416832619195	0	2.19358376748012	0	0.467973310546153	0.850599800449287	0	1.11540791024982	0	1.64496140098073	0	1.88124455614857	0	0	1.80038204106911	1.17394384674398	0	0	2.55835446640721	2.29075656817177	0.484346643017635	1.69544112834998	0.482555381674766	2.14523107088326	0.490905003009248	0.82169876358987
Alx3	4.29379626182097	1.62809881474406	0.468994976594806	0	0.812958889888377	0.493416832619195	1.31603969438926	1.46238917832008	0	0.935946621092306	0.850599800449287	0	0.371802636749939	1.4640845420978	1.09664093398715	2.6852810347999	0	1.69054133669413	0	0	0.586971923371989	0.563524099389872	0	0	0.458151313634354	0.968693286035269	0	0.482555381674766	1.60892330316245	0.981810006018495	0
Alyref	25.7627775709258	25.5068814309903	22.9807538531455	7.256698033072	8.94254778877214	10.8551703176223	28.2948534293691	24.8606160314414	6.68605920995741	12.6352793847461	7.65539820404358	5.51481063672165	5.57703955124909	7.80845089118826	13.7080116748394	26.852810347999	8.77914126202664	12.679060025206	7.26864361658632	28.2059853100828	3.52183154023194	28.1762049694936	8.85754891249229	5.11670893281441	12.8282367817619	6.78085300224688	10.1726467700999	6.27321996177196	25.2064650828783	14.2362450872682	10.6820839266683
Amacr	7.97419305766752	4.88429644423219	4.22095478935325	4.03149890726222	3.25183555955351	3.94733466095356	6.58019847194631	6.58075130244036	4.45737280663828	4.21175979491538	4.67829890247108	4.90205389930814	5.20523691449915	2.9281690841956	4.93488420294218	6.71320258699975	2.50832607486475	3.38108267338826	5.45148271243974	7.8016555112995	3.52183154023194	6.1987650932886	5.31452934749537	3.19794308300901	3.66521050907483	3.39042650112344	5.93404394922493	4.82555381674766	10.1898475866955	2.94543001805549	4.93019258153922
Ambra1	6.13399465974425	10.8539920982938	8.91090455530131	4.83779868871467	6.50367111910701	4.93416832619195	11.1863374023087	16.0862809615209	1.33721184199148	8.42351958983075	4.25299900224643	3.6765404244811	3.71802636749939	4.3922536262934	8.22480700490363	10.7411241391996	6.27081518716188	5.07162401008239	7.26864361658632	12.0025469404608	5.2827473103479	8.45286149084809	5.75740679311999	2.55835446640721	8.24672364541837	1.93738657207054	4.23860282087495	4.3429984350729	10.1898475866955	6.38176503912022	4.93019258153922
Amd1	57.6595498015959	29.8484782703078	30.4846734786624	66.5197319698267	72.3533412000655	69.5717733993065	42.771290067651	39.4845078146422	79.3412359581613	36.0339449120538	53.1624875280804	49.0205389930814	89.6044354567354	51.242958973423	47.1555601614475	26.4052635088657	53.9290106095922	51.561510769171	49.0633444119576	48.0101877618431	59.2841642605709	49.5901207463088	50.9309062468307	53.7254437945513	25.6564735635238	72.6519964526452	37.2997048236996	60.3194227093458	63.2843165910562	31.4179201925919	87.9217677041161
Amdhd2	7.3607935916931	7.59779446880563	6.09693469573247	1.61259956290489	3.6583150044977	4.44075149357275	4.60613893036242	13.1615026048807	4.01163552597445	7.48757296873845	3.82769910202179	3.06378368706758	3.71802636749939	2.44014090349633	8.7731274718972	9.84603046093297	2.50832607486475	2.53581200504119	3.63432180829316	9.00191020534557	5.2827473103479	8.45286149084809	3.98589701062153	4.47712031621261	7.78857233178402	3.87477314414108	4.23860282087495	2.41277690837383	8.04461651581223	7.85448004814796	3.28679505435948
Amelx	1.84019839792327	9.22589328354969	7.9729146021117	2.82204923508356	5.69071222921864	3.94733466095356	7.89623816633557	17.548670139841	5.34884736796593	7.48757296873845	3.40239920179715	2.45102694965407	7.06425009824885	4.3922536262934	10.4180888728779	13.4264051739995	5.01665214972951	7.60743601512358	6.05720301382193	7.20152816427646	3.52183154023194	9.01638559023796	3.98589701062153	1.91876584980541	8.70487495905273	4.35911978715871	8.4772056417499	2.8953322900486	6.9720009803706	5.39995503310172	6.16274072692403
Amer1	0	0	1.40698492978442	0.806299781452444	0.812958889888377	0.986833665238389	0	0.73119458916004	1.33721184199148	0	0.850599800449287	0	0.371802636749939	1.95211272279707	2.74160233496788	0.895093678266633	1.25416303743238	1.69054133669413	0	0	0	0.563524099389872	0	1.2791772332036	1.37445394090306	0.484346643017635	0	0.482555381674766	1.60892330316245	0.981810006018495	0.410849381794935
Amh	0.613399465974425	0	0	0.403149890726222	0.406479444944188	0	0	0	0	0	0	0.612756737413517	0	0.488028180699266	0	0	0	0	0.605720301382193	0	0	0	0	0	0	0	0	0	0	0	0
Amhr2	17.1751850472839	17.9090869621847	12.1938693914649	49.9905864500515	39.0220267146421	41.4470139400124	32.9009923597316	15.3550863723608	36.5504570144339	40.2457047069692	44.6564895235876	28.7995666584353	50.1933559612418	52.7070435155208	35.6408303545824	13.4264051739995	35.1165650481066	43.9540747540474	36.3432180829316	36.6077681684053	40.5010627126673	23.1044880749848	43.4019896712122	39.0149056127099	16.4934472908367	38.2633847983931	43.2337487729245	43.429984350729	32.7147738309697	9.81810006018495	45.6042813792378
Amigo2	3.68039679584655	2.17079841965875	3.28296483616364	0.806299781452444	2.03239722472094	2.96050099571517	4.60613893036242	1.46238917832008	0.445737280663828	2.33986655273076	0.850599800449287	1.22551347482703	1.48721054699976	2.44014090349633	1.64496140098073	0.895093678266633	3.13540759358094	2.53581200504119	1.21144060276439	2.40050938809215	1.76091577011597	3.38114459633923	0.885754891249229	3.83753169961081	1.83260525453742	0.484346643017635	0	1.93022152669907	6.43569321264978	0	1.64339752717974
Amigo3	3.68039679584655	1.08539920982938	1.40698492978442	0.403149890726222	1.62591777977675	0.493416832619195	0	1.46238917832008	1.78294912265531	0.935946621092306	0.850599800449287	1.22551347482703	0	1.4640845420978	1.09664093398715	1.34264051739995	0.627081518716189	0.845270668347065	1.21144060276439	2.40050938809215	2.34788769348796	2.25409639755949	1.32863233687384	0.639588616601802	0.458151313634354	0.484346643017635	0.84772056417499	3.86044305339813	2.14523107088326	0.981810006018495	1.23254814538481
Ammecr1l	25.7627775709258	18.9944861720141	17.3528141340078	6.85354814234578	16.2591777977675	6.41441882404953	20.3986152630336	16.8174755506809	9.80622017460421	13.1032526952923	6.37949850336965	11.6423780108568	6.32064482474897	8.78450725258679	16.4496140098073	19.2445140827326	12.5416303743238	16.9054133669413	6.05720301382193	30.0063673511519	6.45669115709188	22.5409639755949	14.1720782599877	9.59382924902703	13.7445394090306	8.71823957431742	8.4772056417499	9.65110763349533	24.1338495474367	15.2180550932867	9.44953578128351
Amn1	25.7627775709258	43.415968393175	37.5195981275845	15.7228457383227	14.2267805730466	14.8025049785758	27.6368335821745	36.559729458002	16.4922793845616	18.2509591113	15.7360963083118	13.4806482230974	15.6157107434975	14.1528172402787	25.2227414817045	33.1184660958654	18.1853640427695	22.8223080453708	14.5372872331726	17.4036930636681	15.8482419310437	26.485632671324	14.1720782599877	10.8730064822306	35.7358024634796	6.78085300224688	20.3452935401998	13.5115506868935	25.2064650828783	31.4179201925919	14.7905777446177
Amotl2	44.1647615501586	24.9641818260756	27.2017086424987	12.4976466125129	17.8850955775443	17.763005974291	25.6627740405906	27.0541997989215	18.7209657878808	14.9751459374769	13.1842969069639	14.7061616979244	15.6157107434975	17.0809863244743	18.094575410788	25.9577166697324	11.9145488556076	21.9770373770237	18.1716090414658	52.2110791910043	20.5440173180196	28.7397290688835	21.7009948356061	19.8272471146559	20.1586577999116	17.4364791486348	11.0203673342749	15.9243275952673	32.1784660632489	17.1816751053237	18.0773727989772
Ampd1	0	0.542699604914688	0	0	0	0	0	0	0	0.467973310546153	0	0	0	0	0	0	3.76248911229713	2.53581200504119	0	0	0	1.12704819877974	0.442877445624614	0	0.458151313634354	0	0	0	0	0	0
Ampd2	13.4947882514373	11.3966917032084	7.03492464892209	4.43464879798844	4.06479444944188	5.42758515881114	6.58019847194631	8.77433506992048	2.67442368398297	7.01959965819229	2.55179940134786	3.6765404244811	4.08982900424933	4.88028180699266	9.86976840588436	11.6362178174662	4.38957063101332	7.60743601512358	5.45148271243974	13.8029289815299	2.34788769348796	10.1434337890177	4.87165190187076	5.75629754941622	6.87226970451531	4.35911978715871	5.93404394922493	6.27321996177196	10.1898475866955	7.85448004814796	4.93019258153922
Ampd3	15.948386115335	9.22589328354969	7.50391962551689	10.0787472681556	15.8526983528233	15.7893386438142	11.8443572495034	7.3119458916004	16.9380166652255	11.2313594531077	9.35659780494215	8.57859432378924	14.5003028332476	18.5450708665721	17.5462549437944	8.95093678266633	15.0499564491885	12.679060025206	14.5372872331726	9.00191020534557	15.2612700076717	14.0881024847468	11.51481358624	12.791772332036	7.33042101814966	16.4677858625996	6.78176451339992	13.0289953052187	8.04461651581223	7.36357504513871	19.7207703261569
Amph	0	0	0	0.403149890726222	0	0.493416832619195	0.658019847194631	0	0	0	0	0	0	0.488028180699266	0	0	0	0	0	0	0.586971923371989	0	0	0	0	0.484346643017635	0	0.482555381674766	0.536307767720815	0	0
Amt	6.13399465974425	9.76859288846438	11.2558794382753	3.22519912580978	2.03239722472094	3.94733466095356	3.94811908316779	12.4303080157207	5.79458464862976	2.80783986327692	4.25299900224643	1.83827021224055	3.34622373074945	3.41619726489486	7.12816607091648	10.2935773000663	2.50832607486475	2.53581200504119	4.24004210967535	3.60076408213823	3.52183154023194	7.32581329206834	2.65726467374769	3.83753169961081	14.202690722665	1.93738657207054	5.08632338504994	5.7906645800972	5.89938544492897	8.34538505115721	4.10849381794935
Amy1a	0	0	0	0.403149890726222	0	0	0.658019847194631	0	0	0	0	0	0.371802636749939	0	0	0.447546839133317	0.627081518716189	0	0	0	0	0	0	0	0	0	0	0	0.536307767720815	0	0
Amz2	72.9945364509566	47.7575652324925	41.2715579403429	73.7764300028986	97.5550667866052	78.9466932190712	61.1958457891007	49.7212320628827	77.558286835506	73.9397830662922	82.9334805438055	65.5649709032463	93.3224618242348	98.0936643205525	74.5715835111262	40.2792155219985	53.9290106095922	60.8594881209887	78.1379188783029	70.8150269487185	45.1968380996432	55.2253617402075	104.076199721784	49.2483234783387	53.6037036952194	65.3867968073807	60.1881600564243	103.2668516784	85.8092428353305	64.3085553942115	79.7047800682174
Anapc1	21.4689813091049	14.1101897277819	9.84889450849092	3.22519912580978	6.9101505640512	8.88150298714551	13.1603969438926	14.6238917832008	2.22868640331914	5.61567972655383	6.80479840359429	4.90205389930814	4.83343427774921	3.41619726489486	9.86976840588436	10.2935773000663	2.50832607486475	8.45270668347065	7.87436391796851	17.4036930636681	5.2827473103479	14.6516265841367	5.31452934749537	3.19794308300901	6.87226970451531	5.32781307319398	3.39088225669996	5.7906645800972	15.0166174961828	14.2362450872682	7.39528887230883
Anapc10	4.9071957277954	2.17079841965875	3.75195981275845	0.806299781452444	0.812958889888377	0.986833665238389	4.60613893036242	2.19358376748012	1.33721184199148	1.87189324218461	2.12649950112322	1.22551347482703	1.48721054699976	1.95211272279707	3.28992280196145	0.895093678266633	1.88124455614857	0.845270668347065	3.63432180829316	3.00063673511519	0.586971923371989	2.81762049694936	0.885754891249229	2.55835446640721	2.74890788180612	0.484346643017635	4.23860282087495	1.93022152669907	3.75415437404571	4.41814502708323	2.46509629076961
Anapc11	166.844654745044	196.457256979117	182.439045895379	91.5150251948524	111.375367914708	97.6965328586005	173.059219812188	210.584041678092	108.759896481974	166.130525243884	110.577974058407	83.9476730256518	104.476540926733	104.926058850342	171.075985701996	184.389297722926	92.1809832512797	142.850742950654	114.481136961235	186.639604924165	95.0894515862623	182.581808202319	119.134032873021	99.1362355732793	191.049097785526	101.228448390686	98.3355854442988	123.051622327065	175.372640044707	187.525711149533	110.518483702838
Anapc13	394.415856621555	404.311205661442	442.262262928902	341.871107335836	323.15115873063	320.227524369857	444.821416703571	500.868293574628	354.361138127743	426.791659218091	347.895318383758	328.437611253645	333.135162527946	355.284515549066	423.30340051904	428.302325050584	374.994748192281	450.529266228985	355.557816911347	363.077044948938	336.33491209215	424.897170939964	327.28643231659	361.367568380018	377.516682434708	294.482758954722	350.108593004271	306.422667363477	382.387438384941	407.942057500685	305.671940055432
Anapc15	40.484364754312	59.1542569357009	61.9073369105144	18.9480448641324	26.4211639213722	25.6576752961981	34.2170320541208	58.4955671328032	26.2984995591658	42.5855712596999	32.3227924170729	27.5740531836083	24.1671713887461	36.602113552445	38.3824326895503	50.5727928220648	31.3540759358094	38.882450743965	33.3146165760206	35.4075134743593	14.6742980842997	40.0102110566809	26.5726467374769	28.7814877470811	55.4363089497568	25.186025436917	25.4316169252497	35.2265428622579	41.8320058822236	58.4176953581005	27.1160591984657
Anapc2	42.3245631522353	49.9283636521513	37.0506031509897	20.9637943177636	17.0721366876559	23.1905911331021	32.2429725125369	59.9579563111233	16.4922793845616	25.2705587694923	16.1613962085364	18.995458859819	19.3337371109968	14.1528172402787	27.4160233496788	46.0973244307316	25.0832607486475	38.0371800756179	12.1144060276439	49.8105698029122	19.3700734712756	33.8114459633923	17.27222037936	18.5480698814522	32.0705919544048	13.5617060044938	19.4975729760248	17.8545491219664	25.7427728505991	37.3087802287028	13.9688789810278
Anapc4	46.0049599480819	43.9586679980897	50.1824624956442	20.1574945363111	21.9498900269862	27.1379257940557	54.6156473171544	53.3772050086829	22.2868640331914	36.0339449120538	25.5179940134786	28.1868099210218	26.3979872092457	35.1380290103472	58.121969501319	46.5448712698649	23.202016192499	40.5729920806591	26.6516932608165	51.0108244969583	19.9570453946476	50.7171689450885	26.1297692918522	25.5835446640721	31.1542893271361	21.7955989357936	29.6702197461246	20.2673260303402	44.5135447208277	38.2905902347213	27.9377579620556
Anapc5	150.282869163734	107.454521773108	120.531708984865	69.3417812049102	81.7023684337819	78.9466932190712	113.179413717477	122.840690978887	77.558286835506	108.569808046707	94.4165778498708	91.300753874614	75.1041326234877	90.7732416100635	110.760734332702	123.522927600795	96.570553882293	127.635870920407	108.423933947413	157.233364920036	81.0021254253345	115.522440374924	98.3187929286644	79.9485770752252	103.542196881364	73.6206897386805	68.6653656981742	96.993631716628	135.685865233366	94.7446655807848	92.0302615220655
Anapc7	13.4947882514373	14.6528893326966	14.538844274439	7.256698033072	5.28423278427445	5.92100199143034	15.1344564854765	16.8174755506809	9.80622017460421	9.35946621092306	8.50599800449287	7.3530808489622	8.55146064524861	7.80845089118826	13.7080116748394	12.9788583348662	5.6437336684457	13.524330693553	4.84576241105755	12.6026742874838	7.04366308046387	9.01638559023796	6.64316168436922	5.75629754941622	12.8282367817619	6.78085300224688	5.08632338504994	6.27321996177196	5.89938544492897	12.2726250752312	6.16274072692403
Ang	0	0.542699604914688	0.937989953189611	0.806299781452444	0.406479444944188	0.986833665238389	0.658019847194631	0	0.445737280663828	1.87189324218461	1.27589970067393	0	0.371802636749939	0.976056361398533	1.09664093398715	0	1.25416303743238	0	0	0	0	1.12704819877974	0.442877445624614	1.2791772332036	0.916302627268708	0.484346643017635	0.84772056417499	0	1.07261553544163	0	0.410849381794935
Ang2	0	0	0	0.806299781452444	0	0	0	0	0	0.935946621092306	0.425299900224643	0	0	0.488028180699266	0	0	0	0	0	0.600127347023038	0	0	0	0.639588616601802	0	0.484346643017635	0	0	0	0	0.410849381794935
Angel1	6.74739412571867	7.05509486389094	4.22095478935325	1.20944967217867	2.03239722472094	4.44075149357275	1.31603969438926	8.04314048076044	1.33721184199148	0.467973310546153	1.27589970067393	3.06378368706758	2.23081582049964	2.44014090349633	3.83824326895503	4.47546839133317	2.50832607486475	3.38108267338826	0.605720301382193	9.00191020534557	3.52183154023194	6.1987650932886	1.32863233687384	5.75629754941622	5.9559670772466	0.968693286035269	3.39088225669996	0.965110763349533	4.29046214176652	6.38176503912022	4.10849381794935
Angel2	9.8143914555908	10.3112924933791	4.68994976594806	3.628349016536	3.6583150044977	3.45391782833436	5.26415877755705	6.58075130244036	4.01163552597445	3.74378648436922	3.82769910202179	4.28929716189462	2.97442109399951	5.36830998769193	7.12816607091648	4.92301523046648	2.50832607486475	6.76216534677652	2.42288120552877	5.40114612320734	3.52183154023194	8.45286149084809	2.21438722812307	2.55835446640721	6.87226970451531	2.42173321508817	1.69544112834998	2.8953322900486	6.9720009803706	4.90905003009248	3.69764443615442
Angpt1	3.06699732987212	7.59779446880563	6.09693469573247	5.64409847016711	5.69071222921864	7.40125248928792	5.26415877755705	1.46238917832008	8.0232710519489	9.35946621092306	6.80479840359429	4.28929716189462	10.7822764657482	8.78450725258679	5.48320466993575	4.47546839133317	7.52497822459426	4.22635334173532	4.24004210967535	3.60076408213823	7.04366308046387	5.63524099389872	3.98589701062153	5.75629754941622	11.4537828408589	4.35911978715871	18.6498524118498	7.23833072512149	6.43569321264978	5.39995503310172	6.16274072692403
Angpt2	7.3607935916931	3.25619762948813	2.34497488297403	4.03149890726222	8.12958889888377	3.94733466095356	9.87029770791947	5.84955671328032	7.13179649062124	7.01959965819229	6.37949850336965	6.12756737413517	4.46163164099927	6.34436634909046	9.32144793889078	5.3705620695998	6.89789670587807	3.38108267338826	7.26864361658632	9.00191020534557	6.45669115709188	9.57990968962783	7.97179402124306	5.75629754941622	4.58151313634354	3.87477314414108	5.93404394922493	4.82555381674766	6.43569321264978	2.94543001805549	9.03868639948858
Angptl1	11.0411903875396	3.79889723440281	2.81396985956883	10.0787472681556	9.34902723371633	13.8156713133375	7.89623816633557	4.38716753496024	10.251957455268	10.7633861425615	8.93129790471751	7.96583758637572	12.6412896494979	16.5929581437751	12.6113707408522	5.3705620695998	6.89789670587807	13.524330693553	12.1144060276439	15.003183675576	10.5654946206958	15.7786747829164	14.1720782599877	8.31465201582342	6.41411839088096	11.1399727894056	15.2589701551498	10.1336630151701	12.8713864252996	3.43633502106473	6.9844394905139
Angptl2	4.29379626182097	2.71349802457344	0.937989953189611	0.806299781452444	0.812958889888377	0.493416832619195	2.63207938877852	1.46238917832008	0.891474561327655	0.935946621092306	0.425299900224643	0.612756737413517	1.11540791024982	1.95211272279707	1.64496140098073	0.895093678266633	0.627081518716189	0.845270668347065	1.21144060276439	5.40114612320734	1.76091577011597	3.38114459633923	0.885754891249229	0.639588616601802	1.83260525453742	1.4530399290529	0.84772056417499	0.482555381674766	2.14523107088326	1.96362001203699	0.82169876358987
Angptl4	30.6699732987212	41.7878695784309	34.7056282680156	49.5874365593253	7.72310945393958	53.7824347554922	26.3207938877852	5.84955671328032	36.9961942950977	26.6744787011307	11.0577974058407	22.0592425468866	37.5520663117439	11.2246481560831	41.1240350245182	46.9924181089982	23.8290977112152	30.4297440604943	12.1144060276439	19.8042024517603	55.762332720339	9.57990968962783	4.42877445624614	50.5275007115423	27.9472301316956	5.81215971621161	49.1677927221494	4.3429984350729	25.2064650828783	26.0179651594901	17.2556740353873
Angptl6	0.613399465974425	0	0	0	0	0.493416832619195	0.658019847194631	0	0	0	0.850599800449287	0	0	0.976056361398533	0	0	0	1.69054133669413	0	0	0.586971923371989	0	0	0	0	0	0	0.482555381674766	0	0.490905003009248	0
Angptl8	0	0	0	0.403149890726222	0.812958889888377	0	0	0	0	0.467973310546153	0.425299900224643	1.22551347482703	0	0.488028180699266	1.64496140098073	0	0.627081518716189	0	0	0	0	0	0	0.639588616601802	0	0.968693286035269	0.84772056417499	0	6.9720009803706	0	0
Ank1	1.22679893194885	0	0.468994976594806	3.628349016536	1.62591777977675	0.986833665238389	0.658019847194631	0	2.67442368398297	1.40391993163846	4.25299900224643	0.612756737413517	2.97442109399951	1.95211272279707	2.1932818679743	0.895093678266633	3.13540759358094	0.845270668347065	0	2.40050938809215	1.17394384674398	0.563524099389872	2.21438722812307	2.55835446640721	0.916302627268708	2.90607985810581	3.39088225669996	1.4476661450243	0.536307767720815	0.490905003009248	1.64339752717974
Ank3	24.535978638977	35.2754743194547	36.1126131978	19.3511947548587	13.8203011281024	16.7761723090526	28.9528732765638	21.2046430856412	22.2868640331914	18.2509591113	17.4372959092104	16.544431910165	13.7566975597478	13.6647890595795	16.4496140098073	17.4543267261993	19.4395270802018	20.2864960403296	12.1144060276439	40.8086595975666	22.3049330881356	21.4139157768152	11.51481358624	14.0709495652396	28.40538144533	21.7955989357936	11.8680878984499	18.3371045036411	34.3236971341322	18.6543901143514	15.6122765082075
Ankfy1	26.3761770369003	24.9641818260756	20.6357789701715	10.0787472681556	14.2267805730466	9.3749198197647	14.4764366382819	24.1294214422813	12.4806438585872	8.89149290037691	11.90839720629	6.74032411154869	8.17965800849866	10.7366199753839	13.7080116748394	22.8248887957991	11.2874673368914	19.4412253719825	11.5086857262617	29.4062400041289	7.04366308046387	21.977439876205	10.1861812493661	7.03547478261982	23.8238683089864	7.74954628828215	5.08632338504994	8.20344148847103	17.6981563347869	18.6543901143514	13.5580295992329
Ankh	1.84019839792327	1.62809881474406	0	0.806299781452444	2.43887666966513	0.493416832619195	0	0.73119458916004	0	1.40391993163846	0.850599800449287	1.83827021224055	1.11540791024982	1.4640845420978	2.74160233496788	0.447546839133317	1.88124455614857	0.845270668347065	1.21144060276439	1.80038204106911	1.17394384674398	0.563524099389872	0	0.639588616601802	0	2.42173321508817	0.84772056417499	1.93022152669907	1.07261553544163	0.490905003009248	0.82169876358987
Ankhd1	33.7369706285934	23.3360830113316	17.8218091106026	11.2881969403342	15.039739462935	14.8025049785758	25.004754193396	21.9358376748012	12.926381139251	12.1673060742	9.7818977051668	6.74032411154869	12.269487012748	9.76056361398533	12.6113707408522	22.3773419566658	16.3041194866209	14.3696013619001	12.1144060276439	28.8061126571058	11.7394384674398	20.2868675780354	8.85754891249229	5.75629754941622	18.3260525453742	9.68693286035269	5.08632338504994	12.5464399235439	24.1338495474367	14.7271500902774	16.8448246535923
Ankib1	16.5617855813095	11.3966917032084	8.91090455530131	4.03149890726222	2.43887666966513	4.44075149357275	8.5542580135302	8.77433506992048	5.79458464862976	4.67973310546153	7.23009830381894	4.90205389930814	3.71802636749939	10.2485917946846	6.03152513692933	8.0558431043997	5.6437336684457	5.07162401008239	7.26864361658632	17.4036930636681	4.10880346360393	11.8340060871873	3.1001421193723	5.11670893281441	4.58151313634354	1.4530399290529	8.4772056417499	3.37788767172336	9.11723205125386	7.36357504513871	4.51934319974429
Ankle2	1.22679893194885	1.62809881474406	1.40698492978442	0.806299781452444	0.406479444944188	0	0.658019847194631	0.73119458916004	0.445737280663828	0.935946621092306	2.12649950112322	0	0.371802636749939	0.488028180699266	2.74160233496788	0.895093678266633	0	4.22635334173532	1.21144060276439	2.40050938809215	0	1.69057229816962	0.442877445624614	0.639588616601802	0.458151313634354	0.484346643017635	0.84772056417499	0	4.29046214176652	0	1.64339752717974
Ankmy2	42.9379626182097	59.6969565406156	33.2986433382312	38.2992396189911	39.8349856045305	39.9667634421548	51.9835679283759	45.3340645279225	49.031100873021	36.5019182225999	47.6335888251601	30.6378368706759	38.2956715852437	34.6500008296479	55.3803671663511	27.3003571871323	31.3540759358094	34.6560974022297	48.4576241105755	42.0089142916127	39.9140907892953	48.463072547529	50.9309062468307	38.3753169961081	37.1102564043827	37.2946915123579	41.5383076445745	32.8137659538841	48.2676990948734	33.3815402046288	26.7052098166708
Ankra2	11.0411903875396	5.96969565406156	6.56592967232728	4.03149890726222	5.28423278427445	2.46708416309597	5.26415877755705	6.58075130244036	4.01163552597445	3.74378648436922	3.82769910202179	1.83827021224055	1.8590131837497	5.36830998769193	3.28992280196145	5.81810890873312	3.13540759358094	2.53581200504119	3.63432180829316	8.40178285832254	4.10880346360393	5.07171689450885	2.21438722812307	7.67506339922162	4.58151313634354	2.42173321508817	5.08632338504994	3.37788767172336	3.75415437404571	2.45452501504624	2.87594567256455
Ankrd1	1130.49521579087	1434.35505578952	1403.70196494825	1106.24330015275	1169.84784254937	754.927753907368	776.463419689665	1403.89361118728	642.753158717239	769.816095848422	798.287912721656	458.342039585311	655.116245953393	708.128890194635	740.78095090832	948.351752123498	605.133665561122	835.1274203269	913.426214484347	968.605538095184	648.017003402676	999.691752317634	1012.41784069787	700.989123795575	901.183633918774	603.495917199973	813.81174160799	1007.57563693691	831.277039967264	1244.93508763145	1050.54186924965
Ankrd10	38.0307668904143	30.3911778752225	33.767638314826	20.1574945363111	13.007342238214	14.3090881459566	36.8491114428993	34.3661456905219	14.7093302619063	18.7189324218461	17.4372959092104	15.3189184353379	14.5003028332476	16.5929581437751	18.094575410788	25.510169830599	18.8124455614857	19.4412253719825	11.5086857262617	27.0057306160367	14.0873261609277	26.485632671324	12.8434459231138	9.59382924902703	19.2423551726429	15.4990925765643	11.0203673342749	13.0289953052187	31.6421582955281	19.1452951173607	17.6665234171822
Ankrd11	97.5305150899336	87.3746363912647	75.5081912317637	52.4094857944089	76.8246150944516	62.1705209100185	67.776044261047	51.1836212412028	59.7287956089529	73.9397830662922	50.1853882265079	56.9863765794571	72.8733168029881	61.9795789488068	76.7648653791005	52.362980178598	39.5061356791199	64.2405707943769	47.8519038091933	126.026742874838	44.6098661762712	69.3134642249543	37.2017054324676	38.3753169961081	97.1280784904831	60.0589837341867	58.4927189280743	52.1159812208748	95.9990904220259	83.9447555145813	62.8599554146251
Ankrd12	36.8039679584655	20.6225849867581	19.6977890169818	12.0944967217867	16.6656572427117	16.7761723090526	35.5330717485101	16.0862809615209	15.1550675425701	26.6744787011307	18.2878957096597	14.0934049605109	18.9619344742469	12.6887326981809	31.8025870856274	8.95093678266633	13.7957934117561	22.8223080453708	13.3258466304083	37.2078955154284	18.1961296245317	27.6126808701037	18.6008527162338	14.0709495652396	18.3260525453742	15.9834392195819	21.1930141043747	18.3371045036411	26.8153883860408	17.6725801083329	21.7750172351316
Ankrd13a	24.535978638977	19.5371857769288	15.9458292042234	7.256698033072	6.50367111910701	11.3485871502415	13.8184167910873	28.5165889772416	5.79458464862976	11.2313594531077	8.50599800449287	6.74032411154869	6.32064482474897	11.7126763367824	9.32144793889078	21.4822482783992	7.52497822459426	12.679060025206	14.5372872331726	30.606494698175	8.80457885057984	20.8503916774253	9.3004263581169	8.95424063242523	9.16302627268708	5.32781307319398	7.62948507757491	7.23833072512149	24.1338495474367	10.3090050631942	7.39528887230883
Ankrd13c	39.2575658223632	37.9889723440281	20.6357789701715	20.9637943177636	20.7304516921536	10.3617534850031	37.507131290094	32.9037565122018	10.251957455268	24.8025854589461	10.6324975056161	8.57859432378924	12.269487012748	13.1767608788802	31.2542666186338	25.9577166697324	20.066608598918	16.9054133669413	11.5086857262617	37.2078955154284	13.5003542375558	30.4303013670531	19.9294850531077	14.0709495652396	26.5727761907925	13.0773593614761	11.0203673342749	16.8894383586168	19.8433874056702	25.5270601564809	13.5580295992329
Ankrd13d	0	1.08539920982938	0	0.403149890726222	0	0.493416832619195	0	0	0	0	0.425299900224643	0	0	0.488028180699266	0	0	0.627081518716189	0	0	0	0.586971923371989	0	0	0	0	0.484346643017635	0	0.482555381674766	0	0	0
Ankrd16	0	1.08539920982938	1.87597990637922	0	0	0.493416832619195	0	0.73119458916004	0.445737280663828	0.935946621092306	0.850599800449287	0	0.743605273499879	0.976056361398533	1.64496140098073	0.447546839133317	0.627081518716189	0.845270668347065	0.605720301382193	1.20025469404608	1.17394384674398	0	0	3.83753169961081	1.37445394090306	0.484346643017635	1.69544112834998	0.965110763349533	0.536307767720815	2.45452501504624	1.64339752717974
Ankrd17	53.365753539775	55.8980593062128	60.9693469573247	22.1732439899422	23.1693283618187	21.2169238026254	51.9835679283759	48.9900374737227	28.9729232431488	21.9947455956692	25.092694113254	20.8337290720596	30.859618850245	29.281690841956	40.027394090531	51.4678865003314	30.7269944170932	40.5729920806591	27.8631338635809	58.2123526612347	18.7831015479037	49.0265966469189	19.486607607483	21.1064243478595	41.6917695407262	24.2173321508817	15.2589701551498	23.6452137020636	57.3849311461272	45.1632602768508	36.5655949797492
Ankrd2	0	0.542699604914688	0.468994976594806	0.806299781452444	1.21943833483257	0.493416832619195	0.658019847194631	0.73119458916004	1.33721184199148	1.40391993163846	0.850599800449287	0.612756737413517	1.11540791024982	0.976056361398533	0	0.895093678266633	0.627081518716189	2.53581200504119	2.42288120552877	0.600127347023038	0	0.563524099389872	0.885754891249229	1.2791772332036	1.37445394090306	0.968693286035269	1.69544112834998	0.482555381674766	1.60892330316245	0.490905003009248	2.05424690897468
Ankrd23	4.9071957277954	2.17079841965875	2.81396985956883	10.4818971588818	10.9749450134931	10.8551703176223	5.92217862475168	2.92477835664016	10.251957455268	2.80783986327692	7.65539820404358	7.96583758637572	7.06425009824885	12.2007045174817	7.67648653791005	2.6852810347999	13.7957934117561	1.69054133669413	7.26864361658632	6.00127347023038	8.80457885057984	2.81762049694936	3.98589701062153	5.75629754941622	3.20705919544048	7.74954628828215	9.32492620592489	13.5115506868935	3.75415437404571	2.94543001805549	13.5580295992329
Ankrd24	18.4019839792327	5.96969565406156	9.84889450849092	15.7228457383227	24.3887666966513	19.7366733047678	17.766535874255	12.4303080157207	13.3721184199148	29.4823185644076	17.0119960089857	10.4168645360298	17.4747239272471	24.4014090349633	23.5777800807237	7.60829626526638	21.3207716363504	27.0486613871061	23.6230917539055	18.6039477577142	17.0221857777877	20.8503916774253	16.8293429337353	28.1418991304793	11.4537828408589	19.3738657207054	22.0407346685497	25.0928798470879	16.6255407993453	7.85448004814796	19.7207703261569
Ankrd27	7.3607935916931	3.25619762948813	6.56592967232728	6.04724836089333	6.50367111910701	4.44075149357275	9.21227786072484	5.84955671328032	4.9031100873021	8.42351958983075	4.25299900224643	4.28929716189462	2.60261845724958	5.8563381683912	7.12816607091648	5.3705620695998	3.76248911229713	6.76216534677652	4.84576241105755	7.20152816427646	5.2827473103479	9.01638559023796	4.87165190187076	5.75629754941622	5.49781576361225	4.35911978715871	3.39088225669996	2.8953322900486	11.7987708898579	2.94543001805549	2.46509629076961
Ankrd29	1.84019839792327	0	0.468994976594806	0.403149890726222	0.812958889888377	0.493416832619195	0	0.73119458916004	0.445737280663828	0.467973310546153	0	0.612756737413517	0.743605273499879	0.976056361398533	0	0	1.25416303743238	0	0	0.600127347023038	0.586971923371989	0.563524099389872	0	0.639588616601802	0.458151313634354	0.484346643017635	0.84772056417499	0.482555381674766	0	0.981810006018495	0.82169876358987
Ankrd33b	0.613399465974425	0	0.937989953189611	0	2.03239722472094	0.986833665238389	0	0	1.78294912265531	1.40391993163846	0.850599800449287	3.6765404244811	1.48721054699976	1.4640845420978	0.548320466993575	0	0.627081518716189	0	0	0.600127347023038	0	1.69057229816962	2.21438722812307	3.83753169961081	1.83260525453742	0.484346643017635	5.93404394922493	2.8953322900486	0.536307767720815	0.490905003009248	2.05424690897468
Ankrd34a	0.613399465974425	3.25619762948813	0.937989953189611	2.41889934435733	2.43887666966513	0.986833665238389	0	0.73119458916004	0	1.87189324218461	0	0	1.48721054699976	0.488028180699266	2.74160233496788	2.23773419566658	0.627081518716189	0.845270668347065	0.605720301382193	2.40050938809215	2.34788769348796	0	0	1.2791772332036	1.83260525453742	0.484346643017635	0.84772056417499	1.4476661450243	0.536307767720815	0.981810006018495	1.64339752717974
Ankrd34c	0	0	0	0	0.406479444944188	0	0.658019847194631	0	0.445737280663828	0.467973310546153	0.850599800449287	0	0.371802636749939	0	0	0	0	0	0	0	0	1.12704819877974	0	0	0	0.484346643017635	0	0.482555381674766	1.07261553544163	0.490905003009248	0.410849381794935
Ankrd37	1.22679893194885	1.08539920982938	1.87597990637922	3.628349016536	2.03239722472094	3.45391782833436	1.97405954158389	3.6559729458002	4.45737280663828	1.87189324218461	1.27589970067393	4.28929716189462	5.57703955124909	1.95211272279707	3.28992280196145	4.47546839133317	2.50832607486475	3.38108267338826	3.63432180829316	0.600127347023038	2.34788769348796	2.81762049694936	5.31452934749537	2.55835446640721	1.37445394090306	2.90607985810581	4.23860282087495	2.8953322900486	4.82676990948734	1.96362001203699	5.34104196333416
Ankrd39	12.2679893194885	21.1652845916728	14.538844274439	9.27244748670311	7.72310945393958	7.40125248928792	14.4764366382819	21.2046430856412	7.13179649062124	12.6352793847461	5.10359880269572	4.90205389930814	8.92326328199854	10.2485917946846	10.9664093398715	18.7969672435993	11.2874673368914	18.5959547036354	6.05720301382193	13.2028016345068	6.45669115709188	13.5245783853569	6.64316168436922	8.95424063242523	21.991263054449	8.23389293129979	2.54316169252497	10.1336630151701	10.1898475866955	22.5816301384254	7.39528887230883
Ankrd40	30.6699732987212	15.1955889376113	17.8218091106026	15.7228457383227	16.2591777977675	10.8551703176223	23.6887144990067	20.4734484964811	12.926381139251	13.1032526952923	11.0577974058407	17.1571886475785	13.0130922862479	15.6169017823765	14.8046526088265	17.4543267261993	11.2874673368914	31.2750147288414	16.3544481373192	49.2104424558891	19.9570453946476	28.7397290688835	15.9435880424861	9.59382924902703	14.202690722665	11.6243194324232	6.78176451339992	18.8196598853159	24.6701573151575	16.6907701023144	14.7905777446177
Ankrd42	1.22679893194885	1.62809881474406	1.40698492978442	0	1.62591777977675	1.48025049785758	2.63207938877852	2.19358376748012	0.891474561327655	2.80783986327692	0.850599800449287	1.83827021224055	1.11540791024982	1.95211272279707	2.1932818679743	0.895093678266633	1.88124455614857	0	1.21144060276439	0.600127347023038	2.34788769348796	2.25409639755949	0.885754891249229	0.639588616601802	0.458151313634354	1.4530399290529	1.69544112834998	1.93022152669907	3.75415437404571	0.490905003009248	2.46509629076961
Ankrd44	6.74739412571867	4.88429644423219	2.81396985956883	1.20944967217867	2.03239722472094	2.46708416309597	3.94811908316779	3.6559729458002	4.45737280663828	1.87189324218461	0.850599800449287	3.06378368706758	1.48721054699976	1.4640845420978	1.64496140098073	2.23773419566658	1.25416303743238	0.845270668347065	2.42288120552877	7.20152816427646	1.17394384674398	7.32581329206834	1.32863233687384	1.91876584980541	2.29075656817177	2.42173321508817	1.69544112834998	2.8953322900486	7.50830874809142	2.94543001805549	5.34104196333416
Ankrd46	49.6853567439284	52.09916207181	53.4654273318079	43.9433380891582	45.1192183888049	34.0457614507244	56.5897068587383	63.6139292569235	39.6706179790807	49.1371976073461	47.2082889249354	39.2164311944651	37.5520663117439	33.1859162875501	53.7354057653704	55.4958080525313	42.0144617539846	43.9540747540474	38.7660992884604	53.4113338850504	35.8052873256914	48.463072547529	42.516234779963	37.0961397629045	55.8944602633912	39.2320780844284	36.4519842595246	28.4707675188112	49.8766223980358	54.9813603370357	41.0849381794935
Ankrd49	17.7885845132583	22.2506838015022	22.9807538531455	10.885047049608	14.6332600179908	7.89466932190712	18.4245557214497	21.2046430856412	8.91474561327655	22.4627189062153	14.8854965078625	14.7061616979244	14.8721054699976	15.1288736016773	18.6428958777816	19.2445140827326	10.033304299459	15.2148720302472	10.9029654248795	13.8029289815299	7.04366308046387	17.469247081086	11.0719361406154	12.791772332036	18.3260525453742	7.26519964526452	18.6498524118498	17.3719937402916	16.0892330316245	15.7089600962959	12.736330835643
Ankrd50	7.97419305766752	6.51239525897625	2.81396985956883	3.22519912580978	2.43887666966513	5.92100199143034	7.89623816633557	4.38716753496024	3.56589824531062	2.80783986327692	4.25299900224643	2.45102694965407	4.83343427774921	4.3922536262934	7.67648653791005	5.81810890873312	4.38957063101332	8.45270668347065	4.24004210967535	10.8022922464147	7.04366308046387	9.01638559023796	1.77150978249846	3.19794308300901	4.58151313634354	2.42173321508817	4.23860282087495	5.30810919842243	8.58092428353305	4.90905003009248	4.10849381794935
Ankrd52	0	0.542699604914688	0.468994976594806	0	0.812958889888377	0	0.658019847194631	0	0	0	0.425299900224643	0	0.743605273499879	0	0	0.447546839133317	0	0	0	0	0	0	0	0.639588616601802	0	0	0	0	0.536307767720815	0.490905003009248	0
Ankrd54	7.3607935916931	7.05509486389094	5.15894474254286	2.41889934435733	3.6583150044977	6.41441882404953	5.92217862475168	2.92477835664016	3.56589824531062	7.01959965819229	5.10359880269572	1.83827021224055	2.60261845724958	6.34436634909046	3.28992280196145	5.81810890873312	3.13540759358094	4.22635334173532	4.24004210967535	5.40114612320734	2.34788769348796	6.1987650932886	4.87165190187076	3.83753169961081	2.29075656817177	4.35911978715871	5.08632338504994	3.86044305339813	6.43569321264978	6.38176503912022	1.64339752717974
Ankrd55	0	0.542699604914688	0.937989953189611	0.403149890726222	1.62591777977675	0	0	0.73119458916004	0.445737280663828	0	0.850599800449287	0	1.8590131837497	0	1.09664093398715	0.447546839133317	0	0.845270668347065	1.21144060276439	0.600127347023038	1.17394384674398	1.12704819877974	0.885754891249229	0.639588616601802	0.458151313634354	2.42173321508817	0.84772056417499	0	1.07261553544163	0	0.82169876358987
Ankrd6	3.06699732987212	5.42699604914688	2.81396985956883	2.41889934435733	3.25183555955351	3.45391782833436	3.94811908316779	3.6559729458002	1.33721184199148	4.67973310546153	1.27589970067393	4.28929716189462	2.23081582049964	1.4640845420978	5.48320466993575	3.13282787393322	5.01665214972951	3.38108267338826	1.21144060276439	3.00063673511519	1.76091577011597	3.38114459633923	2.21438722812307	3.83753169961081	2.29075656817177	1.93738657207054	5.08632338504994	1.4476661450243	3.21784660632489	2.94543001805549	2.46509629076961
Ankrd61	0.613399465974425	0	0	0	0	0	0	0	0	0.467973310546153	0	0	0	0	0	0	0	0.845270668347065	0	0.600127347023038	0	0	0.885754891249229	0	0	0	0	0	0.536307767720815	0	0.410849381794935
Ankrd7	0.613399465974425	0.542699604914688	0	0	0	0.493416832619195	0	0	0	0.467973310546153	0	0	0	0	0	0.447546839133317	0	0	0	0	0	0.563524099389872	0	0	0	0	0	0	0	0	0.410849381794935
Ankrd9	9.20099198961637	1.08539920982938	3.28296483616364	4.43464879798844	6.09719167416282	5.92100199143034	3.29009923597316	2.19358376748012	5.79458464862976	7.01959965819229	4.67829890247108	3.06378368706758	5.20523691449915	3.41619726489486	3.83824326895503	2.23773419566658	5.6437336684457	3.38108267338826	5.45148271243974	9.00191020534557	7.63063500383586	3.38114459633923	3.1001421193723	5.11670893281441	3.66521050907483	3.39042650112344	4.23860282087495	3.86044305339813	2.14523107088326	3.43633502106473	5.75189134512909
Anks1a	31.8967722306701	4.88429644423219	7.9729146021117	14.1102461754178	16.2591777977675	19.7366733047678	15.1344564854765	7.3119458916004	9.80622017460421	9.35946621092306	14.4601966076379	12.8678914856839	12.269487012748	11.7126763367824	15.3529730758201	7.16074942613307	16.9312010053371	21.1317667086766	12.1144060276439	21.6045844928294	11.7394384674398	13.5245783853569	25.6868918462276	16.6293040316468	5.49781576361225	11.6243194324232	8.4772056417499	17.3719937402916	24.6701573151575	5.89086003611097	13.1471802174379
Anks1b	0.613399465974425	1.62809881474406	0.937989953189611	0	0.406479444944188	0.493416832619195	0	0	0	0.467973310546153	0	0	0.371802636749939	0	0	0	0	0	0.605720301382193	0	0	1.12704819877974	0	0	0.458151313634354	0.484346643017635	1.69544112834998	0	0.536307767720815	1.47271500902774	0.410849381794935
Anks3	7.97419305766752	4.88429644423219	3.75195981275845	2.41889934435733	3.6583150044977	4.44075149357275	8.5542580135302	7.3119458916004	3.12016096464679	5.14770641600768	5.10359880269572	3.06378368706758	3.71802636749939	3.41619726489486	3.83824326895503	5.3705620695998	5.01665214972951	4.22635334173532	6.66292331520413	5.40114612320734	3.52183154023194	7.88933739145821	1.77150978249846	6.39588616601802	5.9559670772466	3.39042650112344	7.62948507757491	2.8953322900486	6.43569321264978	2.45452501504624	2.05424690897468
Anks4b	2.4535978638977	4.88429644423219	1.40698492978442	3.22519912580978	1.62591777977675	1.97366733047678	1.97405954158389	3.6559729458002	0.891474561327655	0.935946621092306	4.25299900224643	0.612756737413517	1.8590131837497	1.4640845420978	1.64496140098073	1.34264051739995	1.25416303743238	1.69054133669413	1.21144060276439	3.60076408213823	0	2.81762049694936	0.885754891249229	3.19794308300901	1.37445394090306	2.90607985810581	4.23860282087495	0.965110763349533	2.14523107088326	1.96362001203699	1.23254814538481
Anks6	1.84019839792327	0.542699604914688	1.87597990637922	0.403149890726222	0.812958889888377	0.493416832619195	1.31603969438926	2.19358376748012	0	0.935946621092306	0.850599800449287	0.612756737413517	0.371802636749939	1.95211272279707	1.64496140098073	0.447546839133317	0	1.69054133669413	0	3.60076408213823	0.586971923371989	1.69057229816962	0	0	1.37445394090306	0	1.69544112834998	0.965110763349533	1.07261553544163	0.490905003009248	1.64339752717974
Ankzf1	12.2679893194885	10.3112924933791	10.3178894850857	7.256698033072	9.75550667866052	7.40125248928792	17.1085160270604	15.3550863723608	7.57753377128507	14.0391993163846	5.52889870292036	6.12756737413517	11.8976843759981	11.2246481560831	16.4496140098073	12.0837646565995	8.77914126202664	7.60743601512358	10.9029654248795	15.603311022599	9.97852269732382	9.57990968962783	8.85754891249229	8.31465201582342	11.4537828408589	6.78085300224688	7.62948507757491	5.30810919842243	14.480309728462	10.7999100662034	7.39528887230883
Ano1	3.68039679584655	1.62809881474406	1.40698492978442	2.01574945363111	1.62591777977675	1.48025049785758	3.29009923597316	2.19358376748012	1.78294912265531	2.33986655273076	2.55179940134786	0.612756737413517	0.743605273499879	0	1.09664093398715	1.79018735653327	3.76248911229713	1.69054133669413	1.21144060276439	1.80038204106911	1.76091577011597	3.94466869572911	2.65726467374769	3.19794308300901	3.66521050907483	1.93738657207054	0.84772056417499	1.93022152669907	3.75415437404571	2.45452501504624	1.64339752717974
Ano4	1.22679893194885	0.542699604914688	0	0.403149890726222	1.21943833483257	0.493416832619195	1.97405954158389	0	0.891474561327655	0.467973310546153	0	0.612756737413517	0	1.4640845420978	1.09664093398715	0.447546839133317	0.627081518716189	0	1.21144060276439	1.80038204106911	0.586971923371989	2.81762049694936	0.442877445624614	0	0.458151313634354	1.4530399290529	1.69544112834998	0	1.07261553544163	0.981810006018495	1.23254814538481
Ano6	11.0411903875396	10.8539920982938	7.50391962551689	3.22519912580978	4.87775333933026	5.42758515881114	11.1863374023087	4.38716753496024	4.01163552597445	5.61567972655383	6.37949850336965	6.12756737413517	4.46163164099927	6.83239452978973	4.3865637359486	5.3705620695998	5.01665214972951	7.60743601512358	7.26864361658632	8.40178285832254	3.52183154023194	9.57990968962783	7.97179402124306	6.39588616601802	5.49781576361225	3.39042650112344	5.08632338504994	5.30810919842243	8.58092428353305	2.45452501504624	5.75189134512909
Anp32a	42.3245631522353	41.7878695784309	46.4305026828858	30.2362418044667	43.4933006090282	34.5391782833436	42.1132702204564	40.2157024038022	56.1628973636423	54.2849040233537	34.0239920179715	39.2164311944651	54.6549876022411	48.3147898892274	64.1534946382483	42.9644965567984	42.0144617539846	64.2405707943769	51.4862256174864	58.2123526612347	37.5662030958073	75.5122293182429	54.4739258118276	36.4565511463027	51.771098440682	41.6538112995166	53.4063955430244	53.5636473658991	42.3683136499444	59.8904103671282	38.6198418887239
Anp32b	89.556322032266	93.887031650241	69.4112565360312	29.8330919137404	37.8025883798095	37.993096111678	88.1746595240806	84.8185723425647	30.7558723658041	47.2653043651614	24.6673942130293	40.4419446692921	34.5776452177444	39.5302826366406	54.8320466993575	87.2716336309967	33.235320491958	70.1574654728064	31.497455671874	102.021648993917	31.6964838620874	77.7663257158024	34.5444407587199	33.8981966798955	70.0971509860562	34.3886116542521	33.0611020028246	37.6393197706318	83.6640117644472	84.4356605175906	37.798143125134
Anp32e	45.3915604821074	72.1790474536535	90.9850254593923	27.4141925693831	45.1192183888049	32.5655109528669	39.4811908316779	81.8937939859245	35.2132451724424	42.1175979491538	21.6902949114568	26.9612964461947	37.9238689484938	43.4345080822347	40.027394090531	67.1320258699975	33.235320491958	48.1804280957827	33.3146165760206	64.2136261314651	28.1746523218555	51.2806930444784	32.7729309762215	17.9084812648505	87.0487495905273	29.0607985810581	25.4316169252497	38.1218751523065	36.4689282050154	72.1630354423594	23.4184147623113
Anpep	19.0153834452072	9.22589328354969	2.81396985956883	4.43464879798844	5.69071222921864	7.40125248928792	16.4504961798658	6.58075130244036	4.9031100873021	3.74378648436922	4.25299900224643	3.6765404244811	4.08982900424933	1.95211272279707	5.48320466993575	8.95093678266633	6.89789670587807	10.1432480201648	6.05720301382193	21.6045844928294	5.86971923371989	16.9057229816962	7.08603912999383	7.67506339922162	5.49781576361225	1.93738657207054	5.93404394922493	7.72088610679626	17.1618485670661	2.45452501504624	3.69764443615442
Antkmt	51.5255551418517	32.5619762948813	30.4846734786624	36.6866400560862	35.3637117101444	40.9535971073932	44.7453496092349	36.559729458002	41.0078298210721	43.0535445702461	32.7480923172975	31.2505936080894	34.9494478544943	34.6500008296479	50.4454829634089	32.2233724175988	47.0311139037141	52.406781437518	40.5832601926069	47.41006041482	38.1531750191793	58.0429822371569	46.0592543449599	42.8524373123207	32.9868945816735	39.2320780844284	25.4316169252497	40.5346520606804	48.8040068625942	33.8724452076381	36.5655949797492
Antxr1	0.613399465974425	0	0	0	0	0	0	0	0.445737280663828	0	0	0	0	0	1.64496140098073	0.447546839133317	1.25416303743238	0	0	2.40050938809215	0.586971923371989	1.12704819877974	0	0	0.916302627268708	0	0.84772056417499	0	2.14523107088326	0.981810006018495	0
Anxa1	191.994032849995	128.077106759866	154.768342276286	118.526067873509	154.868668523736	138.156713133375	209.908331255087	171.830728452609	144.864616215744	217.607589403961	151.406764479973	162.380535414582	139.797791417977	171.297891425442	211.103379792527	132.026317544328	159.278705753912	218.92510310189	173.841726496689	175.237185330727	141.460233532649	227.100212054119	179.365365477969	200.830825612966	139.736150658478	171.458711628243	211.082420479572	192.057041906557	192.534488611773	130.58073080046	160.231258900025
Anxa10	39.8709652883376	24.4214822211609	15.0078392510338	26.2047428972044	23.1693283618187	23.6840079657213	16.4504961798658	19.7422539073211	18.2752285072169	32.2901584276846	19.5637954103336	20.2209723346461	29.3724083032452	22.4492963121662	29.0609847506595	21.0347014392659	23.8290977112152	33.8108267338826	15.1430075345548	25.8054759219906	16.4352138544157	21.977439876205	19.486607607483	15.989715415045	21.991263054449	24.2173321508817	19.4975729760248	18.8196598853159	22.5249262442742	19.1452951173607	22.1858666169265
Anxa11	71.7677375190077	54.8126600963834	57.2173871445663	41.9275886355271	42.6803417191398	49.8351000945387	67.776044261047	69.4634859702038	48.1396263116934	47.2653043651614	55.7142869294283	37.3781609822245	56.8858034227407	53.19507169622	57.0253285673318	51.4678865003314	57.0644182031732	60.0142174526416	53.9091068230152	84.6179559302484	42.8489504061552	59.7335545353265	44.7306220080861	56.9233868775604	50.8547958134133	35.841651583305	53.4063955430244	45.8427612591028	77.2283185517974	55.9631703430542	58.7514615966757
Anxa13	0	0	0	0.403149890726222	0	0.493416832619195	0	0.73119458916004	0.891474561327655	0	0	0.612756737413517	0	0	0	0	0.627081518716189	0	0	0	0	0	0.885754891249229	0	0	0	0	0	0	0	0
Anxa2	458.82280054887	485.716146398645	521.053418996829	191.899347985682	364.612062114937	193.419398386724	493.514885395973	484.782012613107	236.240758751829	467.505337235607	307.066527962193	197.920426184566	247.24875343871	369.925360970044	413.981952580149	467.238900055183	242.680547743165	380.371800756179	332.540445458824	492.704551905914	145.569036996253	486.88482187285	350.31605948907	231.531079209852	529.622918561313	290.123639167563	232.275434583947	406.794186751828	410.811750074145	508.577583117581	354.563016489029
Anxa3	83.4223273725218	56.9834585160422	37.0506031509897	85.0646269432329	106.091135130433	74.9993585581176	100.677036620779	54.108399597843	86.4730324487826	86.5750624510383	125.46347056627	92.5262673494411	97.784093465234	122.007045174817	111.857375266689	41.6218560393984	81.5205974331045	83.6817961663594	101.155290330826	82.2174465421562	81.0021254253345	100.870813790787	104.961954613034	108.730064822306	38.0265590316514	101.228448390686	99.1833060084738	108.092405495148	79.3735496226807	39.2724002407398	87.9217677041161
Anxa4	36.8039679584655	32.5619762948813	31.8916584084468	38.2992396189911	54.4682456225212	37.0062624464396	48.0354488452081	30.7101727447217	36.9961942950977	42.1175979491538	39.9781906211165	39.2164311944651	40.5264874057434	41.4823953594376	45.5105987604668	26.852810347999	39.5061356791199	50.7162401008239	55.7262677271618	45.0095510267279	25.2397927049955	58.0429822371569	55.8025581487014	53.0858551779495	24.2820196226208	34.3886116542521	69.5130862623492	57.4240904192972	36.4689282050154	29.9452051835641	37.798143125134
Anxa5	399.936451815325	416.79329657448	476.029901243728	245.115133561543	275.999543117104	232.399328163641	453.375674717101	534.503244675989	294.63234251879	393.565554169315	297.70993015725	248.166478652474	246.13334552846	290.864795696763	427.689964254989	480.665305229182	272.153379122826	378.681259419485	310.734514609065	352.274752702523	247.115179739608	415.317261250336	326.400677425341	256.475035257322	459.525767575257	240.235934936747	295.006756332896	308.352888890176	371.661283030525	407.451152497676	301.974295619277
Anxa6	282.77715381421	216.53714236096	279.990001027099	164.888305307025	205.678599141759	170.228807253622	286.238633529665	247.143771136094	182.752285072169	252.237614384376	185.856056398169	175.861183637679	168.426594447722	196.675356821804	238.519403142205	243.017933649391	198.157759914316	254.426471172466	227.145113018322	309.665711063888	160.830307003925	291.905483483954	216.567070910436	198.91205976316	229.533808130811	186.473457561789	191.584847503548	202.190704921727	266.008652789524	206.180101263884	224.73461184183
Anxa7	35.5771690265166	35.2754743194547	32.3606533850416	24.5921433342995	23.5758078067629	35.0325951159628	35.5330717485101	29.2477835664016	25.4070249978382	30.8862384960461	24.2420943128047	18.995458859819	21.9363555682464	24.4014090349633	40.5757145575246	33.5660129349987	23.8290977112152	33.8108267338826	32.7088962746384	46.209805720774	25.2397927049955	42.8278315536303	24.3582595093538	24.3043674308685	24.2820196226208	19.3738657207054	21.1930141043747	28.953322900486	26.8153883860408	35.3451602166658	24.2401135259012
Anxa8	0	1.62809881474406	0.468994976594806	0.806299781452444	0.406479444944188	8.88150298714551	0	1.46238917832008	0.445737280663828	2.80783986327692	0.850599800449287	12.8678914856839	3.34622373074945	0.488028180699266	0.548320466993575	0.895093678266633	1.25416303743238	1.69054133669413	0	0.600127347023038	5.2827473103479	0.563524099389872	0.442877445624614	20.4668357312577	1.83260525453742	0.968693286035269	22.8884552327247	3.86044305339813	0	1.47271500902774	0.82169876358987
Aoah	0	0	0	0	0	0	0	0	0.445737280663828	0.467973310546153	0	0	0	0	0	0	0	0	0	0	0.586971923371989	0	0	1.91876584980541	0	0	0.84772056417499	0.482555381674766	0.536307767720815	0	0
Aoc1	0.613399465974425	0.542699604914688	0	0	0	0.986833665238389	0	0	0.445737280663828	0.935946621092306	0	1.22551347482703	0.371802636749939	0	0	0	0	0.845270668347065	0	0	2.34788769348796	0	0	7.67506339922162	0	0	2.54316169252497	2.8953322900486	0.536307767720815	0	0
Aoc2-ps1	0	0.542699604914688	0	0	0.406479444944188	0.493416832619195	0.658019847194631	0	0	0	0	0	0.743605273499879	0	0.548320466993575	0.895093678266633	0	0	0.605720301382193	0.600127347023038	0.586971923371989	1.12704819877974	0.442877445624614	0.639588616601802	0.916302627268708	1.4530399290529	0	0.965110763349533	0.536307767720815	0	0
Aoc3	22.0823807750793	16.8236877523553	5.62793971913767	18.5448949734062	25.2017255865397	28.6181762919133	25.004754193396	13.1615026048807	20.5039149105361	11.2313594531077	20.8396951110075	19.6082155972325	17.8465265639971	22.4492963121662	16.9979344768008	9.39848362179965	25.0832607486475	13.524330693553	26.0459729594343	30.606494698175	29.9355680919715	23.1044880749848	17.7150978249846	26.8627218972757	8.24672364541837	14.0460526475114	25.4316169252497	17.3719937402916	39.6867748113403	5.89086003611097	22.5967159987214
Aox1	1.22679893194885	0.542699604914688	0	1.61259956290489	0.406479444944188	0.493416832619195	0.658019847194631	1.46238917832008	1.33721184199148	0.935946621092306	2.12649950112322	0.612756737413517	1.48721054699976	0.976056361398533	3.28992280196145	0	0	0	1.21144060276439	1.20025469404608	2.93485961685995	0.563524099389872	0.885754891249229	1.2791772332036	0	0	0.84772056417499	1.93022152669907	1.60892330316245	0.981810006018495	0.410849381794935
Aox3	0	0.542699604914688	0	0.806299781452444	0.812958889888377	0.986833665238389	1.31603969438926	0	0.891474561327655	1.87189324218461	2.12649950112322	1.22551347482703	1.11540791024982	1.4640845420978	1.09664093398715	0.895093678266633	1.25416303743238	0	0.605720301382193	0	1.76091577011597	1.69057229816962	1.32863233687384	0	0.458151313634354	0.484346643017635	0	1.93022152669907	0	1.96362001203699	0.410849381794935
Aox4	0.613399465974425	1.62809881474406	0	0	0	0	0	0	0	0	0	0	0	0	0	0	0	0	0	0	0.586971923371989	0.563524099389872	0	0	0.916302627268708	0	0	0	1.07261553544163	0	0
Ap1ar	12.8813887854629	8.683193678635	9.37989953189611	5.64409847016711	10.1619861236047	3.94733466095356	12.502377096698	10.2367242482406	3.12016096464679	6.55162634764614	2.55179940134786	7.96583758637572	5.94884218799903	4.88028180699266	10.9664093398715	8.0558431043997	5.01665214972951	6.76216534677652	7.26864361658632	12.6026742874838	9.39155077395183	14.0881024847468	6.64316168436922	4.47712031621261	13.2863880953963	6.78085300224688	4.23860282087495	9.65110763349533	6.43569321264978	8.83629005416646	4.10849381794935
Ap1b1	25.1493781049514	19.5371857769288	14.538844274439	16.9322954105013	20.7304516921536	20.230090137387	23.0306946518121	17.548670139841	14.7093302619063	9.82743952146921	17.862595809435	20.2209723346461	13.3848949229978	16.1049299630758	16.9979344768008	24.1675293131991	21.9478531550666	12.679060025206	23.0173714525233	34.2072587803132	15.2612700076717	23.6680121743746	21.2581173899815	10.8730064822306	11.4537828408589	11.6243194324232	11.8680878984499	19.7847706486654	25.2064650828783	12.7635300782404	19.309920944362
Ap1g1	6.13399465974425	9.22589328354969	11.7248744148701	8.06299781452444	8.12958889888377	3.94733466095356	10.5283175551141	14.6238917832008	5.34884736796593	6.55162634764614	7.65539820404358	7.3530808489622	8.92326328199854	5.8563381683912	8.22480700490363	6.71320258699975	8.77914126202664	8.45270668347065	5.45148271243974	13.8029289815299	4.10880346360393	11.8340060871873	7.52891657561845	1.91876584980541	5.03966444997789	6.29650635922925	11.8680878984499	7.72088610679626	11.7987708898579	4.90905003009248	7.80613825410377
Ap1m1	58.8863487335448	64.5812529848478	64.7213067700832	34.2677407117289	33.3313144854234	50.8219337597771	55.273667164349	73.119458916004	41.0078298210721	59.4326104393614	39.9781906211165	36.1526475073975	36.436658401494	54.6591562383178	58.121969501319	79.215790526597	43.8957063101332	47.3351574274356	46.0347429050467	74.4157910308567	41.6750065594112	67.0593678273948	41.6304798887138	39.0149056127099	59.1015194588317	40.2007713704637	33.9088225669996	44.3950951140785	51.4855457011983	62.3449353821744	41.4957875612885
Ap1m2	0.613399465974425	0	0	0	0	0.986833665238389	0	0	0	0.467973310546153	0	0.612756737413517	0.371802636749939	0	0	0	0	0	0	0	0.586971923371989	0	0	1.2791772332036	0.458151313634354	0	2.54316169252497	0	0	0.490905003009248	0
Ap1s1	38.0307668904143	26.5922806408197	32.8296483616364	12.9007965032391	17.4786161326001	13.3222544807183	20.3986152630336	27.7853943880815	12.926381139251	27.610425322223	19.138495510109	19.6082155972325	11.5258817392481	17.0809863244743	20.8361777457559	25.9577166697324	10.6603858181752	27.0486613871061	17.5658887400836	30.0063673511519	17.6091577011597	14.0881024847468	17.7150978249846	15.989715415045	21.0749604271803	13.5617060044938	16.1066907193248	23.6452137020636	34.3236971341322	19.6362001203699	20.5424690897468
Ap1s2	13.4947882514373	10.3112924933791	7.03492464892209	8.06299781452444	17.4786161326001	9.3749198197647	21.7146549574228	11.6991134265606	9.80622017460421	13.5712260058384	15.3107964080872	7.3530808489622	10.4104738289983	17.0809863244743	23.0294596137302	12.5313114957329	16.9312010053371	16.9054133669413	18.1716090414658	20.4043297987833	14.6742980842997	20.2868675780354	16.3864654881107	8.95424063242523	10.0793288999558	15.4990925765643	9.32492620592489	14.9592168319178	25.7427728505991	9.32719505717571	21.3641678533366
Ap1s3	8.58759252364195	9.76859288846438	5.62793971913767	2.82204923508356	2.84535611460932	3.45391782833436	9.87029770791947	14.6238917832008	3.56589824531062	9.35946621092306	5.95419860314501	3.6765404244811	2.60261845724958	5.36830998769193	7.67648653791005	12.9788583348662	1.88124455614857	6.76216534677652	7.26864361658632	6.00127347023038	3.52183154023194	2.25409639755949	6.64316168436922	8.31465201582342	5.9559670772466	2.90607985810581	2.54316169252497	4.3429984350729	7.50830874809142	12.2726250752312	2.87594567256455
Ap2a1	0	2.17079841965875	1.87597990637922	0.403149890726222	0.812958889888377	0	0	0.73119458916004	2.22868640331914	1.40391993163846	0.425299900224643	0	1.48721054699976	0.488028180699266	0.548320466993575	0.895093678266633	0	0.845270668347065	0	3.00063673511519	0.586971923371989	0.563524099389872	0.885754891249229	0	0.916302627268708	0	0.84772056417499	3.86044305339813	1.60892330316245	1.96362001203699	0
Ap2a2	14.7215871833862	9.76859288846438	7.9729146021117	4.83779868871467	3.6583150044977	6.41441882404953	21.0566351102282	10.9679188374006	4.9031100873021	5.14770641600768	7.65539820404358	6.74032411154869	3.34622373074945	7.80845089118826	7.67648653791005	9.84603046093297	10.6603858181752	6.76216534677652	7.26864361658632	16.8035657166451	4.69577538697591	11.8340060871873	4.87165190187076	5.75629754941622	8.24672364541837	9.68693286035269	2.54316169252497	7.72088610679626	10.7261553544163	9.32719505717571	11.0929333084632
Ap2b1	52.7523540738005	51.5564624668953	45.961507706291	33.4614409302764	49.9969717281352	36.5128456138204	47.3774289980134	51.9148158303629	33.4302960497871	45.861384433523	51.8865878274065	45.3439985686003	34.5776452177444	45.3866208050318	45.5105987604668	40.7267623611318	52.6748475721598	43.9540747540474	49.6690647133398	60.0127347023038	36.9792311724353	37.1925905597316	46.0592543449599	41.5732600791171	39.4010129725544	34.8729582972697	27.9747786177747	46.8078720224523	45.0498524885485	41.2360202527768	43.9608838520581
Ap2m1	211.009416295202	277.86219771632	261.699196939902	156.422157601774	189.012941899048	174.669558747195	244.125363309208	326.843981354538	180.52359866885	270.488573495676	196.91385380401	186.890804911123	171.029212904972	192.77113137621	265.935426491884	255.10169830599	191.886944727154	235.830516468831	174.447446798072	216.645972275317	198.983482023104	250.768224228493	206.823767106695	186.120287431124	241.445742285305	182.598684417648	196.671170888598	186.26637732646	237.0480333326	216.980011330087	186.936468716696
Ap2s1	28.2163754348235	32.5619762948813	27.2017086424987	17.3354453012276	18.2915750224885	19.7366733047678	19.7405954158389	36.559729458002	20.5039149105361	28.5463719433153	25.5179940134786	18.995458859819	20.4491450212467	26.3535217577604	35.6408303545824	26.852810347999	13.16871189304	21.9770373770237	27.8631338635809	39.0082775564975	18.7831015479037	29.8667772676632	23.9153820637292	21.7460129644613	22.4494143680833	19.858212363723	14.4112495909748	30.883544427185	31.6421582955281	26.9997751655086	20.1316197079518
Ap3b1	25.1493781049514	15.7382885425259	24.3877387829299	10.885047049608	16.2591777977675	9.86833665238389	17.1085160270604	13.8926971940408	11.1434320165957	11.6993327636538	14.0348967074132	7.96583758637572	12.269487012748	16.5929581437751	20.8361777457559	14.3214988522661	12.5416303743238	17.7506840352884	16.3544481373192	30.606494698175	12.9133823141838	22.5409639755949	12.4005684774892	10.8730064822306	13.7445394090306	16.4677858625996	13.5635290267998	11.5813291601944	25.7427728505991	20.1271051233792	20.1316197079518
Ap3b2	0	0.542699604914688	0	0	0.406479444944188	0.493416832619195	0	0.73119458916004	0	0	0.425299900224643	0	0	0	0	0	0	0	0	0	0	0	0.442877445624614	0	0	0	0	0	0	0	0
Ap3d1	29.4431743667724	29.3057786653931	30.4846734786624	14.1102461754178	12.6008627932698	17.2695891416718	23.0306946518121	27.0541997989215	9.36048289394038	15.443119248023	17.4372959092104	15.3189184353379	10.7822764657482	13.6647890595795	21.3844982127494	21.4822482783992	18.1853640427695	19.4412253719825	13.9315669317904	34.8073861273362	16.4352138544157	24.7950603731544	11.0719361406154	15.989715415045	20.1586577999116	12.5930127184585	11.0203673342749	10.1336630151701	25.7427728505991	19.6362001203699	22.5967159987214
Ap3m1	50.2987562099028	27.1349802457344	32.3606533850416	27.8173424601093	41.4609033843072	31.0852604550093	49.3514885395973	27.7853943880815	35.6589824531062	40.2457047069692	33.5986921177468	26.3485397087812	35.3212504912442	33.1859162875501	40.027394090531	22.8248887957991	40.1332171978361	43.1088040857003	42.4004210967535	43.2091689856588	32.2834557854594	48.463072547529	49.6022739099568	26.8627218972757	22.9075656817177	32.4512250821815	33.0611020028246	36.1916536256075	50.9492379334775	23.5634401444439	36.9764443615442
Ap3m2	2.4535978638977	1.62809881474406	2.34497488297403	1.20944967217867	1.62591777977675	1.48025049785758	2.63207938877852	2.19358376748012	0.891474561327655	1.87189324218461	2.12649950112322	1.83827021224055	1.8590131837497	1.95211272279707	4.3865637359486	0.895093678266633	1.25416303743238	3.38108267338826	0.605720301382193	1.20025469404608	0	0	0.885754891249229	1.91876584980541	2.74890788180612	0	0	1.93022152669907	1.60892330316245	1.96362001203699	0.82169876358987
Ap3s1	12.8813887854629	10.3112924933791	13.1318593446546	4.43464879798844	10.9749450134931	8.38808615452631	15.1344564854765	11.6991134265606	4.9031100873021	12.1673060742	10.2071976053914	4.90205389930814	5.94884218799903	6.83239452978973	10.9664093398715	12.9788583348662	11.2874673368914	5.91689467842945	7.87436391796851	19.2040751047372	7.04366308046387	19.7233434786455	11.51481358624	7.03547478261982	12.3700854681276	4.84346643017635	8.4772056417499	4.82555381674766	12.3350786575788	10.3090050631942	6.57359010871896
Ap3s2	76.0615337808287	92.8016324404116	76.9151761615481	51.2000361222302	56.9071222921864	47.3680159314427	65.8019847194631	79.7002102184444	52.5969991183317	71.5999165135614	57.8407864305515	49.6332957304949	53.5395796919913	54.6591562383178	71.2816607091648	72.5025879395973	55.8102551657408	66.7763827994181	62.9949113437481	86.4183379713175	52.2405011801071	76.6392775170226	56.6883130399506	53.7254437945513	75.5949667496684	46.4972777296929	50.8632338504994	57.906645800972	67.5747787328227	82.9629455085629	52.1778714879568
Ap4b1	13.4947882514373	10.8539920982938	10.7868844616805	12.0944967217867	13.8203011281024	16.2827554764334	20.3986152630336	8.77433506992048	10.6976947359319	13.1032526952923	14.4601966076379	12.8678914856839	14.1285001964977	13.1767608788802	16.9979344768008	11.6362178174662	14.4228749304723	15.2148720302472	9.69152482211509	16.8035657166451	14.6742980842997	18.5962952798658	14.6149557056123	14.0709495652396	10.9956315272245	10.1712795033703	11.0203673342749	10.6162183968449	9.11723205125386	6.38176503912022	10.6820839266683
Ap4e1	2.4535978638977	0.542699604914688	0	0.806299781452444	0.406479444944188	0	1.31603969438926	0.73119458916004	2.22868640331914	0	0.850599800449287	0.612756737413517	0.743605273499879	0.488028180699266	0.548320466993575	0.447546839133317	0.627081518716189	0.845270668347065	0	0	1.17394384674398	0.563524099389872	0.442877445624614	0.639588616601802	0.916302627268708	0.968693286035269	0	0.482555381674766	2.14523107088326	0.981810006018495	0.410849381794935
Ap4m1	0.613399465974425	0.542699604914688	0.468994976594806	0	0	0	0.658019847194631	0	0.891474561327655	0	0.850599800449287	0	0	0	1.64496140098073	0.447546839133317	0	0.845270668347065	0	1.20025469404608	0	0.563524099389872	0	0.639588616601802	0.916302627268708	0	1.69544112834998	0.965110763349533	1.07261553544163	0.490905003009248	0.410849381794935
Ap4s1	12.8813887854629	13.0247905179525	13.1318593446546	17.7385951919538	17.4786161326001	17.2695891416718	10.5283175551141	14.6238917832008	11.1434320165957	12.1673060742	13.6095968071886	12.8678914856839	16.3593160169973	13.6647890595795	12.0630502738587	13.8739520131328	12.5416303743238	7.60743601512358	16.3544481373192	16.8035657166451	11.1524665440678	17.469247081086	12.4005684774892	10.2334178656288	13.2863880953963	10.1712795033703	11.0203673342749	12.5464399235439	17.6981563347869	9.81810006018495	22.1858666169265
Ap5b1	5.52059519376982	4.3415968393175	4.22095478935325	1.61259956290489	4.47127389438607	2.96050099571517	3.29009923597316	2.92477835664016	0.891474561327655	4.21175979491538	3.40239920179715	1.22551347482703	2.97442109399951	3.41619726489486	4.3865637359486	2.6852810347999	2.50832607486475	5.07162401008239	3.63432180829316	3.60076408213823	1.76091577011597	6.1987650932886	1.32863233687384	3.19794308300901	3.20705919544048	0.968693286035269	3.39088225669996	2.41277690837383	4.29046214176652	2.94543001805549	2.46509629076961
Ap5m1	16.5617855813095	8.14049407372031	8.4419095787065	8.06299781452444	12.6008627932698	12.3354208154799	13.8184167910873	16.0862809615209	10.251957455268	14.0391993163846	8.08069810426822	6.74032411154869	12.269487012748	10.2485917946846	8.22480700490363	8.0558431043997	8.15205974331045	12.679060025206	10.9029654248795	9.60203755236861	7.63063500383586	15.2151506835266	10.1861812493661	8.31465201582342	9.16302627268708	6.78085300224688	6.78176451339992	7.72088610679626	11.7987708898579	5.89086003611097	8.62783701769364
Ap5s1	8.58759252364195	6.51239525897625	8.4419095787065	4.03149890726222	4.47127389438607	8.38808615452631	9.87029770791947	7.3119458916004	4.01163552597445	7.01959965819229	4.25299900224643	7.3530808489622	6.69244746149891	7.80845089118826	7.67648653791005	3.58037471306653	3.76248911229713	3.38108267338826	5.45148271243974	7.8016555112995	9.39155077395183	9.01638559023796	4.42877445624614	4.47712031621261	5.03966444997789	6.78085300224688	5.93404394922493	4.3429984350729	5.89938544492897	4.41814502708323	7.39528887230883
Ap5z1	10.4277909215652	8.14049407372031	6.56592967232728	5.24094857944089	6.9101505640512	4.93416832619195	5.26415877755705	9.50552965908052	6.68605920995741	6.08365303709999	5.52889870292036	3.6765404244811	5.57703955124909	4.88028180699266	3.83824326895503	7.16074942613307	5.01665214972951	5.91689467842945	3.63432180829316	5.40114612320734	5.86971923371989	7.88933739145821	4.42877445624614	5.11670893281441	3.20705919544048	3.87477314414108	5.93404394922493	3.86044305339813	7.50830874809142	7.36357504513871	5.34104196333416
Apaf1	3.68039679584655	4.88429644423219	0.937989953189611	2.41889934435733	1.62591777977675	0	5.26415877755705	2.92477835664016	2.22868640331914	2.33986655273076	2.12649950112322	1.22551347482703	0.743605273499879	1.4640845420978	4.3865637359486	2.6852810347999	1.88124455614857	1.69054133669413	1.81716090414658	3.60076408213823	0.586971923371989	3.38114459633923	1.32863233687384	2.55835446640721	4.12336182270919	1.4530399290529	1.69544112834998	1.93022152669907	4.29046214176652	4.41814502708323	2.87594567256455
Apba1	1.22679893194885	0	0	0.806299781452444	0	0	0	0	0.445737280663828	0	0	0	0.371802636749939	0	0	0	0	0	0.605720301382193	0	0	0.563524099389872	0	0	0	0	0	0	0	0.490905003009248	0.410849381794935
Apba3	6.74739412571867	4.3415968393175	5.15894474254286	5.64409847016711	6.9101505640512	3.94733466095356	9.87029770791947	8.04314048076044	5.79458464862976	7.48757296873845	9.35659780494215	6.74032411154869	4.46163164099927	3.41619726489486	7.67648653791005	5.3705620695998	3.76248911229713	5.07162401008239	5.45148271243974	6.00127347023038	2.34788769348796	6.76228919267847	3.1001421193723	4.47712031621261	5.9559670772466	6.29650635922925	9.32492620592489	4.82555381674766	9.11723205125386	5.89086003611097	3.69764443615442
Apbb1	36.8039679584655	26.049581035905	21.1047739467663	34.2677407117289	44.7127389438607	39.4733466095356	32.2429725125369	30.7101727447217	37.4419315757615	33.694078359323	28.4950933150511	23.2847560217136	30.487816213495	41.4823953594376	27.9643438166723	21.9297951175325	25.0832607486475	21.9770373770237	32.7088962746384	43.8092963326818	28.1746523218555	28.7397290688835	42.0733573343384	37.7357283795063	27.4890788180612	28.0921052950228	27.9747786177747	30.4009890455103	41.2956981145028	18.1634851113422	33.2787999253897
Apbb1ip	9.20099198961637	3.79889723440281	2.34497488297403	2.82204923508356	5.28423278427445	3.45391782833436	6.58019847194631	8.77433506992048	4.45737280663828	7.48757296873845	4.25299900224643	3.06378368706758	2.60261845724958	4.88028180699266	5.48320466993575	5.3705620695998	3.13540759358094	5.07162401008239	0.605720301382193	7.20152816427646	2.93485961685995	3.38114459633923	2.65726467374769	5.75629754941622	2.74890788180612	3.87477314414108	5.93404394922493	2.41277690837383	5.89938544492897	5.39995503310172	3.28679505435948
Apbb3	3.68039679584655	4.3415968393175	2.81396985956883	1.61259956290489	2.84535611460932	0.986833665238389	4.60613893036242	4.38716753496024	1.78294912265531	2.33986655273076	2.55179940134786	2.45102694965407	1.48721054699976	2.9281690841956	4.3865637359486	3.13282787393322	1.25416303743238	4.22635334173532	1.21144060276439	4.20089142916127	1.17394384674398	1.69057229816962	0.885754891249229	0.639588616601802	3.20705919544048	2.42173321508817	0.84772056417499	0.965110763349533	5.89938544492897	3.43633502106473	1.23254814538481
Apc	13.4947882514373	8.14049407372031	9.84889450849092	2.82204923508356	7.31663000899539	5.92100199143034	13.1603969438926	5.84955671328032	5.34884736796593	7.01959965819229	7.23009830381894	1.83827021224055	2.97442109399951	6.83239452978973	12.6113707408522	9.39848362179965	4.38957063101332	13.524330693553	5.45148271243974	15.003183675576	4.10880346360393	11.8340060871873	2.21438722812307	10.2334178656288	9.16302627268708	3.39042650112344	3.39088225669996	5.7906645800972	10.1898475866955	11.2908150692127	7.80613825410377
Apc2	8.58759252364195	5.42699604914688	6.09693469573247	1.20944967217867	0.812958889888377	1.48025049785758	7.23821831914094	5.84955671328032	0.445737280663828	1.87189324218461	1.27589970067393	0	1.11540791024982	0.488028180699266	1.64496140098073	6.26565574786643	1.25416303743238	3.38108267338826	1.81716090414658	4.20089142916127	1.76091577011597	4.50819279511898	1.32863233687384	0.639588616601802	3.20705919544048	0.484346643017635	0.84772056417499	1.4476661450243	4.82676990948734	2.45452501504624	0.82169876358987
Apeh	22.6957802410537	17.9090869621847	12.6628643680598	15.3196958475964	12.6008627932698	14.8025049785758	18.4245557214497	22.6670322639612	9.80622017460421	15.443119248023	17.4372959092104	11.0296212734433	9.66686855549842	15.6169017823765	20.2878572787623	15.2165925305328	15.0499564491885	22.8223080453708	11.5086857262617	24.6052212279446	9.97852269732382	17.469247081086	14.6149557056123	15.989715415045	14.202690722665	14.530399290529	12.7158084626248	8.68599687014579	20.379695173391	16.1998650993052	13.5580295992329
Apex1	85.8759252364195	104.19832414362	106.930854663616	33.8645908210027	29.2665200359816	33.5523446181052	72.3821831914094	129.421442281327	43.2365162243913	75.3437029979306	39.1275908206672	28.1868099210218	30.487816213495	52.2190153348215	58.121969501319	125.313114957329	28.2186683422285	94.6703148548713	38.7660992884604	72.6154089897876	30.5225400153434	76.6392775170226	45.1734994537107	38.3753169961081	109.040012644976	37.2946915123579	41.5383076445745	39.5695412973308	72.9378564100309	114.871770704164	43.1391850884682
Apex2	5.52059519376982	1.62809881474406	2.34497488297403	3.22519912580978	2.03239722472094	2.46708416309597	5.92217862475168	5.84955671328032	4.01163552597445	3.74378648436922	2.9770993015725	0.612756737413517	1.48721054699976	2.44014090349633	5.48320466993575	4.02792155219985	3.76248911229713	5.91689467842945	3.63432180829316	5.40114612320734	3.52183154023194	10.1434337890177	2.21438722812307	1.2791772332036	3.66521050907483	4.35911978715871	3.39088225669996	2.41277690837383	2.14523107088326	7.36357504513871	3.28679505435948
Aph1a	23.9225791730026	13.0247905179525	14.538844274439	6.85354814234578	8.12958889888377	8.38808615452631	12.502377096698	23.3982268531213	10.6976947359319	17.3150124902077	5.52889870292036	9.19135106120276	9.29506591874848	11.2246481560831	7.12816607091648	16.1116862087994	12.5416303743238	10.1432480201648	14.5372872331726	20.4043297987833	10.5654946206958	18.0327711804759	8.85754891249229	10.2334178656288	20.1586577999116	2.90607985810581	9.32492620592489	8.68599687014579	13.4076941930204	10.7999100662034	5.75189134512909
Aph1b	28.829774900798	52.6418616767247	38.4575880807741	10.4818971588818	19.1045339123769	21.2169238026254	17.1085160270604	34.3661456905219	12.0349065779233	19.1869057323923	12.7589970067393	12.2551347482703	14.8721054699976	15.1288736016773	25.2227414817045	34.4611066132654	13.7957934117561	18.5959547036354	15.1430075345548	30.606494698175	15.8482419310437	26.485632671324	14.1720782599877	13.4313609486378	36.193953777114	11.1399727894056	16.9544112834998	17.3719937402916	24.1338495474367	27.9815851715271	11.9146320720531
Api5	38.0307668904143	30.9338774801372	28.6086935722831	14.1102461754178	25.6082050314839	19.7366733047678	45.4033694564295	30.7101727447217	20.0581776298722	28.0783986327692	19.9890953105582	21.4464858094731	23.7953687519961	19.0330990472714	25.771061948698	33.1184660958654	23.8290977112152	27.0486613871061	22.4116511511411	46.209805720774	23.4788769348796	32.1208736652227	24.8011369549784	26.8627218972757	25.6564735635238	17.4364791486348	25.4316169252497	19.3022152669907	40.2230825790611	33.8724452076381	19.7207703261569
Apip	31.8967722306701	34.73277471454	35.1746232446104	35.8803402746338	28.047081701149	33.058927785486	38.8231709844832	25.5918106206014	36.10471973377	41.6496246386076	26.3685938139279	22.6719992843001	37.1802636749939	34.6500008296479	31.2542666186338	29.5380913827989	28.2186683422285	37.1919094072708	27.8631338635809	36.0076408213823	34.6313434789474	29.8667772676632	35.4301956499691	39.0149056127099	27.9472301316956	25.6703720799346	30.5179403102996	26.5405459921121	36.4689282050154	36.8178752256936	27.1160591984657
Aplf	1.22679893194885	1.08539920982938	1.87597990637922	0.403149890726222	1.62591777977675	1.97366733047678	1.31603969438926	0.73119458916004	0.891474561327655	0.935946621092306	0.850599800449287	0.612756737413517	1.11540791024982	0.976056361398533	1.64496140098073	1.79018735653327	0.627081518716189	2.53581200504119	3.63432180829316	2.40050938809215	0.586971923371989	3.38114459633923	1.77150978249846	1.2791772332036	0.916302627268708	0.484346643017635	0	0.965110763349533	1.60892330316245	0	0.82169876358987
Apln	25.7627775709258	3.79889723440281	2.81396985956883	3.22519912580978	6.09719167416282	10.3617534850031	19.0825755686443	3.6559729458002	3.12016096464679	10.2954128320154	9.35659780494215	5.51481063672165	6.69244746149891	8.29647907188753	13.7080116748394	1.79018735653327	6.89789670587807	15.2148720302472	9.69152482211509	31.806749392221	2.93485961685995	19.7233434786455	10.6290586949907	7.67506339922162	2.74890788180612	3.87477314414108	2.54316169252497	16.8894383586168	26.27908061832	3.43633502106473	9.86038516307845
Aplnr	80.9687295086241	43.9586679980897	37.0506031509897	26.2047428972044	55.6876839573538	29.6050099571517	80.9364412049396	37.2909240471621	24.0698131558467	61.7724769920922	55.7142869294283	21.4464858094731	26.3979872092457	56.1232407804156	71.8299811761584	35.356200291532	33.235320491958	67.6216534677652	62.3891910423659	105.022285729032	35.8052873256914	81.7109944115315	48.7165190187076	39.6544942293117	30.2379866998674	37.2946915123579	36.4519842595246	49.2206489308262	85.2729350676096	33.3815402046288	40.6740887976986
Aplp1	3.06699732987212	2.71349802457344	2.34497488297403	0.806299781452444	1.21943833483257	1.48025049785758	1.97405954158389	1.46238917832008	0.891474561327655	3.27581317382307	1.27589970067393	0.612756737413517	1.48721054699976	1.4640845420978	2.74160233496788	3.58037471306653	1.88124455614857	3.38108267338826	2.42288120552877	2.40050938809215	2.34788769348796	2.25409639755949	1.32863233687384	1.2791772332036	3.20705919544048	1.4530399290529	0	0.965110763349533	4.82676990948734	2.45452501504624	0.410849381794935
Aplp2	122.066493728911	103.655624538705	96.61296517853	46.7653873242418	62.1913550764608	69.5717733993065	106.59921524553	115.528745087286	60.1745328896167	62.2404503026383	58.6913862310008	50.8588092053219	46.8471322304923	62.4676071295061	81.6997495820427	85.9289931135968	69.6060485774969	81.9912548296653	73.8978767686276	150.631964102783	57.523248490455	125.665874163942	60.2313326049476	69.0755705929946	86.1324469632586	50.8563975168516	46.6246310296244	79.1390825946617	105.11632247328	67.2539854122669	81.3481775953972
Apmap	12.8813887854629	11.3966917032084	22.0427638999559	4.83779868871467	4.06479444944188	5.42758515881114	7.23821831914094	9.50552965908052	5.79458464862976	11.6993327636538	2.55179940134786	5.51481063672165	5.20523691449915	6.34436634909046	9.32144793889078	12.0837646565995	5.01665214972951	5.91689467842945	4.84576241105755	10.8022922464147	5.2827473103479	6.76228919267847	8.85754891249229	3.83753169961081	8.70487495905273	4.84346643017635	7.62948507757491	4.82555381674766	13.9440019607412	9.32719505717571	2.46509629076961
Apoa1	1.84019839792327	0.542699604914688	0.468994976594806	0.403149890726222	0.406479444944188	0	0	0	1.33721184199148	0	1.27589970067393	0.612756737413517	0.743605273499879	0	0.548320466993575	0.447546839133317	0	0.845270668347065	0	1.20025469404608	0	0.563524099389872	0.885754891249229	1.91876584980541	0.458151313634354	31.4825317961463	1.69544112834998	0	0.536307767720815	0	0.82169876358987
Apoa2	0	0	0	0	0	0	0	0	0	0	0.425299900224643	0	0	0	0	0.895093678266633	0	0	0	0	0	0.563524099389872	0	0	0.458151313634354	2.42173321508817	0	0	0.536307767720815	0	0
Apob	0.613399465974425	1.08539920982938	0.937989953189611	0	0.406479444944188	0.493416832619195	0	0	0.445737280663828	0	0.425299900224643	0	0	0	1.09664093398715	0	0	0	0	0	0.586971923371989	0	0	0	0	0.968693286035269	0.84772056417499	0.965110763349533	0	0.490905003009248	0.410849381794935
Apobec1	1.84019839792327	2.17079841965875	0.468994976594806	1.20944967217867	3.25183555955351	3.45391782833436	3.94811908316779	0.73119458916004	3.12016096464679	1.87189324218461	2.12649950112322	2.45102694965407	0.743605273499879	2.44014090349633	0	2.23773419566658	2.50832607486475	1.69054133669413	1.21144060276439	2.40050938809215	1.17394384674398	0	0.442877445624614	3.83753169961081	4.12336182270919	3.39042650112344	2.54316169252497	1.4476661450243	2.68153883860408	1.47271500902774	3.28679505435948
Apobec2	349.637695605422	372.83462857639	342.835327890803	273.335625912379	348.352884317169	266.938506446984	280.974474752107	367.05968375834	325.388214884594	342.556463319784	349.171218084432	284.319126159872	329.788938797196	322.586627442215	367.374712885695	352.21936239792	280.932520384852	337.262996670479	313.157395814594	373.27920984833	241.83243242926	318.391116155278	323.300535305969	238.566553992472	368.811807475655	269.781080160822	246.686684174922	319.451662668695	380.778515081779	358.360652196751	321.695065945434
Apobec3	3.06699732987212	4.3415968393175	2.81396985956883	0.403149890726222	1.62591777977675	0.986833665238389	1.31603969438926	6.58075130244036	1.33721184199148	2.33986655273076	0.850599800449287	1.22551347482703	1.48721054699976	0.976056361398533	3.83824326895503	4.02792155219985	2.50832607486475	4.22635334173532	2.42288120552877	2.40050938809215	0.586971923371989	3.94466869572911	2.21438722812307	3.19794308300901	0.916302627268708	1.4530399290529	0.84772056417499	1.4476661450243	2.68153883860408	4.90905003009248	1.23254814538481
Apobr	3.06699732987212	4.88429644423219	2.34497488297403	2.01574945363111	4.87775333933026	4.93416832619195	7.23821831914094	5.84955671328032	6.24032192929359	3.74378648436922	2.55179940134786	2.45102694965407	5.20523691449915	2.9281690841956	3.28992280196145	4.02792155219985	1.88124455614857	3.38108267338826	3.63432180829316	3.00063673511519	2.93485961685995	8.45286149084809	5.75740679311999	5.11670893281441	4.12336182270919	2.90607985810581	5.93404394922493	5.30810919842243	2.68153883860408	1.47271500902774	2.46509629076961
Apoc1	1.22679893194885	5.42699604914688	1.40698492978442	2.01574945363111	1.21943833483257	2.46708416309597	1.97405954158389	0	0.445737280663828	1.40391993163846	0.425299900224643	0.612756737413517	1.11540791024982	0	1.09664093398715	0.447546839133317	1.25416303743238	0	0	0	0.586971923371989	2.25409639755949	0.442877445624614	2.55835446640721	1.37445394090306	42.6225045855518	1.69544112834998	0.965110763349533	1.07261553544163	0.981810006018495	0.82169876358987
Apoc3	1.22679893194885	1.08539920982938	0.468994976594806	0.403149890726222	0.812958889888377	0.493416832619195	0.658019847194631	0.73119458916004	0.445737280663828	1.40391993163846	0	0.612756737413517	0.371802636749939	0.488028180699266	0	0.447546839133317	0.627081518716189	0.845270668347065	0	0.600127347023038	0	0	0	1.2791772332036	0.458151313634354	38.7477314414108	0.84772056417499	0.482555381674766	1.07261553544163	0.981810006018495	0
Apoc4	0	0	0.937989953189611	0	0.812958889888377	0	0	0	0	0.467973310546153	0	0.612756737413517	0	0.488028180699266	0	0.447546839133317	0	0	0	0.600127347023038	0.586971923371989	0.563524099389872	0	1.2791772332036	0.458151313634354	1.93738657207054	0	0	0	0.490905003009248	0.410849381794935
Apod	1.22679893194885	0	2.34497488297403	1.61259956290489	0.406479444944188	0.493416832619195	2.63207938877852	2.19358376748012	0	2.33986655273076	1.27589970067393	0	0.371802636749939	1.4640845420978	2.1932818679743	4.02792155219985	0	0.845270668347065	0	1.80038204106911	0.586971923371989	1.12704819877974	0.442877445624614	0	4.12336182270919	1.4530399290529	1.69544112834998	1.93022152669907	5.36307767720815	1.47271500902774	1.64339752717974
Apoe	130.040686786578	90.0881344158381	62.3763318871092	116.510318419878	150.39739462935	94.7360318628854	162.530902257074	60.6891509002833	113.663006569276	136.180233368931	129.716469568516	97.4283212487492	112.284396298482	122.495073355516	177.107510838925	70.712400583064	89.672657176415	107.349374880077	126.595542988878	135.628780427207	99.1982550498662	116.649488573704	103.63332227616	100.415412806483	69.6389996724218	97.8380218895622	125.462643497899	113.883070075245	143.730481749178	53.508645328008	96.5496047218098
Apoh	0	0	0.468994976594806	0	0.406479444944188	0	0	0.73119458916004	0.445737280663828	0	0	0	0.371802636749939	0	0	0	0	0	0	0	0	0	0	0	0	15.9834392195819	0	0.482555381674766	0	0	0
Apol3	28.2163754348235	28.2203794555638	19.6977890169818	27.4141925693831	15.8526983528233	20.7235069700062	28.9528732765638	24.1294214422813	29.4186605238126	29.4823185644076	23.81679441258	21.4464858094731	23.7953687519961	33.1859162875501	27.9643438166723	19.2445140827326	22.5749346737828	33.8108267338826	23.6230917539055	31.806749392221	21.7179611647636	23.6680121743746	23.9153820637292	27.5023105138775	25.6564735635238	19.3738657207054	23.7361757968997	25.5754352287626	24.6701573151575	24.5452501504624	18.0773727989772
Apol9a	46.6183594140563	20.6225849867581	16.4148241808182	93.5307746484835	68.6950261955678	85.3611120431207	44.7453496092349	27.7853943880815	106.085472797991	41.1816513280615	80.8069810426822	83.9476730256518	115.258817392481	89.3091570679657	45.5105987604668	28.6429977045323	91.5539017325635	54.0973227742121	82.3779609879783	57.0120979671886	75.1324061916146	49.0265966469189	77.9464304299321	85.7048746246414	25.6564735635238	61.9963703062572	66.1222040056492	67.0751980527925	42.9046214176652	24.5452501504624	90.7977133766807
Apold1	9.20099198961637	5.96969565406156	7.50391962551689	2.01574945363111	4.87775333933026	3.45391782833436	13.1603969438926	5.11836212412028	2.22868640331914	2.80783986327692	6.80479840359429	4.28929716189462	7.06425009824885	4.88028180699266	4.93488420294218	6.26565574786643	2.50832607486475	6.76216534677652	4.24004210967535	7.20152816427646	1.76091577011597	6.1987650932886	6.2002842387446	1.91876584980541	2.74890788180612	3.39042650112344	1.69544112834998	3.37788767172336	5.36307767720815	7.36357504513871	5.34104196333416
Apom	2.4535978638977	3.25619762948813	1.87597990637922	1.20944967217867	0.406479444944188	0	0	4.38716753496024	0	1.40391993163846	0	0.612756737413517	0.371802636749939	0	0.548320466993575	0.447546839133317	0	3.38108267338826	0.605720301382193	0	1.76091577011597	0	1.77150978249846	0.639588616601802	2.29075656817177	3.39042650112344	0	0	3.21784660632489	2.45452501504624	0.410849381794935
Apoo	212.849614693125	125.363608735293	182.908040871974	283.414373180534	274.780104782271	247.201833142217	233.597045754094	132.346220637967	280.368749537548	262.533027216392	309.61832736354	273.289504886429	274.390345921455	275.735922095085	219.32818679743	135.159145418262	300.999128983771	245.973764488996	345.26057178785	204.643425334856	272.354972444603	257.530513421172	327.729309762215	267.987630356155	143.401361167553	286.248866023422	266.184257150947	255.271796905951	237.584341100321	143.83516588171	273.214838893632
Apool	75.4481343148543	68.3801502192507	74.5702012785741	73.7764300028986	83.3282862135586	67.5981060688297	80.9364412049396	74.5818480943241	66.8605920995741	80.0234361033922	86.7611796458273	76.5945921766896	89.2326328199854	87.3570443451687	74.5715835111262	68.0271195482641	92.8080647699959	91.289232181483	84.8008421935071	61.2129893963499	72.7845184981267	76.6392775170226	83.2609597774275	79.9485770752252	59.1015194588317	73.6206897386805	81.381174160799	61.7670888543701	76.1557030163558	60.3813153701375	78.8830813046276
App	60.7265471314681	28.2203794555638	29.5466835254728	12.9007965032391	20.3239722472094	20.230090137387	44.7453496092349	29.2477835664016	21.8411267525276	20.1228523534846	15.7360963083118	15.9316751727514	18.9619344742469	20.0091554086699	32.8992280196145	29.5380913827989	18.1853640427695	22.8223080453708	16.3544481373192	67.8143902136033	14.0873261609277	45.6454520505797	18.1579752706092	18.5480698814522	31.1542893271361	9.20258621733506	22.8884552327247	19.3022152669907	39.6867748113403	26.5088701624994	19.309920944362
Appbp2	25.1493781049514	29.8484782703078	27.6707036190935	7.65984792379822	18.6980544674327	16.2827554764334	28.2948534293691	28.5165889772416	10.251957455268	13.1032526952923	9.35659780494215	7.3530808489622	13.3848949229978	10.7366199753839	18.6428958777816	26.852810347999	21.9478531550666	16.0601426985942	7.26864361658632	43.2091689856588	8.21760692720785	24.2315362737645	7.52891657561845	9.59382924902703	26.1146248771582	6.29650635922925	12.7158084626248	18.3371045036411	26.8153883860408	24.5452501504624	13.1471802174379
Appl2	30.6699732987212	16.2809881474406	13.1318593446546	14.1102461754178	16.6656572427117	13.3222544807183	28.9528732765638	20.4734484964811	13.8178557005787	14.5071726269307	17.0119960089857	14.0934049605109	14.8721054699976	17.5690145051736	24.1261005477173	13.8739520131328	10.033304299459	13.524330693553	19.3830496442302	15.003183675576	19.9570453946476	23.6680121743746	23.9153820637292	14.7105381818414	9.16302627268708	23.2486388648465	9.32492620592489	15.4417722135925	23.5975417797159	11.7817200722219	20.5424690897468
Aprt	72.3811369849821	85.7465375765206	98.4889450849092	97.1591236650195	121.537354038312	106.578035845746	78.9623816633557	100.904853304086	115.891692972595	106.229941493977	127.589970067393	96.2028077739222	109.309975204482	137.135918776494	100.890965926818	104.278413518063	101.587206032023	81.1459841613182	122.961221180585	88.2187200123866	104.481002360214	62.5511750322758	132.42035624176	108.730064822306	104.458499508633	129.320553685708	90.7061003667239	133.66784072391	72.4015486423101	87.8719955386553	122.022266393096
Aptr	1.22679893194885	0.542699604914688	0	0	2.84535611460932	1.97366733047678	1.97405954158389	4.38716753496024	2.22868640331914	2.80783986327692	2.9770993015725	0.612756737413517	2.60261845724958	2.44014090349633	0	0.447546839133317	1.88124455614857	3.38108267338826	0.605720301382193	2.40050938809215	2.34788769348796	1.12704819877974	0.885754891249229	1.2791772332036	1.37445394090306	1.4530399290529	1.69544112834998	2.41277690837383	4.82676990948734	3.43633502106473	2.05424690897468
Aptx	3.68039679584655	5.42699604914688	8.4419095787065	3.628349016536	1.21943833483257	1.48025049785758	6.58019847194631	5.11836212412028	2.67442368398297	3.27581317382307	0.850599800449287	0.612756737413517	2.97442109399951	2.44014090349633	3.28992280196145	6.71320258699975	3.13540759358094	5.07162401008239	1.81716090414658	4.20089142916127	1.17394384674398	3.94466869572911	1.77150978249846	5.75629754941622	4.12336182270919	0.968693286035269	2.54316169252497	3.86044305339813	5.36307767720815	6.38176503912022	2.87594567256455
Aqp1	14.7215871833862	9.76859288846438	10.3178894850857	12.0944967217867	26.0146844764281	16.7761723090526	8.5542580135302	11.6991134265606	12.0349065779233	8.89149290037691	20.8396951110075	18.995458859819	18.218329200747	26.3535217577604	10.9664093398715	10.2935773000663	11.2874673368914	3.38108267338826	18.777329342848	15.603311022599	9.97852269732382	15.2151506835266	12.8434459231138	15.989715415045	10.0793288999558	14.0460526475114	18.6498524118498	17.8545491219664	11.7987708898579	14.2362450872682	13.9688789810278
Aqp11	0	0	0.937989953189611	0	0	0	0	0.73119458916004	0.445737280663828	0.467973310546153	0.425299900224643	0	0	0	0	0.895093678266633	0	0.845270668347065	0	0.600127347023038	0	2.25409639755949	0	0	0	0.968693286035269	0	0	0.536307767720815	0.490905003009248	0
Aqp2	0.613399465974425	0.542699604914688	0	0	0	0.493416832619195	0	0	0	0	0.425299900224643	0	0	0	0	0.447546839133317	0	0	0	0	0	0.563524099389872	0	0	0	0	0	0.482555381674766	0.536307767720815	0.490905003009248	0
Aqp3	0.613399465974425	1.08539920982938	0.937989953189611	0	0	0	0	0.73119458916004	0	0	0.425299900224643	0	0	0	0.548320466993575	0.895093678266633	0	0	0	0	0	0	0.442877445624614	0	2.29075656817177	0	0	0.965110763349533	0	0.981810006018495	0
Aqp4	0	1.62809881474406	1.87597990637922	0	0.812958889888377	0	0	0	0	0	0	0.612756737413517	0.743605273499879	0	0.548320466993575	0.895093678266633	0	0.845270668347065	0.605720301382193	1.20025469404608	1.17394384674398	0.563524099389872	0	3.83753169961081	2.74890788180612	0	0	0.482555381674766	2.14523107088326	0.490905003009248	0.410849381794935
Aqp5	0	0.542699604914688	0	0	0	5.92100199143034	0	0	0	0	0	2.45102694965407	2.60261845724958	0.488028180699266	0	0	0	0	0	0	0.586971923371989	0.563524099389872	0	6.39588616601802	0	0.484346643017635	10.1726467700999	7.23833072512149	0	0	0
Aqp7	80.9687295086241	20.0798853818434	22.9807538531455	260.434829409139	97.5550667866052	250.655750970551	95.4128778432215	27.0541997989215	312.461833745343	113.249541152169	122.061071364473	284.931882897285	264.351674729207	114.686622464328	125.017066474535	29.0905445436656	292.84706924046	117.492622900242	110.241094851559	103.822031034986	264.724337440767	74.948705218853	88.1326116792983	291.652409170422	21.991263054449	72.1676498096275	308.570285359696	84.4471917930841	115.842477827696	18.6543901143514	93.6736590492452
Aqp8	0	1.08539920982938	1.40698492978442	0	0	0	0	0	0	0	0	0	0	0	0	0.447546839133317	0.627081518716189	0	0	0	0	0	0	0	1.83260525453742	0	2.54316169252497	0	0.536307767720815	0	0
Aqp9	0.613399465974425	0	0	0	0.406479444944188	0	0.658019847194631	0	0	0	0.850599800449287	0	0	0	0	0.447546839133317	0	0	0.605720301382193	0	0	0	0.442877445624614	0	0	0	0	0.482555381674766	0	0.490905003009248	0
Aqr	21.4689813091049	18.9944861720141	22.9807538531455	9.27244748670311	10.5684655685489	5.42758515881114	9.21227786072484	25.5918106206014	8.0232710519489	9.82743952146921	8.93129790471751	9.80410779861627	5.94884218799903	12.2007045174817	9.86976840588436	19.2445140827326	9.40622278074283	18.5959547036354	9.69152482211509	20.4043297987833	3.52183154023194	15.2151506835266	9.3004263581169	10.8730064822306	20.1586577999116	6.29650635922925	7.62948507757491	10.6162183968449	18.2344641025077	14.7271500902774	14.3797283628227
Ar	7.97419305766752	2.17079841965875	1.40698492978442	2.82204923508356	5.69071222921864	5.42758515881114	5.26415877755705	0	8.46900833261273	5.14770641600768	6.80479840359429	4.90205389930814	6.32064482474897	7.32042271048899	4.3865637359486	1.34264051739995	3.76248911229713	3.38108267338826	12.7201263290261	6.60140081725342	2.34788769348796	6.1987650932886	4.87165190187076	5.11670893281441	0.458151313634354	4.84346643017635	6.78176451339992	4.82555381674766	5.36307767720815	0.981810006018495	6.57359010871896
Araf	79.1285311107008	68.9228498241653	59.0933670509455	64.9071324069218	72.7598206450097	64.6376050731145	80.9364412049396	69.4634859702038	78.4497613968337	70.6639698924691	70.5997834372908	68.0159978529004	82.1683827217366	69.3000016592958	74.0232630441327	65.7893853525975	69.6060485774969	60.8594881209887	79.3493594810673	76.8163004189489	56.349304643711	84.5286149084809	83.7038372230521	75.4714567590126	55.4363089497568	66.3554900934159	66.1222040056492	74.313528777914	75.0830874809141	50.0723103069433	65.7359010871896
Arap2	1.84019839792327	2.17079841965875	0.468994976594806	1.20944967217867	2.43887666966513	2.46708416309597	2.63207938877852	0	2.67442368398297	2.33986655273076	0.850599800449287	4.90205389930814	2.23081582049964	2.44014090349633	1.64496140098073	0	3.13540759358094	2.53581200504119	3.63432180829316	2.40050938809215	4.69577538697591	1.69057229816962	2.21438722812307	2.55835446640721	2.29075656817177	2.90607985810581	1.69544112834998	0.482555381674766	2.14523107088326	0.981810006018495	2.87594567256455
Arc	1.22679893194885	0	1.40698492978442	0.806299781452444	0.406479444944188	0.493416832619195	2.63207938877852	0.73119458916004	1.78294912265531	0.935946621092306	1.27589970067393	1.22551347482703	0.371802636749939	0.488028180699266	0.548320466993575	0.895093678266633	1.25416303743238	0	0	2.40050938809215	0.586971923371989	0	0.885754891249229	1.91876584980541	0	0	1.69544112834998	0.482555381674766	0	0.981810006018495	0.82169876358987
Arcn1	79.7419305766752	52.09916207181	48.306482589265	22.5763938806684	29.6729994809257	32.0720941202477	69.0920839554363	65.8075130244036	33.8760333304509	34.6300249804153	23.81679441258	19.6082155972325	27.5133951194955	41.4823953594376	55.9286876333447	59.5237296047311	36.3707280855389	39.727721412312	38.7660992884604	111.023559199262	37.5662030958073	74.948705218853	27.0155241831015	31.3398422134883	61.3922760270034	30.9981851531286	26.2793374894247	37.156764388957	68.1110865005435	52.0359303189802	42.7283357066733
Areg	0	0	0	0	0	1.48025049785758	0	0	0	0.467973310546153	0	0	0	0	0	0.447546839133317	0	0	0	0.600127347023038	0	0	0.442877445624614	0	0.916302627268708	0.484346643017635	0.84772056417499	0	0	0	0
Arel1	15.3349866493606	13.0247905179525	7.50391962551689	3.22519912580978	8.94254778877214	3.94733466095356	9.87029770791947	12.4303080157207	6.24032192929359	7.9555462792846	5.10359880269572	7.96583758637572	7.43605273499879	7.32042271048899	9.32144793889078	7.16074942613307	6.89789670587807	10.1432480201648	4.84576241105755	10.2021648993917	4.69577538697591	12.3975301865772	5.75740679311999	3.83753169961081	11.9119341544932	6.29650635922925	6.78176451339992	5.30810919842243	9.65353981897468	4.41814502708323	7.80613825410377
Arf1	11.6545898535141	11.9393913081231	9.84889450849092	5.64409847016711	9.75550667866052	6.41441882404953	6.58019847194631	10.2367242482406	8.0232710519489	10.2954128320154	6.37949850336965	5.51481063672165	7.43605273499879	10.2485917946846	8.22480700490363	7.60829626526638	9.40622278074283	6.76216534677652	9.0858045207329	8.40178285832254	4.69577538697591	7.32581329206834	3.98589701062153	7.03547478261982	11.9119341544932	11.6243194324232	7.62948507757491	7.72088610679626	9.11723205125386	12.7635300782404	7.39528887230883
Arf2	34.9637695605422	40.7024703686016	48.306482589265	23.3826936621209	30.4859583708141	20.230090137387	34.8750519013154	57.0331779544831	20.5039149105361	28.5463719433153	34.0239920179715	26.9612964461947	27.1415924827456	30.7457753840538	32.3509075526209	45.202230752465	24.4561792299314	34.6560974022297	30.2860150691097	34.2072587803132	22.3049330881356	46.2089761499695	30.5585437480984	21.7460129644613	44.8988287361667	32.9355717251992	30.5179403102996	40.0520966790056	26.27908061832	36.8178752256936	30.8137036346201
Arf3	18.4019839792327	24.4214822211609	22.5117588765507	7.65984792379822	6.50367111910701	8.38808615452631	22.3726748046175	16.8174755506809	6.24032192929359	9.35946621092306	8.50599800449287	6.74032411154869	7.80785537174873	7.80845089118826	12.0630502738587	23.7199824740658	6.27081518716188	7.60743601512358	6.66292331520413	18.0038204106911	5.2827473103479	23.6680121743746	6.2002842387446	7.67506339922162	18.3260525453742	2.42173321508817	5.93404394922493	4.3429984350729	19.8433874056702	16.1998650993052	8.62783701769364
Arf4	173.592048870762	163.895280684236	172.121156410294	70.9543807678151	115.846641809094	76.4796090559752	176.349319048161	155.013252901929	99.8451508686974	155.367139101323	88.8876791469505	80.2711326011707	90.7198433669852	94.1894388749584	155.174692159182	187.52212559686	96.570553882293	156.375073644207	113.875416659852	158.433619614082	81.5890973487065	186.526476898048	131.977478796135	76.7506339922162	167.225229476539	91.5415155303329	97.4878648801238	121.603956182041	163.037561387128	149.726025917821	122.843965156686
Arf5	55.2059519376982	39.6170711587722	33.2986433382312	35.0740404931813	39.4285061595863	37.993096111678	46.7194091508188	45.3340645279225	27.1899741204935	22.4627189062153	29.3456931155004	33.7016205577434	33.4622373074945	33.1859162875501	37.8341122225567	33.5660129349987	30.0999128983771	27.8939320554531	33.3146165760206	70.2148996016955	25.8267646283675	48.463072547529	25.6868918462276	31.3398422134883	37.1102564043827	31.4825317961463	21.1930141043747	34.7439874805832	45.5861602562693	31.9088251956011	41.0849381794935
Arf6	25.1493781049514	13.0247905179525	15.0078392510338	8.86929759597689	9.34902723371633	5.42758515881114	19.7405954158389	21.2046430856412	9.36048289394038	4.21175979491538	7.23009830381894	5.51481063672165	5.94884218799903	7.32042271048899	5.48320466993575	14.3214988522661	7.52497822459426	12.679060025206	7.26864361658632	25.8054759219906	5.2827473103479	11.2704819877974	7.97179402124306	10.2334178656288	10.5374802135901	4.84346643017635	3.39088225669996	10.1336630151701	19.3070796379494	11.2908150692127	5.75189134512909
Arfgap1	13.4947882514373	3.79889723440281	8.4419095787065	5.64409847016711	3.6583150044977	5.92100199143034	7.89623816633557	6.58075130244036	2.67442368398297	5.61567972655383	3.40239920179715	2.45102694965407	3.71802636749939	4.3922536262934	5.48320466993575	4.92301523046648	6.89789670587807	5.91689467842945	6.05720301382193	15.003183675576	3.52183154023194	12.3975301865772	5.31452934749537	3.83753169961081	6.87226970451531	3.39042650112344	0.84772056417499	3.86044305339813	12.8713864252996	8.83629005416646	6.16274072692403
Arfgap2	64.4069439273146	57.5261581209569	50.651457472239	40.3149890726222	39.0220267146421	43.4206812704891	62.51188548349	69.4634859702038	43.2365162243913	42.1175979491538	43.8058897231383	41.6674581441192	36.436658401494	39.0422544559413	57.0253285673318	55.4958080525313	47.0311139037141	43.1088040857003	39.3718195898426	72.0152816427646	45.7838100230152	56.9159340383771	38.5303377693415	51.8066779447459	54.9781576361225	37.2946915123579	43.2337487729245	32.3312105722094	52.5581612366399	43.1996402648138	45.1934319974429
Arfgap3	19.0153834452072	22.7933834064169	21.5737689233611	10.0787472681556	15.4462189078792	16.2827554764334	28.2948534293691	27.7853943880815	12.4806438585872	32.7581317382307	12.7589970067393	9.80410779861627	13.3848949229978	16.1049299630758	25.771061948698	25.9577166697324	15.0499564491885	19.4412253719825	12.1144060276439	31.806749392221	9.97852269732382	16.3421988823063	13.2863233687384	10.8730064822306	23.3657169953521	13.5617060044938	22.8884552327247	12.5464399235439	31.6421582955281	24.5452501504624	19.309920944362
Arfgef1	42.9379626182097	47.7575652324925	47.8374876126702	20.9637943177636	25.6082050314839	26.1510921288173	40.7972305260671	40.9468969929623	21.8411267525276	33.694078359323	15.3107964080872	14.0934049605109	26.7697898459956	18.0570426858729	31.8025870856274	27.3003571871323	15.0499564491885	35.5013680705767	18.1716090414658	48.6103151088661	18.7831015479037	35.502018261562	16.8293429337353	17.9084812648505	52.2292497543164	17.4364791486348	25.4316169252497	16.8894383586168	38.6141592758987	44.1814502708323	23.4184147623113
Arfgef2	6.74739412571867	5.42699604914688	3.28296483616364	2.01574945363111	2.84535611460932	3.45391782833436	3.94811908316779	5.11836212412028	4.01163552597445	3.74378648436922	3.82769910202179	2.45102694965407	3.34622373074945	1.4640845420978	3.28992280196145	5.3705620695998	1.25416303743238	3.38108267338826	1.81716090414658	8.40178285832254	3.52183154023194	3.94466869572911	3.1001421193723	3.83753169961081	3.20705919544048	1.4530399290529	2.54316169252497	0.965110763349533	2.68153883860408	2.45452501504624	4.51934319974429
Arfip1	5.52059519376982	3.25619762948813	4.68994976594806	2.01574945363111	2.43887666966513	1.48025049785758	3.29009923597316	2.19358376748012	2.67442368398297	2.80783986327692	3.40239920179715	1.83827021224055	1.48721054699976	0	2.74160233496788	2.23773419566658	3.13540759358094	1.69054133669413	1.81716090414658	5.40114612320734	0	3.94466869572911	1.77150978249846	0.639588616601802	4.58151313634354	3.39042650112344	2.54316169252497	3.86044305339813	6.9720009803706	4.90905003009248	1.23254814538481
Arfip2	11.0411903875396	11.9393913081231	11.7248744148701	9.27244748670311	6.09719167416282	6.90783565666873	9.21227786072484	9.50552965908052	7.57753377128507	8.89149290037691	11.0577974058407	6.74032411154869	10.7822764657482	4.88028180699266	13.1596912078458	15.6641393696661	6.89789670587807	6.76216534677652	4.84576241105755	13.8029289815299	5.86971923371989	10.7069578884076	10.6290586949907	5.75629754941622	10.0793288999558	4.84346643017635	6.78176451339992	9.16855225182056	16.6255407993453	8.34538505115721	9.03868639948858
Arfrp1	52.7523540738005	49.9283636521513	67.0662816530572	30.2362418044667	44.7127389438607	37.0062624464396	55.9316870115436	64.3451238460835	36.5504570144339	43.9894911913384	45.5070893240368	32.4761070829164	38.2956715852437	52.2190153348215	49.3488420294218	55.4958080525313	42.6415432727008	74.3838188145417	44.8233023022823	45.6096783737509	33.4573996322034	56.3524099389873	47.3878866818337	39.0149056127099	60.0178220861004	36.3259982263226	36.4519842595246	39.0869859156561	38.0778515081779	58.9086003611097	32.0462517800049
Arg1	2.4535978638977	5.96969565406156	0.937989953189611	1.20944967217867	2.03239722472094	2.46708416309597	4.60613893036242	4.38716753496024	0.891474561327655	3.74378648436922	0.425299900224643	1.22551347482703	4.83343427774921	0.488028180699266	8.7731274718972	3.58037471306653	1.25416303743238	5.91689467842945	1.81716090414658	7.20152816427646	1.17394384674398	5.07171689450885	0.442877445624614	2.55835446640721	2.74890788180612	3.87477314414108	3.39088225669996	2.41277690837383	4.29046214176652	0.490905003009248	0.82169876358987
Arg2	1.22679893194885	0.542699604914688	1.87597990637922	0.806299781452444	1.62591777977675	0.493416832619195	0	1.46238917832008	1.33721184199148	1.40391993163846	1.27589970067393	0.612756737413517	2.60261845724958	1.95211272279707	2.1932818679743	0.447546839133317	1.88124455614857	0.845270668347065	2.42288120552877	1.80038204106911	1.17394384674398	2.25409639755949	0.885754891249229	1.91876584980541	0	0.484346643017635	0.84772056417499	0.965110763349533	2.68153883860408	0	0.410849381794935
Arglu1	34.9637695605422	42.3305691833456	29.5466835254728	17.3354453012276	17.4786161326001	17.763005974291	22.3726748046175	43.8716753496024	18.7209657878808	18.2509591113	14.8854965078625	29.4123233958488	20.4491450212467	20.4971835893692	20.8361777457559	36.2512939697986	21.3207716363504	23.6675787137178	24.2288120552877	51.6109518439813	12.9133823141838	37.7561146591215	11.0719361406154	12.1521837154342	29.3216840725987	13.5617060044938	10.1726467700999	12.0638845418692	32.1784660632489	25.0361551534716	13.1471802174379
Arhgap1	77.901732178752	111.253419007511	128.973618563572	37.0897899468124	34.550752820256	41.4470139400124	77.6463419689665	125.034274746367	29.8643978044765	66.9201834080999	42.955289922689	36.1526475073975	33.4622373074945	41.4823953594376	80.6031086480556	99.3553982875963	40.7602987165523	77.76490148793	40.5832601926069	99.6211396058244	31.1095119387154	85.6556631072606	40.3018475518399	46.6899690119315	111.330769213148	34.3886116542521	41.5383076445745	39.0869859156561	83.6640117644472	93.2719505717571	48.0693776700074
Arhgap10	5.52059519376982	1.62809881474406	4.68994976594806	4.43464879798844	6.09719167416282	5.42758515881114	2.63207938877852	2.92477835664016	12.4806438585872	3.74378648436922	3.40239920179715	3.06378368706758	3.71802636749939	7.80845089118826	4.3865637359486	1.34264051739995	3.76248911229713	3.38108267338826	3.02860150691097	2.40050938809215	1.76091577011597	3.38114459633923	1.32863233687384	1.91876584980541	5.49781576361225	3.87477314414108	5.08632338504994	7.72088610679626	9.65353981897468	5.39995503310172	5.34104196333416
Arhgap11a	12.8813887854629	18.4517865670994	23.4497488297403	0.806299781452444	7.72310945393958	0.986833665238389	11.1863374023087	21.2046430856412	1.78294912265531	6.08365303709999	1.27589970067393	1.83827021224055	4.46163164099927	1.95211272279707	9.86976840588436	17.4543267261993	2.50832607486475	8.45270668347065	2.42288120552877	11.4024195934377	4.10880346360393	8.45286149084809	1.77150978249846	3.19794308300901	13.2863880953963	1.93738657207054	0.84772056417499	3.37788767172336	11.7987708898579	17.6725801083329	5.34104196333416
Arhgap12	7.97419305766752	7.59779446880563	7.50391962551689	6.85354814234578	6.50367111910701	6.41441882404953	9.87029770791947	13.8926971940408	3.56589824531062	7.01959965819229	5.95419860314501	6.74032411154869	8.55146064524861	5.36830998769193	4.93488420294218	6.71320258699975	4.38957063101332	10.9885186885118	4.84576241105755	11.4024195934377	6.45669115709188	6.1987650932886	3.98589701062153	4.47712031621261	8.70487495905273	6.78085300224688	7.62948507757491	3.86044305339813	6.43569321264978	8.34538505115721	6.57359010871896
Arhgap15	1.22679893194885	1.62809881474406	1.40698492978442	0.806299781452444	3.6583150044977	1.97366733047678	0.658019847194631	0.73119458916004	1.33721184199148	3.27581317382307	3.82769910202179	0.612756737413517	2.60261845724958	0.976056361398533	1.09664093398715	0.895093678266633	1.25416303743238	1.69054133669413	3.63432180829316	0.600127347023038	2.34788769348796	2.81762049694936	0.442877445624614	1.91876584980541	0.916302627268708	2.90607985810581	3.39088225669996	2.41277690837383	2.14523107088326	0.490905003009248	0.82169876358987
Arhgap17	13.4947882514373	5.96969565406156	3.75195981275845	2.82204923508356	2.84535611460932	3.45391782833436	7.89623816633557	2.92477835664016	2.67442368398297	2.80783986327692	4.67829890247108	4.28929716189462	2.97442109399951	4.3922536262934	6.03152513692933	4.92301523046648	4.38957063101332	5.91689467842945	0.605720301382193	10.8022922464147	6.45669115709188	6.76228919267847	4.87165190187076	0.639588616601802	4.58151313634354	1.93738657207054	3.39088225669996	2.8953322900486	4.29046214176652	5.89086003611097	2.87594567256455
Arhgap18	47.8451583460051	36.9035731341988	50.1824624956442	13.7070962846916	34.9572322652002	21.7103406352446	49.3514885395973	39.4845078146422	23.178338594519	39.3097580858769	28.9203932152758	9.80410779861627	26.7697898459956	32.2098599261516	42.2206759585053	44.3071370741983	20.6936901176342	32.9655560655355	21.2002105483768	39.6084049035205	10.5654946206958	49.0265966469189	31.8871760849722	31.9794308300901	37.568407718017	23.7329855078641	22.0407346685497	34.2614320989084	27.3516961537616	40.7451152497676	33.2787999253897
Arhgap20	0.613399465974425	0	0.468994976594806	0.403149890726222	1.21943833483257	0.493416832619195	0.658019847194631	2.19358376748012	0	0	0.850599800449287	0.612756737413517	0.371802636749939	0.488028180699266	2.1932818679743	0.447546839133317	0.627081518716189	0.845270668347065	0	0.600127347023038	0.586971923371989	1.69057229816962	0.885754891249229	1.2791772332036	0	0	1.69544112834998	0.482555381674766	0.536307767720815	0	0.410849381794935
Arhgap21	25.1493781049514	14.1101897277819	13.1318593446546	10.4818971588818	16.2591777977675	9.3749198197647	15.7924763326711	10.9679188374006	12.4806438585872	9.35946621092306	16.1613962085364	8.57859432378924	10.7822764657482	13.1767608788802	19.7395368117687	9.84603046093297	8.77914126202664	10.9885186885118	17.5658887400836	36.6077681684053	17.0221857777877	19.7233434786455	14.1720782599877	6.39588616601802	11.4537828408589	6.78085300224688	11.8680878984499	13.9941060685682	20.379695173391	7.36357504513871	16.0231258900025
Arhgap22	0.613399465974425	1.08539920982938	0.468994976594806	0.403149890726222	0	0.493416832619195	0	0	0.445737280663828	0	1.70119960089857	1.83827021224055	0	0	0.548320466993575	0.447546839133317	1.25416303743238	0	0	0	0	0.563524099389872	0	0.639588616601802	0.916302627268708	0	0.84772056417499	1.93022152669907	0	0	0
Arhgap24	15.948386115335	22.7933834064169	24.8567337595247	11.6913468310604	8.53606834382795	8.88150298714551	23.6887144990067	27.0541997989215	8.91474561327655	11.6993327636538	7.23009830381894	9.19135106120276	8.92326328199854	8.29647907188753	14.8046526088265	13.4264051739995	8.77914126202664	12.679060025206	16.3544481373192	16.8035657166451	10.5654946206958	19.7233434786455	7.08603912999383	11.5125950988324	28.40538144533	8.23389293129979	9.32492620592489	12.0638845418692	13.4076941930204	22.0907251354161	8.62783701769364
Arhgap25	2.4535978638977	3.79889723440281	4.22095478935325	3.22519912580978	3.25183555955351	3.45391782833436	1.31603969438926	6.58075130244036	2.67442368398297	3.74378648436922	5.10359880269572	3.6765404244811	2.23081582049964	4.3922536262934	5.48320466993575	2.23773419566658	1.88124455614857	5.07162401008239	3.63432180829316	4.80101877618431	2.93485961685995	4.50819279511898	2.65726467374769	3.83753169961081	6.41411839088096	5.32781307319398	3.39088225669996	8.20344148847103	4.82676990948734	6.87267004212947	2.05424690897468
Arhgap26	2.4535978638977	0.542699604914688	0.468994976594806	0	0.406479444944188	2.46708416309597	0.658019847194631	0.73119458916004	1.33721184199148	0.467973310546153	1.27589970067393	0	2.60261845724958	2.44014090349633	1.09664093398715	0	1.25416303743238	0.845270668347065	0	3.00063673511519	0	0.563524099389872	1.32863233687384	1.2791772332036	0.916302627268708	3.39042650112344	0.84772056417499	4.82555381674766	2.14523107088326	1.96362001203699	1.23254814538481
Arhgap27	0.613399465974425	0.542699604914688	2.34497488297403	0	0.812958889888377	0.986833665238389	2.63207938877852	4.38716753496024	0.445737280663828	0.935946621092306	0.850599800449287	0	1.48721054699976	0	3.28992280196145	1.34264051739995	0	0	0.605720301382193	0	0.586971923371989	0.563524099389872	0	0	2.74890788180612	1.4530399290529	0	0.965110763349533	0.536307767720815	4.90905003009248	0.82169876358987
Arhgap28	1.84019839792327	5.42699604914688	2.81396985956883	1.20944967217867	2.43887666966513	0.493416832619195	3.29009923597316	0.73119458916004	0	2.33986655273076	0.850599800449287	0	0.371802636749939	1.95211272279707	1.09664093398715	4.92301523046648	0.627081518716189	1.69054133669413	0.605720301382193	3.60076408213823	1.17394384674398	3.94466869572911	1.77150978249846	0	2.74890788180612	0.968693286035269	0	0.965110763349533	4.82676990948734	3.92724002407398	0.410849381794935
Arhgap29	10.4277909215652	6.51239525897625	7.50391962551689	3.22519912580978	9.75550667866052	7.89466932190712	15.7924763326711	5.84955671328032	7.13179649062124	14.5071726269307	7.65539820404358	6.12756737413517	11.5258817392481	11.2246481560831	21.3844982127494	9.84603046093297	8.77914126202664	8.45270668347065	12.1144060276439	25.8054759219906	5.2827473103479	11.2704819877974	11.51481358624	4.47712031621261	10.5374802135901	11.1399727894056	9.32492620592489	17.3719937402916	12.3350786575788	3.92724002407398	9.03868639948858
Arhgap30	0	1.08539920982938	0.468994976594806	0	0.406479444944188	0	0	0	0.445737280663828	0.467973310546153	0.425299900224643	0	0	0.488028180699266	0	0	0	0.845270668347065	0	0.600127347023038	0.586971923371989	0	0.885754891249229	0	0	0	0	0	0	0.490905003009248	0.410849381794935
Arhgap31	3.68039679584655	1.62809881474406	0.468994976594806	0.403149890726222	0	0.493416832619195	0.658019847194631	2.19358376748012	0	3.27581317382307	0.425299900224643	0	0.371802636749939	0	0	0.895093678266633	0	2.53581200504119	0.605720301382193	0.600127347023038	0	2.25409639755949	0.442877445624614	0.639588616601802	1.37445394090306	0.968693286035269	0.84772056417499	1.93022152669907	1.60892330316245	0.490905003009248	1.23254814538481
Arhgap35	34.9637695605422	33.6473755047106	31.8916584084468	11.6913468310604	13.007342238214	15.295921811195	23.6887144990067	26.3230052097614	9.36048289394038	11.6993327636538	12.3336971065147	11.0296212734433	9.29506591874848	15.6169017823765	27.4160233496788	27.7479040262656	10.033304299459	21.1317667086766	16.3544481373192	38.4081502094744	8.80457885057984	21.977439876205	15.0578331512369	11.5125950988324	27.4890788180612	15.4990925765643	13.5635290267998	13.5115506868935	28.960619456924	27.4906801685179	15.2014271264126
Arhgap39	1.84019839792327	3.25619762948813	2.34497488297403	0	0.812958889888377	1.97366733047678	0.658019847194631	2.92477835664016	0.445737280663828	1.40391993163846	0	0.612756737413517	1.11540791024982	1.4640845420978	0.548320466993575	1.79018735653327	0.627081518716189	1.69054133669413	0.605720301382193	2.40050938809215	0.586971923371989	1.12704819877974	0.885754891249229	0	2.29075656817177	0.484346643017635	0.84772056417499	0.965110763349533	2.14523107088326	1.96362001203699	0.82169876358987
Arhgap4	0.613399465974425	1.08539920982938	0.937989953189611	0	1.21943833483257	0	0.658019847194631	0.73119458916004	0	2.80783986327692	0.850599800449287	0	1.11540791024982	0	0.548320466993575	0	0.627081518716189	0	1.81716090414658	0	1.76091577011597	0.563524099389872	0.885754891249229	0.639588616601802	0.458151313634354	0	1.69544112834998	0.965110763349533	1.07261553544163	0.981810006018495	1.23254814538481
Arhgap45	0.613399465974425	4.3415968393175	0.468994976594806	0.403149890726222	1.21943833483257	0.986833665238389	0.658019847194631	2.19358376748012	0.445737280663828	2.80783986327692	1.27589970067393	0.612756737413517	1.48721054699976	1.4640845420978	1.64496140098073	3.13282787393322	2.50832607486475	0.845270668347065	0	4.20089142916127	1.17394384674398	1.12704819877974	0.885754891249229	2.55835446640721	2.29075656817177	4.35911978715871	0.84772056417499	0.482555381674766	2.14523107088326	0.981810006018495	3.28679505435948
Arhgap5	24.535978638977	21.7079841965875	15.9458292042234	17.3354453012276	25.6082050314839	20.7235069700062	18.4245557214497	16.0862809615209	16.4922793845616	10.7633861425615	20.8396951110075	19.6082155972325	19.3337371109968	22.9373244928655	23.5777800807237	16.5592330479327	19.4395270802018	18.5959547036354	15.1430075345548	36.0076408213823	19.3700734712756	22.5409639755949	14.6149557056123	7.67506339922162	32.5287432680391	15.4990925765643	33.9088225669996	17.3719937402916	26.27908061832	17.6725801083329	20.1316197079518
Arhgap8	1.84019839792327	2.17079841965875	0	2.01574945363111	0.812958889888377	2.46708416309597	1.97405954158389	4.38716753496024	0.891474561327655	2.33986655273076	0.850599800449287	3.06378368706758	2.23081582049964	2.44014090349633	2.1932818679743	1.34264051739995	2.50832607486475	1.69054133669413	3.63432180829316	3.60076408213823	1.17394384674398	0.563524099389872	2.21438722812307	3.83753169961081	0.916302627268708	0.484346643017635	0.84772056417499	1.93022152669907	2.14523107088326	0.981810006018495	2.05424690897468
Arhgap9	3.68039679584655	1.08539920982938	0.468994976594806	1.20944967217867	0.406479444944188	0.986833665238389	0	1.46238917832008	1.33721184199148	1.40391993163846	1.27589970067393	1.22551347482703	1.11540791024982	1.95211272279707	1.09664093398715	0.447546839133317	0	0.845270668347065	0.605720301382193	2.40050938809215	0.586971923371989	1.12704819877974	0.885754891249229	0	0	0	2.54316169252497	1.4476661450243	0.536307767720815	0	0.82169876358987
Arhgdia	255.174177845361	268.63630443277	250.912312478221	167.307204651382	198.361969132764	193.912815219344	257.285760253101	277.122749291655	193.004242527437	289.675479228069	178.200658194126	162.993292151996	178.837068276721	191.795075014812	297.738013577511	305.226944288922	200.66608598918	260.343365850896	198.070538551977	282.659980447851	160.830307003925	281.762049694936	224.095987486055	226.414370277038	243.736498853476	188.895190776877	233.123155148122	225.353363242116	260.645575112316	249.870646531707	203.370443988493
Arhgdib	54.5925524717238	34.1900751096253	27.6707036190935	43.9433380891582	76.0116562045632	55.756102085969	67.776044261047	38.0221186363221	61.957482012272	90.3188489354075	79.956381242233	69.8542680651409	55.026790238991	80.0366216346797	64.1534946382483	34.9086534523987	57.6914997218893	63.3953001260299	61.7834707409837	41.4087869445896	40.5010627126673	63.1146991316657	78.8321853211814	95.2987038736685	33.9031972089422	61.027677020222	100.031026572649	68.0403088161421	49.340314630315	22.0907251354161	65.3250517053947
Arhgef1	14.1081877174118	7.05509486389094	7.9729146021117	3.22519912580978	6.9101505640512	3.94733466095356	16.4504961798658	5.11836212412028	4.45737280663828	5.61567972655383	5.95419860314501	3.06378368706758	7.43605273499879	5.8563381683912	7.67648653791005	8.0558431043997	6.27081518716188	5.91689467842945	3.63432180829316	15.003183675576	5.2827473103479	10.7069578884076	5.31452934749537	10.2334178656288	6.41411839088096	2.90607985810581	4.23860282087495	6.75577534344673	11.2624631221371	5.89086003611097	9.03868639948858
Arhgef11	1.84019839792327	1.62809881474406	0	6.45039825161955	8.94254778877214	3.94733466095356	0.658019847194631	1.46238917832008	3.12016096464679	0.935946621092306	8.08069810426822	4.28929716189462	3.71802636749939	4.88028180699266	3.28992280196145	3.58037471306653	2.50832607486475	3.38108267338826	3.02860150691097	4.80101877618431	1.17394384674398	0.563524099389872	3.98589701062153	2.55835446640721	2.29075656817177	0.484346643017635	5.08632338504994	3.86044305339813	4.82676990948734	4.41814502708323	1.23254814538481
Arhgef12	7.3607935916931	3.79889723440281	4.22095478935325	4.43464879798844	6.9101505640512	4.93416832619195	5.26415877755705	2.19358376748012	5.34884736796593	9.35946621092306	4.67829890247108	8.57859432378924	7.80785537174873	3.90422544559413	6.03152513692933	2.6852810347999	5.01665214972951	5.07162401008239	4.84576241105755	7.20152816427646	1.76091577011597	5.07171689450885	3.98589701062153	3.19794308300901	6.87226970451531	5.32781307319398	10.1726467700999	4.82555381674766	4.82676990948734	6.87267004212947	4.10849381794935
Arhgef15	13.4947882514373	7.05509486389094	5.62793971913767	4.43464879798844	8.12958889888377	4.44075149357275	7.89623816633557	6.58075130244036	4.45737280663828	6.55162634764614	7.23009830381894	4.90205389930814	3.34622373074945	4.88028180699266	7.12816607091648	4.47546839133317	9.40622278074283	5.07162401008239	5.45148271243974	10.2021648993917	7.04366308046387	10.1434337890177	9.74330380374152	4.47712031621261	5.03966444997789	6.29650635922925	4.23860282087495	8.68599687014579	9.11723205125386	4.41814502708323	5.34104196333416
Arhgef16	3.06699732987212	2.17079841965875	2.81396985956883	0	0.812958889888377	0	2.63207938877852	0.73119458916004	0.891474561327655	1.40391993163846	1.70119960089857	0.612756737413517	0.371802636749939	0.488028180699266	0.548320466993575	4.47546839133317	0.627081518716189	3.38108267338826	1.81716090414658	1.80038204106911	0.586971923371989	1.69057229816962	1.32863233687384	1.2791772332036	0.458151313634354	0.968693286035269	0	0.482555381674766	1.60892330316245	2.94543001805549	2.05424690897468
Arhgef18	4.29379626182097	1.08539920982938	4.22095478935325	0.806299781452444	2.84535611460932	2.96050099571517	1.97405954158389	2.92477835664016	0.445737280663828	0.467973310546153	2.12649950112322	1.22551347482703	1.8590131837497	0.976056361398533	1.64496140098073	1.79018735653327	3.76248911229713	5.07162401008239	0.605720301382193	4.20089142916127	1.17394384674398	1.69057229816962	1.77150978249846	2.55835446640721	1.83260525453742	2.42173321508817	3.39088225669996	4.3429984350729	2.68153883860408	2.45452501504624	4.51934319974429
Arhgef19	0.613399465974425	0	0	0.403149890726222	0.406479444944188	0	0	0.73119458916004	0	0.467973310546153	0	0	0	0.488028180699266	0.548320466993575	0	0	0	0.605720301382193	0.600127347023038	0	0	0	0.639588616601802	0.458151313634354	0	0	0.482555381674766	1.60892330316245	0	0.410849381794935
Arhgef2	21.4689813091049	17.36638735727	9.37989953189611	5.24094857944089	6.09719167416282	6.41441882404953	17.1085160270604	14.6238917832008	5.34884736796593	7.9555462792846	8.50599800449287	4.28929716189462	2.97442109399951	7.80845089118826	10.9664093398715	13.4264051739995	3.13540759358094	12.679060025206	6.05720301382193	17.4036930636681	8.80457885057984	15.7786747829164	5.75740679311999	5.11670893281441	14.6608420362993	4.84346643017635	5.08632338504994	7.23833072512149	15.0166174961828	9.81810006018495	6.9844394905139
Arhgef25	9.8143914555908	9.76859288846438	6.56592967232728	2.01574945363111	4.47127389438607	2.96050099571517	9.87029770791947	12.4303080157207	5.34884736796593	3.27581317382307	3.82769910202179	1.22551347482703	3.34622373074945	1.4640845420978	7.67648653791005	6.71320258699975	3.76248911229713	9.29797735181771	6.05720301382193	13.8029289815299	1.76091577011597	5.07171689450885	2.21438722812307	1.2791772332036	7.78857233178402	3.87477314414108	1.69544112834998	1.93022152669907	7.50830874809142	2.94543001805549	0.410849381794935
Arhgef28	3.68039679584655	4.3415968393175	0.468994976594806	0.403149890726222	1.21943833483257	0.986833665238389	2.63207938877852	0	0.445737280663828	2.80783986327692	2.12649950112322	0	1.11540791024982	0.976056361398533	2.74160233496788	0.895093678266633	1.25416303743238	2.53581200504119	1.81716090414658	2.40050938809215	0.586971923371989	3.94466869572911	0.885754891249229	1.2791772332036	0.916302627268708	1.4530399290529	2.54316169252497	1.93022152669907	2.68153883860408	0.981810006018495	1.23254814538481
Arhgef3	13.4947882514373	6.51239525897625	8.4419095787065	4.83779868871467	8.53606834382795	6.90783565666873	11.1863374023087	9.50552965908052	5.79458464862976	8.42351958983075	9.35659780494215	6.12756737413517	6.69244746149891	13.1767608788802	9.86976840588436	10.7411241391996	6.27081518716188	6.76216534677652	10.9029654248795	10.2021648993917	7.04366308046387	10.1434337890177	6.2002842387446	13.4313609486378	6.87226970451531	3.87477314414108	11.0203673342749	10.1336630151701	11.2624631221371	6.38176503912022	9.03868639948858
Arhgef37	0.613399465974425	0.542699604914688	0	0.806299781452444	0.406479444944188	1.48025049785758	0.658019847194631	1.46238917832008	0.445737280663828	0	0	1.22551347482703	2.23081582049964	0	0.548320466993575	0.447546839133317	1.25416303743238	0.845270668347065	0.605720301382193	1.20025469404608	1.17394384674398	0	0.442877445624614	0	0.458151313634354	0.968693286035269	1.69544112834998	0	0.536307767720815	0	1.64339752717974
Arhgef39	1.84019839792327	1.62809881474406	2.34497488297403	0	0	0.493416832619195	0	2.19358376748012	0.445737280663828	0.467973310546153	0.425299900224643	0	0.371802636749939	0	0	2.23773419566658	1.25416303743238	0.845270668347065	0.605720301382193	4.80101877618431	0	0.563524099389872	0	0	1.83260525453742	0.968693286035269	0	0	1.07261553544163	1.47271500902774	0
Arhgef40	16.5617855813095	18.9944861720141	13.1318593446546	4.83779868871467	6.9101505640512	3.94733466095356	10.5283175551141	16.8174755506809	2.22868640331914	5.61567972655383	5.52889870292036	4.28929716189462	4.83343427774921	6.34436634909046	7.12816607091648	12.9788583348662	3.13540759358094	9.29797735181771	7.87436391796851	20.4043297987833	2.93485961685995	17.469247081086	8.41467146686767	2.55835446640721	12.8282367817619	0.968693286035269	4.23860282087495	1.4476661450243	16.0892330316245	10.3090050631942	6.57359010871896
Arhgef6	1.22679893194885	0	0.468994976594806	1.61259956290489	2.03239722472094	1.48025049785758	0	1.46238917832008	3.56589824531062	0.935946621092306	0.850599800449287	2.45102694965407	2.23081582049964	3.90422544559413	0.548320466993575	0	0.627081518716189	0	0	2.40050938809215	0	1.12704819877974	1.32863233687384	1.2791772332036	2.29075656817177	2.42173321508817	2.54316169252497	0.965110763349533	2.14523107088326	0.981810006018495	1.64339752717974
Arhgef7	45.3915604821074	36.3608735292841	37.9885931041793	17.7385951919538	22.7628489168745	20.7235069700062	40.1392106788725	44.6028699387625	19.6124403492084	24.3346121484	28.4950933150511	14.7061616979244	26.7697898459956	23.913380854264	41.1240350245182	40.2792155219985	23.202016192499	31.2750147288414	19.3830496442302	54.0114612320734	23.4788769348796	34.9384941621721	25.244014400603	14.0709495652396	29.3216840725987	20.8269056497583	15.2589701551498	19.7847706486654	34.3236971341322	40.2542102467583	22.5967159987214
Arhgef9	8.58759252364195	5.42699604914688	6.09693469573247	5.64409847016711	5.69071222921864	5.92100199143034	11.1863374023087	5.11836212412028	4.01163552597445	7.48757296873845	4.67829890247108	6.12756737413517	4.46163164099927	3.41619726489486	9.32144793889078	2.6852810347999	3.13540759358094	5.91689467842945	2.42288120552877	6.00127347023038	7.04366308046387	6.1987650932886	2.65726467374769	7.67506339922162	3.66521050907483	6.78085300224688	5.08632338504994	4.82555381674766	7.50830874809142	2.94543001805549	4.51934319974429
Arid1a	61.9533460634169	51.0137628619806	48.306482589265	13.7070962846916	18.2915750224885	14.8025049785758	34.2170320541208	57.0331779544831	15.1550675425701	12.1673060742	16.1613962085364	14.0934049605109	14.1285001964977	20.0091554086699	29.6093052176531	42.5169497176651	18.8124455614857	27.8939320554531	17.5658887400836	76.8163004189489	14.0873261609277	45.0819279511898	14.1720782599877	17.2688926482486	32.9868945816735	15.4990925765643	10.1726467700999	13.0289953052187	41.8320058822236	25.5270601564809	19.7207703261569
Arid3a	0	0.542699604914688	0.468994976594806	0	0.406479444944188	0	0	0	0.445737280663828	0	0	0	0	0	1.09664093398715	0	0	0	0	0.600127347023038	0	0	0.442877445624614	0	0.458151313634354	0	0	0	0.536307767720815	0	0
Arid3b	3.06699732987212	0	0.937989953189611	1.20944967217867	2.03239722472094	0.493416832619195	0.658019847194631	2.19358376748012	0.891474561327655	1.40391993163846	1.27589970067393	2.45102694965407	1.48721054699976	0.488028180699266	1.64496140098073	0.447546839133317	2.50832607486475	1.69054133669413	0	1.80038204106911	0.586971923371989	2.81762049694936	1.32863233687384	0.639588616601802	1.83260525453742	1.93738657207054	0	0.482555381674766	1.60892330316245	0.981810006018495	0.82169876358987
Arid4a	12.8813887854629	11.3966917032084	14.0698492978442	7.65984792379822	9.34902723371633	6.41441882404953	15.1344564854765	9.50552965908052	8.46900833261273	13.1032526952923	7.65539820404358	6.12756737413517	8.92326328199854	5.36830998769193	12.0630502738587	6.26565574786643	10.6603858181752	12.679060025206	10.9029654248795	16.8035657166451	5.86971923371989	4.50819279511898	7.08603912999383	7.03547478261982	10.9956315272245	5.32781307319398	8.4772056417499	8.20344148847103	11.2624631221371	6.87267004212947	7.39528887230883
Arid4b	28.829774900798	23.8787826162463	21.1047739467663	10.0787472681556	18.2915750224885	18.2564228069102	24.3467343462014	24.1294214422813	16.4922793845616	19.6548790429384	10.6324975056161	12.8678914856839	20.4491450212467	17.5690145051736	22.4811391467366	12.9788583348662	15.6770379679047	16.0601426985942	18.1716090414658	31.806749392221	15.2612700076717	26.485632671324	12.8434459231138	12.1521837154342	28.40538144533	12.5930127184585	22.0407346685497	9.16855225182056	24.1338495474367	24.0543451474531	12.736330835643
Arid5a	16.5617855813095	9.22589328354969	8.91090455530131	5.64409847016711	7.72310945393958	7.40125248928792	14.4764366382819	7.3119458916004	9.36048289394038	10.7633861425615	9.7818977051668	4.90205389930814	5.94884218799903	11.7126763367824	6.03152513692933	6.71320258699975	12.5416303743238	20.2864960403296	7.26864361658632	14.4030563285529	12.9133823141838	14.6516265841367	15.0578331512369	7.03547478261982	5.03966444997789	9.68693286035269	11.0203673342749	8.20344148847103	12.8713864252996	8.34538505115721	14.7905777446177
Arid5b	34.3503700945678	32.5619762948813	28.6086935722831	12.9007965032391	19.9174928022652	18.7498396395294	39.4811908316779	35.0973402796819	12.4806438585872	21.526772285123	16.5866961087611	18.995458859819	18.218329200747	11.7126763367824	31.8025870856274	21.9297951175325	20.6936901176342	22.8223080453708	19.3830496442302	30.0063673511519	19.9570453946476	21.4139157768152	22.1438722812307	19.1876584980541	26.1146248771582	10.655626146388	34.7565431311746	17.8545491219664	23.0612340119951	24.5452501504624	13.9688789810278
Arih1	17.1751850472839	18.9944861720141	15.0078392510338	5.24094857944089	13.4138216831582	15.7893386438142	20.3986152630336	19.7422539073211	11.5891692972595	8.89149290037691	8.08069810426822	9.80410779861627	10.4104738289983	10.2485917946846	8.22480700490363	17.4543267261993	18.8124455614857	18.5959547036354	7.87436391796851	24.0050938809215	7.63063500383586	19.1598193792557	12.4005684774892	15.3501267984432	14.6608420362993	15.9834392195819	5.08632338504994	11.0987737785196	24.1338495474367	12.7635300782404	16.0231258900025
Arih2	30.0565738327468	31.4765770850519	33.767638314826	20.5606444270373	22.7628489168745	19.7366733047678	25.6627740405906	31.4413673338817	18.2752285072169	23.8666388378538	22.1155948116815	15.9316751727514	17.8465265639971	19.5211272279707	25.2227414817045	28.6429977045323	18.1853640427695	15.2148720302472	21.805930849759	24.0050938809215	16.4352138544157	20.8503916774253	15.0578331512369	14.7105381818414	27.4890788180612	16.4677858625996	14.4112495909748	13.5115506868935	23.0612340119951	23.0725351414346	22.1858666169265
Arl1	13.4947882514373	8.683193678635	7.50391962551689	6.45039825161955	8.94254778877214	4.93416832619195	11.8443572495034	12.4303080157207	7.13179649062124	15.443119248023	7.65539820404358	9.80410779861627	10.0386711922484	5.8563381683912	12.6113707408522	8.95093678266633	8.15205974331045	5.07162401008239	7.87436391796851	12.0025469404608	4.69577538697591	9.57990968962783	8.85754891249229	9.59382924902703	8.70487495905273	6.78085300224688	13.5635290267998	10.6162183968449	9.65353981897468	10.3090050631942	13.1471802174379
Arl11	1.84019839792327	3.79889723440281	3.75195981275845	2.01574945363111	5.28423278427445	4.44075149357275	0	0.73119458916004	4.9031100873021	3.27581317382307	5.10359880269572	0	3.34622373074945	0.976056361398533	3.28992280196145	3.13282787393322	5.01665214972951	2.53581200504119	2.42288120552877	1.80038204106911	1.76091577011597	2.25409639755949	4.87165190187076	3.83753169961081	2.74890788180612	1.4530399290529	4.23860282087495	2.41277690837383	3.21784660632489	3.43633502106473	2.46509629076961
Arl13b	26.3761770369003	15.1955889376113	15.9458292042234	11.2881969403342	17.4786161326001	11.8420039828607	17.1085160270604	12.4303080157207	13.8178557005787	19.1869057323923	16.5866961087611	11.6423780108568	17.8465265639971	15.1288736016773	22.4811391467366	14.3214988522661	10.6603858181752	19.4412253719825	12.1144060276439	25.8054759219906	8.80457885057984	19.7233434786455	13.729200814363	6.39588616601802	14.6608420362993	15.0147459335467	15.2589701551498	11.0987737785196	27.3516961537616	11.2908150692127	11.0929333084632
Arl14ep	22.0823807750793	28.2203794555638	28.1396985956883	13.7070962846916	17.8850955775443	14.8025049785758	30.9269328181477	35.828534868842	12.926381139251	22.9306922167615	18.2878957096597	14.7061616979244	18.218329200747	20.9852117700684	24.6744210147109	23.2724356349325	16.9312010053371	21.1317667086766	13.9315669317904	24.0050938809215	13.5003542375558	25.3585844725443	21.7009948356061	19.1876584980541	36.193953777114	14.0460526475114	21.1930141043747	16.8894383586168	25.7427728505991	36.8178752256936	17.6665234171822
Arl2	42.9379626182097	42.8732687882603	39.3955780339637	22.9795437713947	31.7053967056467	23.6840079657213	38.8231709844832	48.9900374737227	31.2016096464679	37.4378648436922	39.1275908206672	30.6378368706759	35.6930531279942	39.5302826366406	39.4790736235374	47.8875117872649	33.235320491958	54.9425934425592	33.9203368774028	49.8105698029122	34.0443715555754	55.2253617402075	36.3159505412184	47.3295576285333	32.9868945816735	34.8729582972697	38.9951459520495	33.2963213355589	44.5135447208277	36.8178752256936	31.2245530164151
Arl2bp	39.2575658223632	43.415968393175	30.9536684552572	23.7858435528471	19.9174928022652	22.697174300483	31.5849526653423	35.828534868842	29.8643978044765	23.8666388378538	24.2420943128047	25.7357829713677	26.0261845724958	24.4014090349633	31.8025870856274	33.5660129349987	27.5915868235123	27.8939320554531	25.4402526580521	57.0120979671886	25.8267646283675	49.5901207463088	23.9153820637292	21.7460129644613	40.3173155998232	15.0147459335467	22.0407346685497	27.9882121371365	35.3963126695738	28.4724901745364	31.63540239821
Arl3	53.9791530057494	34.73277471454	48.306482589265	27.8173424601093	37.3961089348653	28.6181762919133	54.6156473171544	48.2588428845627	34.7675078917786	43.9894911913384	44.2311896233629	39.8291879318786	34.9494478544943	38.554226275242	66.8950969732162	45.6497775915983	37.6248911229713	51.561510769171	43.0061413981357	52.8112065380274	24.6528207816236	58.6065063365467	38.9732152149661	42.2128486957189	45.8151313634354	31.4825317961463	31.3656608744746	40.0520966790056	51.4855457011983	41.726925255786	30.8137036346201
Arl4a	30.0565738327468	25.5068814309903	19.6977890169818	26.6078927879307	23.9822872517071	29.6050099571517	36.8491114428993	24.1294214422813	35.6589824531062	32.7581317382307	14.4601966076379	26.3485397087812	26.3979872092457	20.9852117700684	29.0609847506595	17.4543267261993	26.3374237860799	28.7392027238002	19.9887699456124	29.4062400041289	47.5447257931311	32.1208736652227	12.8434459231138	28.7814877470811	22.9075656817177	12.5930127184585	37.2997048236996	14.476661450243	27.8880039214824	15.7089600962959	17.6665234171822
Arl4c	8.58759252364195	13.0247905179525	17.8218091106026	3.628349016536	7.72310945393958	4.44075149357275	21.0566351102282	21.9358376748012	3.12016096464679	12.6352793847461	3.82769910202179	7.3530808489622	6.32064482474897	4.3922536262934	10.9664093398715	11.6362178174662	3.76248911229713	5.91689467842945	1.21144060276439	17.4036930636681	3.52183154023194	9.57990968962783	3.54301956499692	1.91876584980541	6.87226970451531	3.87477314414108	2.54316169252497	3.37788767172336	12.3350786575788	3.92724002407398	4.51934319974429
Arl4d	1.22679893194885	2.17079841965875	1.87597990637922	1.61259956290489	2.03239722472094	0	3.29009923597316	0.73119458916004	1.33721184199148	2.33986655273076	2.55179940134786	0	1.11540791024982	1.4640845420978	0	0.447546839133317	3.13540759358094	1.69054133669413	1.81716090414658	3.00063673511519	0.586971923371989	2.81762049694936	0.885754891249229	0.639588616601802	1.37445394090306	1.93738657207054	1.69544112834998	2.41277690837383	1.60892330316245	0.981810006018495	0
Arl5a	1.84019839792327	1.62809881474406	0.468994976594806	0.403149890726222	1.21943833483257	0	1.31603969438926	1.46238917832008	0.891474561327655	0.467973310546153	0.850599800449287	1.22551347482703	0.371802636749939	1.4640845420978	0	0.447546839133317	0.627081518716189	0.845270668347065	1.21144060276439	3.00063673511519	1.17394384674398	1.69057229816962	0.885754891249229	0	1.37445394090306	0.968693286035269	0.84772056417499	0.482555381674766	1.60892330316245	1.47271500902774	0.82169876358987
Arl5b	0.613399465974425	4.3415968393175	1.40698492978442	1.20944967217867	0.406479444944188	0.986833665238389	2.63207938877852	1.46238917832008	0.445737280663828	3.27581317382307	1.27589970067393	1.22551347482703	2.23081582049964	1.95211272279707	1.64496140098073	0	1.25416303743238	1.69054133669413	1.21144060276439	3.60076408213823	0	0.563524099389872	1.32863233687384	0	2.29075656817177	0.968693286035269	0.84772056417499	1.4476661450243	1.60892330316245	4.90905003009248	1.23254814538481
Arl5c	0	1.62809881474406	1.40698492978442	1.20944967217867	1.21943833483257	0	0	0	0.891474561327655	6.08365303709999	0.425299900224643	0	1.11540791024982	0	1.09664093398715	1.34264051739995	0	1.69054133669413	1.81716090414658	0	0	0	1.32863233687384	1.2791772332036	0.916302627268708	1.4530399290529	0.84772056417499	2.41277690837383	0.536307767720815	1.96362001203699	1.23254814538481
Arl6	1.84019839792327	1.08539920982938	0.937989953189611	0.806299781452444	2.03239722472094	0	0.658019847194631	1.46238917832008	0.891474561327655	1.87189324218461	2.12649950112322	1.83827021224055	1.48721054699976	2.44014090349633	1.09664093398715	1.79018735653327	1.88124455614857	0.845270668347065	1.81716090414658	0.600127347023038	1.17394384674398	1.12704819877974	2.65726467374769	0.639588616601802	0.458151313634354	0.968693286035269	0	1.4476661450243	2.68153883860408	0.981810006018495	1.64339752717974
Arl6ip1	115.319099603192	219.793339990448	229.807538531455	54.42523524804	98.7745051214378	74.5059417254984	175.691299200967	227.401517228772	78.4497613968337	157.707005654054	105.049075355487	72.305295014795	83.2837906319864	109.318312476636	129.951950677477	228.696434797125	94.6893093261445	132.707494930489	79.9550797824495	124.826488180792	60.4581081073149	150.460934537096	103.190444830535	72.2735136760036	188.758341217354	81.3702360269626	86.467497545849	92.1680778998804	132.468018627041	200.289241227773	97.7821528671946
Arl6ip4	46.6183594140563	49.3856640472366	51.5894474254286	39.911839181896	50.8099306180235	37.4996792790588	55.273667164349	71.6570697376839	43.6822535050551	55.220850644446	46.7829890247108	35.539890769984	40.8982900424933	44.4105644436332	53.7354057653704	60.8663701221311	40.7602987165523	60.8594881209887	43.0061413981357	58.2123526612347	46.9577538697592	52.971265342648	42.0733573343384	44.1316145455243	54.0618550088538	41.1694646564989	41.5383076445745	47.7729827858019	50.4129301657566	51.545025315971	45.1934319974429
Arl6ip5	7.3607935916931	3.25619762948813	2.81396985956883	4.43464879798844	12.1943833483256	6.41441882404953	9.21227786072484	3.6559729458002	6.24032192929359	6.08365303709999	4.67829890247108	6.74032411154869	5.94884218799903	6.83239452978973	4.93488420294218	3.13282787393322	5.6437336684457	2.53581200504119	3.63432180829316	3.60076408213823	5.2827473103479	2.25409639755949	3.98589701062153	10.2334178656288	3.66521050907483	4.84346643017635	11.0203673342749	7.72088610679626	10.7261553544163	3.92724002407398	8.62783701769364
Arl6ip6	23.9225791730026	13.0247905179525	17.3528141340078	8.86929759597689	10.1619861236047	15.295921811195	16.4504961798658	20.4734484964811	12.4806438585872	13.5712260058384	14.0348967074132	12.2551347482703	10.0386711922484	12.2007045174817	20.2878572787623	20.1396077609992	15.0499564491885	16.0601426985942	17.5658887400836	15.603311022599	8.80457885057984	19.1598193792557	18.1579752706092	14.7105381818414	16.4934472908367	12.1086660754409	9.32492620592489	6.27321996177196	11.2624631221371	14.2362450872682	15.2014271264126
Arl8a	16.5617855813095	11.3966917032084	7.9729146021117	2.82204923508356	3.6583150044977	4.44075149357275	14.4764366382819	11.6991134265606	2.22868640331914	3.74378648436922	2.12649950112322	3.6765404244811	4.08982900424933	4.3922536262934	5.48320466993575	10.2935773000663	5.01665214972951	5.07162401008239	4.84576241105755	17.4036930636681	3.52183154023194	11.2704819877974	3.54301956499692	3.19794308300901	7.33042101814966	2.90607985810581	3.39088225669996	3.86044305339813	8.58092428353305	5.89086003611097	5.34104196333416
Arl8b	61.3399465974425	49.9283636521513	49.2444725424546	40.7181389633484	61.3783961865724	42.4338476052507	55.273667164349	50.4524266520428	46.3566771890381	39.3097580858769	48.909488525834	46.5695120434273	50.9369612347417	46.3626771664303	45.5105987604668	44.3071370741983	55.8102551657408	43.1088040857003	52.0919459188686	61.2129893963499	40.5010627126673	50.7171689450885	49.6022739099568	44.1316145455243	41.2336182270919	42.6225045855518	41.5383076445745	42.9474289690542	46.1224680239901	40.2542102467583	54.6429677787264
Armc1	34.3503700945678	39.0743715538575	41.2715579403429	26.2047428972044	32.5183555955351	28.6181762919133	36.8491114428993	32.1725619230418	22.2868640331914	30.4182651854999	29.770993015725	24.5102694965407	32.7186320339947	28.3056344805574	26.3193824156916	34.4611066132654	26.9645053047961	29.5844733921473	21.2002105483768	36.0076408213823	22.3049330881356	30.993825466443	26.1297692918522	18.5480698814522	37.568407718017	32.9355717251992	26.2793374894247	33.2963213355589	34.860004901853	40.2542102467583	37.798143125134
Armc10	21.4689813091049	14.1101897277819	15.9458292042234	5.24094857944089	6.09719167416282	4.93416832619195	13.1603969438926	14.6238917832008	4.9031100873021	5.61567972655383	5.10359880269572	4.28929716189462	7.80785537174873	5.36830998769193	16.9979344768008	17.006779887066	6.27081518716188	6.76216534677652	6.66292331520413	19.8042024517603	6.45669115709188	21.4139157768152	4.87165190187076	5.75629754941622	14.202690722665	6.29650635922925	5.08632338504994	8.20344148847103	11.2624631221371	13.2544350812497	7.80613825410377
Armc3	0.613399465974425	0.542699604914688	0.937989953189611	0.806299781452444	0.812958889888377	1.48025049785758	0	0.73119458916004	0.445737280663828	0.467973310546153	0	0.612756737413517	0.743605273499879	0.976056361398533	1.64496140098073	0.895093678266633	0.627081518716189	0.845270668347065	1.81716090414658	0	0	0	1.32863233687384	0.639588616601802	0.916302627268708	0.484346643017635	0.84772056417499	0.965110763349533	0.536307767720815	0	0
Armc5	5.52059519376982	4.88429644423219	6.56592967232728	0.403149890726222	2.84535611460932	0.493416832619195	4.60613893036242	4.38716753496024	1.78294912265531	0.935946621092306	2.9770993015725	1.83827021224055	1.48721054699976	1.4640845420978	6.03152513692933	3.58037471306653	1.25416303743238	8.45270668347065	1.81716090414658	6.60140081725342	0	3.94466869572911	2.65726467374769	1.2791772332036	4.12336182270919	0.484346643017635	1.69544112834998	2.41277690837383	3.21784660632489	2.94543001805549	1.64339752717974
Armc6	0	0	0	0.403149890726222	0.406479444944188	0.986833665238389	0	0.73119458916004	0	0	0.425299900224643	0	1.11540791024982	0.976056361398533	0.548320466993575	0	0.627081518716189	0	0	0	1.17394384674398	0	0	0	0	0.484346643017635	0	0	0	0.490905003009248	0
Armc7	2.4535978638977	1.62809881474406	1.87597990637922	1.61259956290489	0.406479444944188	1.48025049785758	2.63207938877852	5.84955671328032	0.445737280663828	1.40391993163846	0.850599800449287	0	2.23081582049964	0.488028180699266	4.3865637359486	3.58037471306653	0.627081518716189	0.845270668347065	1.81716090414658	7.20152816427646	1.76091577011597	4.50819279511898	0.885754891249229	0.639588616601802	2.29075656817177	0.968693286035269	2.54316169252497	1.4476661450243	3.21784660632489	2.45452501504624	2.05424690897468
Armc8	30.6699732987212	21.7079841965875	18.7597990637922	19.3511947548587	19.511013357321	25.6576752961981	31.5849526653423	26.3230052097614	24.9612877171743	24.3346121484	26.3685938139279	22.0592425468866	20.8209476579966	23.4253526735648	31.8025870856274	18.349420404466	20.6936901176342	24.5128493820649	19.9887699456124	31.806749392221	17.0221857777877	30.993825466443	23.02962717248	21.1064243478595	13.7445394090306	21.3112522927759	22.0407346685497	16.4068829769421	25.7427728505991	10.3090050631942	18.899071562567
Armc9	9.8143914555908	7.59779446880563	9.84889450849092	3.628349016536	4.06479444944188	3.94733466095356	3.94811908316779	8.77433506992048	2.22868640331914	7.01959965819229	5.52889870292036	1.22551347482703	5.20523691449915	6.83239452978973	3.83824326895503	6.26565574786643	3.76248911229713	5.91689467842945	5.45148271243974	5.40114612320734	2.34788769348796	6.76228919267847	3.98589701062153	5.75629754941622	9.62117758632144	3.87477314414108	6.78176451339992	3.37788767172336	2.14523107088326	11.7817200722219	2.87594567256455
Armcx1	28.829774900798	21.7079841965875	22.0427638999559	13.3039463939653	29.2665200359816	21.2169238026254	35.5330717485101	22.6670322639612	16.4922793845616	30.4182651854999	23.81679441258	18.995458859819	17.8465265639971	22.9373244928655	40.027394090531	25.510169830599	20.6936901176342	22.8223080453708	26.0459729594343	33.0070040862671	20.5440173180196	29.8667772676632	17.27222037936	15.989715415045	22.9075656817177	21.7955989357936	28.8224991819497	24.6103244654131	37.5415437404571	26.0179651594901	21.7750172351316
Armcx2	18.4019839792327	21.1652845916728	18.2908040871974	3.22519912580978	1.21943833483257	2.96050099571517	10.5283175551141	14.6238917832008	2.67442368398297	3.27581317382307	2.12649950112322	1.83827021224055	2.23081582049964	1.4640845420978	7.67648653791005	17.006779887066	3.13540759358094	5.91689467842945	2.42288120552877	22.8048391868755	1.17394384674398	11.2704819877974	1.32863233687384	3.83753169961081	19.7005064862772	0	1.69544112834998	2.8953322900486	10.1898475866955	12.2726250752312	2.05424690897468
Armcx3	60.1131476654936	68.9228498241653	64.7213067700832	22.9795437713947	41.4609033843072	26.6445089614365	53.9576274699598	78.2378210401243	25.4070249978382	45.861384433523	28.4950933150511	25.1230262339542	23.4235661152462	41.9704235401369	69.6366993081841	50.1252459829315	33.8624020106742	49.0256987641298	45.4290226036645	51.0108244969583	29.3485961685995	59.1700304359366	31.001421193723	37.7357283795063	57.2689142042943	44.5598911576224	30.5179403102996	41.4997628240299	42.9046214176652	60.3813153701375	46.8368295246226
Armcx6	3.68039679584655	8.683193678635	6.56592967232728	3.628349016536	1.62591777977675	1.48025049785758	7.23821831914094	8.77433506992048	1.33721184199148	2.80783986327692	4.25299900224643	3.6765404244811	1.48721054699976	4.3922536262934	4.3865637359486	5.81810890873312	2.50832607486475	6.76216534677652	2.42288120552877	5.40114612320734	0.586971923371989	6.1987650932886	3.1001421193723	1.2791772332036	9.62117758632144	1.93738657207054	5.08632338504994	2.41277690837383	4.29046214176652	8.34538505115721	3.28679505435948
Armh1	0	0	0	0	0	0	0	0	0.891474561327655	0.935946621092306	0	0	0.371802636749939	0	0.548320466993575	0.447546839133317	1.25416303743238	0	1.21144060276439	1.20025469404608	0	0	0.442877445624614	0.639588616601802	0	0.484346643017635	0	0	0.536307767720815	0.490905003009248	0
Armh4	3.06699732987212	4.88429644423219	4.22095478935325	1.20944967217867	1.21943833483257	0	1.97405954158389	1.46238917832008	0	2.80783986327692	0.425299900224643	0.612756737413517	0.743605273499879	0.976056361398533	2.74160233496788	2.6852810347999	0	0.845270668347065	1.21144060276439	0.600127347023038	0.586971923371989	2.25409639755949	0	0.639588616601802	2.74890788180612	1.4530399290529	2.54316169252497	1.4476661450243	3.75415437404571	0.981810006018495	0
Armt1	19.6287829111816	11.9393913081231	18.7597990637922	15.3196958475964	24.3887666966513	23.1905911331021	17.766535874255	14.6238917832008	25.4070249978382	16.3790658691154	29.770993015725	23.8975127591272	26.7697898459956	23.913380854264	18.6428958777816	17.006779887066	18.8124455614857	17.7506840352884	24.8345323566699	21.0044571458063	23.4788769348796	21.4139157768152	29.2299114112246	25.5835446640721	16.0352959772024	24.2173321508817	25.4316169252497	21.2324367936897	30.5695427600865	15.7089600962959	32.8679505435948
Arnt	0	2.71349802457344	1.40698492978442	0.806299781452444	2.03239722472094	0.986833665238389	0	2.19358376748012	2.22868640331914	1.87189324218461	1.70119960089857	0.612756737413517	1.11540791024982	1.4640845420978	1.64496140098073	0.447546839133317	0	0	1.21144060276439	1.80038204106911	0.586971923371989	1.69057229816962	1.32863233687384	0.639588616601802	0	2.42173321508817	0	0.482555381674766	1.07261553544163	0.981810006018495	2.05424690897468
Arnt2	2.4535978638977	0	2.34497488297403	0.403149890726222	0	0.493416832619195	2.63207938877852	0	0	0.935946621092306	0	0	0	0	0.548320466993575	0.447546839133317	0	0.845270668347065	0.605720301382193	1.80038204106911	0	0	0.442877445624614	0.639588616601802	0.458151313634354	0.484346643017635	0.84772056417499	0.965110763349533	1.60892330316245	0	0
Arntl	15.3349866493606	7.05509486389094	6.09693469573247	6.04724836089333	6.50367111910701	2.96050099571517	6.58019847194631	8.04314048076044	4.9031100873021	1.87189324218461	7.65539820404358	7.96583758637572	4.46163164099927	12.2007045174817	4.93488420294218	6.26565574786643	6.89789670587807	10.1432480201648	14.5372872331726	7.20152816427646	0.586971923371989	10.1434337890177	6.64316168436922	2.55835446640721	7.33042101814966	2.90607985810581	4.23860282087495	4.3429984350729	4.82676990948734	4.90905003009248	6.57359010871896
Arntl2	0.613399465974425	0	0.468994976594806	0	0	0	1.31603969438926	0	0	0	0.425299900224643	0	0.371802636749939	0.488028180699266	0.548320466993575	0	0	0	0	0	0	0	0	0	0.916302627268708	0	0	0	0	0	0
Arpc1a	136.788080912297	130.247905179525	132.72557837633	91.5150251948524	113.001285694484	109.538536841461	117.127532800644	133.077415227127	107.868421920646	144.135779648215	116.532172661552	81.4966460759978	105.963751473733	105.414087031042	132.145232545452	137.844426453062	97.1976354010092	108.194645548424	115.692577563999	139.229544509345	95.6764235096343	118.340060871873	126.66294944864	101.055001423085	115.912282349492	111.399727894056	100.031026572649	110.987737785196	117.987708898579	119.289915731247	107.231688648478
Arpc1b	236.158794400154	218.707940780619	197.446885146413	161.259956290489	253.643173645174	187.498396395294	259.917839641879	184.26103646833	149.321989022382	269.552626874584	224.558347318612	164.218805626823	231.633042695212	221.076765856768	279.643438166723	197.815702896926	186.870292577424	188.495359041395	275.602737128898	322.268385351372	167.873970084389	210.194489072422	228.524761942301	189.957819130735	220.370781858124	249.922867797099	164.457789449948	264.440349157772	250.455727525621	212.561866303004	217.339322969521
Arpc2	128.813887854629	116.137715451743	111.620804429564	56.8441345923973	84.9542039933354	61.1836872447801	99.3609969263893	114.066355908966	77.1125495548422	90.7868222459537	74.8527824395372	49.0205389930814	72.5015141662382	83.9408470802738	95.9560817238757	106.963694552863	81.5205974331045	107.349374880077	68.4463940561878	117.024832669492	56.349304643711	123.975301865772	79.7179402124306	80.588165691827	111.788920526782	64.902450164363	77.9902919040991	83.4820810297346	114.769862292254	113.889960698145	79.2939306864225
Arpc3	111.638702807345	140.559197672904	108.3378395934	55.6346849202187	76.0116562045632	70.0651902319256	128.971890050148	103.098437071566	69.9807530642209	116.057381015446	72.3009830381894	68.0159978529004	69.5270930722387	86.8690161644694	100.890965926818	143.214988522661	74.6227007272264	109.039916216771	72.080715864481	112.223813893308	55.762332720339	105.942530685296	86.8039793424244	73.5526909092072	114.995979722223	64.4181035213454	72.0562479548741	81.0693041213607	114.233554524534	128.617110788423	85.0458220315516
Arpc4	138.62827931022	122.107411105805	121.469698938055	85.0646269432329	110.562409024819	125.821292317895	155.292683937933	155.744447491089	104.302523675336	169.406338417707	109.302074357733	108.457942522193	116.002422665981	117.126763367824	131.596912078458	122.627833922529	107.230939700468	129.326412257101	116.298297865381	138.629417162322	102.720086590098	148.206838139536	122.677052438018	101.055001423085	136.529091463038	92.9945554593858	96.6401443159488	129.807397670512	120.132939969463	119.780820734256	99.0147010125794
Arpc5	80.3553300426497	62.9531541701038	58.1553770977559	30.2362418044667	52.4358483978003	29.6050099571517	67.1180244138524	60.6891509002833	34.7675078917786	61.304503681546	31.4721926166236	37.9909177196381	34.9494478544943	40.0183108173398	63.6051741712547	57.2859954090645	33.235320491958	52.406781437518	49.6690647133398	67.2142628665803	37.5662030958073	72.1310847219037	47.3878866818337	40.9336714625153	55.4363089497568	32.4512250821815	37.2997048236996	47.7729827858019	58.4575466815689	53.508645328008	41.0849381794935
Arpc5l	65.0203433932891	42.8732687882603	42.6785428701273	49.9905864500515	71.133902865233	43.4206812704891	53.9576274699598	46.7964537062426	64.1861684155912	55.220850644446	51.8865878274065	50.8588092053219	57.6294086962406	67.3478889364988	77.3131858460941	50.1252459829315	56.437336684457	55.7878641109063	66.6292331520412	54.6115885790965	38.7401469425513	56.9159340383771	66.8744942893168	49.8879120949405	41.2336182270919	59.5746370911691	33.0611020028246	62.7321996177196	48.8040068625942	46.1450702828693	50.534473960777
Arpin	17.1751850472839	7.05509486389094	9.84889450849092	2.82204923508356	6.09719167416282	8.88150298714551	5.26415877755705	5.84955671328032	9.80622017460421	5.61567972655383	7.23009830381894	5.51481063672165	9.29506591874848	6.83239452978973	9.32144793889078	12.9788583348662	6.27081518716188	11.8337893568589	9.0858045207329	10.2021648993917	5.86971923371989	10.1434337890177	9.74330380374152	7.03547478261982	8.70487495905273	7.74954628828215	4.23860282087495	7.72088610679626	9.65353981897468	9.32719505717571	7.39528887230883
Arpp19	77.901732178752	90.6308340207528	98.0199501083144	52.0063359036827	49.9969717281352	58.7166030816842	81.5944610521343	90.668129055845	56.6086346443061	65.9842367870076	60.817885732124	52.6970794175625	50.1933559612418	67.835917117198	78.9581472470748	84.1388057570635	58.3185812406055	75.2290894828888	72.080715864481	63.6134987844421	61.6320519540589	72.1310847219037	57.5740679311999	60.1213299605694	82.0090851405494	57.6372505190985	55.9495572355493	56.4589796559477	61.6753932878938	82.9629455085629	66.5575998507795
Arpp21	1.84019839792327	1.62809881474406	0.468994976594806	0.403149890726222	0.406479444944188	0.986833665238389	3.29009923597316	2.19358376748012	0.445737280663828	7.01959965819229	1.27589970067393	0	0.371802636749939	0.488028180699266	1.64496140098073	1.79018735653327	0.627081518716189	0	0	0.600127347023038	0.586971923371989	2.25409639755949	0.885754891249229	1.91876584980541	1.83260525453742	0.968693286035269	0	2.41277690837383	0	1.47271500902774	1.23254814538481
Arrb1	1.22679893194885	0	0	0	0	0	0	0	0	0	0	0	0.743605273499879	0	0	0.447546839133317	0	0	0	0	0	0	0	0	0.458151313634354	0	0.84772056417499	0	0.536307767720815	0	0.410849381794935
Arrb2	0	1.08539920982938	0.937989953189611	0.806299781452444	0.406479444944188	1.48025049785758	1.97405954158389	0	0.445737280663828	1.40391993163846	0.425299900224643	0	0.743605273499879	1.4640845420978	0.548320466993575	1.79018735653327	1.25416303743238	0.845270668347065	0	1.80038204106911	0.586971923371989	0	0.442877445624614	0	2.29075656817177	0	0.84772056417499	0.965110763349533	1.60892330316245	1.47271500902774	0
Arrdc1	9.20099198961637	8.14049407372031	6.09693469573247	5.64409847016711	3.25183555955351	4.93416832619195	7.23821831914094	13.1615026048807	4.01163552597445	2.80783986327692	5.10359880269572	5.51481063672165	6.32064482474897	3.41619726489486	6.5798456039229	7.16074942613307	5.01665214972951	7.60743601512358	6.05720301382193	12.6026742874838	5.86971923371989	9.57990968962783	4.87165190187076	4.47712031621261	7.78857233178402	4.35911978715871	8.4772056417499	3.86044305339813	9.65353981897468	4.41814502708323	4.51934319974429
Arrdc2	1.22679893194885	1.08539920982938	0.937989953189611	1.61259956290489	2.03239722472094	2.96050099571517	1.97405954158389	2.19358376748012	2.22868640331914	0.467973310546153	1.27589970067393	1.83827021224055	2.23081582049964	0.488028180699266	0.548320466993575	1.34264051739995	2.50832607486475	4.22635334173532	0	1.80038204106911	1.76091577011597	1.12704819877974	1.77150978249846	1.2791772332036	0.458151313634354	1.4530399290529	1.69544112834998	2.41277690837383	2.68153883860408	0.490905003009248	0.82169876358987
Arrdc3	1.22679893194885	0.542699604914688	0	1.20944967217867	1.21943833483257	0.986833665238389	1.97405954158389	2.19358376748012	2.22868640331914	0.467973310546153	0.850599800449287	0.612756737413517	2.23081582049964	1.4640845420978	3.28992280196145	0	1.88124455614857	1.69054133669413	1.21144060276439	1.80038204106911	1.76091577011597	0.563524099389872	0.442877445624614	0.639588616601802	0.916302627268708	0	2.54316169252497	0.965110763349533	2.68153883860408	0.490905003009248	1.23254814538481
Arrdc4	1.22679893194885	0.542699604914688	0	0	0.406479444944188	0.493416832619195	0	0.73119458916004	0	0	0	0	0	0	0	0.447546839133317	0	0	0	0.600127347023038	0	0	0	0	0	0	0.84772056417499	0	0.536307767720815	0	0
Arsa	1.22679893194885	0.542699604914688	3.28296483616364	0.403149890726222	0	0	1.97405954158389	2.19358376748012	0	0.467973310546153	0.850599800449287	1.22551347482703	2.97442109399951	0.488028180699266	1.64496140098073	0.895093678266633	0	2.53581200504119	0.605720301382193	5.40114612320734	0.586971923371989	2.25409639755949	1.32863233687384	0.639588616601802	0.916302627268708	0	0	0	3.75415437404571	1.96362001203699	1.64339752717974
Arsb	4.9071957277954	2.17079841965875	0.937989953189611	0.806299781452444	0.812958889888377	1.97366733047678	2.63207938877852	2.19358376748012	1.78294912265531	0	2.12649950112322	1.83827021224055	1.8590131837497	1.4640845420978	1.64496140098073	3.58037471306653	1.88124455614857	0.845270668347065	0	6.00127347023038	1.76091577011597	1.69057229816962	1.77150978249846	1.91876584980541	1.37445394090306	1.93738657207054	0.84772056417499	3.86044305339813	2.68153883860408	2.94543001805549	1.23254814538481
Arse	0.613399465974425	2.17079841965875	1.40698492978442	1.20944967217867	1.62591777977675	2.96050099571517	1.97405954158389	2.19358376748012	1.78294912265531	1.87189324218461	0.425299900224643	0	0.743605273499879	2.9281690841956	2.74160233496788	2.23773419566658	1.25416303743238	0.845270668347065	0.605720301382193	1.80038204106911	0.586971923371989	1.69057229816962	2.21438722812307	0.639588616601802	1.37445394090306	0.484346643017635	1.69544112834998	1.4476661450243	2.68153883860408	0.490905003009248	2.05424690897468
Arsi	1.22679893194885	0	0	0.403149890726222	1.21943833483257	0.493416832619195	0	0	0	0.467973310546153	0	0	0	0	0.548320466993575	0	1.25416303743238	0	0	0	0	0.563524099389872	0	0	0	0.968693286035269	0	0.482555381674766	0	0	0
Arsj	0.613399465974425	0.542699604914688	0.468994976594806	0	0	0	1.31603969438926	0	0.445737280663828	0.467973310546153	0.425299900224643	0	0	0	0.548320466993575	0	0	0.845270668347065	0.605720301382193	0.600127347023038	0	0	0.442877445624614	0	0	0	0.84772056417499	0	0.536307767720815	0.490905003009248	0.82169876358987
Arsk	0	0	0	0.403149890726222	0	1.97366733047678	0	1.46238917832008	0	0.935946621092306	0	0	0.371802636749939	0	0.548320466993575	0.895093678266633	0.627081518716189	0	1.21144060276439	0.600127347023038	0.586971923371989	0	0.442877445624614	0.639588616601802	0.458151313634354	1.4530399290529	0	0.482555381674766	0.536307767720815	0.490905003009248	0.410849381794935
Art1	0.613399465974425	0.542699604914688	0	0.806299781452444	2.84535611460932	1.97366733047678	0	0.73119458916004	2.22868640331914	0.467973310546153	1.27589970067393	1.22551347482703	0.371802636749939	0.976056361398533	1.09664093398715	0	1.88124455614857	0	1.21144060276439	0.600127347023038	0.586971923371989	0	0	1.91876584980541	0.458151313634354	0.484346643017635	1.69544112834998	0.965110763349533	0.536307767720815	0	1.23254814538481
Art2b	0	0	0	0	1.21943833483257	0	0.658019847194631	0.73119458916004	0	0	0.425299900224643	0.612756737413517	0.371802636749939	0	0	0	0	0	0	0	0.586971923371989	0	0	0	0.458151313634354	0	0.84772056417499	0	0	0.490905003009248	0
Art3	452.688805889126	252.898015890244	229.33854355486	321.310462908799	334.939062634011	352.793035322724	408.630325107866	237.638241477013	431.919424963249	445.042618329391	333.009821875896	264.710910562639	373.661649933689	423.120432666264	478.135447218398	200.948530770859	300.372047465054	507.162401008239	354.952096609965	478.301495577362	358.052873256913	408.554972057658	359.616485847187	349.854973281186	199.753972744578	270.749773446858	422.164840959145	276.504233699641	507.883456031612	187.525711149533	361.547455979543
Art4	13.4947882514373	10.3112924933791	14.0698492978442	2.82204923508356	2.84535611460932	1.97366733047678	2.63207938877852	17.548670139841	4.01163552597445	8.42351958983075	5.52889870292036	3.06378368706758	1.48721054699976	3.41619726489486	3.28992280196145	14.7690456913994	1.25416303743238	11.8337893568589	1.81716090414658	6.60140081725342	4.69577538697591	10.1434337890177	4.87165190187076	3.83753169961081	17.4097499181055	0.968693286035269	2.54316169252497	2.8953322900486	6.9720009803706	12.2726250752312	4.10849381794935
Art5	0	0	0.468994976594806	0.403149890726222	0	0	1.31603969438926	0	0	0	0.425299900224643	0	0	0.488028180699266	0.548320466993575	0	0	0	0	0	0	0	0.442877445624614	0	0.458151313634354	0.968693286035269	0	0	0	0.490905003009248	0.410849381794935
Artn	0	0	0.468994976594806	0	0	0.493416832619195	0	0	0	0	0	0	0	0	0	0	0	0	0	0	0	0	0	0.639588616601802	0.458151313634354	0	0	0.482555381674766	0	0.490905003009248	0
Arv1	8.58759252364195	12.4820909130378	10.3178894850857	2.82204923508356	4.87775333933026	4.44075149357275	7.23821831914094	6.58075130244036	3.12016096464679	3.74378648436922	2.12649950112322	5.51481063672165	3.71802636749939	5.8563381683912	7.12816607091648	8.50338994353302	3.76248911229713	7.60743601512358	4.24004210967535	8.40178285832254	4.10880346360393	6.76228919267847	4.87165190187076	2.55835446640721	6.41411839088096	2.90607985810581	1.69544112834998	6.75577534344673	8.04461651581223	8.83629005416646	4.51934319974429
Arvcf	11.0411903875396	10.8539920982938	8.91090455530131	2.82204923508356	2.03239722472094	5.42758515881114	2.63207938877852	8.04314048076044	4.01163552597445	4.21175979491538	2.55179940134786	4.90205389930814	4.83343427774921	3.90422544559413	9.32144793889078	8.95093678266633	3.13540759358094	10.9885186885118	4.24004210967535	10.2021648993917	4.69577538697591	10.1434337890177	3.98589701062153	3.19794308300901	9.16302627268708	2.42173321508817	2.54316169252497	2.41277690837383	11.2624631221371	10.3090050631942	4.93019258153922
As3mt	47.2317588800307	41.2451699735163	37.5195981275845	28.2204923508355	30.4859583708141	29.1115931245325	53.9576274699598	49.7212320628827	31.2016096464679	50.5411175389845	28.9203932152758	27.5740531836083	36.0648557647441	35.6260571910464	54.8320466993575	42.5169497176651	43.268624791417	51.561510769171	28.4688541649631	46.209805720774	27.0007084751115	60.8606027341062	41.6304798887138	46.0503803953297	38.0265590316514	30.513838510111	46.6246310296244	36.1916536256075	48.2676990948734	44.6723552738415	30.4028542528252
Asah1	110.411903875396	77.0633438978856	93.3300003423663	70.1480809863626	83.7347656585028	78.9466932190712	105.941195398336	87.0121561100448	80.232710519489	90.7868222459537	84.634680144704	70.4670248025545	75.1041326234877	85.8929598030709	109.115772931721	93.0897425397298	86.537249582834	90.4439615131359	93.8866467142399	89.4189747064327	83.3500131188225	98.6167173932277	100.533180156787	86.984051857845	69.1808483587875	77.0111162398039	105.117349957699	88.3076348464822	96.5353981897468	58.4176953581005	80.9373282136022
Asah2	7.3607935916931	3.25619762948813	3.28296483616364	2.01574945363111	2.84535611460932	4.44075149357275	3.29009923597316	1.46238917832008	1.78294912265531	3.74378648436922	2.55179940134786	0.612756737413517	2.60261845724958	2.9281690841956	1.64496140098073	3.13282787393322	0.627081518716189	2.53581200504119	3.63432180829316	6.60140081725342	0	2.81762049694936	3.98589701062153	1.2791772332036	10.0793288999558	1.4530399290529	1.69544112834998	0.965110763349533	5.89938544492897	1.96362001203699	1.64339752717974
Asap1	11.6545898535141	5.42699604914688	6.09693469573247	3.22519912580978	4.47127389438607	5.42758515881114	5.26415877755705	3.6559729458002	2.67442368398297	6.08365303709999	2.55179940134786	2.45102694965407	3.71802636749939	7.32042271048899	9.86976840588436	9.39848362179965	2.50832607486475	6.76216534677652	5.45148271243974	7.20152816427646	1.76091577011597	3.94466869572911	3.1001421193723	1.91876584980541	7.78857233178402	4.35911978715871	3.39088225669996	0.965110763349533	9.11723205125386	7.85448004814796	3.28679505435948
Asb1	0	1.62809881474406	0.937989953189611	2.82204923508356	0.812958889888377	1.48025049785758	0	0	0.445737280663828	1.40391993163846	1.27589970067393	1.22551347482703	1.11540791024982	0.488028180699266	1.09664093398715	0.895093678266633	1.88124455614857	0.845270668347065	1.81716090414658	1.80038204106911	2.34788769348796	0	0.885754891249229	2.55835446640721	0.916302627268708	3.87477314414108	1.69544112834998	0	0.536307767720815	1.47271500902774	1.64339752717974
Asb10	1.22679893194885	0	0.468994976594806	3.22519912580978	6.9101505640512	7.40125248928792	3.94811908316779	0.73119458916004	5.79458464862976	3.74378648436922	7.65539820404358	7.3530808489622	8.92326328199854	7.80845089118826	8.7731274718972	0.447546839133317	4.38957063101332	5.91689467842945	8.4800842193507	0.600127347023038	5.86971923371989	3.38114459633923	13.729200814363	7.03547478261982	0	3.87477314414108	4.23860282087495	6.75577534344673	3.21784660632489	0	7.80613825410377
Asb11	96.3037161579847	36.9035731341988	23.9187438063351	101.996922353734	124.382710152922	82.4006110474055	78.9623816633557	43.1404807604424	94.4963035007314	104.826021562338	137.37186777256	91.9135106120276	101.130317195983	110.782397018733	92.1178384549207	26.4052635088657	90.9268202138473	87.0628788397477	124.17266178335	86.4183379713175	89.2197323525424	68.1864160261746	118.691155427397	75.4714567590126	28.8635327589643	108.009301392932	91.5538209308989	97.4761870983028	83.6640117644472	42.7087352618045	130.239254028994
Asb12	55.2059519376982	31.4765770850519	37.5195981275845	53.6189354665875	46.7451361685817	54.7692684207306	48.6934686924027	40.2157024038022	58.8373210476252	49.1371976073461	60.817885732124	50.2460524679084	55.7703955124909	50.2669026120244	44.9622782934732	31.3282787393322	62.0810703529027	54.0973227742121	50.274785014722	33.0070040862671	73.3714904214987	42.2643074542404	51.3737836924553	42.8524373123207	29.779835386233	41.6538112995166	67.8176451339992	39.0869859156561	49.8766223980358	26.0179651594901	48.0693776700074
Asb13	3.06699732987212	3.79889723440281	0.937989953189611	0.806299781452444	2.03239722472094	0.986833665238389	3.29009923597316	2.19358376748012	2.67442368398297	2.33986655273076	0.425299900224643	0.612756737413517	1.48721054699976	0.488028180699266	1.09664093398715	0.895093678266633	1.88124455614857	1.69054133669413	1.21144060276439	3.00063673511519	1.17394384674398	0.563524099389872	0.442877445624614	0	0.458151313634354	1.4530399290529	0.84772056417499	0.965110763349533	2.68153883860408	1.47271500902774	1.23254814538481
Asb14	18.4019839792327	2.17079841965875	0.468994976594806	10.885047049608	6.9101505640512	9.3749198197647	13.8184167910873	0.73119458916004	11.1434320165957	9.82743952146921	16.5866961087611	9.80410779861627	11.5258817392481	12.2007045174817	10.9664093398715	3.58037471306653	9.40622278074283	14.3696013619001	18.777329342848	9.60203755236861	9.39155077395183	14.0881024847468	8.41467146686767	12.1521837154342	1.83260525453742	17.9208257916525	11.0203673342749	8.68599687014579	15.5529252639036	3.43633502106473	13.5580295992329
Asb18	2.4535978638977	1.08539920982938	0.468994976594806	2.01574945363111	2.03239722472094	2.46708416309597	3.94811908316779	1.46238917832008	2.67442368398297	1.40391993163846	2.9770993015725	3.06378368706758	1.48721054699976	2.9281690841956	3.83824326895503	0	3.13540759358094	2.53581200504119	1.21144060276439	2.40050938809215	4.69577538697591	3.94466869572911	2.65726467374769	1.91876584980541	1.83260525453742	2.42173321508817	5.08632338504994	1.4476661450243	2.14523107088326	0.981810006018495	1.23254814538481
Asb2	131.880885184501	145.443494117136	144.4504527912	97.5622735557457	130.07342238214	106.084619013127	120.417632036617	141.120555707888	92.7133543780761	80.0234361033922	153.107964080872	83.3349162882383	106.707356747233	156.657046004464	115.695618535644	114.571990818129	86.537249582834	99.7419388649536	145.372872331726	136.829035121253	80.4151535019625	115.522440374924	124.005684774892	82.5069315416324	129.656821758522	108.49364803595	77.1425713399241	128.359731525488	107.797861311884	119.289915731247	130.650103410789
Asb3	3.06699732987212	8.14049407372031	7.9729146021117	3.22519912580978	9.34902723371633	6.90783565666873	9.21227786072484	6.58075130244036	10.6976947359319	9.82743952146921	4.67829890247108	2.45102694965407	4.46163164099927	5.8563381683912	6.03152513692933	8.50338994353302	5.01665214972951	5.07162401008239	7.87436391796851	4.80101877618431	2.34788769348796	11.2704819877974	7.52891657561845	5.11670893281441	7.33042101814966	4.35911978715871	3.39088225669996	3.86044305339813	5.36307767720815	6.87267004212947	12.736330835643
Asb4	0	0	0	0.403149890726222	0	0	0.658019847194631	0	0	0.935946621092306	0	0	0.371802636749939	0	0.548320466993575	0.895093678266633	0.627081518716189	0	0	0	0	0	0	0	1.37445394090306	0	0	0	0	0.981810006018495	0
Asb5	0.613399465974425	0	0.468994976594806	2.41889934435733	3.25183555955351	1.97366733047678	1.97405954158389	0	0.445737280663828	2.33986655273076	5.10359880269572	0.612756737413517	1.8590131837497	2.44014090349633	1.64496140098073	0.895093678266633	2.50832607486475	1.69054133669413	4.24004210967535	1.80038204106911	1.17394384674398	1.69057229816962	2.21438722812307	3.19794308300901	0	0.968693286035269	2.54316169252497	2.8953322900486	2.68153883860408	0	5.34104196333416
Asb6	16.5617855813095	8.683193678635	9.84889450849092	8.06299781452444	4.87775333933026	5.42758515881114	7.89623816633557	10.9679188374006	5.34884736796593	5.61567972655383	3.40239920179715	4.28929716189462	6.69244746149891	6.34436634909046	7.12816607091648	8.50338994353302	4.38957063101332	5.91689467842945	7.26864361658632	7.20152816427646	3.52183154023194	6.76228919267847	10.1861812493661	5.11670893281441	8.70487495905273	3.87477314414108	6.78176451339992	5.7906645800972	8.04461651581223	7.85448004814796	5.34104196333416
Asb7	0.613399465974425	0	0	0	0	0	0	0.73119458916004	0	0.467973310546153	0.425299900224643	0	0.371802636749939	0	0	0.447546839133317	0	0	0	0.600127347023038	0	0	0.442877445624614	0	0	0	0	0	0	0	0
Asb8	61.3399465974425	67.8374506143359	69.880251512626	56.0378348109449	74.3857384247865	49.8351000945387	62.51188548349	60.6891509002833	61.5117447316082	79.555462792846	68.0479840359429	55.1481063672165	69.8988957089886	58.0753535032127	77.3131858460941	72.5025879395973	62.0810703529027	66.7763827994181	64.2063519465125	46.209805720774	53.414445026851	54.6618376408176	59.788455159323	57.5629754941622	58.6433681451973	61.9963703062572	66.1222040056492	75.7611949229383	79.9098573904015	67.2539854122669	59.5731603602656
Asb9	0	0	0	0	0	0	0	0	0	0	0	0	0	0	1.09664093398715	0	0	0	0.605720301382193	0	0	0.563524099389872	0.442877445624614	0	0	0.484346643017635	0	0	0.536307767720815	0	0.410849381794935
Ascc1	46.0049599480819	49.9283636521513	45.961507706291	38.2992396189911	52.8423278427445	36.5128456138204	51.3255480811812	59.2267617219633	41.453567101736	46.3293577440691	45.5070893240368	26.3485397087812	45.7317243202425	46.3626771664303	61.960212770274	44.3071370741983	44.5227878288494	41.4182627490062	29.6802947677275	45.0095510267279	33.4573996322034	47.3360243487493	42.9591122255876	33.2586080632937	61.8504273406378	40.6851180134813	40.6905870803995	59.3543119459963	51.4855457011983	63.326745388193	35.3330468343644
Ascc2	6.13399465974425	6.51239525897625	9.84889450849092	4.03149890726222	3.6583150044977	3.94733466095356	10.5283175551141	8.04314048076044	5.79458464862976	7.48757296873845	2.9770993015725	4.28929716189462	4.83343427774921	3.90422544559413	7.12816607091648	4.47546839133317	3.13540759358094	8.45270668347065	5.45148271243974	8.40178285832254	5.86971923371989	8.45286149084809	4.42877445624614	5.75629754941622	6.41411839088096	5.81215971621161	5.08632338504994	3.86044305339813	11.7987708898579	9.81810006018495	5.34104196333416
Ascc3	12.2679893194885	5.96969565406156	5.62793971913767	3.628349016536	10.5684655685489	4.44075149357275	13.1603969438926	8.77433506992048	7.57753377128507	8.42351958983075	7.65539820404358	4.90205389930814	6.32064482474897	9.76056361398533	6.5798456039229	9.84603046093297	10.033304299459	4.22635334173532	10.2972451234973	17.4036930636681	7.63063500383586	11.8340060871873	7.08603912999383	7.03547478261982	6.41411839088096	6.78085300224688	5.08632338504994	7.72088610679626	9.11723205125386	4.90905003009248	11.5037826902582
[truncated: 12,054 more rows]
