# Supplementary material for: Changes in transcriptomic landscape with macronutrients intake switch are independent from O-GlcNAcylation levels in heart throughout postnatal development in rats
Source: Heliyon. 2024 Apr 30;10(9):e30526. doi: 10.1016/j.heliyon.2024.e30526 (PMC11087977; doi:10.1016/j.heliyon.2024.e30526)
Supplement: Multimedia component 6 [file mmc6.zip › hly_30526_exprFiltered_mmc6.tsv]

Name	48_Rat_J12	45_Rat_J0	46_Rat_J0	63_Rat_J28_F	66_Rat_J28_Ctrl	58_Rat_J28_F	54_Rat_J12	41_Rat_J0	57_Rat_J28_F	53_Rat_J12	68_Rat_J28_Ctrl	56_Rat_J28_F	61_Rat_J28_F	65_Rat_J28_Ctrl	51_Rat_J12	44_Rat_J0	55_Rat_J28_F	47_Rat_J12	69_Rat_J28_Ctrl	49_Rat_J12	62_Rat_J28_F	50_Rat_J12	71_Rat_J28_Ctrl	59_Rat_J28_F	42_Rat_J0	64_Rat_J28_Ctrl	60_Rat_J28_F	67_Rat_J28_Ctrl	52_Rat_J12	43_Rat_J0	70_Rat_J28_Ctrl
A2m	0	0	0	1	0	0	1	1	0	0	0	0	0	0	0	1	1	0	0	0	0	1	0	0	2	3	0	0	2	0	2
A3galt2	10	6	3	7	9	12	13	5	10	14	11	7	7	11	21	14	4	8	10	21	10	12	16	6	5	12	13	11	12	10	18
A4galt	22	20	36	3	5	3	8	16	2	10	3	4	1	1	10	28	3	10	2	20	3	6	5	4	27	4	3	1	21	29	6
AA926063	0	1	0	0	0	1	0	0	0	0	0	0	0	1	0	0	0	0	1	0	0	0	0	0	0	0	0	1	0	0	2
Aaas	34	33	46	16	30	16	19	21	21	40	27	9	27	25	29	42	19	14	15	25	12	28	27	20	39	18	11	23	32	37	36
Aacs	10	9	9	0	2	4	6	2	2	0	2	3	4	2	4	5	5	2	1	3	3	6	3	1	4	2	3	2	7	4	3
Aadat	0	1	3	4	4	1	0	2	1	2	3	0	1	3	4	0	3	0	1	0	0	0	0	5	0	1	3	2	0	1	2
Aagab	0	1	0	2	2	1	2	1	0	1	4	1	4	0	1	2	2	0	0	2	0	2	3	1	2	1	0	0	2	1	0
Aak1	3	3	5	3	0	3	2	6	2	3	1	6	4	2	2	7	5	0	3	3	0	4	2	2	1	3	2	1	2	4	3
Aamdc	64	33	48	131	107	102	57	34	120	92	140	92	135	110	73	37	57	44	101	66	82	68	112	74	42	78	62	87	77	38	118
Aamp	251	277	322	244	255	224	190	219	302	289	237	158	292	230	295	383	161	156	183	245	187	262	223	181	290	222	155	215	264	271	297
Aar2	3	11	4	3	8	1	3	3	3	10	9	4	4	4	9	4	5	6	6	4	3	5	6	0	5	3	1	5	7	6	8
Aard	5	5	7	0	0	0	5	5	1	4	0	1	1	1	7	5	1	5	0	2	0	6	3	0	2	1	0	2	4	5	6
Aars	81	97	70	41	75	55	71	55	52	58	66	49	70	68	66	107	45	45	54	77	50	81	57	50	64	64	26	65	77	60	97
Aars2	2	1	0	0	0	0	0	2	0	1	1	0	1	1	0	0	0	0	0	0	0	0	0	1	0	1	1	1	1	0	0
Aarsd1	123	113	166	131	160	107	118	100	166	166	135	105	158	149	138	150	103	86	121	130	114	135	154	86	168	107	58	140	148	129	195
Aasdhppt	155	165	215	208	232	155	155	140	214	239	241	144	226	203	192	231	132	113	166	153	142	175	226	112	224	173	106	169	161	202	212
Aass	0	1	1	0	2	1	1	0	1	0	1	1	0	1	1	2	1	0	0	1	0	4	1	0	0	3	0	2	2	2	1
Aatf	17	32	25	24	23	24	18	18	25	25	20	12	24	16	13	34	16	18	15	21	16	23	17	16	39	11	11	17	23	29	29
Aatk	1	1	0	0	1	2	0	0	1	0	1	0	0	0	1	0	0	1	1	0	0	0	0	0	1	1	0	0	3	0	1
Abat	0	0	0	1	0	2	2	2	0	0	1	0	0	0	1	1	0	0	0	0	2	1	1	0	0	0	0	2	0	0	2
Abca1	2	2	5	1	0	1	3	4	1	5	2	0	3	2	9	1	1	4	0	2	1	6	3	1	4	2	1	2	1	3	3
Abca13	1	0	1	0	5	2	1	0	0	2	0	2	0	0	2	3	0	1	0	1	1	0	0	0	2	0	0	2	0	0	1
Abca17	0	1	1	0	3	1	0	0	0	1	1	0	1	0	3	1	0	0	2	1	0	0	0	0	1	0	0	2	1	0	0
Abca2	14	4	2	7	9	11	8	5	4	8	8	3	9	2	8	8	0	13	4	13	5	9	6	7	2	2	4	7	11	3	8
Abca4	2	1	3	4	3	1	0	2	0	1	3	0	0	0	0	2	0	0	1	0	4	1	2	3	3	1	2	2	0	1	3
Abca5	1	6	3	0	0	1	2	3	1	0	0	0	2	1	1	1	0	2	0	1	0	0	0	4	2	2	2	0	4	2	2
Abca7	38	76	60	53	83	40	39	41	53	80	63	28	55	47	52	64	26	33	36	51	25	47	40	35	72	46	27	53	54	65	57
Abca8a	75	31	23	46	33	46	59	16	56	33	54	29	37	45	45	26	47	33	38	57	30	59	29	42	27	25	32	34	74	10	57
Abcb10	10	8	5	12	8	12	4	7	8	5	10	13	6	4	2	6	6	5	8	15	6	10	6	3	6	5	3	8	12	12	7
Abcb11	0	0	0	1	0	0	0	1	0	1	0	0	1	0	0	0	0	0	0	0	0	0	1	0	3	0	0	0	0	0	0
Abcb1a	0	0	0	0	0	2	1	0	2	1	2	0	4	1	0	1	1	0	0	0	2	0	0	1	0	1	0	1	1	0	1
Abcb1b	0	0	0	0	1	2	0	0	0	0	0	0	1	0	1	1	1	0	0	0	1	0	0	0	0	0	0	0	2	0	1
Abcb4	1	4	2	3	7	8	6	2	2	2	5	2	4	5	5	4	3	2	4	3	8	5	5	6	3	3	3	1	8	4	11
Abcb6	37	22	30	35	30	23	29	33	23	26	27	24	31	22	33	26	20	33	25	28	24	38	40	29	28	28	13	27	29	25	32
Abcb7	7	8	12	8	13	6	5	8	10	14	17	6	15	10	9	13	10	1	3	10	4	7	17	9	9	13	8	2	4	12	21
Abcb8	1	5	4	3	5	1	3	5	1	5	4	0	1	3	4	3	4	0	0	4	0	0	1	1	3	1	0	4	4	5	2
Abcb9	5	2	0	9	8	5	5	0	2	3	8	3	15	3	0	2	7	2	1	6	1	3	3	3	2	3	3	7	4	2	6
Abcc1	23	27	14	12	15	16	21	6	12	15	11	8	21	16	12	11	15	7	15	19	7	26	11	8	16	15	9	19	26	14	19
Abcc10	1	1	1	0	0	0	3	2	0	0	0	0	2	0	1	3	0	2	1	3	1	1	1	0	1	0	0	0	2	3	2
Abcc2	0	0	0	1	2	0	2	1	0	3	3	1	0	2	1	0	0	1	0	2	1	0	4	0	0	1	1	1	1	0	1
Abcc3	69	70	63	73	85	46	62	52	50	112	51	28	46	36	109	65	27	53	30	79	36	88	33	30	71	38	25	44	107	61	60
Abcc4	9	8	6	7	13	3	11	3	5	4	9	5	10	2	4	5	2	2	5	12	7	7	7	0	6	1	2	3	8	5	9
Abcc5	10	18	15	10	15	8	15	9	13	13	13	3	13	8	9	14	7	8	10	17	13	13	9	11	19	12	6	11	14	16	15
Abcc8	21	30	24	18	22	11	22	7	17	24	21	12	14	13	24	30	9	15	17	19	11	18	23	10	28	14	12	15	25	10	28
Abcc9	42	32	26	19	44	28	32	23	28	28	29	8	32	36	43	28	20	12	18	59	19	41	38	13	34	23	15	36	52	31	37
Abcd1	3	1	0	7	10	5	1	2	5	5	4	2	7	6	5	2	6	2	5	2	5	4	8	4	1	0	4	2	2	2	6
Abcd2	10	4	6	10	9	4	8	2	7	12	9	2	10	8	6	3	3	2	3	7	5	6	6	5	5	8	10	10	6	7	5
Abcd3	57	76	73	92	65	101	57	58	107	76	91	107	105	70	49	41	59	42	36	51	63	34	50	69	51	40	30	47	40	52	47
Abcd4	5	5	2	3	4	3	9	3	7	4	5	3	3	4	6	2	3	0	4	4	2	12	3	3	1	2	2	4	7	2	2
Abce1	100	131	195	142	120	96	95	128	132	137	119	70	130	108	128	170	95	80	89	130	88	132	137	78	152	120	59	109	118	145	126
Abcf1	192	183	246	126	165	127	154	116	127	167	148	103	174	145	157	202	100	123	129	264	89	191	179	104	244	122	73	131	191	176	176
Abcf2	75	84	86	86	84	60	66	60	77	101	79	67	108	84	91	96	82	63	74	95	59	87	121	71	94	88	36	66	96	84	96
Abcf3	69	71	96	93	97	61	47	43	82	64	80	51	118	82	63	80	62	37	79	70	55	68	77	66	76	72	53	80	78	78	104
Abcg1	10	5	5	0	3	1	6	10	3	4	1	2	1	6	4	11	0	4	1	10	0	2	2	1	5	4	3	0	6	5	5
Abcg2	1	2	3	3	0	1	0	2	5	1	2	1	0	1	3	3	3	1	1	1	1	4	3	0	0	1	0	2	4	2	3
Abcg3	2	0	0	2	1	1	0	2	2	0	0	1	5	1	0	0	2	0	0	2	0	0	3	0	2	0	0	0	2	1	1
Abcg3l1	5	4	4	6	2	2	5	5	1	6	4	3	1	4	5	2	3	3	3	5	2	4	4	3	6	0	1	3	5	1	5
Abcg3l2	8	4	3	3	5	2	4	0	2	2	4	2	3	1	4	8	1	2	3	7	1	3	3	8	5	4	1	1	8	5	3
Abcg3l3	2	3	2	0	4	0	0	2	1	1	2	2	1	1	1	1	1	0	1	1	1	3	1	0	0	1	2	2	3	1	2
Abcg3l4	9	3	3	4	2	3	3	2	8	1	6	4	3	4	6	5	1	3	3	11	3	9	5	1	2	2	0	3	7	0	8
Abcg4	1	2	4	0	1	1	1	0	0	0	2	0	2	1	1	1	2	0	0	1	0	2	2	0	0	1	3	4	2	1	1
Abcg5	1	0	0	0	3	0	0	1	2	3	2	0	0	1	2	2	1	1	0	0	1	0	1	1	1	1	0	1	1	2	1
Abcg8	1	0	0	0	0	1	0	2	0	0	2	0	1	0	0	0	0	0	0	1	0	2	0	1	0	0	0	0	0	2	0
Abhd1	14	8	9	47	23	33	10	7	49	27	21	30	55	19	15	11	34	9	16	16	47	11	15	35	6	14	22	13	32	6	25
Abhd10	43	53	52	63	65	37	41	33	64	62	39	35	53	52	36	66	59	30	36	42	40	59	65	40	66	44	24	44	49	53	42
Abhd11	99	107	141	98	121	118	101	76	126	126	125	67	142	138	97	180	74	73	80	78	87	103	141	79	123	89	69	97	102	144	120
Abhd12	31	32	15	41	53	28	30	12	30	38	53	25	42	40	39	29	17	11	20	33	14	23	35	16	26	29	11	50	29	28	50
Abhd13	24	21	26	8	17	14	13	12	13	13	14	10	17	10	14	20	13	7	8	31	16	18	12	7	22	11	8	15	24	10	23
Abhd14a	21	8	12	38	29	23	12	7	38	22	27	14	16	15	26	21	14	14	17	12	22	20	19	21	17	17	12	21	27	18	32
Abhd14b	16	18	20	41	38	30	17	10	47	25	39	28	35	33	23	22	25	13	22	19	21	19	47	26	22	35	23	30	29	19	43
Abhd15	0	0	0	1	3	1	0	0	0	0	1	0	2	2	0	0	0	0	1	1	2	0	2	0	0	0	2	0	1	0	2
Abhd16a	142	192	167	272	304	227	175	133	253	155	408	131	342	283	154	148	123	104	203	109	133	125	244	133	209	233	113	312	169	189	395
Abhd17a	28	41	32	24	21	21	24	20	14	35	30	14	25	24	37	33	12	19	14	33	23	30	26	17	44	19	12	16	39	30	31
Abhd17b	12	10	9	4	14	8	13	10	2	11	5	8	8	8	9	10	3	3	6	7	2	15	13	3	9	7	5	5	9	14	5
Abhd17c	23	19	23	7	10	7	18	20	9	12	20	10	13	8	8	42	3	6	7	25	12	28	12	11	16	8	8	9	23	15	16
Abhd18	24	16	19	74	67	58	31	13	52	53	78	42	78	53	43	23	47	14	45	24	54	28	58	35	22	39	36	60	29	19	82
Abhd2	1	0	1	0	4	1	2	1	1	0	1	0	5	2	0	2	5	1	3	2	0	1	1	0	3	2	0	5	1	2	4
Abhd3	0	0	1	1	2	0	2	0	2	2	3	1	1	2	1	1	1	0	3	3	1	0	2	2	3	4	3	1	4	0	4
Abhd4	85	111	116	137	124	135	108	96	93	122	119	99	128	76	120	101	88	78	76	82	123	122	119	99	129	91	71	85	108	110	81
Abhd5	1	0	1	0	2	3	1	1	2	2	0	1	2	1	1	2	0	0	1	3	1	1	3	0	1	2	0	3	1	2	3
Abhd6	12	15	13	11	18	14	11	10	16	9	18	12	15	19	13	17	10	7	19	13	5	11	20	10	11	12	11	16	16	10	14
Abhd8	8	11	10	9	11	7	5	4	7	21	11	4	9	5	7	18	1	7	5	5	7	7	9	4	10	5	7	12	11	11	3
Abi1	60	61	53	30	38	31	53	39	48	34	38	29	44	50	41	51	23	30	28	63	26	40	44	30	52	27	14	32	59	47	49
Abi2	17	38	58	14	19	12	22	26	9	23	8	6	12	10	22	36	8	14	10	31	12	17	15	7	40	9	8	11	21	42	20
Abi3	5	8	18	8	23	14	9	12	16	12	13	9	22	15	6	11	8	4	7	9	7	15	11	14	19	12	8	16	16	6	15
Abl1	46	35	47	13	21	17	27	28	10	20	15	14	15	14	16	38	12	23	12	44	8	30	11	6	35	17	3	17	31	28	19
Abl2	1	0	4	0	0	1	0	0	1	0	0	0	3	0	0	0	0	0	0	1	0	0	0	0	0	0	0	0	0	1	0
Ablim1	166	121	95	153	232	152	134	90	157	120	189	112	203	197	118	109	131	89	140	212	139	144	201	117	103	203	61	177	176	125	254
Ablim2	5	3	1	3	1	4	1	0	3	4	6	1	5	1	1	2	2	0	2	2	3	1	4	4	1	0	3	6	3	2	2
Ablim3	13	8	6	10	14	6	7	5	11	9	3	4	7	2	9	4	3	8	8	7	7	10	13	3	10	5	8	16	8	6	9
Abo	13	11	18	9	17	7	8	11	7	20	21	15	17	11	10	22	9	11	12	14	7	11	12	8	24	13	9	11	17	17	8
Abr	38	29	23	19	25	17	22	17	17	15	14	13	17	20	14	30	18	21	12	28	12	26	20	9	18	15	7	9	35	36	17
Abra	71	52	60	110	117	73	52	54	83	84	89	105	154	89	44	66	55	41	63	120	55	70	75	39	49	152	26	157	54	36	119
Abracl	191	241	280	107	174	102	215	141	149	277	136	100	145	169	224	284	87	93	108	194	74	227	174	74	277	111	82	164	227	233	146
Abraxas1	11	20	10	5	14	8	13	13	6	13	8	4	9	11	17	15	2	10	10	15	7	15	13	4	22	6	2	11	11	17	4
Abraxas2	51	51	80	44	57	50	58	57	40	69	59	32	68	46	41	56	43	35	41	43	35	65	48	40	57	39	29	50	61	47	71
Abt1	20	23	34	21	21	13	21	22	16	29	21	9	30	24	29	30	8	21	12	24	3	21	22	12	37	12	16	21	18	26	24
Abtb1	36	30	33	88	54	84	24	16	71	38	57	73	80	51	35	27	36	23	32	32	69	37	64	81	28	78	44	43	30	32	54
Abtb2	14	9	14	10	12	6	6	14	8	6	12	8	14	9	9	21	11	6	9	15	5	12	11	5	13	8	3	8	11	12	9
Ac1576	1	1	2	3	0	2	1	0	2	1	0	0	1	2	1	1	0	0	0	0	1	0	1	0	1	1	0	2	1	1	2
Acaa1a	16	15	17	14	12	16	7	11	10	8	21	11	21	6	14	19	9	6	4	15	15	20	14	9	11	8	7	18	19	24	13
Acaa2	983	926	951	3485	1271	2626	1291	792	4051	2137	1480	1997	4420	1457	1857	1433	2535	998	1298	1241	2544	1090	1492	2453	1057	1122	2127	1168	1953	1070	1413
Acaca	1	4	2	0	2	0	1	0	0	1	2	0	2	0	0	4	0	2	0	1	0	0	1	1	3	1	1	3	1	7	1
Acacb	6	5	5	2	0	4	1	1	3	2	3	2	6	3	3	1	1	5	2	6	5	4	1	1	1	0	4	2	2	3	2
Acad11	12	11	15	16	13	10	7	8	10	9	12	10	11	11	13	16	2	5	13	10	7	14	6	9	10	8	4	11	9	10	14
Acad9	64	89	82	95	106	71	78	57	105	81	118	55	108	92	70	104	61	57	76	83	54	83	91	64	73	80	43	76	78	68	108
Acadl	961	738	803	3380	1785	2263	1001	528	3120	1340	2246	2006	3981	1767	1266	871	2096	708	1316	1203	2156	991	2076	1810	817	1561	1366	1481	1367	785	1730
Acadm	867	473	604	2704	1892	1949	946	452	3062	1189	2114	1940	3634	1564	1167	639	2170	761	1401	913	2001	1131	1719	1794	580	1453	1299	1461	1317	537	1558
Acads	53	48	50	138	112	84	51	37	117	81	128	76	179	108	63	61	86	34	97	57	74	70	99	69	81	96	49	99	61	50	110
Acadsb	2	2	2	3	2	3	1	2	1	0	2	3	1	7	4	1	1	2	3	1	0	2	2	2	3	0	3	7	3	1	5
Acadvl	449	264	314	854	642	663	371	221	907	457	595	571	1018	517	488	391	629	290	468	468	672	417	568	551	286	459	407	479	511	293	683
Acap1	5	2	3	6	5	3	5	0	2	8	4	6	6	4	3	3	4	2	3	1	1	0	4	3	1	3	2	3	5	5	2
Acap2	8	7	3	5	8	10	12	8	6	14	11	3	10	6	16	9	2	5	5	8	4	8	5	6	9	6	6	11	8	9	10
Acap3	2	7	7	2	3	1	10	7	5	4	8	2	5	3	3	5	7	3	4	7	2	8	5	0	4	3	1	3	7	4	10
Acat1	1038	1035	1235	1808	1634	1507	989	887	1916	1392	1938	1160	2081	1633	1230	1332	1285	788	1358	1011	1286	1292	1887	1228	1163	1324	971	1363	1269	1055	1482
Acat2	34	28	46	19	22	11	19	22	15	21	27	12	21	13	28	45	10	16	11	16	3	18	10	5	35	23	5	19	19	47	16
Acbd3	51	37	55	30	49	32	35	26	46	54	33	14	46	37	64	54	31	33	42	80	20	54	34	23	61	42	19	54	66	32	38
Acbd4	16	15	19	18	34	18	16	17	17	20	17	13	29	13	14	24	12	17	29	24	16	20	13	13	23	19	11	12	16	29	14
Acbd5	5	7	4	7	8	5	6	6	5	11	2	5	10	7	10	5	3	0	5	6	1	8	1	4	2	2	6	2	5	7	3
Acbd6	25	18	24	23	24	14	30	18	24	27	13	18	26	30	21	24	25	12	16	21	21	20	26	18	31	16	24	14	31	35	35
Acbd7	0	0	0	0	0	0	1	0	0	0	0	0	1	0	1	0	0	0	1	0	0	0	0	1	0	0	0	0	0	0	2
Accs	2	10	5	3	3	5	4	5	5	6	3	2	3	6	4	7	3	1	5	10	0	5	5	3	8	2	1	4	6	8	3
Acd	20	34	31	17	26	14	20	23	23	45	21	8	19	20	21	35	14	13	15	17	12	35	23	18	36	23	10	18	23	26	26
Ace	3	1	3	3	2	5	4	8	2	6	5	3	4	3	1	3	5	2	6	7	5	3	2	6	3	0	5	4	5	1	2
Ace2	2	0	2	4	5	1	4	1	0	4	2	0	1	0	2	1	3	2	0	0	0	4	1	0	1	1	1	2	2	5	0
Ace3	0	0	0	0	0	0	0	0	1	1	1	0	0	1	0	0	0	0	0	0	0	0	0	1	0	0	0	0	0	0	1
Acer1	1	1	1	1	1	0	1	2	0	1	1	0	1	1	0	0	1	0	0	0	1	1	0	0	0	0	1	1	1	0	1
Acer2	10	12	13	16	18	29	10	12	17	7	11	13	22	5	9	4	7	7	8	8	16	13	10	15	12	10	20	6	15	9	7
Ache	4	3	2	1	2	1	5	0	2	1	2	0	4	1	1	2	3	0	0	1	0	2	3	1	3	2	1	1	3	2	2
Acin1	67	58	70	39	88	50	51	48	61	72	49	29	107	71	80	65	33	46	41	80	33	68	54	29	87	50	26	88	89	74	67
Ackr2	0	1	0	2	0	0	0	0	0	1	2	0	3	2	2	0	1	0	0	1	1	1	1	0	0	0	0	0	1	0	1
Ackr3	61	33	21	85	121	86	84	23	77	77	138	65	130	123	59	36	60	35	119	81	60	87	152	69	31	93	56	146	77	17	126
Acly	38	31	45	27	24	18	31	45	22	35	34	16	22	15	20	52	17	12	18	33	12	27	26	23	36	20	12	27	44	46	34
Aco1	42	36	42	33	47	36	38	24	33	53	34	16	31	39	38	42	31	28	20	44	25	34	32	20	26	31	10	28	50	29	46
Aco2	2467	2612	3461	4272	4566	3430	2733	2450	4660	3476	4998	2812	5134	3916	3044	3683	3622	1956	3525	2496	3081	3140	4259	2939	2975	3516	2224	3649	2968	2751	4864
Acod1	0	0	0	0	1	0	0	0	0	0	1	1	1	1	0	0	0	0	0	1	0	0	0	0	0	0	1	0	0	0	1
Acot1	5	22	19	10	0	7	12	5	18	9	0	14	14	1	9	28	13	5	1	11	11	6	3	10	11	0	2	1	6	21	1
Acot11	0	1	0	1	1	1	2	2	2	1	0	2	0	1	0	1	0	0	4	0	0	2	1	1	0	2	0	0	2	1	0
Acot13	600	215	316	1117	1282	883	513	167	1055	837	1178	752	1351	965	591	287	836	526	815	512	814	656	1098	716	270	948	526	1005	650	289	1186
Acot2	124	125	173	197	114	187	144	68	189	129	106	241	234	92	117	125	122	54	62	152	122	86	54	122	80	47	78	46	107	93	103
Acot3	8	16	17	13	13	9	13	8	15	17	11	16	26	11	13	20	14	5	8	20	10	13	10	7	12	7	6	5	16	15	6
Acot4	1	5	4	2	0	3	3	1	5	3	0	2	0	0	0	3	6	1	0	3	1	0	0	1	1	2	0	0	1	2	0
Acot5	0	0	0	1	1	0	1	1	0	0	0	0	0	1	0	0	0	0	1	1	0	0	0	0	1	0	0	0	0	0	0
Acot7	78	62	105	126	65	105	85	50	158	135	79	92	172	64	148	95	94	82	43	117	75	77	80	113	92	43	63	62	117	80	55
Acot8	30	23	27	34	38	22	21	16	25	27	16	15	35	26	21	28	18	14	18	20	17	29	28	13	29	20	18	37	23	22	26
Acot9	96	107	129	160	164	132	107	96	182	156	179	89	189	134	145	142	97	89	115	131	116	117	177	93	163	128	105	169	138	112	169
Acox1	3	5	10	8	10	16	1	2	7	5	13	15	12	1	5	4	7	7	7	8	6	4	8	5	5	6	2	13	6	3	14
Acox3	2	2	0	0	0	1	0	0	0	0	1	0	1	2	1	1	0	0	0	1	0	0	1	0	2	1	1	0	1	0	1
Acoxl	0	3	1	2	1	0	2	0	0	0	0	0	2	0	1	1	0	0	0	0	1	3	0	3	1	0	2	1	0	0	0
Acp1	314	373	491	397	452	321	302	334	409	460	415	239	421	328	395	484	269	237	269	300	281	380	412	277	480	363	191	357	362	428	400
Acp2	31	45	50	15	33	33	36	42	28	33	35	20	35	30	47	48	22	25	24	29	20	30	31	26	44	23	14	22	48	40	30
Acp3	0	1	0	0	0	0	0	0	0	0	0	0	2	1	0	2	0	1	1	0	0	0	0	0	0	0	0	0	0	0	0
Acp5	7	3	12	0	7	12	6	4	6	10	11	5	10	2	7	14	1	5	10	15	6	4	6	8	19	0	6	10	12	5	3
Acp6	27	57	36	31	28	28	26	31	24	28	21	18	35	19	14	50	15	11	14	26	19	17	22	14	53	27	12	19	24	48	24
Acr	1	0	0	0	0	0	1	0	0	0	0	0	0	0	0	1	0	0	0	0	0	1	0	2	1	0	0	1	0	0	0
Acrbp	1	1	1	1	1	0	2	0	4	5	0	1	3	2	3	3	2	3	2	0	3	1	1	0	1	4	1	2	4	2	3
Acsbg1	2	4	6	1	2	0	1	5	4	1	0	0	0	1	0	3	0	0	0	0	0	0	0	0	0	0	1	0	3	6	1
Acsf2	65	44	52	110	94	90	57	45	88	42	79	63	101	92	41	70	62	28	62	81	96	59	72	49	46	75	37	89	58	47	149
Acsl1	707	348	485	783	708	758	510	271	714	559	683	519	926	563	607	425	617	378	468	705	632	524	606	562	406	456	364	556	716	380	769
Acsl3	27	24	31	4	12	7	18	28	9	11	9	7	10	11	17	29	7	12	12	35	6	23	7	10	30	8	5	8	18	23	13
Acsl4	10	26	31	10	14	17	10	10	8	9	9	9	1	4	6	23	8	8	2	18	3	13	10	10	14	10	4	14	15	13	10
Acsl5	21	30	36	8	14	11	18	29	9	11	10	8	15	9	19	38	10	10	14	23	5	23	16	13	35	10	9	16	20	31	27
Acsl6	16	0	3	19	27	24	11	2	31	12	23	15	37	15	26	6	13	7	21	15	13	25	19	20	2	23	12	24	20	7	23
Acsm2	0	0	1	0	0	2	1	0	0	0	0	0	0	0	0	2	0	1	0	1	1	0	0	0	0	0	0	0	0	0	0
Acsm3	4	1	1	0	0	0	1	1	0	0	0	0	1	0	0	0	0	0	0	0	0	0	0	0	0	0	0	1	1	0	2
Acss1	100	13	17	204	246	135	81	13	156	84	231	130	220	182	71	17	138	72	177	119	160	130	189	107	13	146	63	160	116	24	238
Acss2	21	17	14	30	39	32	24	12	28	18	39	21	52	26	11	26	41	14	19	31	19	28	24	22	27	31	17	42	34	15	48
Acss3	0	0	3	0	0	0	0	0	0	1	0	0	3	1	0	0	0	1	2	2	0	0	0	1	1	0	1	0	2	0	0
Acta1	8984	7205	12101	6012	6492	6464	9953	7705	7606	13540	5864	4057	8050	8098	11001	12560	7715	6893	5612	10271	5867	9533	7713	4140	11901	7185	2729	4539	10839	11613	8976
Acta2	8	18	24	9	8	4	11	10	5	9	9	1	5	7	14	15	6	10	7	8	2	14	6	2	16	8	5	9	20	19	2
Actb	462	418	349	218	277	199	270	209	176	283	186	111	228	277	245	426	210	397	158	675	125	356	265	145	403	199	144	301	505	339	326
Actbl2	0	0	0	0	1	0	0	1	2	1	1	0	1	0	1	0	1	0	0	0	0	0	2	1	0	0	0	1	0	1	1
Actc1	22525	24666	36404	28825	37592	20766	17389	19120	28525	23523	33601	16718	33860	34283	21943	30101	17319	12854	24732	24704	15289	19509	33004	15839	33001	29353	9244	33333	24208	33911	40989
Actg1	1487	1471	1419	844	1318	779	1325	835	944	1553	1094	558	1301	1299	1425	1809	736	797	808	1532	496	1426	1382	678	1417	969	454	1524	1519	1368	1592
Actg2	67	108	75	22	51	18	46	54	19	65	19	16	26	24	58	60	23	39	21	76	13	62	44	12	65	22	15	26	100	65	30
Actl6a	14	15	25	10	23	10	14	16	13	11	15	7	18	12	23	16	10	11	15	11	10	11	9	5	18	13	10	14	17	13	17
Actl7a	1	0	0	0	0	0	1	0	0	0	0	1	0	0	0	0	0	1	0	1	0	0	0	0	0	0	0	0	0	2	0
Actn1	3	7	5	1	0	0	2	3	0	3	0	2	3	1	0	4	1	2	1	2	1	4	4	0	1	1	0	3	3	6	6
Actn2	2075	2175	2999	3078	3208	2619	1926	1754	3103	2957	2851	1836	3570	2740	2598	2916	2058	1468	2142	2457	2230	2193	3029	1991	2990	2587	1346	2556	2313	2715	3281
Actn4	139	156	162	47	74	40	107	132	54	98	40	39	63	45	66	145	46	68	50	130	44	122	57	33	163	47	28	68	116	140	70
Actr10	160	178	220	248	258	163	164	142	210	234	217	139	256	234	199	237	164	105	160	170	155	165	253	149	223	182	104	224	203	181	255
Actr1a	226	276	305	218	259	202	210	223	199	292	249	156	270	247	233	385	149	148	190	239	171	219	245	142	360	205	131	247	229	349	250
Actr1b	93	77	119	89	110	78	72	57	92	74	119	50	134	82	84	84	76	50	75	105	75	78	95	52	97	82	49	85	95	78	133
Actr2	74	52	61	34	110	56	71	52	81	103	94	34	82	96	83	87	52	48	44	77	36	76	95	48	73	65	52	90	96	75	86
Actr3	63	98	89	42	78	44	55	71	64	52	51	26	64	46	61	109	46	32	40	110	47	79	72	44	77	39	17	45	74	79	84
Actr3b	2	6	0	8	4	7	2	1	5	3	2	0	8	3	4	1	2	0	2	2	1	1	4	1	1	5	5	3	0	3	5
Actr5	6	5	7	5	1	3	3	2	1	5	1	5	4	1	1	3	2	3	5	6	0	8	2	4	4	3	0	3	9	2	5
Actr6	53	51	51	65	71	47	57	28	67	66	62	59	35	38	64	53	46	40	40	41	35	52	61	44	71	34	27	59	60	33	73
Actr8	23	24	20	19	13	15	10	17	11	17	13	15	19	22	24	21	13	8	16	31	22	24	16	7	28	4	8	6	26	26	20
Acvr1	4	2	0	2	4	1	0	2	4	1	0	0	3	0	1	3	0	2	2	2	0	5	1	0	4	3	1	3	5	0	2
Acvr1b	0	0	0	0	1	0	1	3	1	2	1	2	0	0	0	2	1	1	0	0	0	0	0	1	1	1	0	1	1	0	0
Acvr2a	6	3	0	3	1	1	3	6	1	0	6	1	2	2	6	3	3	1	1	5	2	3	3	1	4	0	2	3	9	5	4
Acvr2b	7	4	4	4	2	3	1	3	2	2	0	1	1	0	2	1	1	2	0	5	1	3	2	1	3	1	0	0	2	1	0
Acvrl1	16	22	16	16	17	26	15	11	18	13	15	13	24	18	14	11	9	9	18	20	14	28	11	21	7	9	11	12	27	4	10
Acy1	50	48	76	64	78	62	58	45	71	70	71	43	76	107	51	67	59	33	49	38	54	60	94	46	60	71	44	58	58	60	97
Acy3	5	17	18	10	8	3	10	13	9	9	5	4	3	10	7	17	4	6	1	8	4	5	13	6	16	4	7	6	12	13	7
Acyp1	107	108	125	178	156	105	102	76	121	169	170	86	172	122	130	127	95	54	102	110	84	119	159	91	118	101	70	115	142	117	140
Acyp2	190	147	166	491	413	368	194	86	302	312	523	282	504	395	203	166	252	155	270	163	228	200	461	193	156	353	175	386	212	147	349
Ada	30	32	27	18	28	18	26	28	24	34	36	12	23	34	32	26	19	18	22	20	12	26	26	18	19	26	11	34	25	33	22
Adad1	1	0	1	0	0	0	1	1	0	2	0	0	0	0	0	1	0	0	0	0	0	0	1	0	0	1	0	0	0	0	0
Adal	1	2	3	1	3	2	1	0	3	4	1	2	1	2	3	3	2	4	1	3	1	1	4	3	2	1	1	1	0	1	3
Adam10	49	12	14	29	30	29	31	13	22	47	21	13	31	18	43	14	22	25	24	43	23	49	22	15	28	23	13	26	47	17	26
Adam15	9	4	7	9	13	12	7	5	4	10	7	4	9	12	11	6	8	4	8	16	7	12	6	6	6	9	3	11	12	9	12
Adam17	43	26	29	29	65	48	38	27	34	34	40	34	48	35	46	44	33	21	43	30	18	43	46	22	42	35	22	41	39	28	64
Adam19	244	235	285	64	100	89	155	191	59	143	88	55	82	80	170	297	49	107	92	238	71	169	76	77	241	59	47	88	190	230	82
Adam1a	2	1	1	3	1	0	2	0	1	4	2	0	0	3	0	2	1	0	0	5	2	1	0	1	1	3	0	3	2	3	3
Adam23	1	1	1	1	0	0	1	0	0	0	1	0	0	0	1	2	0	0	0	1	0	1	1	0	1	0	0	1	1	0	1
Adam30	2	1	0	1	0	1	0	3	0	1	1	1	0	3	1	1	1	0	1	1	1	2	0	1	2	2	0	1	0	1	1
Adam32	0	0	1	0	0	0	1	0	0	0	0	0	2	0	2	0	0	0	0	0	0	1	0	0	1	1	0	0	2	0	0
Adam33	5	5	15	1	2	2	2	8	3	1	2	1	2	2	6	13	1	3	2	9	0	5	2	1	10	2	4	4	4	9	6
Adam4	2	1	5	1	4	2	2	2	5	1	2	0	2	5	6	5	2	3	3	5	2	5	0	0	4	0	1	1	4	0	4
Adam4l1	0	0	0	1	0	1	0	0	1	0	1	0	0	1	1	0	0	0	0	0	1	2	0	1	1	0	0	1	1	0	2
Adam7	0	0	0	0	0	1	0	0	0	0	0	0	0	1	1	0	0	1	2	0	2	0	0	0	0	2	0	0	0	0	0
Adam9	6	3	5	5	6	1	3	1	1	4	4	2	4	6	3	4	1	3	4	10	5	5	2	3	4	1	2	2	5	4	3
Adamts1	12	25	14	6	12	7	10	8	5	6	13	10	12	8	9	9	10	6	8	13	8	14	9	8	13	14	5	16	8	6	17
Adamts10	28	20	13	27	21	14	15	9	21	15	24	4	19	9	17	16	8	9	12	17	8	26	9	16	26	10	4	21	26	29	15
Adamts12	63	33	18	42	44	44	50	20	49	31	25	25	64	37	34	31	36	22	19	77	31	39	27	21	42	29	13	23	63	16	40
Adamts15	5	8	10	6	10	8	6	6	7	8	6	4	10	5	2	6	6	1	5	9	7	9	4	2	3	4	3	8	6	1	6
Adamts16	1	2	1	1	0	0	0	2	1	0	1	0	1	0	0	1	0	0	0	0	0	1	0	0	1	0	1	0	2	0	0
Adamts19	12	7	6	10	6	6	10	4	9	5	8	2	6	7	15	6	6	6	2	10	5	6	9	3	8	1	5	9	9	7	8
Adamts2	29	20	13	16	10	8	17	13	13	9	22	6	11	11	12	19	11	9	11	39	6	33	11	6	21	9	5	17	32	13	20
Adamts3	0	0	1	0	0	0	3	0	1	0	0	0	0	1	0	1	1	1	1	2	1	0	0	0	1	1	0	0	5	1	1
Adamts4	12	7	10	3	6	4	4	1	3	3	3	4	5	3	8	10	1	9	2	8	3	4	4	2	7	3	2	4	4	7	10
Adamts5	4	5	1	2	2	4	1	0	2	1	1	2	2	3	6	1	4	1	2	10	2	0	2	2	5	2	3	2	1	0	4
Adamts6	8	13	6	2	3	2	3	8	3	7	4	3	6	1	13	12	1	4	1	5	5	4	1	2	9	2	0	2	7	6	4
Adamts7	26	36	33	12	12	14	30	27	19	29	8	13	23	13	38	26	13	18	15	21	14	26	19	10	35	12	6	12	18	28	14
Adamts9	31	20	31	16	14	18	17	9	16	12	16	7	14	12	18	39	10	13	10	23	7	18	6	12	22	7	13	14	20	19	17
Adamtsl3	18	3	6	6	5	7	11	3	9	9	3	2	7	5	5	5	6	7	4	14	5	20	6	5	5	2	2	5	14	1	6
Adamtsl4	31	12	9	31	39	22	23	16	40	22	27	14	32	23	18	12	20	15	24	31	29	31	33	12	10	29	11	31	41	11	30
Adamtsl5	1	2	4	3	2	0	3	1	1	1	0	0	2	1	0	3	0	1	2	2	1	0	1	1	5	0	1	1	2	5	0
Adap1	0	2	2	0	0	0	0	2	0	1	0	0	0	1	0	0	0	0	0	1	0	0	1	0	0	1	0	1	0	0	0
Adap2	6	1	1	5	5	6	4	1	6	4	5	5	5	6	1	7	6	1	8	3	2	2	9	6	2	6	4	4	8	1	6
Adar	2	1	3	2	4	2	3	2	2	2	6	3	4	3	8	2	2	4	5	5	8	4	3	4	5	2	3	8	5	5	2
Adarb1	22	48	28	12	13	11	19	14	9	10	11	10	17	9	12	26	8	10	9	23	10	14	11	8	35	9	8	15	17	30	16
Adat1	1	0	1	2	0	0	0	0	2	1	0	0	2	0	1	3	1	1	0	0	1	0	0	0	1	1	0	0	1	0	0
Adat2	10	29	24	5	8	10	6	12	5	13	11	8	8	6	15	36	4	2	7	17	5	13	6	7	25	6	10	7	7	25	7
Adat3	0	0	6	2	4	0	2	1	1	5	1	3	1	1	5	1	1	1	0	1	0	2	0	0	4	1	0	2	1	2	2
Adck1	9	7	6	9	10	6	9	7	7	7	11	6	10	5	9	8	7	5	5	8	7	5	6	10	9	8	7	8	7	5	7
Adck2	7	7	7	6	10	9	7	2	9	7	4	4	6	4	11	7	5	6	4	9	10	7	2	11	7	7	2	5	18	5	6
Adck5	11	12	17	15	7	14	11	11	12	18	17	11	11	12	17	20	7	14	12	15	14	14	12	12	15	10	10	7	23	15	12
Adcy10	0	2	1	0	2	0	2	1	0	2	0	0	1	2	1	5	1	5	1	3	1	0	2	0	1	1	0	1	0	2	3
Adcy2	1	2	0	2	0	1	2	2	1	0	1	2	0	1	3	2	0	0	2	2	1	1	1	0	1	0	2	2	3	0	1
Adcy3	1	4	1	2	0	0	1	0	0	2	1	0	0	0	3	1	0	2	0	3	0	3	0	0	2	0	1	1	3	2	1
Adcy4	12	6	11	10	14	9	8	5	9	7	12	4	11	5	18	16	14	6	11	15	12	7	15	6	10	11	4	10	8	8	14
Adcy5	38	29	24	24	23	29	24	32	30	27	21	13	33	24	26	27	16	14	21	53	23	28	29	19	29	22	10	20	33	19	40
Adcy6	55	54	47	40	37	34	44	39	41	23	30	20	59	29	30	60	27	29	24	68	42	46	33	23	50	34	21	29	50	37	55
Adcy7	0	0	0	0	0	1	1	2	0	1	0	0	1	0	1	3	0	1	1	0	1	0	0	0	0	0	0	0	0	1	2
Adcy9	22	17	9	16	15	22	9	6	10	8	3	10	15	12	8	12	6	6	10	14	3	6	8	13	11	8	2	10	15	11	8
Adcyap1	0	0	0	0	0	0	0	0	1	1	1	1	0	0	0	1	0	0	1	0	0	1	0	0	0	1	0	0	1	0	2
Adcyap1r1	4	2	1	2	1	0	5	1	2	0	1	2	0	2	4	2	0	0	0	1	2	4	1	1	2	2	0	3	2	0	2
Add1	121	120	119	62	91	83	106	94	60	85	71	51	87	74	98	119	49	47	58	172	57	115	76	69	116	68	42	82	131	98	76
Add2	0	2	0	15	10	7	1	1	7	3	9	14	5	2	2	3	4	1	12	0	10	3	3	10	3	8	5	7	1	0	6
Add3	81	73	48	62	91	72	81	45	63	73	56	33	77	48	84	68	43	42	67	107	38	110	66	38	64	54	36	60	117	60	64
Adgrb2	0	0	0	1	1	0	0	0	0	1	1	1	0	0	0	0	0	1	0	0	0	0	0	0	1	0	0	0	0	0	1
Adgrb3	1	0	0	0	2	0	1	0	1	0	0	1	1	0	1	0	0	0	0	0	0	0	1	0	0	1	1	2	0	1	0
Adgre1	6	2	5	4	12	4	11	2	7	6	7	9	9	10	3	5	6	3	4	7	0	13	14	2	1	4	4	10	13	3	17
Adgre5	47	23	30	32	45	33	30	28	35	30	36	16	40	48	30	47	14	25	37	51	18	54	44	39	41	21	29	51	54	32	55
Adgrf5	48	28	29	62	83	56	47	16	61	44	104	43	75	60	52	37	45	28	50	59	30	53	76	36	34	53	40	75	60	28	91
Adgrg1	32	21	23	28	47	31	24	25	42	29	45	25	28	22	31	27	28	28	34	51	28	34	37	21	30	30	18	22	35	20	42
Adgrg2	1	5	4	1	8	2	3	3	0	3	3	2	0	2	5	1	0	0	5	3	0	5	7	1	2	0	1	3	5	2	2
Adgrg5	0	0	0	0	1	0	0	1	0	1	0	0	1	0	0	0	2	0	0	0	0	0	0	0	2	0	0	0	1	1	0
Adgrg7	1	0	0	1	0	1	1	1	0	0	2	0	0	0	1	0	1	0	0	0	0	0	0	0	2	0	2	0	1	0	0
Adgrl1	16	4	5	3	7	4	16	2	1	11	4	0	4	7	5	9	3	8	2	8	1	11	4	1	5	4	0	4	15	3	4
Adgrl2	78	61	86	25	45	34	59	55	42	41	41	23	38	34	40	68	28	31	27	89	23	56	43	24	84	32	6	42	76	50	51
Adgrl3	2	1	0	1	0	0	2	0	1	5	3	0	2	1	0	0	1	1	1	4	0	1	1	2	2	0	2	2	1	0	2
Adgrl4	36	17	19	28	45	26	32	13	38	43	40	18	35	29	45	22	23	24	24	41	19	46	36	18	27	20	18	22	35	24	38
Adh1	0	8	3	9	16	28	1	2	12	2	12	9	1	9	3	4	1	3	8	3	18	4	5	7	3	11	13	9	3	1	2
Adh5	179	185	226	159	194	134	157	143	179	196	166	105	215	155	162	209	108	107	138	168	109	182	154	92	210	142	86	133	205	175	156
Adh6	0	1	0	0	0	0	0	0	0	1	0	1	0	0	0	0	0	0	0	1	2	0	0	0	0	1	2	1	0	0	0
Adh6a	0	0	0	0	0	0	1	0	1	1	0	0	0	0	0	1	1	0	0	0	0	0	2	0	0	1	0	0	0	0	0
Adh7	0	0	1	1	3	0	0	0	0	0	1	0	0	1	0	0	0	0	0	1	0	0	0	0	0	0	1	0	0	0	1
Adhfe1	25	14	10	69	57	56	27	11	64	28	61	31	82	76	29	13	48	17	35	13	46	31	61	48	19	53	36	45	26	15	67
Adi1	53	51	41	54	47	49	45	37	59	56	62	37	72	47	48	43	30	29	30	42	33	48	50	38	58	46	18	48	59	39	52
Adipoq	19	2	0	11	12	7	4	0	4	28	10	1	6	41	2	0	2	5	5	6	1	4	7	3	0	3	39	3	80	2	3
Adipor1	120	139	124	133	110	106	90	81	104	69	105	85	105	64	75	114	77	54	73	132	93	96	101	64	95	92	37	89	108	87	134
Adipor2	6	4	1	6	9	10	5	2	7	6	3	4	7	3	3	6	3	2	1	2	2	2	5	4	3	2	4	2	3	4	9
Adk	148	146	219	226	246	220	125	120	251	183	271	144	189	212	90	163	160	115	189	108	175	163	224	166	170	204	105	251	182	184	238
Adm	10	15	16	20	21	15	8	6	17	14	19	18	19	2	17	22	10	7	13	13	11	9	19	10	28	10	7	13	12	14	13
Adnp	85	102	97	40	45	35	70	100	43	64	49	32	43	30	52	101	37	41	25	105	22	62	37	17	97	30	23	26	74	71	42
Adnp2	8	5	3	4	1	1	3	6	0	2	1	0	3	4	2	7	2	1	2	7	1	3	4	0	2	0	1	6	4	4	6
Ado	1	0	0	1	3	1	0	0	0	0	0	0	0	0	1	1	1	0	0	0	1	1	1	0	0	0	2	1	3	1	0
Adora1	0	0	0	1	0	2	0	1	0	0	0	0	0	0	1	0	0	0	0	1	0	0	0	1	0	1	0	0	0	0	2
Adora2a	14	4	13	5	17	11	16	5	6	10	13	6	16	15	14	12	5	6	12	18	6	15	19	8	6	9	2	11	17	7	16
Adora2b	1	1	4	1	1	1	4	1	1	0	1	1	3	1	1	2	0	0	1	1	0	1	2	1	5	0	0	2	0	2	1
Adpgk	28	11	8	9	10	9	10	11	9	12	7	11	9	5	17	13	6	9	5	19	7	32	7	6	10	7	6	6	19	7	15
Adprh	75	71	93	47	67	42	44	59	68	66	68	44	70	58	62	82	46	39	37	50	38	59	80	29	91	59	31	54	66	81	60
Adprhl1	388	265	429	647	862	465	415	302	494	537	837	405	675	712	515	379	395	308	620	377	381	498	747	305	363	670	241	591	393	330	884
Adprm	25	22	25	38	28	23	19	21	37	33	44	15	45	24	27	31	27	25	29	33	29	27	32	22	24	29	21	26	28	28	33
Adprs	44	42	43	30	29	33	36	28	22	27	27	23	33	32	32	54	22	19	19	53	19	35	41	22	46	19	8	24	52	46	36
Adra1a	2	0	0	2	2	2	0	0	0	2	1	0	1	0	1	0	1	2	2	2	1	0	1	3	4	1	1	1	0	1	1
Adra1b	21	11	8	26	18	26	18	2	25	35	25	17	31	32	15	11	9	11	14	16	17	15	28	19	12	16	5	23	38	9	15
Adra1d	11	0	1	9	16	5	12	1	9	12	9	1	14	18	7	1	6	8	3	8	5	6	4	7	1	10	5	13	10	0	11
Adra2b	1	5	2	0	1	2	3	0	1	5	2	2	2	3	4	5	2	1	0	3	0	6	1	1	4	1	1	0	0	1	2
Adrb2	2	0	1	3	3	3	3	1	3	2	2	3	2	4	3	2	0	1	3	2	1	0	3	5	1	1	4	1	3	0	2
Adrm1	30	29	39	32	35	28	23	25	42	32	39	13	54	27	33	37	45	31	17	38	18	36	41	26	31	27	14	36	36	37	40
Adsl	185	190	243	208	236	177	155	165	256	214	227	136	251	198	184	222	163	122	171	174	151	217	259	161	210	184	86	182	162	194	244
Adss	24	39	29	12	26	18	31	24	13	21	15	8	14	17	18	42	7	14	13	43	9	24	15	11	39	14	10	18	36	25	33
Adtrp	9	1	2	6	1	7	1	1	8	1	2	3	9	0	6	2	7	1	1	5	6	9	0	4	3	2	2	1	12	1	1
Aebp1	62	51	38	42	41	48	49	37	43	43	30	36	42	31	47	47	42	31	46	76	34	53	31	33	59	26	34	40	99	44	54
Aebp2	3	2	1	1	1	0	1	3	0	0	2	1	4	2	3	0	1	0	0	2	0	0	2	1	2	0	0	1	1	0	2
Aen	5	4	3	16	8	3	5	2	0	6	6	1	9	4	8	7	4	5	4	15	4	6	4	4	5	3	0	12	9	3	6
Afap1	27	27	24	11	18	12	12	19	21	28	10	9	19	18	31	13	9	7	11	26	12	19	18	8	22	14	3	15	23	23	19
Afap1l1	30	19	16	50	44	42	44	13	47	36	47	28	49	33	49	42	22	38	21	60	23	60	48	26	21	37	23	41	39	21	53
Afap1l2	21	10	8	5	12	6	14	8	6	7	6	6	9	8	8	6	4	9	6	14	4	14	4	8	3	5	4	5	16	5	6
Afdn	53	37	59	43	54	33	41	29	26	54	42	22	53	38	44	48	33	41	28	68	24	41	43	19	38	32	26	46	44	36	43
Aff1	20	13	15	17	18	18	9	10	22	13	19	9	34	16	16	15	3	12	13	15	12	14	13	10	20	13	8	16	36	14	25
Aff1-as1	0	0	0	0	0	0	0	1	0	0	0	3	0	0	2	0	0	0	0	0	0	0	1	1	0	0	1	1	1	1	0
Aff3	1	1	0	0	2	1	0	0	0	1	2	2	3	3	3	1	2	0	1	2	0	2	0	1	2	2	0	1	2	3	1
Aff4	90	85	90	35	60	42	63	59	38	48	36	28	53	26	50	69	24	34	25	94	26	82	48	22	79	27	19	35	76	80	53
Afg1l	29	30	25	57	68	48	37	18	58	44	68	42	53	56	34	49	47	18	58	29	33	51	61	46	33	43	26	68	43	32	40
Afg3l1	71	120	146	116	130	113	98	82	136	135	118	85	143	113	122	188	90	53	79	85	65	76	139	68	131	105	49	93	106	112	142
Afg3l2	148	269	179	285	298	172	131	113	211	238	302	109	352	273	195	205	112	73	141	217	108	109	217	65	315	193	103	247	311	352	279
Afmid	10	16	21	16	12	19	15	11	15	22	15	9	21	18	19	18	10	5	6	22	7	18	9	9	21	10	6	14	18	20	28
Aftph	20	9	9	15	20	12	12	10	9	9	12	8	15	10	13	15	6	10	14	22	2	10	10	6	16	6	6	11	20	9	10
Aga	94	106	108	91	109	62	104	85	80	138	97	50	105	85	134	109	60	82	83	93	75	128	87	81	88	87	68	95	133	85	96
Agap1	162	177	149	210	213	213	101	82	201	258	174	119	253	185	178	138	86	74	135	142	123	99	215	120	171	148	112	167	186	142	162
Agap2	2	0	0	1	1	3	2	1	0	0	2	1	1	1	1	0	1	0	1	3	2	1	1	2	0	3	0	0	2	0	1
Agap3	24	12	10	8	14	10	8	14	10	13	7	6	10	12	10	24	10	6	15	19	5	18	7	7	19	5	2	12	19	14	12
Agbl4	0	4	1	0	0	3	0	0	1	1	0	0	0	0	0	2	0	0	0	2	1	0	0	0	0	0	0	0	0	2	2
Agbl5	0	0	1	0	1	1	1	1	0	1	0	0	0	1	0	0	0	1	1	1	0	1	1	0	2	0	0	0	0	0	1
Ager	13	8	8	20	14	218	10	8	16	13	16	183	121	14	14	8	12	11	12	9	73	8	34	439	9	14	330	122	16	5	16
Agfg1	39	29	31	20	23	27	39	38	17	16	22	10	19	15	23	39	22	15	18	41	10	40	21	12	39	20	8	21	36	31	34
Agfg2	17	12	9	8	21	8	12	12	9	7	9	6	9	17	13	7	7	10	16	18	9	11	8	5	6	14	9	12	10	11	19
Agk	32	45	59	54	60	37	28	39	52	38	43	23	54	26	36	58	31	19	43	23	30	41	51	18	57	38	24	34	41	56	53
Agl	167	84	115	136	186	126	104	72	135	109	135	114	178	149	109	96	118	77	127	127	107	164	146	71	101	125	38	116	133	86	165
Agmat	1	0	2	0	0	1	0	0	0	0	0	0	0	0	2	4	0	0	0	0	0	0	1	0	0	0	0	3	1	1	0
Agmo	0	1	0	1	1	0	0	0	1	1	1	3	1	1	0	1	0	1	0	1	0	2	1	1	0	0	0	1	2	0	0
Ago1	19	15	16	6	12	5	15	7	7	14	4	1	7	5	14	13	2	8	4	19	6	11	5	4	9	5	2	7	10	6	6
Ago2	2	2	3	2	0	2	4	0	2	4	1	2	2	1	2	1	2	1	1	1	1	1	2	0	5	3	0	2	2	2	0
Ago3	1	1	0	1	2	2	2	2	0	0	2	1	2	1	2	1	0	1	1	3	0	0	0	1	2	1	1	3	3	3	3
Ago4	2	3	1	3	3	2	1	0	2	0	0	1	2	1	0	0	0	0	0	0	1	0	0	0	2	0	2	0	0	0	0
Agpat1	37	46	36	26	40	16	26	30	28	26	32	22	29	24	25	33	14	20	27	65	17	36	28	18	21	28	10	26	41	34	41
Agpat2	2	2	2	1	2	2	0	1	1	1	1	1	3	1	3	1	0	0	2	0	3	4	1	0	1	0	1	0	2	0	1
Agpat3	239	65	79	380	235	301	188	45	374	317	195	250	429	217	279	92	275	176	141	276	250	226	217	203	86	176	117	186	321	68	270
Agpat4	33	61	54	42	50	26	60	41	32	42	31	22	38	34	34	51	24	29	25	55	21	44	29	25	51	25	17	40	47	52	40
Agpat5	40	28	42	45	50	27	32	30	52	45	53	39	49	29	27	28	13	18	19	24	22	37	21	19	25	16	15	21	43	17	46
Agps	2	4	2	4	4	3	6	3	3	4	1	1	4	3	1	4	1	3	2	4	1	4	3	2	4	0	1	2	4	4	3
Agr2	24	19	16	36	45	20	31	6	18	39	25	31	32	38	35	14	26	25	23	27	13	36	24	17	14	19	14	45	37	22	10
Agrn	80	73	58	32	40	25	51	31	24	23	29	19	27	31	34	44	21	29	33	85	27	73	35	17	44	25	11	22	65	43	48
Agrp	0	2	0	0	2	0	0	1	0	1	1	3	1	1	1	6	0	1	0	0	0	2	0	0	2	3	0	1	1	1	2
Agt	1	3	2	5	4	1	1	2	2	1	2	2	1	7	1	1	1	0	0	0	2	1	1	1	2	4	1	1	4	2	0
Agtpbp1	58	27	30	62	58	51	50	30	45	55	54	32	68	43	38	24	36	30	45	63	44	39	57	48	29	38	29	45	61	19	67
Agtr1a	11	17	11	9	8	8	11	6	3	8	8	6	8	9	9	7	4	7	4	11	8	10	5	9	13	4	5	6	11	5	4
Agtr1b	0	0	0	0	0	1	0	0	0	0	0	0	0	1	1	1	1	0	1	0	0	0	0	0	0	1	0	0	0	0	0
Agtrap	16	27	20	19	14	20	19	15	14	30	17	11	28	13	18	30	11	15	11	19	14	22	25	9	23	19	8	16	24	24	22
Ahctf1	37	20	30	19	14	18	30	20	8	11	17	9	15	9	16	25	15	16	9	34	14	31	15	10	29	9	8	13	23	35	20
Ahcy	29	69	77	40	28	30	36	60	33	47	35	24	44	37	23	94	19	21	32	47	22	37	28	25	74	31	13	27	36	90	55
Ahcyl1	66	62	83	34	35	34	48	49	49	27	37	25	52	42	26	89	25	18	24	71	29	67	44	19	53	40	17	35	81	45	42
Ahcyl2	4	5	7	3	2	4	4	2	2	1	6	3	2	2	0	6	2	1	0	2	1	4	4	3	10	2	3	5	6	2	3
Ahdc1	16	11	14	12	10	8	12	11	7	11	10	10	8	4	7	14	5	5	5	20	4	13	11	8	14	14	3	8	13	12	16
Ahi1	15	11	11	3	12	8	9	4	5	6	2	2	7	7	5	10	6	3	9	12	0	5	8	4	13	3	2	11	14	6	21
Ahnak	454	385	323	275	377	317	416	307	277	311	336	207	397	331	373	315	243	198	279	502	220	476	326	226	319	252	133	249	427	256	385
Ahr	12	14	19	7	13	9	8	11	5	4	9	3	9	6	15	11	6	7	8	20	1	10	5	5	15	6	7	7	12	13	10
Ahrr	1	0	1	0	1	1	1	0	1	1	1	0	3	2	2	0	0	0	0	2	1	2	1	1	3	0	1	0	0	0	1
Ahsa1	160	161	198	196	300	175	155	116	239	208	235	155	264	222	216	182	167	112	211	172	126	180	275	138	191	200	74	284	192	169	299
Ahsa2	18	18	17	14	30	15	20	13	9	26	18	14	26	22	10	11	12	8	26	14	12	21	20	5	13	18	7	28	14	9	14
Ahsg	0	0	2	0	1	0	1	0	1	0	1	0	0	0	0	0	0	0	0	1	0	1	0	0	0	112	1	0	0	0	0
Ahsp	57	200	151	846	185	674	108	62	260	82	335	640	534	131	75	231	313	72	105	129	521	144	326	560	142	589	268	267	33	216	353
Aida	24	22	18	11	18	15	14	15	13	29	19	12	31	19	14	29	10	16	19	31	13	25	22	6	24	25	10	20	46	22	28
Aif1	37	32	38	55	75	41	42	25	76	80	57	39	47	63	63	42	46	38	40	48	39	58	57	42	48	61	41	79	48	32	58
Aif1l	36	117	156	24	35	17	34	76	25	48	20	13	15	17	39	145	15	20	16	33	11	33	18	12	104	14	8	19	44	101	21
Aifm1	164	190	260	280	376	225	189	198	301	242	347	215	357	285	190	257	225	119	239	175	218	238	323	200	209	265	134	310	205	199	335
Aifm2	29	14	10	33	17	19	15	19	32	32	21	13	27	19	24	21	20	13	11	13	25	18	15	14	16	17	21	22	45	14	15
Aifm3	1	1	1	0	2	0	0	0	0	1	1	0	0	0	0	0	0	0	0	0	1	0	0	1	0	0	0	0	0	2	0
Aig1	20	25	31	17	16	3	21	13	9	12	10	11	5	12	23	26	7	7	14	24	6	28	21	13	27	11	19	17	41	33	19
Aimp1	178	249	284	185	230	178	156	188	189	260	171	125	223	188	201	295	158	134	147	205	157	212	202	122	263	157	109	213	217	242	229
Aimp2	109	122	144	160	192	121	121	111	171	159	199	99	197	175	119	172	105	70	112	99	85	152	199	103	139	139	81	173	146	164	198
Aip	92	103	129	134	111	99	119	90	124	150	134	75	131	109	146	152	108	97	103	110	83	138	138	104	119	124	77	119	120	104	124
Ajap1	1	1	0	0	0	1	0	0	1	0	0	0	0	0	0	1	0	1	0	1	0	1	0	0	0	0	0	1	0	1	1
Ajuba	16	32	39	15	17	12	24	20	13	19	12	14	18	15	22	37	14	14	5	35	8	15	21	16	40	17	12	14	28	59	16
Ak1	287	339	381	450	567	426	307	297	497	418	571	362	585	445	306	475	433	253	364	333	356	367	593	345	366	410	208	451	358	365	523
Ak2	166	125	259	245	281	203	153	128	248	240	293	167	266	230	199	175	207	156	199	161	138	223	240	164	196	188	100	208	189	186	283
Ak3	45	71	45	86	72	78	35	35	85	61	79	35	78	70	61	43	48	28	41	56	33	46	53	40	56	56	37	60	88	75	70
Ak4	0	0	0	1	1	1	1	1	2	1	1	0	1	3	0	0	0	0	0	0	1	0	0	1	0	0	0	1	1	0	3
Ak6	64	57	67	64	94	71	46	39	74	89	77	59	96	75	66	65	48	47	49	47	49	48	76	64	74	84	41	75	74	64	67
Akap1	1	3	4	2	2	3	7	2	2	1	1	0	2	2	4	1	1	0	0	4	2	4	0	2	2	1	1	2	4	3	4
Akap10	0	9	6	5	6	1	5	7	7	3	5	1	4	4	3	5	3	3	2	12	1	4	2	5	8	5	3	5	7	4	9
Akap11	34	32	46	19	42	25	37	33	24	34	19	16	29	21	33	43	21	22	27	57	20	40	24	21	43	20	18	28	55	42	24
Akap12	230	228	198	48	67	75	250	118	115	226	83	52	95	90	248	233	61	140	66	374	54	291	103	66	208	61	56	101	266	191	95
Akap13	132	117	114	58	127	82	105	94	84	88	90	35	101	80	111	125	51	54	80	171	57	129	70	61	106	61	43	78	150	128	118
Akap14	2	0	0	0	1	1	0	3	1	0	2	2	2	0	3	2	0	0	0	1	1	0	0	1	1	0	1	0	1	0	0
Akap17a	30	10	10	18	41	16	7	8	16	12	27	18	26	32	16	12	9	9	15	7	11	10	17	6	13	15	8	28	17	9	26
Akap2	165	140	205	106	139	125	130	143	135	107	133	93	181	120	143	188	102	85	128	221	95	181	139	124	144	96	66	175	144	131	169
Akap3	4	38	33	4	2	3	3	22	1	5	5	0	7	2	5	39	3	2	3	8	4	7	6	3	34	1	1	3	3	24	1
Akap4	2	0	0	0	0	2	1	0	1	0	1	4	1	0	0	0	1	0	0	3	0	1	1	2	0	0	0	0	0	0	0
Akap5	1	0	2	1	0	9	0	1	1	1	0	3	5	0	1	2	0	2	0	2	1	0	0	13	5	1	14	8	0	3	0
Akap6	41	16	26	40	44	42	39	13	32	44	37	12	46	36	45	23	25	17	41	47	39	44	25	19	22	39	22	60	46	15	80
Akap7	3	1	1	0	5	3	1	0	3	3	0	1	3	2	6	1	0	1	1	3	1	1	4	3	2	4	4	2	4	2	1
Akap8	41	46	69	21	35	27	31	30	25	50	28	14	39	32	47	75	24	24	25	49	13	45	29	19	54	23	19	27	38	48	37
Akap8l	21	35	43	35	26	14	21	29	32	41	22	15	52	27	31	42	17	11	15	32	13	32	25	15	35	23	8	30	24	38	32
Akap9	134	96	110	101	160	151	106	90	117	150	111	95	178	123	163	86	83	88	90	181	82	144	126	75	134	107	70	112	169	122	141
Akip1	30	30	55	35	44	25	36	32	34	45	47	18	32	26	40	49	11	21	36	28	19	29	55	19	54	27	16	29	37	46	41
Akirin1	22	39	33	25	23	13	19	20	18	12	18	6	29	17	24	37	17	7	13	32	12	19	19	6	26	13	11	28	12	28	26
Akirin2	26	26	30	18	25	25	26	38	15	14	24	15	7	10	22	30	10	17	11	44	12	22	18	15	19	12	7	22	28	27	27
Akna	2	3	3	2	1	3	3	0	2	0	8	0	3	0	1	2	2	1	1	2	0	3	0	1	0	2	0	0	4	2	2
Akr1a1	612	829	876	571	611	476	542	676	563	802	524	347	613	550	633	1013	355	425	411	613	363	623	529	366	992	495	281	572	691	945	629
Akr1b1	1010	1058	1345	1410	1304	1076	998	1045	1305	1330	1506	849	1438	1167	1154	1339	1052	796	985	1004	1011	1263	1462	919	1285	1040	693	1089	1026	1087	1420
Akr1b10	1	0	1	0	1	2	2	0	1	0	6	1	2	1	1	0	1	0	4	1	1	1	0	1	0	2	2	3	4	2	2
Akr1b8	6	2	6	3	7	5	5	2	2	6	2	5	2	2	7	3	0	4	1	2	2	1	4	4	1	3	0	5	4	0	2
Akr1c12	0	1	0	0	0	0	0	0	0	3	2	0	1	1	0	1	1	0	0	1	0	1	1	0	1	0	0	1	0	1	0
Akr1c13	1	1	0	0	0	2	3	0	0	0	1	1	1	0	0	0	0	0	0	0	0	1	1	2	3	0	0	0	1	0	1
Akr1c14	104	24	13	49	65	36	101	30	29	115	67	28	52	49	117	21	28	71	36	120	38	124	64	34	19	52	35	52	117	23	75
Akr1c15	95	15	19	648	701	554	119	17	601	169	918	435	725	571	165	32	413	99	607	101	519	153	835	515	17	552	388	578	122	19	601
Akr1c19	13	9	6	5	14	17	8	10	13	24	15	8	20	8	19	15	11	13	6	22	14	16	18	9	6	7	7	4	17	11	12
Akr1c3	10	3	4	11	5	7	9	1	13	15	6	11	13	7	11	5	12	12	7	14	5	11	5	3	4	5	2	11	14	2	16
Akr1d1	1	5	6	12	13	8	9	2	8	8	16	8	8	7	5	6	3	2	8	10	3	8	8	8	5	9	6	6	6	5	7
Akr1e2	33	23	20	86	67	58	34	25	66	43	82	51	68	57	47	23	61	28	50	42	48	43	61	42	26	58	54	47	56	23	89
Akr7a2	50	44	47	71	59	70	48	31	85	42	54	33	71	50	59	49	51	37	50	64	47	70	58	30	43	42	32	45	70	51	58
Akr7a3	8	1	11	13	19	17	2	9	6	4	8	8	10	9	8	7	4	4	11	4	9	8	8	8	7	18	4	11	2	4	5
Akt1	5	1	5	4	2	0	4	1	2	3	3	1	1	2	1	1	2	2	1	2	0	2	3	0	2	0	0	1	3	3	9
Akt1s1	36	37	26	24	38	20	23	20	29	32	29	20	36	28	23	30	27	23	19	41	20	31	29	18	38	15	16	24	27	41	49
Akt2	0	2	1	1	1	3	1	1	1	2	8	1	1	1	1	0	0	1	1	0	1	0	2	0	4	3	0	3	3	3	3
Akt3	1	0	0	0	1	0	2	0	1	1	0	0	0	0	0	1	0	1	0	0	0	0	0	0	1	0	0	1	2	0	0
Aktip	24	18	23	18	27	12	19	16	18	18	19	15	24	24	20	24	10	11	21	27	14	24	22	15	20	19	6	16	26	18	19
Alad	152	170	217	169	176	158	154	93	183	226	180	100	210	172	187	227	142	108	111	152	140	182	225	165	186	162	109	154	178	189	158
Alas1	446	357	495	1257	1227	954	477	292	1208	765	1175	810	1661	1071	533	493	984	349	799	510	658	632	1277	759	557	956	458	1187	550	511	1072
Alas2	333	519	521	2673	1015	1921	330	250	1322	359	1145	1808	1727	477	406	671	979	270	823	386	1818	408	984	1271	558	1768	1113	969	233	631	1189
Alb	0	4	0	1	2	0	0	0	0	1	0	1	4	1	0	1	3	2	0	1	1	3	0	0	2	440	6	2	1	0	3
Alcam	18	23	11	10	5	7	5	15	7	8	3	6	4	4	10	10	3	1	5	8	7	13	6	6	31	3	8	7	19	13	6
Aldh16a1	17	16	25	21	21	14	20	11	17	18	22	22	34	19	32	28	13	13	22	22	6	23	26	11	27	25	8	31	24	25	23
Aldh18a1	35	33	35	15	19	14	23	12	11	33	11	8	15	21	30	34	10	9	11	39	5	35	20	6	40	15	3	18	27	44	24
Aldh1a1	23	0	4	38	23	29	28	5	25	16	13	20	19	19	12	4	16	11	22	26	18	20	17	15	2	18	17	29	23	3	30
Aldh1a2	16	19	20	7	1	3	12	19	3	8	2	5	3	3	12	26	5	2	3	17	4	26	4	4	16	6	2	3	25	10	7
Aldh1a7	0	1	0	0	0	0	0	0	1	0	0	0	1	0	0	0	0	0	0	1	0	2	0	0	0	1	0	0	0	1	1
Aldh1b1	5	4	4	0	3	1	1	4	1	2	1	0	0	0	6	5	0	0	0	1	0	3	1	1	4	3	0	0	3	2	2
Aldh1l1	0	1	0	0	1	1	0	0	0	1	0	0	1	0	2	3	1	0	2	1	0	0	1	1	0	1	0	1	1	0	0
Aldh1l2	8	1	3	1	2	3	4	1	0	3	0	2	2	1	3	1	2	1	1	6	2	5	2	2	1	2	1	6	4	2	4
Aldh2	170	189	187	178	192	150	127	164	129	112	160	127	201	129	144	221	132	85	142	233	114	142	195	109	174	163	77	104	154	164	216
Aldh3a1	3	2	0	6	4	2	1	0	1	3	3	0	10	3	2	0	0	0	4	2	2	2	7	2	2	1	6	2	2	0	6
Aldh3a2	52	63	60	38	41	28	45	37	26	42	43	19	42	43	34	66	24	29	42	42	31	48	28	34	52	29	25	34	46	50	55
Aldh3b1	4	5	7	2	4	3	4	5	3	4	2	3	3	2	0	6	2	2	1	4	3	3	2	4	2	1	1	1	7	5	3
Aldh4a1	18	27	39	25	33	25	10	22	19	22	41	17	53	26	12	33	24	7	41	16	19	18	56	12	23	31	16	29	20	20	46
Aldh5a1	13	21	27	39	49	30	22	14	22	13	43	26	51	27	12	27	22	14	36	30	29	26	38	22	19	40	7	42	33	18	57
Aldh6a1	186	91	130	262	287	233	148	110	303	187	360	187	320	313	218	131	253	95	269	186	232	251	270	181	99	263	118	216	215	87	372
Aldh7a1	126	140	246	115	131	95	106	149	122	148	122	97	119	121	126	207	81	83	123	121	68	152	140	80	199	131	47	118	135	187	145
Aldh9a1	101	93	121	155	162	126	111	91	132	112	142	85	157	130	122	113	98	91	114	129	97	149	151	89	118	123	58	134	148	98	187
Aldoa	4731	5646	8374	7665	7838	7404	5242	5516	8669	6774	8752	5812	9689	7793	5714	7374	7141	4411	7457	4986	7366	6569	9767	6382	7391	7358	3633	7038	5571	6116	9353
Aldob	0	0	0	0	1	0	1	1	0	1	0	0	0	2	0	0	1	1	0	0	1	0	1	0	1	11	0	0	0	0	0
Aldoc	18	58	45	14	3	5	2	41	4	12	10	1	8	3	9	37	2	6	4	10	3	14	6	5	50	8	5	0	7	40	4
Alg1	2	4	0	1	0	0	1	2	0	0	1	1	0	0	1	0	0	2	0	0	1	0	2	1	1	2	0	0	0	0	0
Alg10	1	4	0	2	0	1	0	0	2	1	1	0	3	1	2	1	0	2	1	1	1	0	2	0	0	1	1	1	1	0	1
Alg11	20	24	31	23	32	20	28	14	17	31	26	13	35	26	28	34	10	15	20	30	25	30	32	16	28	38	14	25	33	28	25
Alg12	7	20	21	13	26	11	13	19	10	20	19	10	17	20	17	21	8	10	16	21	14	18	19	15	19	19	11	25	19	23	21
Alg13	35	42	69	35	42	32	37	42	39	59	44	27	43	55	44	65	38	28	23	36	19	37	36	33	59	37	14	52	40	59	60
Alg14	55	46	63	54	71	53	45	37	67	89	87	43	81	57	70	79	36	28	44	51	28	66	85	39	76	51	24	80	60	58	90
Alg2	12	12	11	18	10	7	15	11	8	17	8	5	12	8	7	17	7	8	15	9	7	8	5	3	10	5	1	16	14	6	11
Alg3	30	39	45	34	47	42	26	24	31	39	30	24	44	37	31	47	18	26	33	38	27	33	45	29	42	29	19	34	51	41	37
Alg5	63	74	86	49	66	39	52	50	59	66	57	32	55	58	72	113	35	53	33	58	34	77	48	39	81	38	41	45	61	82	61
Alg6	22	17	21	19	25	20	20	9	25	25	17	17	25	20	11	24	18	8	26	19	19	18	19	15	17	14	14	22	18	12	19
Alg8	13	14	27	8	15	7	11	9	4	15	14	5	2	6	10	13	4	4	5	7	3	15	13	7	16	10	6	14	21	19	8
Alg9	8	5	7	5	0	1	7	9	4	4	3	3	2	5	6	8	4	4	3	8	2	11	10	0	5	5	3	4	6	2	5
Alk	1	0	0	0	0	0	0	2	0	0	0	0	0	1	1	2	0	2	0	1	1	0	0	1	1	0	0	0	1	0	0
Alkal2	0	0	0	1	3	6	1	0	8	0	7	2	6	4	0	1	1	0	10	0	2	1	1	0	1	3	0	1	4	2	4
Alkbh1	58	53	50	47	53	25	37	40	42	47	43	30	53	52	28	66	26	25	25	50	17	41	45	16	50	30	16	40	48	47	44
Alkbh2	8	3	0	10	6	7	3	4	4	6	6	9	11	6	9	3	9	3	8	3	1	2	3	8	9	6	1	3	4	6	4
Alkbh3	149	228	269	342	378	267	196	191	376	287	382	215	423	373	204	281	222	129	281	183	223	227	389	190	269	276	140	349	192	268	382
Alkbh4	5	3	7	4	8	1	3	8	6	5	2	2	3	7	3	1	3	2	5	4	4	7	4	2	3	4	4	3	5	6	7
Alkbh5	5	0	1	2	2	1	1	0	2	0	1	1	1	1	0	1	1	0	1	0	0	2	1	2	4	0	0	2	3	1	1
Alkbh6	58	73	93	36	43	40	48	79	53	76	41	33	60	49	60	129	41	44	32	66	36	67	50	36	89	45	19	44	69	90	29
Alkbh7	118	151	130	115	162	117	117	81	140	158	175	84	172	166	132	144	113	83	125	117	99	139	169	117	135	132	76	137	128	133	163
Alkbh8	4	3	3	3	2	0	5	5	2	2	1	0	3	2	3	4	1	0	1	1	1	2	0	1	6	2	2	5	8	5	4
Allc	0	0	0	1	1	0	1	0	0	1	0	0	1	0	0	0	0	0	0	0	0	0	1	1	0	1	0	0	2	0	0
Alms1	14	9	5	7	6	1	2	9	1	3	4	5	7	7	7	4	3	4	3	9	3	8	2	3	9	2	2	2	11	17	6
Alox12	1	2	4	2	1	0	4	1	0	4	0	0	0	0	6	5	1	1	1	2	2	3	0	0	2	1	0	2	4	0	2
Alox15	267	20	21	1917	318	1518	459	21	1460	237	228	1244	1741	119	328	23	957	136	142	414	1194	368	350	1074	18	806	787	277	158	24	493
Alox5	1	0	0	4	3	3	1	1	6	5	3	7	8	2	2	1	3	1	5	0	3	4	5	4	3	3	1	5	4	2	1
Alox5ap	17	6	11	11	24	19	5	6	23	11	38	10	17	21	15	9	14	9	20	8	14	15	26	26	9	24	18	25	10	9	30
Aloxe3	10	4	5	17	33	13	9	4	33	8	47	11	30	36	15	5	8	5	27	5	11	12	35	11	4	20	11	26	8	3	23
Alpi	1	0	0	1	0	0	0	0	0	0	2	0	0	0	1	0	0	0	1	0	0	0	0	0	0	0	0	0	1	0	0
Alpk3	3	1	3	2	4	1	0	0	2	0	1	1	3	3	2	3	0	2	2	4	2	2	5	0	2	0	2	2	6	2	3
Alpl	6	4	3	43	48	37	8	3	41	25	30	27	51	19	8	8	23	8	30	15	40	10	22	29	7	20	23	21	17	5	29
Als2	0	2	0	2	1	0	0	1	0	1	0	0	1	1	2	1	0	0	1	2	1	2	1	0	1	1	0	1	0	0	2
Alx1	1	2	5	1	4	1	0	3	0	1	2	0	3	0	3	0	3	0	0	3	2	0	0	4	5	1	2	1	4	1	2
Alx3	7	3	1	0	2	1	2	2	0	2	2	0	1	3	2	6	0	2	0	0	1	1	0	0	1	2	0	1	3	2	0
Alyref	42	47	49	18	22	22	43	34	15	27	18	9	15	16	25	60	14	15	12	47	6	50	20	8	28	14	12	13	47	29	26
Amacr	13	9	9	10	8	8	10	9	10	9	11	8	14	6	9	15	4	4	9	13	6	11	12	5	8	7	7	10	19	6	12
Ambra1	10	20	19	12	16	10	17	22	3	18	10	6	10	9	15	24	10	6	12	20	9	15	13	4	18	4	5	9	19	13	12
Amd1	94	55	65	165	178	141	65	54	178	77	125	80	241	105	86	59	86	61	81	80	101	88	115	84	56	150	44	125	118	64	214
Amdhd2	12	14	13	4	9	9	7	18	9	16	9	5	10	5	16	22	4	3	6	15	9	15	9	7	17	8	5	5	15	16	8
Amelx	3	17	17	7	14	8	12	24	12	16	8	4	19	9	19	30	8	9	10	12	6	16	9	3	19	9	10	6	13	11	15
Amer1	0	0	3	2	2	2	0	1	3	0	2	0	1	4	5	2	2	2	0	0	0	1	0	2	3	1	0	1	3	2	1
Amh	1	0	0	1	1	0	0	0	0	0	0	1	0	1	0	0	0	0	1	0	0	0	0	0	0	0	0	0	0	0	0
Amhr2	28	33	26	124	96	84	50	21	82	86	105	47	135	108	65	30	56	52	60	61	69	41	98	61	36	79	51	90	61	20	111
Amigo2	6	4	7	2	5	6	7	2	1	5	2	2	4	5	3	2	5	3	2	4	3	6	2	6	4	1	0	4	12	0	4
Amigo3	6	2	3	1	4	1	0	2	4	2	2	2	0	3	2	3	1	1	2	4	4	4	3	1	1	1	1	8	4	2	3
Ammecr1l	42	35	37	17	40	13	31	23	22	28	15	19	17	18	30	43	20	20	10	50	11	40	32	15	30	18	10	20	45	31	23
Amn1	42	80	80	39	35	30	42	50	37	39	37	22	42	29	46	74	29	27	24	29	27	47	32	17	78	14	24	28	47	64	36
Amotl2	72	46	58	31	44	36	39	37	42	32	31	24	42	35	33	58	19	26	30	87	35	51	49	31	44	36	13	33	60	35	44
Ampd1	0	1	0	0	0	0	0	0	0	1	0	0	0	0	0	0	6	3	0	0	0	2	1	0	1	0	0	0	0	0	0
Ampd2	22	21	15	11	10	11	10	12	6	15	6	6	11	10	18	26	7	9	9	23	4	18	11	9	15	9	7	13	19	16	12
Ampd3	26	17	16	25	39	32	18	10	38	24	22	14	39	38	32	20	24	15	24	15	26	25	26	20	16	34	8	27	15	15	48
Amph	0	0	0	1	0	1	1	0	0	0	0	0	0	1	0	0	0	0	0	0	1	0	0	0	0	1	0	1	1	0	0
Amt	10	18	24	8	5	8	6	17	13	6	10	3	9	7	13	23	4	3	7	6	6	13	6	6	31	4	6	12	11	17	10
Amy1a	0	0	0	1	0	0	1	0	0	0	0	0	1	0	0	1	1	0	0	0	0	0	0	0	0	0	0	0	1	0	0
Amz2	119	88	88	183	240	160	93	68	174	158	195	107	251	201	136	90	86	72	129	118	77	98	235	77	117	135	71	214	160	131	194
Anapc1	35	26	21	8	17	18	20	20	5	12	16	8	13	7	18	23	4	10	13	29	9	26	12	5	15	11	4	12	28	29	18
Anapc10	8	4	8	2	2	2	7	3	3	4	5	2	4	4	6	2	3	1	6	5	1	5	2	4	6	1	5	4	7	9	6
Anapc11	272	362	389	227	274	198	263	288	244	355	260	137	281	215	312	412	147	169	189	311	162	324	269	155	417	209	116	255	327	382	269
Anapc13	643	745	943	848	795	649	676	685	795	912	818	536	896	728	772	957	598	533	587	605	573	754	739	565	824	608	413	635	713	831	744
Anapc15	66	109	132	47	65	52	52	80	59	91	76	45	65	75	70	113	50	46	55	59	25	71	60	45	121	52	30	73	78	119	66
Anapc2	69	92	79	52	42	47	49	82	37	54	38	31	52	29	50	103	40	45	20	83	33	60	39	29	70	28	23	37	48	76	34
Anapc4	75	81	107	50	54	55	83	73	50	77	60	46	71	72	106	104	37	48	44	85	34	90	59	40	68	45	35	42	83	78	68
Anapc5	245	198	257	172	201	160	172	168	174	232	222	149	202	186	202	276	154	151	179	262	138	205	222	125	226	152	81	201	253	193	224
Anapc7	22	27	31	18	13	12	23	23	22	20	20	12	23	16	25	29	9	16	8	21	12	16	15	9	28	14	6	13	11	25	15
Ang	0	1	2	2	1	2	1	0	1	4	3	0	1	2	2	0	2	0	0	0	0	2	1	2	2	1	1	0	2	0	1
Ang2	0	0	0	2	0	0	0	0	0	2	1	0	0	1	0	0	0	0	0	1	0	0	0	1	0	1	0	0	0	0	1
Angel1	11	13	9	3	5	9	2	11	3	1	3	5	6	5	7	10	4	4	1	15	6	11	3	9	13	2	4	2	8	13	10
Angel2	16	19	10	9	9	7	8	9	9	8	9	7	8	11	13	11	4	8	4	9	6	15	5	4	15	5	2	6	13	10	9
Angpt1	5	14	13	14	14	15	8	2	18	20	16	7	29	18	10	10	12	5	7	6	12	10	9	9	25	9	22	15	12	11	15
Angpt2	12	6	5	10	20	8	15	8	16	15	15	10	12	13	17	12	11	4	12	15	11	17	18	9	10	8	7	10	12	6	22
Angptl1	18	7	6	25	23	28	12	6	23	23	21	13	34	34	23	12	11	16	20	25	18	28	32	13	14	23	18	21	24	7	17
Angptl2	7	5	2	2	2	1	4	2	2	2	1	1	3	4	3	2	1	1	2	9	3	6	2	1	4	3	1	1	4	4	2
Angptl4	50	77	74	123	19	109	40	8	83	57	26	36	101	23	75	105	38	36	20	33	95	17	10	79	61	12	58	9	47	53	42
Angptl6	1	0	0	0	0	1	1	0	0	0	2	0	0	2	0	0	0	2	0	0	1	0	0	0	0	0	0	1	0	1	0
Angptl8	0	0	0	1	2	0	0	0	0	1	1	2	0	1	3	0	1	0	0	0	0	0	0	1	0	2	1	0	13	0	0
Ank1	2	0	1	9	4	2	1	0	6	3	10	1	8	4	4	2	5	1	0	4	2	1	5	4	2	6	4	3	1	1	4
Ank3	40	65	77	48	34	34	44	29	50	39	41	27	37	28	30	39	31	24	20	68	38	38	26	22	62	45	14	38	64	38	38
Ankfy1	43	46	44	25	35	19	22	33	28	19	28	11	22	22	25	51	18	23	19	49	12	39	23	11	52	16	6	17	33	38	33
Ankh	3	3	0	2	6	1	0	1	0	3	2	3	3	3	5	1	3	1	2	3	2	1	0	1	0	5	1	4	2	1	2
Ankhd1	55	43	38	28	37	30	38	30	29	26	23	11	33	20	23	50	26	17	20	48	20	36	20	9	40	20	6	26	45	30	41
Ankib1	27	21	19	10	6	9	13	12	13	10	17	8	10	21	11	18	9	6	12	29	7	21	7	8	10	3	10	7	17	15	11
Ankle2	2	3	3	2	1	0	1	1	1	2	5	0	1	1	5	2	0	5	2	4	0	3	1	1	1	1	1	0	8	0	4
Ankmy2	70	110	71	95	98	81	79	62	110	78	112	50	103	71	101	61	50	41	80	70	68	86	115	60	81	77	49	68	90	68	65
Ankra2	18	11	14	10	13	5	8	9	9	8	9	3	5	11	6	13	5	3	6	14	7	9	5	12	10	5	6	7	7	5	7
Ankrd1	1843	2643	2993	2744	2878	1530	1180	1920	1442	1645	1877	748	1762	1451	1351	2119	965	988	1508	1614	1104	1774	2286	1096	1967	1246	960	2088	1550	2536	2557
Ankrd10	62	56	72	50	32	29	56	47	33	40	41	25	39	34	33	57	30	23	19	45	24	47	29	15	42	32	13	27	59	39	43
Ankrd11	159	161	161	130	189	126	103	70	134	158	118	93	196	127	140	117	63	76	79	210	76	123	84	60	212	124	69	108	179	171	153
Ankrd12	60	38	42	30	41	34	54	22	34	57	43	23	51	26	58	20	22	27	22	62	31	49	42	22	40	33	25	38	50	36	53
Ankrd13a	40	36	34	18	16	23	21	39	13	24	20	11	17	24	17	48	12	15	24	51	15	37	21	14	20	11	9	15	45	21	18
Ankrd13c	64	70	44	52	51	21	57	45	23	53	25	14	33	27	57	58	32	20	19	62	23	54	45	22	58	27	13	35	37	52	33
Ankrd13d	0	2	0	1	0	1	0	0	0	0	1	0	0	1	0	0	1	0	0	0	1	0	0	0	0	1	0	1	0	0	0
Ankrd16	0	2	4	0	0	1	0	1	1	2	2	0	2	2	3	1	1	1	1	2	2	0	0	6	3	1	2	2	1	5	4
Ankrd17	87	103	130	55	57	43	79	67	65	47	59	34	83	60	73	115	49	48	46	97	32	87	44	33	91	50	18	49	107	92	89
Ankrd2	0	1	1	2	3	1	1	1	3	3	2	1	3	2	0	2	1	3	4	1	0	1	2	2	3	2	2	1	3	1	5
Ankrd23	8	4	6	26	27	22	9	4	23	6	18	13	19	25	14	6	22	2	12	10	15	5	9	9	7	16	11	28	7	6	33
Ankrd24	30	11	21	39	60	40	27	17	30	63	40	17	47	50	43	17	34	32	39	31	29	37	38	44	25	40	26	52	31	16	48
Ankrd27	12	6	14	15	16	9	14	8	11	18	10	7	7	12	13	12	6	8	8	12	9	16	11	9	12	9	4	6	22	6	6
Ankrd29	3	0	1	1	2	1	0	1	1	1	0	1	2	2	0	0	2	0	0	1	1	1	0	1	1	1	1	1	0	2	2
Ankrd33b	1	0	2	0	5	2	0	0	4	3	2	6	4	3	1	0	1	0	0	1	0	3	5	6	4	1	7	6	1	1	5
Ankrd34a	1	6	2	6	6	2	0	1	0	4	0	0	4	1	5	5	1	1	1	4	4	0	0	2	4	1	1	3	1	2	4
Ankrd34c	0	0	0	0	1	0	1	0	1	1	2	0	1	0	0	0	0	0	0	0	0	2	0	0	0	1	0	1	2	1	1
Ankrd37	2	2	4	9	5	7	3	5	10	4	3	7	15	4	6	10	4	4	6	1	4	5	12	4	3	6	5	6	9	4	13
Ankrd39	20	39	31	23	19	15	22	29	16	27	12	8	24	21	20	42	18	22	10	22	11	24	15	14	48	17	3	21	19	46	18
Ankrd40	50	28	38	39	40	22	36	28	29	28	26	28	35	32	27	39	18	37	27	82	34	51	36	15	31	24	8	39	46	34	36
Ankrd42	2	3	3	0	4	3	4	3	2	6	2	3	3	4	4	2	3	0	2	1	4	4	2	1	1	3	2	4	7	1	6
Ankrd44	11	9	6	3	5	5	6	5	10	4	2	5	4	3	3	5	2	1	4	12	2	13	3	3	5	5	2	6	14	6	13
Ankrd46	81	96	114	109	111	69	86	87	89	105	111	64	101	68	98	124	67	52	64	89	61	86	96	58	122	81	43	59	93	112	100
Ankrd49	29	41	49	27	36	16	28	29	20	48	35	24	40	31	34	43	16	18	18	23	12	31	25	20	40	15	22	36	30	32	31
Ankrd50	13	12	6	8	6	12	12	6	8	6	10	4	13	9	14	13	7	10	7	18	12	16	4	5	10	5	5	11	16	10	10
Ankrd52	0	1	1	0	2	0	1	0	0	0	1	0	2	0	0	1	0	0	0	0	0	0	0	1	0	0	0	0	1	1	0
Ankrd54	12	13	11	6	9	13	9	4	8	15	12	3	7	13	6	13	5	5	7	9	4	11	11	6	5	9	6	8	12	13	4
Ankrd55	0	1	2	1	4	0	0	1	1	0	2	0	5	0	2	1	0	1	2	1	2	2	2	1	1	5	1	0	2	0	2
Ankrd6	5	10	6	6	8	7	6	5	3	10	3	7	6	3	10	7	8	4	2	5	3	6	5	6	5	4	6	3	6	6	6
Ankrd61	1	0	0	0	0	0	0	0	0	1	0	0	0	0	0	0	0	1	0	1	0	0	2	0	0	0	0	0	1	0	1
Ankrd7	1	1	0	0	0	1	0	0	0	1	0	0	0	0	0	1	0	0	0	0	0	1	0	0	0	0	0	0	0	0	1
Ankrd9	15	2	7	11	15	12	5	3	13	15	11	5	14	7	7	5	9	4	9	15	13	6	7	8	8	7	5	8	4	7	14
Anks1a	52	9	17	35	40	40	23	10	22	20	34	21	33	24	28	16	27	25	20	36	20	24	58	26	12	24	10	36	46	12	32
Anks1b	1	3	2	0	1	1	0	0	0	1	0	0	1	0	0	0	0	0	1	0	0	2	0	0	1	1	2	0	1	3	1
Anks3	13	9	8	6	9	9	13	10	7	11	12	5	10	7	7	12	8	5	11	9	6	14	4	10	13	7	9	6	12	5	5
Anks4b	4	9	3	8	4	4	3	5	2	2	10	1	5	3	3	3	2	2	2	6	0	5	2	5	3	6	5	2	4	4	3
Anks6	3	1	4	1	2	1	2	3	0	2	2	1	1	4	3	1	0	2	0	6	1	3	0	0	3	0	2	2	2	1	4
Ankzf1	20	19	22	18	24	15	26	21	17	30	13	10	32	23	30	27	14	9	18	26	17	17	20	13	25	14	9	11	27	22	18
Ano1	6	3	3	5	4	3	5	3	4	5	6	1	2	0	2	4	6	2	2	3	3	7	6	5	8	4	1	4	7	5	4
Ano4	2	1	0	1	3	1	3	0	2	1	0	1	0	3	2	1	1	0	2	3	1	5	1	0	1	3	2	0	2	2	3
Ano6	18	20	16	8	12	11	17	6	9	12	15	10	12	14	8	12	8	9	12	14	6	17	18	10	12	7	6	11	16	5	14
Anp32a	69	77	99	75	107	70	64	55	126	116	80	64	147	99	117	96	67	76	85	97	64	134	123	57	113	86	63	111	79	122	94
Anp32b	146	173	148	74	93	77	134	116	69	101	58	66	93	81	100	195	53	83	52	170	54	138	78	53	153	71	39	78	156	172	92
Anp32e	74	133	194	68	111	66	60	112	79	90	51	44	102	89	73	150	53	57	55	107	48	91	74	28	190	60	30	79	68	147	57
Anpep	31	17	6	11	14	15	25	9	11	8	10	6	11	4	10	20	11	12	10	36	10	30	16	12	12	4	7	16	32	5	9
Antkmt	84	60	65	91	87	83	68	50	92	92	77	51	94	71	92	72	75	62	67	79	65	103	104	67	72	81	30	84	91	69	89
Antxr1	1	0	0	0	0	0	0	0	1	0	0	0	0	0	3	1	2	0	0	4	1	2	0	0	2	0	1	0	4	2	0
Anxa1	313	236	330	294	381	280	319	235	325	465	356	265	376	351	385	295	254	259	287	292	241	403	405	314	305	354	249	398	359	266	390
Anxa10	65	45	32	65	57	48	25	27	41	69	46	33	79	46	53	47	38	40	25	43	28	39	44	25	48	50	23	39	42	39	54
Anxa11	117	101	122	104	105	101	103	95	108	101	131	61	153	109	104	115	91	71	89	141	73	106	101	89	111	74	63	95	144	114	143
Anxa13	0	0	0	1	0	1	0	1	2	0	0	1	0	0	0	0	1	0	0	0	0	0	2	0	0	0	0	0	0	0	0
Anxa2	748	895	1111	476	897	392	750	663	530	999	722	323	665	758	755	1044	387	450	549	821	248	864	791	362	1156	599	274	843	766	1036	863
Anxa3	136	105	79	211	261	152	153	74	194	185	295	151	263	250	204	93	130	99	167	137	138	179	237	170	83	209	117	224	148	80	214
Anxa4	60	60	68	95	134	75	73	42	83	90	94	64	109	85	83	60	63	60	92	75	43	103	126	83	53	71	82	119	68	61	92
Anxa5	652	768	1015	608	679	471	689	731	661	841	700	405	662	596	780	1074	434	448	513	587	421	737	737	401	1003	496	348	639	693	830	735
Anxa6	461	399	597	409	506	345	435	338	410	539	437	287	453	403	435	543	316	301	375	516	274	518	489	311	501	385	226	419	496	420	547
Anxa7	58	65	69	61	58	71	54	40	57	66	57	31	59	50	74	75	38	40	54	77	43	76	55	38	53	40	25	60	50	72	59
Anxa8	0	3	1	2	1	18	0	2	1	6	2	21	9	1	1	2	2	2	0	1	9	1	1	32	4	2	27	8	0	3	2
Aoah	0	0	0	0	0	0	0	0	1	1	0	0	0	0	0	0	0	0	0	0	1	0	0	3	0	0	1	1	1	0	0
Aoc1	1	1	0	0	0	2	0	0	1	2	0	2	1	0	0	0	0	1	0	0	4	0	0	12	0	0	3	6	1	0	0
Aoc2-ps1	0	1	0	0	1	1	1	0	0	0	0	0	2	0	1	2	0	0	1	1	1	2	1	1	2	3	0	2	1	0	0
Aoc3	36	31	12	46	62	58	38	18	46	24	49	32	48	46	31	21	40	16	43	51	51	41	40	42	18	29	30	36	74	12	55
Aox1	2	1	0	4	1	1	1	2	3	2	5	1	4	2	6	0	0	0	2	2	5	1	2	2	0	0	1	4	3	2	1
Aox3	0	1	0	2	2	2	2	0	2	4	5	2	3	3	2	2	2	0	1	0	3	3	3	0	1	1	0	4	0	4	1
Aox4	1	3	0	0	0	0	0	0	0	0	0	0	0	0	0	0	0	0	0	0	1	1	0	0	2	0	0	0	2	0	0
Ap1ar	21	16	20	14	25	8	19	14	7	14	6	13	16	10	20	18	8	8	12	21	16	25	15	7	29	14	5	20	12	18	10
Ap1b1	41	36	31	42	51	41	35	24	33	21	42	33	36	33	31	54	35	15	38	57	26	42	48	17	25	24	14	41	47	26	47
Ap1g1	10	17	25	20	20	8	16	20	12	14	18	12	24	12	15	15	14	10	9	23	7	21	17	3	11	13	14	16	22	10	19
Ap1m1	96	119	138	85	82	103	84	100	92	127	94	59	98	112	106	177	70	56	76	124	71	119	94	61	129	83	40	92	96	127	101
Ap1m2	1	0	0	0	0	2	0	0	0	1	0	1	1	0	0	0	0	0	0	0	1	0	0	2	1	0	3	0	0	1	0
Ap1s1	62	49	70	32	43	27	31	38	29	59	45	32	31	35	38	58	17	32	29	50	30	25	40	25	46	28	19	49	64	40	50
Ap1s2	22	19	15	20	43	19	33	16	22	29	36	12	28	35	42	28	27	20	30	34	25	36	37	14	22	32	11	31	48	19	52
Ap1s3	14	18	12	7	7	7	15	20	8	20	14	6	7	11	14	29	3	8	12	10	6	4	15	13	13	6	3	9	14	25	7
Ap2a1	0	4	4	1	2	0	0	1	5	3	1	0	4	1	1	2	0	1	0	5	1	1	2	0	2	0	1	8	3	4	0
Ap2a2	24	18	17	12	9	13	32	15	11	11	18	11	9	16	14	22	17	8	12	28	8	21	11	9	18	20	3	16	20	19	27
Ap2b1	86	95	98	83	123	74	72	71	75	98	122	74	93	93	83	91	84	52	82	100	63	66	104	65	86	72	33	97	84	84	107
Ap2m1	344	512	558	388	465	354	371	447	405	578	463	305	460	395	485	570	306	279	288	361	339	445	467	291	527	377	232	386	442	442	455
Ap2s1	46	60	58	43	45	40	30	50	46	61	60	31	55	54	65	60	21	26	46	65	32	53	54	34	49	41	17	64	59	55	49
Ap3b1	41	29	52	27	40	20	26	19	25	25	33	13	33	34	38	32	20	21	27	51	22	40	28	17	30	34	16	24	48	41	49
Ap3b2	0	1	0	0	1	1	0	1	0	0	1	0	0	0	0	0	0	0	0	0	0	0	1	0	0	0	0	0	0	0	0
Ap3d1	48	54	65	35	31	35	35	37	21	33	41	25	29	28	39	48	29	23	23	58	28	44	25	25	44	26	13	21	48	40	55
Ap3m1	82	50	69	69	102	63	75	38	80	86	79	43	95	68	73	51	64	51	70	72	55	86	112	42	50	67	39	75	95	48	90
Ap3m2	4	3	5	3	4	3	4	3	2	4	5	3	5	4	8	2	2	4	1	2	0	0	2	3	6	0	0	4	3	4	2
Ap3s1	21	19	28	11	27	17	23	16	11	26	24	8	16	14	20	29	18	7	13	32	12	35	26	11	27	10	10	10	23	21	16
Ap3s2	124	171	164	127	140	96	100	109	118	153	136	81	144	112	130	162	89	79	104	144	89	136	128	84	165	96	60	120	126	169	127
Ap4b1	22	20	23	30	34	33	31	12	24	28	34	21	38	27	31	26	23	18	16	28	25	33	33	22	24	21	13	22	17	13	26
Ap4e1	4	1	0	2	1	0	2	1	5	0	2	1	2	1	1	1	1	1	0	0	2	1	1	1	2	2	0	1	4	2	1
Ap4m1	1	1	1	0	0	0	1	0	2	0	2	0	0	0	3	1	0	1	0	2	0	1	0	1	2	0	2	2	2	1	1
Ap4s1	21	24	28	44	43	35	16	20	25	26	32	21	44	28	22	31	20	9	27	28	19	31	28	16	29	21	13	26	33	20	54
Ap5b1	9	8	9	4	11	6	5	4	2	9	8	2	8	7	8	6	4	6	6	6	3	11	3	5	7	2	4	5	8	6	6
Ap5m1	27	15	18	20	31	25	21	22	23	30	19	11	33	21	15	18	13	15	18	16	13	27	23	13	20	14	8	16	22	12	21
Ap5s1	14	12	18	10	11	17	15	10	9	15	10	12	18	16	14	8	6	4	9	13	16	16	10	7	11	14	7	9	11	9	18
Ap5z1	17	15	14	13	17	10	8	13	15	13	13	6	15	10	7	16	8	7	6	9	10	14	10	8	7	8	7	8	14	15	13
Apaf1	6	9	2	6	4	0	8	4	5	5	5	2	2	3	8	6	3	2	3	6	1	6	3	4	9	3	2	4	8	9	7
Apba1	2	0	0	2	0	0	0	0	1	0	0	0	1	0	0	0	0	0	1	0	0	1	0	0	0	0	0	0	0	1	1
Apba3	11	8	11	14	17	8	15	11	13	16	22	11	12	7	14	12	6	6	9	10	4	12	7	7	13	13	11	10	17	12	9
Apbb1	60	48	45	85	110	80	49	42	84	72	67	38	82	85	51	49	40	26	54	73	48	51	95	59	60	58	33	63	77	37	81
Apbb1ip	15	7	5	7	13	7	10	12	10	16	10	5	7	10	10	12	5	6	1	12	5	6	6	9	6	8	7	5	11	11	8
Apbb3	6	8	6	4	7	2	7	6	4	5	6	4	4	6	8	7	2	5	2	7	2	3	2	1	7	5	1	2	11	7	3
Apc	22	15	21	7	18	12	20	8	12	15	17	3	8	14	23	21	7	16	9	25	7	21	5	16	20	7	4	12	19	23	19
Apc2	14	10	13	3	2	3	11	8	1	4	3	0	3	1	3	14	2	4	3	7	3	8	3	1	7	1	1	3	9	5	2
Apeh	37	33	27	38	31	30	28	31	22	33	41	18	26	32	37	34	24	27	19	41	17	31	33	25	31	30	15	18	38	33	33
Apex1	140	192	228	84	72	68	110	177	97	161	92	46	82	107	106	280	45	112	64	121	52	136	102	60	238	77	49	82	136	234	105
Apex2	9	3	5	8	5	5	9	8	9	8	7	1	4	5	10	9	6	7	6	9	6	18	5	2	8	9	4	5	4	15	8
Aph1a	39	24	31	17	20	17	19	32	24	37	13	15	25	23	13	36	20	12	24	34	18	32	20	16	44	6	11	18	25	22	14
Aph1b	47	97	82	26	47	43	26	47	27	41	30	20	40	31	46	77	22	22	25	51	27	47	32	21	79	23	20	36	45	57	29
Api5	62	57	61	35	63	40	69	42	45	60	47	35	64	39	47	74	38	32	37	77	40	57	56	42	56	36	30	40	75	69	48
Apip	52	64	75	89	69	67	59	35	81	89	62	37	100	71	57	66	45	44	46	60	59	53	80	61	61	53	36	55	68	75	66
Aplf	2	2	4	1	4	4	2	1	2	2	2	1	3	2	3	4	1	3	6	4	1	6	4	2	2	1	0	2	3	0	2
Apln	42	7	6	8	15	21	29	5	7	22	22	9	18	17	25	4	11	18	16	53	5	35	24	12	6	8	3	35	49	7	24
Aplnr	132	81	79	65	137	60	123	51	54	132	131	35	71	115	131	79	53	80	103	175	61	145	110	62	66	77	43	102	159	68	99
Aplp1	5	5	5	2	3	3	3	2	2	7	3	1	4	3	5	8	3	4	4	4	4	4	3	2	7	3	0	2	9	5	1
Aplp2	199	191	206	116	153	141	162	158	135	133	138	83	126	128	149	192	111	97	122	251	98	223	136	108	188	105	55	164	196	137	198
Apmap	21	21	47	12	10	11	11	13	13	25	6	9	14	13	17	27	8	7	8	18	9	12	20	6	19	10	9	10	26	19	6
Apoa1	3	1	1	1	1	0	0	0	3	0	3	1	2	0	1	1	0	1	0	2	0	1	2	3	1	65	2	0	1	0	2
Apoa2	0	0	0	0	0	0	0	0	0	0	1	0	0	0	0	2	0	0	0	0	0	1	0	0	1	5	0	0	1	0	0
Apob	1	2	2	0	1	1	0	0	1	0	1	0	0	0	2	0	0	0	0	0	1	0	0	0	0	2	1	2	0	1	1
Apobec1	3	4	1	3	8	7	6	1	7	4	5	4	2	5	0	5	4	2	2	4	2	0	1	6	9	7	3	3	5	3	8
Apobec2	570	687	731	678	857	541	427	502	730	732	821	464	887	661	670	787	448	399	517	622	412	565	730	373	805	557	291	662	710	730	783
Apobec3	5	8	6	1	4	2	2	9	3	5	2	2	4	2	7	9	4	5	4	4	1	7	5	5	2	3	1	3	5	10	3
Apobr	5	9	5	5	12	10	11	8	14	8	6	4	14	6	6	9	3	4	6	5	5	15	13	8	9	6	7	11	5	3	6
Apoc1	2	10	3	5	3	5	3	0	1	3	1	1	3	0	2	1	2	0	0	0	1	4	1	4	3	88	2	2	2	2	2
Apoc3	2	2	1	1	2	1	1	1	1	3	0	1	1	1	0	1	1	1	0	1	0	0	0	2	1	80	1	1	2	2	0
Apoc4	0	0	2	0	2	0	0	0	0	1	0	1	0	1	0	1	0	0	0	1	1	1	0	2	1	4	0	0	0	1	1
Apod	2	0	5	4	1	1	4	3	0	5	3	0	1	3	4	9	0	1	0	3	1	2	1	0	9	3	2	4	10	3	4
Apoe	212	166	133	289	370	192	247	83	255	291	305	159	302	251	323	158	143	127	209	226	169	207	234	157	152	202	148	236	268	109	235
Apoh	0	0	1	0	1	0	0	1	1	0	0	0	1	0	0	0	0	0	0	0	0	0	0	0	0	33	0	1	0	0	0
Apol3	46	52	42	68	39	42	44	33	66	63	56	35	64	68	51	43	36	40	39	53	37	42	54	43	56	40	28	53	46	50	44
Apol9a	76	38	35	232	169	173	68	38	238	88	190	137	310	183	83	64	146	64	136	95	128	87	176	134	56	128	78	139	80	50	221
Apold1	15	11	16	5	12	7	20	7	5	6	16	7	19	10	9	14	4	8	7	12	3	11	14	3	6	7	2	7	10	15	13
Apom	4	6	4	3	1	0	0	6	0	3	0	1	1	0	1	1	0	4	1	0	3	0	4	1	5	7	0	0	6	5	1
Apoo	347	231	390	703	676	501	355	181	629	561	728	446	738	565	400	302	480	291	570	341	464	457	740	419	313	591	314	529	443	293	665
Apool	123	126	159	183	205	137	123	102	150	171	204	125	240	179	136	152	148	108	140	102	124	136	188	125	129	152	96	128	142	123	192
App	99	52	63	32	50	41	68	40	49	43	37	26	51	41	60	66	29	27	27	113	24	81	41	29	68	19	27	40	74	54	47
Appbp2	41	55	59	19	46	33	43	39	23	28	22	12	36	22	34	60	35	19	12	72	14	43	17	15	57	13	15	38	50	50	32
Appl2	50	30	28	35	41	27	44	28	31	31	40	23	40	36	44	31	16	16	32	25	34	42	54	23	20	48	11	32	44	24	50
Aprt	118	158	210	241	299	216	120	138	260	227	300	157	294	281	184	233	162	96	203	147	178	111	299	170	228	267	107	277	135	179	297
Aptr	2	1	0	0	7	4	3	6	5	6	7	1	7	5	0	1	3	4	1	4	4	2	2	2	3	3	2	5	9	7	5
Aptx	6	10	18	9	3	3	10	7	6	7	2	1	8	5	6	15	5	6	3	7	2	7	4	9	9	2	3	8	10	13	7
Aqp1	24	18	22	30	64	34	13	16	27	19	49	31	49	54	20	23	18	4	31	26	17	27	29	25	22	29	22	37	22	29	34
Aqp11	0	0	2	0	0	0	0	1	1	1	1	0	0	0	0	2	0	1	0	1	0	4	0	0	0	2	0	0	1	1	0
Aqp2	1	1	0	0	0	1	0	0	0	0	1	0	0	0	0	1	0	0	0	0	0	1	0	0	0	0	0	1	1	1	0
Aqp3	1	2	2	0	0	0	0	1	0	0	1	0	0	0	1	2	0	0	0	0	0	0	1	0	5	0	0	2	0	2	0
Aqp4	0	3	4	0	2	0	0	0	0	0	0	1	2	0	1	2	0	1	1	2	2	1	0	6	6	0	0	1	4	1	1
Aqp5	0	1	0	0	0	12	0	0	0	0	0	4	7	1	0	0	0	0	0	0	1	1	0	10	0	1	12	15	0	0	0
Aqp7	132	37	49	646	240	508	145	37	701	242	287	465	711	235	228	65	467	139	182	173	451	133	199	456	48	149	364	175	216	38	228
Aqp8	0	2	3	0	0	0	0	0	0	0	0	0	0	0	0	1	1	0	0	0	0	0	0	0	4	0	3	0	1	0	0
Aqp9	1	0	0	0	1	0	1	0	0	0	2	0	0	0	0	1	0	0	1	0	0	0	1	0	0	0	0	1	0	1	0
Aqr	35	35	49	23	26	11	14	35	18	21	21	16	16	25	18	43	15	22	16	34	6	27	21	17	44	13	9	22	34	30	35
Ar	13	4	3	7	14	11	8	0	19	11	16	8	17	15	8	3	6	4	21	11	4	11	11	8	1	10	8	10	10	2	16
Araf	129	127	126	161	179	131	123	95	176	151	166	111	221	142	135	147	111	72	131	128	96	150	189	118	121	137	78	154	140	102	160
Arap2	3	4	1	3	6	5	4	0	6	5	2	8	6	5	3	0	5	3	6	4	8	3	5	4	5	6	2	1	4	2	7
Arc	2	0	3	2	1	1	4	1	4	2	3	2	1	1	1	2	2	0	0	4	1	0	2	3	0	0	2	1	0	2	2
Arcn1	130	96	103	56	73	65	105	90	76	74	56	32	74	85	102	133	58	47	64	185	64	133	61	49	134	64	31	77	127	106	104
Areg	0	0	0	0	0	3	0	0	0	1	0	0	0	0	0	1	0	0	0	1	0	0	1	0	2	1	1	0	0	0	0
Arel1	25	24	16	8	22	8	15	17	14	17	12	13	20	15	17	16	11	12	8	17	8	22	13	6	26	13	8	11	18	9	19
Arf1	19	22	21	14	24	13	10	14	18	22	15	9	20	21	15	17	15	8	15	14	8	13	9	11	26	24	9	16	17	26	18
Arf2	57	75	103	58	75	41	53	78	46	61	80	44	73	63	59	101	39	41	50	57	38	82	69	34	98	68	36	83	49	75	75
Arf3	30	45	48	19	16	17	34	23	14	20	20	11	21	16	22	53	10	9	11	30	9	42	14	12	40	5	7	9	37	33	21
Arf4	283	302	367	176	285	155	268	212	224	332	209	131	244	193	283	419	154	185	188	264	139	331	298	120	365	189	115	252	304	305	299
Arf5	90	73	71	87	97	77	71	62	61	48	69	55	90	68	69	75	48	33	55	117	44	86	58	49	81	65	25	72	85	65	100
Arf6	41	24	32	22	23	11	30	29	21	9	17	9	16	15	10	32	12	15	12	43	9	20	18	16	23	10	4	21	36	23	14
Arfgap1	22	7	18	14	9	12	12	9	6	12	8	4	10	9	10	11	11	7	10	25	6	22	12	6	15	7	1	8	24	18	15
Arfgap2	105	106	108	100	96	88	95	95	97	90	103	68	98	80	104	124	75	51	65	120	78	101	87	81	120	77	51	67	98	88	110
Arfgap3	31	42	46	25	38	33	43	38	28	70	30	16	36	33	47	58	24	23	20	53	17	29	30	17	51	28	27	26	59	50	47
Arfgef1	70	88	102	52	63	53	62	56	49	72	36	23	72	37	58	61	24	42	30	81	32	63	38	28	114	36	30	35	72	90	57
Arfgef2	11	10	7	5	7	7	6	7	9	8	9	4	9	3	6	12	2	4	3	14	6	7	7	6	7	3	3	2	5	5	11
Arfip1	9	6	10	5	6	3	5	3	6	6	8	3	4	0	5	5	5	2	3	9	0	7	4	1	10	7	3	8	13	10	3
Arfip2	18	22	25	23	15	14	14	13	17	19	26	11	29	10	24	35	11	8	8	23	10	19	24	9	22	10	8	19	31	17	22
Arfrp1	86	92	143	75	110	75	85	88	82	94	107	53	103	107	90	124	68	88	74	76	57	100	107	61	131	75	43	81	71	120	78
Arg1	4	11	2	3	5	5	7	6	2	8	1	2	13	1	16	8	2	7	3	12	2	9	1	4	6	8	4	5	8	1	2
Arg2	2	1	4	2	4	1	0	2	3	3	3	1	7	4	4	1	3	1	4	3	2	4	2	3	0	1	1	2	5	0	1
Arglu1	57	78	63	43	43	36	34	60	42	39	35	48	55	42	38	81	34	28	40	86	22	67	25	19	64	28	12	25	60	51	32
Arhgap1	127	205	275	92	85	84	118	171	67	143	101	59	90	85	147	222	65	92	67	166	53	152	91	73	243	71	49	81	156	190	117
Arhgap10	9	3	10	11	15	11	4	4	28	8	8	5	10	16	8	3	6	4	5	4	3	6	3	3	12	8	6	16	18	11	13
Arhgap11a	21	34	50	2	19	2	17	29	4	13	3	3	12	4	18	39	4	10	4	19	7	15	4	5	29	4	1	7	22	36	13
Arhgap12	13	14	16	17	16	13	15	19	8	15	14	11	23	11	9	15	7	13	8	19	11	11	9	7	19	14	9	8	12	17	16
Arhgap15	2	3	3	2	9	4	1	1	3	7	9	1	7	2	2	2	2	2	6	1	4	5	1	3	2	6	4	5	4	1	2
Arhgap17	22	11	8	7	7	7	12	4	6	6	11	7	8	9	11	11	7	7	1	18	11	12	11	1	10	4	4	6	8	12	7
Arhgap18	78	68	107	34	86	44	75	54	52	84	68	16	72	66	77	99	33	39	35	66	18	87	72	50	82	49	26	71	51	83	81
Arhgap20	1	0	1	1	3	1	1	3	0	0	2	1	1	1	4	1	1	1	0	1	1	3	2	2	0	0	2	1	1	0	1
Arhgap21	41	26	28	26	40	19	24	15	28	20	38	14	29	27	36	22	14	13	29	61	29	35	32	10	25	14	14	29	38	15	39
Arhgap22	1	2	1	1	0	1	0	0	1	0	4	3	0	0	1	1	2	0	0	0	0	1	0	1	2	0	1	4	0	0	0
Arhgap24	26	42	53	29	21	18	36	37	20	25	17	15	24	17	27	30	14	15	27	28	18	35	16	18	62	17	11	25	25	45	21
Arhgap25	4	7	9	8	8	7	2	9	6	8	12	6	6	9	10	5	3	6	6	8	5	8	6	6	14	11	4	17	9	14	5
Arhgap26	4	1	1	0	1	5	1	1	3	1	3	0	7	5	2	0	2	1	0	5	0	1	3	2	2	7	1	10	4	4	3
Arhgap27	1	1	5	0	2	2	4	6	1	2	2	0	4	0	6	3	0	0	1	0	1	1	0	0	6	3	0	2	1	10	2
Arhgap28	3	10	6	3	6	1	5	1	0	5	2	0	1	4	2	11	1	2	1	6	2	7	4	0	6	2	0	2	9	8	1
Arhgap29	17	12	16	8	24	16	24	8	16	31	18	10	31	23	39	22	14	10	20	43	9	20	26	7	23	23	11	36	23	8	22
Arhgap30	0	2	1	0	1	0	0	0	1	1	1	0	0	1	0	0	0	1	0	1	1	0	2	0	0	0	0	0	0	1	1
Arhgap31	6	3	1	1	0	1	1	3	0	7	1	0	1	0	0	2	0	3	1	1	0	4	1	1	3	2	1	4	3	1	3
Arhgap35	57	62	68	29	32	31	36	36	21	25	29	18	25	32	50	62	16	25	27	64	15	39	34	18	60	32	16	28	54	56	37
Arhgap39	3	6	5	0	2	4	1	4	1	3	0	1	3	3	1	4	1	2	1	4	1	2	2	0	5	1	1	2	4	4	2
Arhgap4	1	2	2	0	3	0	1	1	0	6	2	0	3	0	1	0	1	0	3	0	3	1	2	1	1	0	2	2	2	2	3
Arhgap45	1	8	1	1	3	2	1	3	1	6	3	1	4	3	3	7	4	1	0	7	2	2	2	4	5	9	1	1	4	2	8
Arhgap5	40	40	34	43	63	42	28	22	37	23	49	32	52	47	43	37	31	22	25	60	33	40	33	12	71	32	40	36	49	36	49
Arhgap8	3	4	0	5	2	5	3	6	2	5	2	5	6	5	4	3	4	2	6	6	2	1	5	6	2	1	1	4	4	2	5
Arhgap9	6	2	1	3	1	2	0	2	3	3	3	2	3	4	2	1	0	1	1	4	1	2	2	0	0	0	3	3	1	0	2
Arhgdia	416	495	535	415	488	393	391	379	433	619	419	266	481	393	543	682	320	308	327	471	274	500	506	354	532	390	275	467	486	509	495
Arhgdib	89	63	59	109	187	113	103	52	139	193	188	114	148	164	117	78	92	75	102	69	69	112	178	149	74	126	118	141	92	45	159
Arhgef1	23	13	17	8	17	8	25	7	10	12	14	5	20	12	14	18	10	7	6	25	9	19	12	16	14	6	5	14	21	12	22
Arhgef11	3	3	0	16	22	8	1	2	7	2	19	7	10	10	6	8	4	4	5	8	2	1	9	4	5	1	6	8	9	9	3
Arhgef12	12	7	9	11	17	10	8	3	12	20	11	14	21	8	11	6	8	6	8	12	3	9	9	5	15	11	12	10	9	14	10
Arhgef15	22	13	12	11	20	9	12	9	10	14	17	8	9	10	13	10	15	6	9	17	12	18	22	7	11	13	5	18	17	9	13
Arhgef16	5	4	6	0	2	0	4	1	2	3	4	1	1	1	1	10	1	4	3	3	1	3	3	2	1	2	0	1	3	6	5
Arhgef18	7	2	9	2	7	6	3	4	1	1	5	2	5	2	3	4	6	6	1	7	2	3	4	4	4	5	4	9	5	5	11
Arhgef19	1	0	0	1	1	0	0	1	0	1	0	0	0	1	1	0	0	0	1	1	0	0	0	1	1	0	0	1	3	0	1
Arhgef2	35	32	20	13	15	13	26	20	12	17	20	7	8	16	20	30	5	15	10	29	15	28	13	8	32	10	6	15	28	20	17
Arhgef25	16	18	14	5	11	6	15	17	12	7	9	2	9	3	14	15	6	11	10	23	3	9	5	2	17	8	2	4	14	6	1
Arhgef28	6	8	1	1	3	2	4	0	1	6	5	0	3	2	5	2	2	3	3	4	1	7	2	2	2	3	3	4	5	2	3
Arhgef3	22	12	18	12	21	14	17	13	13	18	22	10	18	27	18	24	10	8	18	17	12	18	14	21	15	8	13	21	21	13	22
Arhgef37	1	1	0	2	1	3	1	2	1	0	0	2	6	0	1	1	2	1	1	2	2	0	1	0	1	2	2	0	1	0	4
Arhgef39	3	3	5	0	0	1	0	3	1	1	1	0	1	0	0	5	2	1	1	8	0	1	0	0	4	2	0	0	2	3	0
Arhgef40	27	35	28	12	17	8	16	23	5	12	13	7	13	13	13	29	5	11	13	34	5	31	19	4	28	2	5	3	30	21	16
Arhgef6	2	0	1	4	5	3	0	2	8	2	2	4	6	8	1	0	1	0	0	4	0	2	3	2	5	5	3	2	4	2	4
Arhgef7	74	67	81	44	56	42	61	61	44	52	67	24	72	49	75	90	37	37	32	90	40	62	57	22	64	43	18	41	64	82	55
Arhgef9	14	10	13	14	14	12	17	7	9	16	11	10	12	7	17	6	5	7	4	10	12	11	6	12	8	14	6	10	14	6	11
Arid1a	101	94	103	34	45	30	52	78	34	26	38	23	38	41	54	95	30	33	29	128	24	80	32	27	72	32	12	27	78	52	48
Arid3a	0	1	1	0	1	0	0	0	1	0	0	0	0	0	2	0	0	0	0	1	0	0	1	0	1	0	0	0	1	0	0
Arid3b	5	0	2	3	5	1	1	3	2	3	3	4	4	1	3	1	4	2	0	3	1	5	3	1	4	4	0	1	3	2	2
Arid4a	21	21	30	19	23	13	23	13	19	28	18	10	24	11	22	14	17	15	18	28	10	8	16	11	24	11	10	17	21	14	18
Arid4b	47	44	45	25	45	37	37	33	37	42	25	21	55	36	41	29	25	19	30	53	26	47	29	19	62	26	26	19	45	49	31
Arid5a	27	17	19	14	19	15	22	10	21	23	23	8	16	24	11	15	20	24	12	24	22	26	34	11	11	20	13	17	24	17	36
Arid5b	56	60	61	32	49	38	60	48	28	46	39	31	49	24	58	49	33	27	32	50	34	38	50	30	57	22	41	37	43	50	34
Arih1	28	35	32	13	33	32	31	27	26	19	19	16	28	21	15	39	30	22	13	40	13	34	28	24	32	33	6	23	45	26	39
Arih2	49	58	72	51	56	40	39	43	41	51	52	26	48	40	46	64	29	18	36	40	28	37	34	23	60	34	17	28	43	47	54
Arl1	22	16	16	16	22	10	18	17	16	33	18	16	27	12	23	20	13	6	13	20	8	17	20	15	19	14	16	22	18	21	32
Arl11	3	7	8	5	13	9	0	1	11	7	12	0	9	2	6	7	8	3	4	3	3	4	11	6	6	3	5	5	6	7	6
Arl13b	43	28	34	28	43	24	26	17	31	41	39	19	48	31	41	32	17	23	20	43	15	35	31	10	32	31	18	23	51	23	27
Arl14ep	36	52	60	34	44	30	47	49	29	49	43	24	49	43	45	52	27	25	23	40	23	45	49	30	79	29	25	35	48	75	43
Arl2	70	79	84	57	78	48	59	67	70	80	92	50	96	81	72	107	53	65	56	83	58	98	82	74	72	72	46	69	83	75	76
Arl2bp	64	80	66	59	49	46	48	49	67	51	57	42	70	50	58	75	44	33	42	95	44	88	54	34	88	31	26	58	66	58	77
Arl3	88	64	103	69	92	58	83	66	78	94	104	65	94	79	122	102	60	61	71	88	42	104	88	66	100	65	37	83	96	85	75
Arl4a	49	47	42	66	59	60	56	33	80	70	34	43	71	43	53	39	42	34	33	49	81	57	29	45	50	26	44	30	52	32	43
Arl4c	14	24	38	9	19	9	32	30	7	27	9	12	17	9	20	26	6	7	2	29	6	17	8	3	15	8	3	7	23	8	11
Arl4d	2	4	4	4	5	0	5	1	3	5	6	0	3	3	0	1	5	2	3	5	1	5	2	1	3	4	2	5	3	2	0
Arl5a	3	3	1	1	3	0	2	2	2	1	2	2	1	3	0	1	1	1	2	5	2	3	2	0	3	2	1	1	3	3	2
Arl5b	1	8	3	3	1	2	4	2	1	7	3	2	6	4	3	0	2	2	2	6	0	1	3	0	5	2	1	3	3	10	3
Arl5c	0	3	3	3	3	0	0	0	2	13	1	0	3	0	2	3	0	2	3	0	0	0	3	2	2	3	1	5	1	4	3
Arl6	3	2	2	2	5	0	1	2	2	4	5	3	4	5	2	4	3	1	3	1	2	2	6	1	1	2	0	3	5	2	4
Arl6ip1	188	405	490	135	243	151	267	311	176	337	247	118	224	224	237	511	151	157	132	208	103	267	233	113	412	168	102	191	247	408	238
Arl6ip4	76	91	110	99	125	76	84	98	98	118	110	58	110	91	98	136	65	72	71	97	80	94	95	69	118	85	49	99	94	105	110
Arl6ip5	12	6	6	11	30	13	14	5	14	13	11	11	16	14	9	7	9	3	6	6	9	4	9	16	8	10	13	16	20	8	21
Arl6ip6	39	24	37	22	25	31	25	28	28	29	33	20	27	25	37	45	24	19	29	26	15	34	41	23	36	25	11	13	21	29	37
Arl8a	27	21	17	7	9	9	22	16	5	8	5	6	11	9	10	23	8	6	8	29	6	20	8	5	16	6	4	8	16	12	13
Arl8b	100	92	105	101	151	86	84	69	104	84	115	76	137	95	83	99	89	51	86	102	69	90	112	69	90	88	49	89	86	82	133
Armc1	56	72	88	65	80	58	56	44	50	65	70	40	88	58	48	77	43	35	35	60	38	55	59	29	82	68	31	69	65	82	92
Armc10	35	26	34	13	15	10	20	20	11	12	12	7	21	11	31	38	10	8	11	33	11	38	11	9	31	13	6	17	21	27	19
Armc3	1	1	2	2	2	3	0	1	1	1	0	1	2	2	3	2	1	1	3	0	0	0	3	1	2	1	1	2	1	0	0
Armc5	9	9	14	1	7	1	7	6	4	2	7	3	4	3	11	8	2	10	3	11	0	7	6	2	9	1	2	5	6	6	4
Armc6	0	0	0	1	1	2	0	1	0	0	1	0	3	2	1	0	1	0	0	0	2	0	0	0	0	1	0	0	0	1	0
Armc7	4	3	4	4	1	3	4	8	1	3	2	0	6	1	8	8	1	1	3	12	3	8	2	1	5	2	3	3	6	5	5
Armc8	50	40	40	48	48	52	48	36	56	52	62	36	56	48	58	41	33	29	33	53	29	55	52	33	30	44	26	34	48	21	46
Armc9	16	14	21	9	10	8	6	12	5	15	13	2	14	14	7	14	6	7	9	9	4	12	9	9	21	8	8	7	4	24	7
Armcx1	47	40	47	33	72	43	54	31	37	65	56	31	48	47	73	57	33	27	43	55	35	53	39	25	50	45	34	51	70	53	53
Armcx2	30	39	39	8	3	6	16	20	6	7	5	3	6	3	14	38	5	7	4	38	2	20	3	6	43	0	2	6	19	25	5
Armcx3	98	127	138	57	102	54	82	107	57	98	67	41	63	86	127	112	54	58	75	85	50	105	70	59	125	92	36	86	80	123	114
Armcx6	6	16	14	9	4	3	11	12	3	6	10	6	4	9	8	13	4	8	4	9	1	11	7	2	21	4	6	5	8	17	8
Armh1	0	0	0	0	0	0	0	0	2	2	0	0	1	0	1	1	2	0	2	2	0	0	1	1	0	1	0	0	1	1	0
Armh4	5	9	9	3	3	0	3	2	0	6	1	1	2	2	5	6	0	1	2	1	1	4	0	1	6	3	3	3	7	2	0
Armt1	32	22	40	38	60	47	27	20	57	35	70	39	72	49	34	38	30	21	41	35	40	38	66	40	35	50	30	44	57	32	80
Arnt	0	5	3	2	5	2	0	3	5	4	4	1	3	3	3	1	0	0	2	3	1	3	3	1	0	5	0	1	2	2	5
Arnt2	4	0	5	1	0	1	4	0	0	2	0	0	0	0	1	1	0	1	1	3	0	0	1	1	1	1	1	2	3	0	0
Arntl	25	13	13	15	16	6	10	11	11	4	18	13	12	25	9	14	11	12	24	12	1	18	15	4	16	6	5	9	9	10	16
Arntl2	1	0	1	0	0	0	2	0	0	0	1	0	1	1	1	0	0	0	0	0	0	0	0	0	2	0	0	0	0	0	0
Arpc1a	223	240	283	227	278	222	178	182	242	308	274	133	285	216	241	308	155	128	191	232	163	210	286	158	253	230	118	230	220	243	261
Arpc1b	385	403	421	400	624	380	395	252	335	576	528	268	623	453	510	442	298	223	455	537	286	373	516	297	481	516	194	548	467	433	529
Arpc2	210	214	238	141	209	124	151	156	173	194	176	80	195	172	175	239	130	127	113	195	96	220	180	126	244	134	92	173	214	232	193
Arpc3	182	259	231	138	187	142	196	141	157	248	170	111	187	178	184	320	119	129	119	187	95	188	196	115	251	133	85	168	213	262	207
Arpc4	226	225	259	211	272	255	236	213	234	362	257	177	312	240	240	274	171	153	192	231	175	263	277	158	298	192	114	269	224	244	241
Arpc5	131	116	124	75	129	60	102	83	78	131	74	62	94	82	116	128	53	62	82	112	64	128	107	64	121	67	44	99	109	109	100
Arpc5l	106	79	91	124	175	88	82	64	144	118	122	83	155	138	141	112	90	66	110	91	66	101	151	78	90	123	39	130	91	94	123
Arpin	28	13	21	7	15	18	8	8	22	12	17	9	25	14	17	29	10	14	15	17	10	18	22	11	19	16	5	16	18	19	18
Arpp19	127	167	209	129	123	119	124	124	127	141	143	86	135	139	144	188	93	89	119	106	105	128	130	94	179	119	66	117	115	169	162
Arpp21	3	3	1	1	1	2	5	3	1	15	3	0	1	1	3	4	1	0	0	1	1	4	2	3	4	2	0	5	0	3	3
Arrb1	2	0	0	0	0	0	0	0	0	0	0	0	2	0	0	1	0	0	0	0	0	0	0	0	1	0	1	0	1	0	1
Arrb2	0	2	2	2	1	3	3	0	1	3	1	0	2	3	1	4	2	1	0	3	1	0	1	0	5	0	1	2	3	3	0
Arrdc1	15	15	13	14	8	10	11	18	9	6	12	9	17	7	12	16	8	9	10	21	10	17	11	7	17	9	10	8	18	9	11
Arrdc2	2	2	2	4	5	6	3	3	5	1	3	3	6	1	1	3	4	5	0	3	3	2	4	2	1	3	2	5	5	1	2
Arrdc3	2	1	0	3	3	2	3	3	5	1	2	1	6	3	6	0	3	2	2	3	3	1	1	1	2	0	3	2	5	1	3
Arrdc4	2	1	0	0	1	1	0	1	0	0	0	0	0	0	0	1	0	0	0	1	0	0	0	0	0	0	1	0	1	0	0
Arsa	2	1	7	1	0	0	3	3	0	1	2	2	8	1	3	2	0	3	1	9	1	4	3	1	2	0	0	0	7	4	4
Arsb	8	4	2	2	2	4	4	3	4	0	5	3	5	3	3	8	3	1	0	10	3	3	4	3	3	4	1	8	5	6	3
Arse	1	4	3	3	4	6	3	3	4	4	1	0	2	6	5	5	2	1	1	3	1	3	5	1	3	1	2	3	5	1	5
Arsi	2	0	0	1	3	1	0	0	0	1	0	0	0	0	1	0	2	0	0	0	0	1	0	0	0	2	0	1	0	0	0
Arsj	1	1	1	0	0	0	2	0	1	1	1	0	0	0	1	0	0	1	1	1	0	0	1	0	0	0	1	0	1	1	2
Arsk	0	0	0	1	0	4	0	2	0	2	0	0	1	0	1	2	1	0	2	1	1	0	1	1	1	3	0	1	1	1	1
Art1	1	1	0	2	7	4	0	1	5	1	3	2	1	2	2	0	3	0	2	1	1	0	0	3	1	1	2	2	1	0	3
Art2b	0	0	0	0	3	0	1	1	0	0	1	1	1	0	0	0	0	0	0	0	1	0	0	0	1	0	1	0	0	1	0
Art3	738	466	489	797	824	715	621	325	969	951	783	432	1005	867	872	449	479	600	586	797	610	725	812	547	436	559	498	573	947	382	880
Art4	22	19	30	7	7	4	4	24	9	18	13	5	4	7	6	33	2	14	3	11	8	18	11	6	38	2	3	6	13	25	10
Art5	0	0	1	1	0	0	2	0	0	0	1	0	0	1	1	0	0	0	0	0	0	0	1	0	1	2	0	0	0	1	1
Artn	0	0	1	0	0	1	0	0	0	0	0	0	0	0	0	0	0	0	0	0	0	0	0	1	1	0	0	1	0	1	0
Arv1	14	23	22	7	12	9	11	9	7	8	5	9	10	12	13	19	6	9	7	14	7	12	11	4	14	6	2	14	15	18	11
Arvcf	18	20	19	7	5	11	4	11	9	9	6	8	13	8	17	20	5	13	7	17	8	18	9	5	20	5	3	5	21	21	12
As3mt	77	76	80	70	75	59	82	68	70	108	68	45	97	73	100	95	69	61	47	77	46	108	94	72	83	63	55	75	90	91	74
Asah1	180	142	199	174	206	160	161	119	180	194	199	115	202	176	199	208	138	107	155	149	142	175	227	136	151	159	124	183	180	119	197
Asah2	12	6	7	5	7	9	5	2	4	8	6	1	7	6	3	7	1	3	6	11	0	5	9	2	22	3	2	2	11	4	4
Asap1	19	10	13	8	11	11	8	5	6	13	6	4	10	15	18	21	4	8	9	12	3	7	7	3	17	9	4	2	17	16	8
Asb1	0	3	2	7	2	3	0	0	1	3	3	2	3	1	2	2	3	1	3	3	4	0	2	4	2	8	2	0	1	3	4
Asb10	2	0	1	8	17	15	6	1	13	8	18	12	24	16	16	1	7	7	14	1	10	6	31	11	0	8	5	14	6	0	19
Asb11	157	68	51	253	306	167	120	59	212	224	323	150	272	227	168	59	145	103	205	144	152	121	268	118	63	223	108	202	156	87	317
Asb12	90	58	80	133	115	111	74	55	132	105	143	82	150	103	82	70	99	64	83	55	125	75	116	67	65	86	80	81	93	53	117
Asb13	5	7	2	2	5	2	5	3	6	5	1	1	4	1	2	2	3	2	2	5	2	1	1	0	1	3	1	2	5	3	3
Asb14	30	4	1	27	17	19	21	1	25	21	39	16	31	25	20	8	15	17	31	16	16	25	19	19	4	37	13	18	29	7	33
Asb18	4	2	1	5	5	5	6	2	6	3	7	5	4	6	7	0	5	3	2	4	8	7	6	3	4	5	6	3	4	2	3
Asb2	215	268	308	242	320	215	183	193	208	171	360	136	287	321	211	256	138	118	240	228	137	205	280	129	283	224	91	266	201	243	318
Asb3	5	15	17	8	23	14	14	9	24	21	11	4	12	12	11	19	8	6	13	8	4	20	17	8	16	9	4	8	10	14	31
Asb4	0	0	0	1	0	0	1	0	0	2	0	0	1	0	1	2	1	0	0	0	0	0	0	0	3	0	0	0	0	2	0
Asb5	1	0	1	6	8	4	3	0	1	5	12	1	5	5	3	2	4	2	7	3	2	3	5	5	0	2	3	6	5	0	13
Asb6	27	16	21	20	12	11	12	15	12	12	8	7	18	13	13	19	7	7	12	12	6	12	23	8	19	8	8	12	15	16	13
Asb7	1	0	0	0	0	0	0	1	0	1	1	0	1	0	0	1	0	0	0	1	0	0	1	0	0	0	0	0	0	0	0
Asb8	100	125	149	139	183	101	95	83	138	170	160	90	188	119	141	162	99	79	106	77	91	97	135	90	128	128	78	157	149	137	145
Asb9	0	0	0	0	0	0	0	0	0	0	0	0	0	0	2	0	0	0	1	0	0	1	1	0	0	1	0	0	1	0	1
Ascc1	75	92	98	95	130	74	78	81	93	99	107	43	123	95	113	99	71	49	49	75	57	84	97	52	135	84	48	123	96	129	86
Ascc2	10	12	21	10	9	8	16	11	13	16	7	7	13	8	13	10	5	10	9	14	10	15	10	9	14	12	6	8	22	20	13
Ascc3	20	11	12	9	26	9	20	12	17	18	18	8	17	20	12	22	16	5	17	29	13	21	16	11	14	14	6	16	17	10	28
Ascl2	2	1	5	0	2	0	0	2	1	6	2	0	4	2	2	3	1	0	2	3	2	0	0	1	4	1	0	0	3	4	0
Ascl3	0	2	2	1	7	0	2	2	3	0	1	1	3	2	0	3	1	1	0	1	1	1	1	2	0	7	2	2	0	1	2
Asf1a	38	68	60	39	32	29	34	46	49	40	38	14	43	35	59	74	23	25	23	51	21	50	31	22	80	35	20	30	42	57	40
Asf1b	23	48	45	8	17	6	16	33	7	27	14	3	13	11	10	72	8	7	9	19	4	12	13	3	53	12	2	13	25	64	15
Asgr1	1	2	1	3	2	5	3	1	7	2	1	5	6	0	0	0	7	0	1	0	1	0	1	4	0	0	1	2	4	1	0
Asgr2	4	0	0	8	6	7	2	0	4	0	5	2	16	5	1	1	8	0	1	0	7	2	2	5	0	7	2	6	1	1	3
Ash1l	103	56	61	51	73	39	55	40	44	45	64	33	67	54	77	66	53	42	49	108	45	80	48	32	84	45	35	51	97	58	67
Ash2l	36	35	39	29	25	22	28	27	20	28	17	9	26	24	23	36	21	14	12	52	18	28	26	11	43	14	11	28	42	37	19
Asic1	4	0	1	1	1	1	2	0	2	2	0	2	1	0	1	1	2	1	0	0	1	0	1	0	0	2	2	1	3	0	0
Asic5	0	1	0	0	0	0	0	0	1	1	0	0	1	0	1	0	0	0	0	0	1	0	0	0	0	0	0	0	0	0	1
Asl	16	23	20	28	31	28	25	23	11	20	18	11	27	17	18	38	8	10	8	12	10	25	28	17	32	19	12	17	24	19	34
Asmtl	6	11	18	16	12	14	10	5	15	21	17	6	21	17	11	14	8	6	14	12	13	9	25	12	19	16	13	14	25	8	9
Asns	9	15	10	31	14	36	11	11	31	15	8	16	26	8	11	16	17	13	3	11	34	17	14	28	14	11	20	8	12	11	9
Asnsd1	40	46	32	46	32	35	31	34	30	27	34	22	46	38	31	52	21	14	22	57	22	40	39	26	48	24	13	30	47	41	59
Aspa	3	0	2	3	1	1	0	1	4	7	3	0	1	3	2	2	3	1	0	6	0	3	4	4	1	1	8	2	10	0	2
Aspdh	0	0	1	0	0	0	1	2	0	1	1	1	0	1	0	1	0	0	0	1	0	1	0	0	1	0	0	0	1	1	2
Asph	101	12	8	182	224	137	82	6	216	133	190	124	214	167	133	5	117	51	142	114	97	94	197	97	14	144	60	176	128	9	197
Aspm	14	19	25	1	16	3	17	20	1	8	5	2	6	7	14	23	6	7	7	23	3	17	8	3	19	14	0	6	13	21	22
Aspn	64	47	39	17	28	15	48	28	16	67	15	15	27	26	66	29	16	26	23	76	17	66	21	5	57	21	8	26	85	40	32
Asrgl1	34	40	56	69	67	44	32	44	60	57	74	31	69	66	55	54	42	32	62	29	46	58	84	28	43	42	17	49	45	30	80
Ass1	0	3	4	3	3	1	2	2	1	5	4	2	0	0	1	1	1	0	2	2	2	4	2	2	1	6	2	1	2	2	3
Aste1	2	3	2	2	3	2	1	1	1	2	2	1	4	4	4	4	2	3	0	2	4	1	1	2	8	2	0	6	2	1	5
Astn1	0	1	0	0	4	3	3	0	2	2	1	0	4	0	1	1	1	1	3	3	3	7	2	4	2	2	0	1	6	0	2
Astn2	1	1	0	1	0	0	0	2	0	1	0	0	0	0	1	0	0	0	1	0	0	1	1	0	2	0	0	0	1	0	0
Atad1	48	72	92	73	76	66	55	55	69	84	99	33	89	61	71	90	47	42	57	55	50	59	70	40	81	70	35	60	61	67	76
Atad2	42	31	35	7	24	10	25	23	9	30	12	6	16	17	20	30	9	12	14	26	7	21	21	5	25	17	6	28	36	34	23
Atad3a	35	69	56	41	51	30	24	38	38	49	34	23	70	45	26	65	25	9	23	49	20	45	46	24	64	34	19	38	47	70	41
Atat1	3	8	10	3	4	2	5	8	1	5	2	1	5	9	5	8	2	3	3	9	2	6	2	6	9	0	1	2	5	8	4
Atcay	1	1	2	0	1	0	0	1	1	1	0	0	0	0	1	3	0	0	0	0	0	1	0	0	0	0	0	0	0	0	2
Ate1	76	66	56	49	37	44	53	46	48	53	56	45	68	60	89	63	32	41	39	66	36	68	66	35	83	34	32	47	54	60	60
Atf1	40	23	34	22	23	20	28	24	20	25	29	16	21	12	19	34	19	11	23	46	7	20	16	6	29	20	5	16	35	25	24
Atf2	11	7	6	4	13	4	4	4	3	6	4	4	10	16	7	2	3	5	3	3	4	8	5	3	4	5	4	6	8	11	13
Atf3	15	10	10	9	6	1	5	6	4	2	4	4	11	3	0	13	4	8	7	6	4	4	7	1	6	3	2	11	3	23	11
Atf4	155	214	198	156	199	157	139	133	162	184	202	81	232	176	161	209	105	86	166	195	113	183	196	69	215	156	85	231	210	192	231
Atf5	2	0	1	0	1	1	0	0	2	0	0	1	1	0	0	1	0	1	0	0	0	1	0	0	0	1	0	0	1	0	1
Atf6	17	10	17	7	20	9	15	7	11	30	15	9	20	10	19	9	11	8	13	22	6	18	8	7	23	9	9	18	11	18	17
Atf6b	9	14	15	9	16	5	15	8	14	19	21	8	13	21	20	10	9	6	7	12	10	18	6	7	14	11	5	17	22	11	14
Atf7	3	3	4	0	4	3	2	2	3	3	1	2	0	0	0	0	2	5	2	2	3	2	2	0	1	2	2	1	2	2	5
Atf7ip	42	40	55	39	27	29	45	36	26	29	26	16	39	33	35	53	27	17	18	61	20	35	20	18	61	13	13	37	47	46	33
Atg10	56	58	69	64	70	61	61	45	76	89	85	46	77	88	47	51	47	42	71	57	49	68	80	48	44	61	35	62	70	59	72
Atg101	117	118	133	94	110	94	97	104	103	138	105	84	110	102	154	157	85	86	67	96	71	101	117	88	149	80	62	90	125	132	128
Atg12	48	53	61	61	67	42	35	53	43	54	53	35	57	43	51	48	47	24	42	63	39	56	54	47	46	59	34	45	40	39	42
Atg13	4	3	3	2	3	1	1	2	1	3	2	1	2	5	3	4	2	0	4	5	2	2	3	2	4	4	0	1	7	5	1
Atg14	10	22	22	15	13	10	11	12	10	24	22	7	16	16	12	24	10	9	11	16	16	21	19	10	23	14	7	11	17	15	9
Atg16l1	24	14	17	12	20	19	15	6	21	15	18	5	23	14	13	22	17	12	9	30	9	28	15	15	17	12	2	23	27	9	20
Atg16l2	6	3	4	4	1	2	1	3	2	5	2	1	3	2	7	1	0	1	1	2	0	2	5	3	6	0	1	3	5	1	2
Atg2a	17	19	12	13	6	16	8	10	7	8	10	9	13	9	9	8	8	3	11	8	6	16	13	13	9	12	5	9	8	12	12
Atg3	51	46	44	61	66	36	41	27	57	56	58	22	59	42	55	38	41	24	30	53	42	72	59	33	37	49	33	40	72	32	52
Atg4a	25	18	30	23	52	28	24	19	35	33	31	27	46	36	39	18	19	15	44	25	20	28	38	29	31	30	24	30	27	18	42
Atg4b	36	58	89	33	64	51	35	40	41	53	54	28	70	48	46	68	40	31	28	48	40	43	37	44	80	42	28	47	36	69	65
Atg4c	2	1	1	0	0	0	0	0	0	1	2	1	1	1	1	0	3	0	0	1	0	4	0	1	0	0	1	0	1	3	2
Atg4d	35	33	25	30	37	24	22	26	37	25	30	16	48	24	29	28	33	16	18	32	21	21	35	27	25	22	13	23	20	27	34
Atg5	42	59	63	21	40	37	33	46	27	56	38	22	44	29	47	43	13	29	35	39	26	35	26	21	52	41	20	33	38	58	51
Atg7	4	4	4	6	7	3	2	4	5	8	7	2	6	6	11	3	7	4	3	5	4	4	2	6	6	5	5	2	8	2	12
Atg9a	40	22	30	23	20	25	26	15	21	21	30	13	21	22	27	29	20	15	26	33	20	24	23	11	15	17	13	24	40	22	23
Atic	144	157	153	140	162	102	126	114	137	145	158	85	164	126	157	152	107	54	104	159	87	139	193	88	157	149	80	144	161	158	199
Atl1	4	0	2	3	1	0	4	1	4	3	0	2	3	3	2	2	0	4	2	3	0	2	0	0	1	1	0	1	4	2	1
Atl2	32	27	33	24	18	25	24	22	26	18	21	11	20	17	10	43	16	10	20	30	12	27	16	12	28	17	11	22	36	36	37
Atl3	0	0	0	3	4	3	3	2	0	2	1	1	1	3	1	3	1	1	2	7	1	2	1	1	2	0	1	2	3	5	2
Atm	14	10	10	12	10	13	17	12	13	7	16	11	14	11	12	13	12	9	12	15	8	9	10	6	13	7	9	5	16	11	10
Atmin	10	15	7	9	6	5	9	8	4	13	9	5	3	5	6	19	3	9	6	10	7	8	5	1	10	1	2	3	6	17	5
Atn1	15	2	4	3	4	3	8	4	4	6	4	3	8	4	3	7	4	5	5	10	7	6	7	5	6	2	3	6	12	8	6
Atoh1	0	0	0	0	0	1	0	0	0	0	0	0	1	0	0	1	0	0	1	0	1	0	0	0	0	1	0	0	1	0	0
Atoh8	10	3	9	9	3	12	6	7	3	8	4	3	3	3	6	12	0	3	4	12	7	8	4	6	11	7	5	4	14	11	5
Atox1	613	550	711	594	697	602	635	452	647	946	658	433	708	683	790	777	448	470	480	613	461	692	680	461	680	569	365	597	662	679	637
Atp10a	1	3	5	3	4	1	0	5	1	2	5	0	1	3	2	3	1	1	1	3	4	4	2	0	2	3	1	1	6	2	3
Atp11a	24	4	11	9	10	13	17	7	13	9	12	6	9	18	15	7	7	8	7	19	8	16	6	14	11	7	3	10	21	7	18
Atp12a	0	1	0	1	2	2	1	1	0	2	0	0	1	1	1	2	2	0	2	0	0	1	3	0	2	0	1	1	1	0	0
Atp13a1	20	28	39	11	15	18	26	20	11	18	18	15	20	14	20	37	19	11	12	28	15	29	12	12	30	12	6	15	27	21	26
Atp13a2	18	10	17	11	8	5	3	8	9	7	5	3	17	11	5	14	2	7	9	12	3	15	10	4	18	5	3	5	13	8	7
Atp13a3	5	4	3	3	4	3	1	1	0	1	3	3	3	3	3	2	1	1	2	1	0	2	1	0	4	1	1	5	5	9	7
Atp13a5	2	1	0	0	1	1	0	0	0	0	0	0	1	1	1	0	2	1	0	0	0	0	1	0	1	0	0	1	1	0	0
Atp1a1	318	327	309	423	388	310	223	177	354	327	286	223	469	342	266	316	203	181	220	408	199	234	267	178	343	258	143	339	429	307	433
Atp1a2	57	6	16	131	133	130	24	10	117	47	132	73	139	150	47	11	86	31	91	60	112	34	146	76	23	143	51	125	70	12	151
Atp1a3	15	17	29	1	0	0	9	13	2	6	2	0	2	1	1	31	1	8	1	17	0	22	3	0	23	2	0	0	5	15	0
Atp1b1	220	196	244	232	249	224	161	138	226	157	211	117	283	223	186	237	193	111	183	283	170	206	244	163	237	183	114	209	263	210	316
Atp1b2	10	15	3	8	8	10	11	5	9	7	3	8	8	8	19	8	9	11	6	18	9	17	6	6	13	1	2	4	15	8	8
Atp1b3	114	70	98	103	96	73	93	60	67	77	65	52	88	67	83	109	69	60	73	122	40	106	83	51	87	57	44	96	144	79	107
Atp1b4	13	16	21	5	1	1	12	10	0	7	1	4	5	0	9	11	6	5	0	10	0	12	3	0	13	0	2	2	7	6	1
Atp23	12	9	11	7	3	6	6	6	6	3	5	1	5	7	6	5	1	5	3	9	2	9	1	4	5	2	2	3	12	14	2
Atp2a1	1	0	2	0	0	2	1	1	2	0	2	0	2	1	2	0	157	3	0	1	1	0	0	0	1	1	0	0	2	1	1
Atp2a2	4185	2227	2883	4092	4157	3440	2716	1709	3363	2275	3579	2521	4150	3317	2613	2307	3399	2037	3204	4754	3071	3236	3581	2687	2146	3002	1260	3191	3683	1864	5667
Atp2a3	6	6	3	7	3	7	1	1	5	4	4	4	9	5	4	7	7	2	5	7	5	3	7	3	2	4	0	2	10	1	3
Atp2b1	39	42	36	36	45	41	36	30	31	44	27	16	42	35	49	54	33	25	24	59	27	37	26	26	50	34	22	46	62	36	46
Atp2b2	3	0	3	2	3	8	4	0	4	1	5	5	3	4	3	0	3	1	3	7	1	2	2	2	0	8	2	0	3	0	1
Atp2b4	18	9	1	3	14	4	13	4	3	4	10	3	3	6	7	2	2	7	4	7	2	7	6	6	8	3	3	6	12	6	6
Atp2c1	47	32	24	27	38	27	42	30	19	21	26	24	29	29	27	36	22	20	25	31	17	45	17	19	32	28	9	31	39	28	32
Atp2c2	19	11	10	17	15	12	8	8	31	26	11	9	19	15	20	6	11	10	11	10	4	14	22	12	11	9	11	16	22	21	38
Atp4a	1	0	2	0	0	0	0	0	1	0	1	0	0	0	0	0	0	0	0	0	0	0	0	1	0	0	0	0	0	1	0
Atp5f1a	4371	4381	5077	8255	8486	6083	4037	3418	7548	5680	8780	4934	9628	7083	5046	5552	5281	3102	5641	4620	4939	4798	7493	4362	4996	6331	3144	6969	5272	5007	8562
Atp5f1b	6527	6602	6784	9464	8326	6491	4679	4547	7755	5415	8279	5776	10850	8106	5548	7335	5374	3398	5638	7525	5594	5514	8317	4824	6736	6113	3431	6834	7042	6625	9178
Atp5f1c	3880	3610	4157	6927	6989	5635	3643	2862	6733	5481	7197	4214	8100	6482	4464	4492	4589	3035	4831	3521	4641	4411	6629	4241	4227	5507	3145	5874	4529	4041	6898
Atp5f1d	4146	4670	5890	9522	9293	6947	3900	2942	8754	7373	9153	5519	11616	8454	5522	5808	5130	2866	5574	4470	4840	4268	8815	4608	6364	7426	3547	8126	5848	6066	8938
Atp5f1e	5425	5096	6098	9518	9562	7836	5275	4087	8914	8101	9907	6166	10754	8875	6439	6548	6444	4621	6450	5467	6453	6321	8923	6010	6043	7913	4433	8189	6338	6045	9409
Atp5if1	1617	2617	3167	1885	2115	1623	1677	2384	1746	2107	2026	1325	1888	1798	1964	3415	1327	1223	1516	1646	1521	2167	2181	1380	3012	1814	943	1703	1673	2723	1950
Atp5mc1	7063	7346	8645	11936	12439	10372	7470	6792	12454	9870	12714	8328	13429	11804	8386	10323	9675	6454	9285	6264	9089	9074	13432	8739	7989	10525	5404	10092	6954	7909	11931
Atp5mc2	2910	3435	3869	4047	3865	3076	2719	2548	3933	4156	3519	2440	4305	3572	3338	4144	2620	2138	2726	3930	2512	3649	3465	2264	4211	3053	1724	3306	3452	4222	4040
Atp5mc3	7850	7951	9898	14887	14073	11511	7047	5930	14511	11948	13513	8678	17315	13164	7929	9896	9997	6367	9496	8335	8683	8063	14974	7443	10293	12896	6026	13102	9626	9618	14074
Atp5md	4220	4329	5591	6157	6330	5194	4001	3807	5575	5675	6143	4161	7014	5486	4384	5786	4374	3343	4184	3680	4604	4787	5905	4274	5376	5151	3135	5180	4536	5185	5903
Atp5mf	2691	3252	4080	5763	6052	4528	2928	2622	4666	4239	6420	3703	6455	5258	3099	4029	3822	2206	3908	2647	3568	3505	5754	3075	4051	4745	2514	4892	3405	3922	5454
Atp5mg	8087	8424	10170	13258	13911	11100	7659	6830	12205	11665	13877	8471	15295	12455	9274	10295	9045	6719	9521	7709	9164	8940	12627	8130	9848	11512	6149	11635	9179	9268	13116
Atp5pb	4978	4368	5727	9334	8945	7138	5182	3713	7996	7018	9514	4970	10995	9179	6250	6180	5629	3815	6953	4671	5998	6225	9542	5432	6084	7702	4189	7466	5507	5220	8414
Atp5pd	6168	5990	7185	11261	11698	9129	6328	4635	10519	9591	11424	7107	12916	10510	7347	7342	7073	4981	7154	6038	7028	6998	10405	6464	7282	9497	4888	9477	7224	7024	10941
Atp5pf	6364	4954	6779	10498	10399	8393	6453	4497	10634	8615	10165	7011	11309	9069	7351	6357	7687	5297	7402	5672	7394	7844	9791	6874	5887	8218	5045	8157	6589	5524	9820
Atp5po	6104	6529	7690	10044	10271	8173	5786	5459	9280	9058	9503	6177	11323	9125	7387	8142	6740	4854	6484	6097	6687	6759	8899	5932	8057	7939	4497	8338	7167	7803	9693
Atp6ap1	129	129	176	119	166	129	139	128	133	130	180	91	124	127	125	185	85	91	104	150	80	161	123	104	159	108	56	117	148	126	171
Atp6ap1l	58	99	106	103	49	92	65	99	91	103	52	48	85	57	106	144	47	61	34	64	90	59	55	73	133	58	40	51	86	96	61
Atp6ap2	0	1	1	1	1	0	2	0	2	1	0	0	0	2	2	3	1	1	2	2	1	0	2	1	1	2	2	0	5	0	2
Atp6v0a1	78	87	108	86	116	68	81	66	83	73	103	56	95	102	79	87	53	54	79	84	60	85	94	54	74	88	48	84	67	71	110
Atp6v0a2	2	0	0	0	4	2	0	1	1	2	2	0	0	2	2	0	0	1	1	5	1	1	2	1	0	0	1	1	5	3	2
Atp6v0a4	0	0	1	1	1	0	0	0	0	1	2	1	2	1	1	1	1	0	0	0	1	1	0	2	2	0	0	1	0	0	1
Atp6v0b	406	361	488	437	536	380	416	269	437	561	404	261	495	407	480	398	302	288	313	390	324	489	457	299	435	390	273	406	437	423	464
Atp6v0c	671	688	1083	946	932	813	641	594	895	940	849	573	1181	788	770	1043	668	520	701	744	689	775	1000	632	934	868	461	854	796	859	1057
Atp6v0d1	160	152	204	162	158	156	180	136	151	202	168	122	207	168	168	181	135	110	143	167	109	209	170	121	201	168	93	178	173	152	195
Atp6v0e1	455	335	476	535	577	484	447	344	504	584	619	342	564	457	490	467	377	279	423	424	362	497	577	426	425	444	305	475	490	404	575
Atp6v0e2	1	2	2	4	3	5	2	1	2	2	1	2	3	1	2	2	0	2	2	4	1	3	4	2	4	1	2	0	0	6	1
Atp6v1a	47	51	51	45	45	21	36	38	29	43	44	14	40	31	33	54	17	19	27	63	32	39	38	23	49	33	23	38	57	30	36
Atp6v1b2	55	58	53	50	62	38	48	42	37	33	50	35	54	60	34	78	44	33	48	77	31	69	45	37	60	30	15	54	50	55	73
Atp6v1c1	93	122	138	122	146	100	106	99	120	151	125	70	123	115	124	128	70	80	90	81	86	139	121	93	157	90	74	123	114	109	116
Atp6v1c2	1	6	10	5	3	2	2	0	1	6	3	2	8	6	7	7	1	2	6	4	0	3	4	10	9	1	11	6	5	4	3
Atp6v1d	476	307	422	476	568	357	527	241	433	691	569	316	456	408	542	384	330	328	357	538	306	548	468	284	389	391	235	470	469	358	568
Atp6v1e1	276	273	307	394	480	317	250	182	352	386	448	232	447	366	303	282	221	199	279	307	241	283	449	214	318	348	216	384	308	276	467
Atp6v1e2	0	1	0	0	0	0	0	0	0	0	0	0	0	0	0	1	0	0	1	0	0	0	1	1	0	0	0	0	0	1	0
Atp6v1f	359	450	529	425	479	349	390	328	478	600	474	285	476	400	477	514	325	269	315	373	313	437	457	286	509	368	248	440	494	519	514
Atp6v1g1	1162	1112	1317	1077	1228	1006	1037	943	1210	1356	1262	794	1321	1070	1183	1381	795	877	870	1025	831	1233	1230	881	1217	1040	655	1068	1170	1168	1164
Atp6v1g2	8	9	11	12	12	17	8	8	11	13	10	3	7	7	10	8	12	6	11	12	5	8	18	10	12	8	2	12	4	8	15
Atp6v1h	62	52	71	59	71	55	51	41	57	77	41	37	77	58	49	50	41	33	29	47	48	66	67	40	61	34	25	57	52	68	63
Atp7a	7	4	6	2	7	3	3	5	4	3	3	2	5	4	7	3	0	3	2	8	3	5	5	2	4	3	2	3	5	5	1
Atp7b	0	0	0	0	1	0	2	1	1	0	1	0	0	0	1	1	0	0	0	0	0	0	0	0	1	0	0	0	1	0	0
Atp8b1	6	2	2	4	6	3	5	1	4	3	2	4	4	1	3	1	1	1	3	5	0	3	2	1	4	1	0	3	4	4	7
Atp9b	18	24	15	16	16	9	14	9	13	20	28	6	16	16	11	16	9	6	7	28	8	24	11	2	19	15	5	9	28	11	21
Atpaf1	18	36	32	20	36	19	19	25	19	24	34	14	20	11	17	36	17	16	12	31	14	14	22	11	39	16	14	20	18	35	35
Atpaf2	63	95	111	120	129	83	54	85	121	130	131	82	154	109	86	108	78	52	61	67	71	83	106	73	116	85	57	76	111	118	114
Atpsckmt	42	33	24	28	32	24	31	32	20	41	30	11	37	26	29	54	24	10	28	32	21	33	29	16	25	29	16	26	42	24	41
Atraid	93	141	148	49	77	64	65	107	68	117	58	30	82	47	92	192	38	55	34	97	48	108	73	50	135	51	44	51	72	149	79
Atrip	24	13	16	5	11	9	13	10	7	8	8	3	10	12	17	12	8	7	4	12	6	11	11	8	12	9	4	9	8	13	11
Atrn	40	15	19	18	22	11	27	16	17	25	16	12	30	18	16	23	20	14	17	35	13	38	16	15	20	14	7	21	29	15	30
Atxn1	5	3	5	3	7	2	7	3	1	7	7	2	7	5	8	2	2	3	1	6	4	8	2	3	5	10	1	9	6	6	3
Atxn10	178	224	258	181	166	120	166	203	168	168	130	96	168	149	147	275	100	106	96	200	104	203	143	102	245	108	69	112	208	251	181
Atxn2l	12	11	5	5	5	1	6	5	2	5	5	1	2	4	6	6	3	2	7	12	3	4	3	3	9	3	1	2	16	9	8
Atxn3	10	12	8	5	8	10	6	9	11	9	12	7	8	7	9	18	5	7	4	5	3	10	10	3	10	5	9	14	7	15	14
Atxn7l3b	111	133	133	69	89	57	66	71	48	106	55	36	78	69	70	122	52	49	40	97	54	95	53	32	125	50	32	56	95	143	67
Auh	57	48	47	109	122	83	44	39	85	61	107	63	137	79	49	53	62	20	67	65	53	42	103	43	65	82	45	93	71	49	86
Aup1	166	176	224	183	171	170	166	171	186	205	196	109	211	173	197	223	127	134	136	177	143	178	205	144	214	141	105	195	175	181	211
Aurka	18	66	90	11	13	6	23	51	12	32	15	10	9	18	23	85	10	18	16	26	8	18	20	9	50	12	8	24	31	83	27
Aurkaip1	254	304	383	320	393	288	280	255	332	365	383	222	371	315	266	447	271	183	297	286	235	302	394	237	378	278	165	347	288	333	416
Aurkb	24	46	68	5	12	8	16	48	7	30	7	1	7	11	12	68	1	11	8	24	4	24	13	4	64	12	4	11	21	47	23
Aurkc	16	8	28	5	9	7	8	13	10	6	5	3	10	5	7	22	6	10	6	17	4	6	2	7	13	2	1	5	5	17	6
Auts2l1	57	54	43	42	58	20	57	28	32	50	39	22	41	38	53	30	17	17	20	59	23	33	28	9	41	22	21	25	45	42	49
Aven	12	16	14	5	12	10	7	6	10	8	9	8	13	6	15	11	7	9	12	13	7	12	13	5	11	8	4	10	7	4	10
Avil	0	0	2	1	0	1	0	2	0	0	0	0	0	0	0	1	4	0	1	1	1	0	1	1	1	0	1	2	1	0	1
Avp	0	0	0	1	1	0	0	0	1	0	0	0	0	1	1	0	0	0	0	0	0	0	0	0	1	0	0	3	1	0	0
Avpi1	82	163	223	81	82	65	73	154	82	132	61	34	91	78	81	226	46	65	43	93	47	96	77	54	218	68	42	87	120	191	76
Avpr1a	0	1	0	0	0	0	0	0	1	0	1	0	0	0	0	0	0	0	0	1	0	1	1	0	0	0	0	0	0	0	0
Avpr1b	1	0	0	0	0	0	0	1	2	0	0	0	0	0	0	1	0	0	0	1	0	0	0	0	1	1	0	1	0	0	0
Axin2	0	0	0	0	0	0	0	0	2	0	0	0	0	2	1	0	0	1	0	1	1	1	0	0	0	0	0	0	1	2	1
Axl	0	2	0	0	2	1	1	0	1	2	0	0	2	2	1	0	0	1	0	0	0	0	0	1	2	2	0	0	2	0	0
Azi2	20	20	20	8	18	13	15	12	13	14	18	13	21	18	22	24	14	5	11	15	12	18	16	10	16	16	7	23	21	17	25
Azin1	173	256	306	179	237	132	182	187	167	207	171	94	210	182	209	317	137	112	167	192	110	221	201	137	245	163	92	183	172	245	197
Azin2	1	4	2	1	1	0	1	6	1	0	1	0	0	0	1	1	1	1	0	0	0	0	0	0	4	1	0	1	0	1	1
B2m	626	518	479	1373	1418	1253	637	282	1525	938	1297	689	1451	1514	737	576	662	439	807	771	869	584	1391	749	619	961	746	1207	943	586	1306
B3galnt1	20	25	24	9	23	16	27	17	17	20	31	6	17	15	19	20	9	11	14	24	16	20	20	11	24	15	11	19	20	17	26
B3galnt2	24	21	18	52	73	43	33	10	42	28	46	30	57	42	26	27	34	22	29	28	29	27	53	18	21	38	17	47	34	16	46
B3galt1	0	0	4	0	1	0	2	1	0	1	0	0	0	0	1	0	0	2	1	0	0	2	0	1	1	2	0	1	2	1	3
B3galt2	55	31	25	38	40	33	45	18	33	68	26	21	34	37	67	22	17	51	24	56	33	45	25	31	17	13	19	23	50	37	17
B3galt4	1	7	2	0	1	3	3	4	0	4	0	3	1	1	3	8	0	2	1	3	2	5	4	0	6	4	0	0	2	3	1
B3galt5	5	2	9	4	7	1	4	6	3	10	2	7	5	9	8	3	2	3	4	4	3	3	5	3	5	3	4	3	4	3	2
B3galt6	0	1	2	2	2	1	2	0	2	1	1	0	0	3	3	5	2	0	0	3	0	1	1	1	2	0	0	1	2	2	2
B3gat3	39	57	47	31	53	33	46	49	36	44	35	32	30	27	38	55	27	23	35	43	27	50	44	21	48	36	22	40	47	42	39
B3gnt2	26	16	9	8	12	11	12	6	2	13	9	4	12	12	8	12	3	8	10	18	6	16	10	5	15	6	11	8	16	11	10
B3gnt5	2	3	7	0	0	1	3	6	1	2	2	0	1	2	0	2	1	0	0	1	0	0	1	0	5	1	1	1	1	9	0
B3gnt7	0	0	0	0	1	1	0	2	1	0	0	1	0	3	2	0	1	0	1	0	0	0	1	1	0	0	0	2	2	0	0
B3gnt8	2	4	4	4	5	5	3	4	6	1	3	0	7	4	3	4	2	1	4	3	6	0	6	6	3	3	3	4	5	1	5
B3gntl1	0	1	0	0	3	1	0	1	2	0	2	1	0	0	2	1	0	0	0	0	0	1	0	1	0	0	0	1	1	2	4
B4galnt1	4	1	3	5	5	2	2	4	5	3	10	3	7	5	5	1	3	1	9	3	2	6	3	2	3	4	2	2	0	2	8
B4galnt3	1	1	2	0	0	0	2	1	0	0	1	0	3	0	1	0	0	0	0	0	0	0	0	0	3	0	1	0	0	0	0
B4galnt4	0	2	2	0	1	0	2	1	0	0	0	0	0	0	0	2	0	0	2	0	0	0	1	0	1	0	1	1	1	2	0
B4galt1	7	8	10	5	7	5	5	5	4	0	5	4	9	3	3	11	1	4	8	16	0	6	7	1	4	3	3	7	15	5	7
B4galt2	8	28	22	8	11	6	7	13	5	14	14	4	15	8	10	24	1	10	2	12	5	12	4	3	18	12	0	5	16	33	8
B4galt3	44	48	76	32	45	32	41	47	49	58	31	26	45	38	44	69	24	28	20	45	27	33	33	29	64	43	22	42	30	47	47
B4galt4	9	6	8	17	23	8	6	3	12	20	13	6	22	9	14	7	7	5	4	7	6	8	7	9	11	7	7	9	15	12	13
B4galt5	12	23	26	12	11	7	8	13	17	12	11	6	14	9	13	22	7	11	10	32	4	12	14	8	15	7	7	7	16	22	9
B4galt6	40	47	56	38	42	29	31	34	30	33	27	28	37	32	28	45	24	29	13	40	27	37	25	17	49	17	12	23	27	35	32
B4galt7	12	15	11	7	10	4	19	11	16	15	9	5	18	8	18	12	5	9	7	15	11	8	11	5	9	9	5	8	23	14	9
B4gat1	25	19	22	26	23	16	21	18	28	24	27	9	21	25	20	25	22	19	16	17	23	27	21	20	31	13	11	28	31	8	22
B9d1	45	68	57	57	57	45	39	43	56	77	67	41	75	50	49	68	55	32	38	38	52	54	56	48	52	39	34	59	45	50	61
B9d2	7	13	14	7	11	6	4	8	10	18	6	8	14	12	7	18	7	10	5	9	8	8	7	1	16	4	7	1	17	12	18
Baalc	5	3	3	7	8	5	1	2	11	4	4	6	13	3	7	4	2	2	7	7	4	3	9	11	1	6	3	6	9	3	5
Baat	0	0	0	0	1	1	0	2	0	1	0	0	1	0	0	0	0	0	0	0	0	0	0	0	1	0	0	0	1	0	0
Babam1	25	18	40	27	29	22	18	13	30	36	39	26	32	39	33	36	17	23	15	30	20	30	37	12	27	29	16	37	21	40	36
Babam2	140	133	158	119	157	125	124	95	156	177	202	95	173	164	142	187	114	87	134	137	116	147	182	115	138	129	62	152	130	142	176
Bace1	3	4	3	1	0	1	3	5	3	3	1	3	2	1	6	4	2	5	2	3	3	4	3	3	3	1	0	0	8	0	1
Bace2	3	3	3	2	6	2	6	3	6	4	1	2	4	2	4	3	3	0	4	6	2	4	4	0	5	2	1	4	5	6	4
Bach1	6	6	3	4	5	3	5	2	1	4	4	2	9	1	1	3	2	1	2	1	2	7	4	5	4	3	2	5	6	5	1
Bach2	2	6	5	0	1	3	3	1	2	2	0	1	0	1	4	7	0	0	0	4	1	1	0	1	5	0	0	1	2	0	2
Bad	147	229	222	145	118	122	121	181	140	227	138	71	169	89	218	303	110	99	86	125	106	171	162	108	252	78	96	129	140	230	121
Bag1	59	86	94	103	108	82	56	63	95	64	112	51	96	98	87	96	56	45	70	78	55	62	114	41	105	73	40	79	76	108	94
Bag2	43	51	54	54	42	29	30	31	46	33	29	18	57	30	39	58	15	24	26	56	27	36	28	16	45	38	17	34	53	50	48
Bag3	117	51	61	122	151	132	94	35	134	76	124	86	175	89	91	67	97	44	102	135	107	95	119	81	42	119	51	103	122	58	172
Bag4	1	4	1	1	3	1	0	1	1	2	0	1	2	1	1	2	2	0	0	3	1	0	0	1	3	2	0	0	4	0	0
Bag5	28	38	32	22	41	27	41	22	28	36	38	15	52	28	27	32	18	12	33	27	11	30	26	12	30	21	14	34	38	26	36
Bag6	39	61	72	32	38	24	30	29	29	35	24	21	26	21	27	60	22	27	26	60	23	48	25	21	56	18	8	20	53	37	33
Baiap2	7	5	11	20	12	14	4	7	18	11	12	10	19	15	7	5	11	3	5	4	7	1	9	6	6	5	5	8	8	6	7
Baiap2l1	9	6	18	11	6	12	8	9	8	8	14	4	11	8	7	15	7	6	11	17	9	11	11	9	14	9	8	12	12	8	8
Baiap2l2	0	2	0	0	0	0	0	0	0	1	0	0	0	0	0	0	0	1	0	2	0	0	1	0	2	0	1	1	2	0	1
Bak1	13	9	14	4	9	9	11	8	4	13	6	5	7	8	8	12	7	7	5	12	7	9	15	5	15	6	4	9	10	11	6
Bambi	1	2	1	3	2	2	4	1	4	3	3	0	2	1	3	6	1	1	1	3	2	3	1	2	4	2	1	4	2	2	5
Banf1	864	821	1194	980	1125	833	757	673	1043	1100	1165	679	1131	1089	937	1190	644	696	901	758	709	909	1136	700	1087	971	476	998	949	1040	1206
Bank1	0	1	1	0	1	1	1	0	0	1	0	0	0	1	0	0	0	1	0	0	0	0	1	1	0	0	2	1	0	0	0
Banp	12	6	3	13	33	26	10	5	8	18	29	9	20	21	16	8	8	4	21	10	12	5	27	10	10	26	10	24	17	7	26
Bap1	47	66	73	38	36	35	39	61	45	42	34	22	33	25	36	68	28	27	23	60	25	43	33	19	59	29	25	28	47	63	45
Bard1	0	1	2	0	1	2	3	1	1	4	1	1	2	1	4	0	0	2	1	1	4	4	0	0	3	0	0	0	2	4	0
Basp1	0	1	1	0	2	0	0	1	0	1	0	0	0	0	0	2	0	0	0	0	0	1	0	1	0	0	1	1	0	1	0
Batf	3	2	1	0	2	1	1	1	1	1	2	0	1	1	3	2	1	0	1	1	0	0	2	3	1	5	1	3	2	1	3
Batf3	1	4	0	0	0	0	1	0	0	1	2	0	0	1	0	0	1	0	0	0	1	0	0	0	1	0	0	1	0	0	0
Bax	54	77	56	49	51	28	57	41	35	53	50	32	53	49	67	53	45	29	22	63	28	59	36	35	87	33	13	57	62	45	42
Baz1a	24	18	16	4	14	12	17	11	10	17	7	7	21	13	12	16	9	10	8	32	12	15	17	4	21	10	7	13	15	7	25
Baz1b	82	51	46	18	55	23	42	31	36	51	24	25	39	44	66	56	30	21	27	83	24	55	35	25	51	32	21	50	55	36	51
Baz2a	14	13	20	9	10	3	11	8	5	14	13	4	12	13	19	6	4	5	10	16	6	15	14	8	16	11	4	10	21	11	9
Baz2b	56	51	48	24	52	37	40	36	26	25	24	17	43	34	50	39	23	22	23	63	19	45	32	8	48	32	15	37	54	40	35
Bbc3	0	0	0	1	2	1	1	0	1	3	0	0	0	0	3	1	0	0	1	1	1	1	1	1	0	1	1	1	2	0	3
Bbof1	17	3	4	10	22	9	5	5	11	17	8	7	17	4	11	7	4	7	6	6	5	5	17	9	13	13	9	11	12	4	15
Bbs1	11	14	9	4	12	2	8	5	5	8	9	3	6	8	12	13	9	9	8	7	7	7	8	4	7	1	2	6	14	8	5
Bbs10	0	2	3	1	4	4	5	6	1	4	2	2	6	2	9	1	3	1	0	3	2	4	1	0	7	3	0	2	3	6	5
Bbs2	23	20	26	21	23	22	20	19	28	35	22	17	18	17	20	30	15	6	17	23	17	28	24	16	18	16	10	15	37	20	22
Bbs4	20	25	21	18	15	11	21	14	14	22	21	13	27	15	20	21	12	11	15	18	13	31	24	11	18	21	9	23	21	21	13
Bbs5	7	15	8	14	11	6	8	2	14	13	9	8	14	9	12	10	13	4	5	12	9	16	13	4	11	9	8	9	9	7	8
Bbs7	13	22	17	7	20	10	13	13	11	8	11	5	17	10	7	19	5	12	5	16	7	15	6	7	22	5	4	9	12	12	10
Bbx	31	21	25	13	18	15	18	11	17	18	21	8	20	14	22	19	11	6	16	18	8	22	22	10	20	17	15	19	21	7	18
Bcam	43	54	39	40	50	31	34	19	47	56	44	22	66	57	54	45	22	25	31	43	22	51	36	20	49	38	14	52	49	42	67
Bcan	4	3	2	1	2	0	2	0	2	1	2	0	1	0	1	1	1	2	1	1	0	3	0	0	0	1	0	0	1	1	0
Bcap29	170	146	152	209	235	197	145	103	239	249	197	143	303	192	181	151	151	146	176	140	132	195	214	119	163	162	118	198	172	160	234
Bcap31	284	267	326	293	403	274	276	239	279	365	363	210	360	273	332	332	244	204	264	261	211	343	331	246	299	280	193	310	339	263	335
Bcar1	31	49	44	12	24	16	20	28	16	13	18	7	19	13	20	52	15	16	9	42	7	27	22	15	59	16	7	24	34	40	21
Bcar3	4	7	13	8	6	9	8	7	6	13	10	3	7	10	6	10	5	9	3	14	5	4	9	0	9	3	4	5	12	4	6
Bcas1	1	0	1	0	0	0	0	0	0	0	0	0	1	0	0	0	1	0	0	1	0	0	0	0	2	0	0	0	2	0	0
Bcas2	177	211	289	382	266	301	190	159	326	219	286	322	295	181	245	235	226	124	222	174	289	221	252	238	228	289	130	275	190	230	280
Bcas3	13	7	15	13	11	13	14	13	16	6	6	17	20	17	12	15	10	9	5	14	8	18	15	13	17	12	12	8	19	15	12
Bcat1	13	25	22	9	13	8	11	20	10	7	8	4	8	10	7	27	11	9	3	13	2	20	9	4	17	6	6	10	27	9	9
Bcat2	65	58	74	71	121	85	62	41	88	74	129	40	116	100	56	75	56	23	81	60	62	69	109	54	72	107	33	101	50	59	115
Bccip	32	24	36	48	51	39	35	22	54	41	49	24	44	47	28	38	34	23	48	28	29	32	44	40	46	47	22	30	40	29	40
Bcdin3d	14	15	17	15	14	16	13	15	10	17	15	8	20	6	16	15	12	10	15	20	7	18	19	9	15	7	6	17	15	13	17
Bche	7	6	3	9	9	11	8	0	7	11	6	3	12	13	10	3	4	2	11	2	6	7	6	6	5	5	8	8	8	5	7
Bckdha	89	107	95	165	146	155	75	74	146	107	161	97	184	129	86	89	140	63	127	82	167	103	126	99	102	128	95	98	105	82	130
Bckdhb	65	94	101	98	163	94	66	67	78	76	142	56	160	148	58	106	78	42	107	98	83	75	119	66	77	105	48	126	74	76	181
Bckdk	160	131	131	226	224	206	113	95	190	177	278	132	263	221	183	162	147	121	161	180	172	187	270	133	138	208	99	212	162	139	255
Bcl10	19	23	19	21	23	13	17	15	18	25	19	13	19	14	15	26	9	18	15	26	8	23	32	8	28	15	7	21	24	25	16
Bcl11a	0	3	4	2	0	0	1	4	1	1	0	0	0	1	1	1	0	1	0	1	0	0	2	2	1	0	1	2	0	3	0
Bcl11b	3	10	3	2	1	2	1	2	0	3	5	1	4	4	4	4	1	1	2	3	1	3	3	3	2	1	1	2	1	6	3
Bcl2	0	1	0	0	2	1	0	0	0	0	0	0	3	0	0	0	0	1	1	1	0	0	0	0	3	0	0	1	1	0	0
Bcl2a1	4	5	4	10	15	11	2	2	14	12	16	9	10	13	6	5	5	5	11	2	8	2	9	16	3	4	14	22	11	5	24
Bcl2l1	45	34	50	82	40	64	29	37	68	47	41	67	68	33	45	46	52	36	34	50	58	41	64	74	30	61	32	31	31	34	60
Bcl2l11	28	31	75	18	21	23	29	47	17	15	15	26	8	15	20	38	7	16	6	32	13	23	15	8	43	19	9	13	41	36	13
Bcl2l12	25	29	42	17	20	18	21	40	19	38	22	12	26	17	28	55	8	18	13	23	7	24	20	14	49	14	15	19	25	34	18
Bcl2l13	2	1	1	1	0	1	2	0	1	1	1	3	3	2	0	2	2	0	2	1	1	2	1	0	2	1	0	0	3	2	4
Bcl2l14	0	0	0	0	0	1	0	1	0	0	0	0	0	0	0	2	0	0	0	0	0	0	0	0	1	0	1	0	0	2	0
Bcl2l15	2	2	0	0	3	1	1	2	1	2	2	1	0	1	3	0	0	1	0	3	0	3	1	2	0	2	0	1	0	0	1
Bcl2l2	29	14	23	20	23	13	15	14	21	11	15	12	13	16	16	20	14	13	22	29	19	21	17	17	15	15	8	19	22	14	19
Bcl3	1	2	1	1	1	5	2	1	2	1	5	3	2	3	1	1	6	1	1	3	0	1	2	3	0	2	1	1	2	0	2
Bcl6	5	1	2	3	3	1	3	0	10	1	3	5	10	2	2	2	7	2	2	3	4	4	5	3	2	6	2	3	4	1	9
Bcl6b	45	13	21	15	17	12	33	13	15	22	46	8	30	25	41	22	15	16	17	52	6	38	20	12	11	13	7	30	35	9	25
Bcl7b	12	14	13	26	31	23	7	10	22	30	33	11	40	28	20	19	12	4	16	20	22	30	34	19	18	21	10	30	29	14	42
Bcl7c	27	30	25	16	21	12	21	13	15	28	16	6	31	28	24	29	12	18	22	23	10	28	23	15	27	11	6	21	28	19	24
Bcl9	19	21	19	8	7	4	11	12	7	9	11	4	8	3	9	22	7	5	3	21	3	10	9	7	16	6	3	6	17	21	11
Bcl9l	11	6	9	1	2	7	5	3	3	4	5	1	3	1	2	3	5	2	3	10	1	3	1	1	4	2	1	0	11	5	4
Bclaf1	91	118	121	60	74	79	62	76	77	86	60	51	100	59	87	100	46	44	42	90	44	84	43	43	141	58	29	67	84	88	90
Bclaf3	8	7	7	4	2	5	7	5	9	13	0	1	4	4	10	2	4	2	5	9	3	10	3	1	14	3	2	4	7	6	3
Bco1	0	3	0	0	0	0	0	3	1	2	0	0	0	0	0	2	0	0	0	1	0	2	1	0	0	0	1	0	0	0	1
Bco2	4	5	2	1	4	3	2	0	2	2	3	0	2	2	3	6	1	2	1	2	0	2	3	1	3	2	0	1	2	4	4
Bcor	20	25	29	12	13	14	25	17	16	20	10	10	11	10	11	19	13	10	9	27	9	22	8	7	20	6	1	17	20	19	12
Bcorl1	8	5	5	5	2	3	7	0	4	5	3	0	1	2	3	5	1	0	1	13	5	5	3	2	9	3	1	4	8	1	2
Bcs1l	32	29	32	54	78	38	40	24	67	63	46	31	56	67	30	27	40	25	37	37	34	51	44	29	31	43	23	47	38	44	52
Bdh1	3	12	21	5	30	2	4	12	4	4	63	8	3	33	1	22	3	8	30	1	3	7	45	5	21	19	2	22	4	19	42
Bdh2	75	66	82	47	88	63	84	49	82	102	57	29	74	73	91	76	38	65	43	98	60	88	65	37	65	52	40	60	87	55	80
Bdkrb2	3	5	0	1	3	3	2	2	3	2	2	1	1	0	1	1	4	1	1	4	2	3	2	2	5	0	0	2	3	1	1
Bdnf	12	10	8	33	51	29	13	8	19	8	47	17	22	43	24	8	16	22	30	16	39	10	25	14	11	17	17	30	17	7	23
Bdp1	13	17	8	6	24	16	9	5	12	26	13	7	32	27	26	6	4	8	6	11	5	8	4	4	28	14	9	22	21	11	38
Becn1	25	15	15	11	17	7	13	11	7	13	15	10	14	11	16	22	11	6	6	25	7	7	12	5	15	10	7	10	11	17	13
Begain	2	0	3	0	1	0	0	2	0	1	0	0	1	1	0	0	0	1	0	0	0	0	0	0	2	0	0	0	0	0	0
Bend5	5	4	9	2	3	1	4	6	4	4	3	1	5	2	3	7	5	2	1	6	2	0	1	0	7	3	2	1	10	3	3
Bend6	0	0	0	0	0	1	1	1	0	1	1	1	1	0	0	0	0	1	1	2	0	0	0	0	0	0	0	1	1	1	0
Bend7	1	1	0	0	0	0	0	0	0	1	0	2	0	0	0	0	0	1	0	1	0	1	2	1	0	0	0	0	0	0	1
Best3	0	2	0	0	1	0	0	1	2	2	0	0	0	0	1	0	1	0	1	3	0	1	0	0	2	1	0	0	0	0	0
Bet1	96	77	98	93	127	91	89	83	120	125	104	66	101	99	130	109	73	73	98	93	68	113	124	84	95	83	58	89	116	96	142
Bet1l	34	44	39	65	70	39	36	43	51	66	63	33	61	55	55	65	31	34	33	38	41	60	48	43	58	49	28	40	70	51	51
Bex1	71	480	411	9	19	12	62	284	14	74	16	13	17	18	73	442	10	24	7	106	5	48	16	11	504	19	16	19	77	519	26
Bex2	0	11	7	2	1	0	0	8	0	1	0	0	1	1	0	9	0	2	0	1	1	0	1	1	5	0	1	0	3	9	0
Bex3	53	115	129	24	23	13	43	78	27	43	21	13	22	27	39	104	14	23	15	63	14	52	22	14	110	25	17	14	68	104	30
Bex4	1	33	22	1	0	5	11	16	3	8	0	2	4	1	2	26	0	3	1	6	1	10	1	0	45	1	1	4	9	26	3
Bfar	109	74	93	198	137	159	82	51	164	151	129	110	232	111	93	82	92	61	87	145	105	104	115	116	101	83	90	125	134	106	147
Bfsp1	3	2	1	0	1	0	2	0	0	1	1	2	1	2	4	1	2	3	1	3	0	0	1	1	2	0	1	2	3	0	0
Bfsp2	6	0	4	9	18	11	13	2	6	12	10	4	11	12	14	4	9	5	11	7	6	7	17	5	4	3	4	16	10	3	12
Bglap	1	1	0	0	0	0	0	0	1	0	0	0	0	0	0	1	0	0	0	1	0	0	2	2	1	0	0	0	1	3	1
Bgn	204	201	126	79	160	92	214	130	90	199	118	50	91	99	189	182	67	94	98	247	59	234	164	58	158	84	60	125	175	144	124
Bhlhb9	29	15	15	7	13	7	9	17	10	10	4	5	10	9	15	30	5	7	7	15	7	20	5	2	9	6	3	2	17	14	12
Bhlhe22	1	0	0	0	0	1	0	2	0	1	0	0	0	0	1	2	0	0	0	1	0	3	0	0	1	2	2	0	0	1	1
Bhlhe40	6	4	4	6	5	3	6	1	2	4	11	1	13	1	5	3	1	1	6	4	2	2	5	0	4	4	2	5	6	3	4
Bhmt	1	0	0	1	0	0	1	1	0	0	1	0	1	0	1	2	0	0	0	0	0	0	1	0	1	9	0	0	1	0	0
Bicc1	4	5	3	3	0	0	1	1	0	5	1	0	2	1	1	2	0	0	1	6	1	1	2	1	3	1	1	0	1	0	2
Bicd1	2	2	7	1	3	4	0	1	4	2	7	0	3	3	2	3	2	2	0	3	0	1	2	3	3	2	1	2	3	2	1
Bicd2	59	34	43	34	37	48	34	23	35	35	44	28	44	41	36	41	32	27	34	72	36	53	47	18	40	40	14	45	60	18	47
Bicdl1	3	1	3	0	2	3	0	1	3	1	1	0	2	0	2	1	1	1	1	1	1	0	3	3	2	0	4	2	1	1	1
Bicra	5	3	5	3	1	2	7	1	6	2	4	3	5	1	5	3	1	1	2	11	3	4	1	2	3	1	0	2	2	1	5
Bicral	7	7	9	9	15	4	14	10	7	11	5	8	3	6	1	7	6	4	3	11	2	10	11	4	8	7	5	6	9	9	4
Bid	0	0	0	1	0	0	0	0	1	3	0	0	0	1	0	0	0	0	0	0	0	0	0	0	0	1	1	2	0	1	1
Bik	6	30	23	9	2	3	9	25	4	9	2	2	4	5	7	22	3	5	1	4	1	7	5	4	17	5	2	2	6	13	2
Bin1	5	9	4	3	6	1	12	5	3	4	3	3	3	1	4	8	5	6	1	10	0	8	3	5	4	3	2	4	6	6	5
Bin2	0	0	0	0	2	1	0	0	1	1	0	0	0	0	2	0	1	0	0	2	0	0	1	0	1	0	0	0	0	0	0
Bin2a	0	1	2	1	2	1	1	0	1	1	2	1	2	1	0	1	1	0	0	1	1	0	0	1	0	0	1	2	0	1	0
Bin3	37	40	54	27	32	27	38	50	38	39	31	13	47	33	38	52	27	29	28	39	22	59	29	24	60	31	24	33	47	62	32
Birc2	49	67	50	67	94	59	42	47	80	75	80	56	90	72	76	62	70	38	59	57	53	84	80	48	50	59	31	78	72	44	118
Birc3	4	4	8	8	11	8	6	2	13	14	10	1	11	4	12	6	6	8	7	6	4	9	11	5	3	7	10	15	10	6	25
Birc5	30	79	147	4	34	10	25	69	8	41	15	5	16	24	23	115	8	17	12	30	9	29	23	12	115	23	2	12	32	115	31
Birc6	95	95	78	41	86	53	72	40	52	48	52	46	54	53	56	67	41	44	30	102	26	62	54	33	62	41	26	40	98	63	71
Birc7	0	3	1	0	0	1	0	1	1	0	0	0	0	0	0	2	0	0	0	0	0	0	0	0	1	0	0	2	0	0	0
Bivm	18	11	18	14	12	17	16	17	14	18	13	6	18	13	20	17	12	10	16	25	11	23	19	14	26	11	9	18	15	24	14
Blcap	39	29	41	27	24	17	29	40	18	22	31	25	33	31	23	54	14	17	30	48	17	29	23	13	57	21	10	27	23	35	38
Bles03	30	31	24	30	20	25	20	32	22	20	23	21	32	22	19	30	25	19	16	43	19	31	24	15	39	14	10	18	30	30	24
Blk	0	2	0	0	2	1	0	1	1	0	2	0	0	0	0	0	0	0	1	1	0	2	2	0	0	0	0	0	1	0	0
Blmh	156	121	128	110	129	95	130	108	113	149	108	85	133	72	132	133	70	76	87	125	77	151	119	88	139	78	42	98	128	96	121
Blnk	2	1	8	3	4	7	4	5	8	0	2	3	5	2	4	2	0	1	4	2	3	3	9	4	4	6	1	7	0	3	4
Bloc1s1	676	517	566	783	833	633	659	409	818	958	828	524	882	762	793	555	559	539	549	699	532	765	742	504	542	640	415	739	791	537	837
Bloc1s2	25	31	46	17	31	20	26	25	24	21	23	21	20	30	35	42	9	19	17	33	9	15	41	11	44	26	12	31	18	49	30
Bloc1s4	15	20	25	24	23	13	15	13	23	24	15	17	19	18	18	18	11	10	14	25	6	14	14	10	17	15	9	21	13	14	16
Bloc1s5	22	25	23	31	29	17	24	25	20	25	26	9	24	15	14	34	20	7	23	23	15	18	28	14	23	27	3	27	15	25	22
Bloc1s6	17	7	9	22	14	8	11	5	13	14	14	3	9	5	3	12	10	7	10	14	4	6	8	3	9	3	2	9	18	10	12
Blvra	80	102	101	99	99	71	62	72	112	111	92	51	120	74	82	111	62	70	66	61	81	93	80	66	81	94	64	104	96	80	89
Blvrb	116	75	136	198	182	148	100	84	193	157	167	137	195	183	142	144	131	83	107	138	128	130	178	138	103	172	93	175	129	118	183
Blzf1	27	37	31	39	42	40	24	33	39	40	39	17	32	38	50	43	24	30	39	33	30	29	52	25	41	28	21	33	30	27	38
Bmerb1	0	0	0	0	0	0	0	0	0	0	1	0	0	1	0	0	0	1	0	0	0	0	0	0	3	0	1	0	1	0	0
Bmf	0	0	2	2	0	1	1	0	0	1	1	1	0	0	0	2	0	1	0	1	0	0	1	3	2	1	0	0	0	3	0
Bmi1	0	1	0	0	3	1	0	1	0	0	0	0	0	0	1	0	0	0	0	4	0	0	0	0	1	1	0	0	1	0	1
Bmp1	51	26	20	24	20	17	22	22	9	19	17	11	22	15	16	26	16	17	24	53	15	38	24	13	27	17	13	15	41	17	23
Bmp10	3	1	0	3	3	0	5	1	3	3	1	1	0	2	2	0	0	1	2	2	0	0	0	0	4	0	0	0	2	4	0
Bmp2	0	4	3	1	1	0	0	3	0	4	2	1	4	0	1	2	1	0	0	1	2	2	0	0	0	0	0	1	2	4	1
Bmp3	2	0	0	1	0	0	0	0	1	0	0	0	0	0	0	0	0	1	0	1	0	0	0	0	2	0	0	0	0	0	1
Bmp4	22	26	24	19	19	27	20	13	15	36	19	16	21	16	35	22	9	14	21	17	9	25	21	32	22	20	24	31	40	23	19
Bmp5	0	4	8	4	2	3	2	11	4	5	4	2	6	0	5	12	1	2	2	6	3	4	3	3	9	3	2	3	2	4	1
Bmp6	1	1	0	0	0	0	1	0	1	0	0	0	0	0	1	0	0	0	0	0	0	1	0	0	0	0	0	0	1	0	3
Bmp7	1	8	8	0	0	1	0	13	0	3	0	0	0	0	1	10	1	0	0	1	1	1	1	0	11	0	0	0	2	11	0
Bmper	6	5	6	4	0	11	5	4	8	3	1	5	3	8	8	5	4	5	4	9	3	10	3	4	2	5	3	3	7	5	4
Bmpr1a	15	8	15	13	4	10	10	5	8	8	7	4	8	3	4	7	5	4	6	11	5	9	8	6	11	5	1	6	12	9	17
Bmpr1b	0	0	0	0	1	0	0	0	0	1	0	0	1	1	1	0	0	1	0	0	0	0	0	0	1	0	0	1	1	1	0
Bmpr2	20	15	20	13	36	24	22	9	12	14	24	4	20	18	21	15	11	12	13	18	11	20	25	16	27	6	12	21	24	19	31
Bms1	43	26	39	18	29	19	25	29	22	29	27	15	21	37	37	39	14	28	24	40	14	41	24	22	19	22	17	25	43	41	30
Bmt2	0	0	1	0	1	0	0	0	0	2	0	0	1	0	0	0	0	0	0	0	0	0	0	0	0	1	0	1	2	0	0
Bmx	5	4	0	3	2	4	2	3	3	4	4	1	3	3	2	5	2	2	1	5	0	9	2	5	4	5	1	2	4	0	3
Bmyc	9	21	11	20	13	8	16	8	22	27	19	5	12	13	20	22	10	4	7	12	11	5	16	12	24	8	4	12	24	17	9
Bnc1	2	0	1	0	2	0	2	0	0	3	2	0	3	0	0	0	1	0	1	0	0	0	1	1	1	0	0	1	1	0	0
Bnc2	4	2	0	1	2	3	3	1	1	1	0	1	1	0	2	2	2	2	0	0	0	2	3	0	1	0	1	2	2	0	2
Bnip1	127	176	198	179	197	140	124	127	158	196	149	103	209	140	134	210	107	84	123	134	137	107	163	108	203	124	107	134	143	220	157
Bnip2	17	15	14	7	25	7	8	5	11	14	7	7	14	9	14	8	4	6	10	9	2	10	10	8	14	13	12	10	20	9	12
Bnip3	344	567	654	597	816	498	322	535	601	443	918	397	709	645	407	512	380	246	625	297	451	390	787	345	581	653	321	572	377	548	795
Bnip3l	322	260	277	873	524	682	293	221	527	342	555	532	674	299	327	282	424	200	403	317	610	379	552	536	278	611	367	446	312	212	496
Boc	24	21	20	8	13	8	19	19	12	14	16	4	21	16	15	19	12	13	9	27	8	19	9	7	20	10	12	16	27	23	23
Bod1	26	31	31	22	33	24	23	14	25	33	19	11	26	29	30	32	11	25	12	42	23	26	22	24	32	19	12	21	41	21	37
Bok	32	60	123	24	56	16	36	49	38	48	28	14	43	23	39	70	15	44	24	57	11	47	53	19	94	23	4	55	59	89	52
Bola1	58	56	74	130	114	78	76	45	110	106	134	80	123	104	70	64	67	49	79	75	84	63	122	77	91	84	57	112	91	54	109
Bola3	294	262	423	592	660	513	319	209	535	476	723	417	748	512	374	376	379	233	452	295	343	392	644	348	341	555	248	561	351	364	682
Bop1	39	38	43	26	22	21	34	29	36	30	35	13	36	37	34	49	17	23	18	35	14	44	34	21	43	36	15	35	33	45	41
Bora	4	6	10	2	2	0	3	8	2	5	2	1	2	7	4	13	2	2	4	7	1	9	3	4	7	2	0	3	3	9	6
Borcs5	3	9	5	2	3	5	7	6	1	6	2	1	1	4	10	4	3	2	1	8	5	5	3	1	10	3	3	3	3	7	2
Borcs6	11	12	14	5	7	7	9	11	9	5	9	6	9	8	8	11	5	8	7	7	12	7	2	2	8	6	8	8	6	10	8
Borcs7	90	131	167	97	114	99	91	116	130	131	108	99	116	95	130	166	106	68	97	101	73	111	107	71	142	69	36	89	108	118	108
Borcs8	43	47	39	53	31	31	30	22	33	41	22	25	21	20	27	51	29	18	21	26	21	32	26	35	35	19	21	30	22	44	35
Bpgm	195	120	143	914	535	692	151	83	501	184	642	743	650	277	168	136	373	125	462	169	670	192	461	457	114	902	315	540	143	107	547
Bphl	96	73	98	215	146	163	86	59	180	110	193	121	183	134	102	83	130	71	125	77	128	104	144	126	82	113	99	128	98	71	140
Bpifb4	0	0	0	0	0	0	2	0	0	0	0	0	2	0	0	1	0	0	0	0	1	0	0	0	0	0	0	2	0	1	1
Bpnt1	124	113	115	157	208	146	139	76	199	170	150	114	204	155	157	115	151	91	111	127	109	121	168	133	110	127	78	144	122	120	203
Bpnt2	83	81	82	45	59	45	62	73	58	46	39	30	54	38	54	95	44	28	26	82	35	62	50	34	64	39	23	30	63	72	53
Brap	28	30	19	19	18	27	24	16	16	17	18	8	25	15	13	30	13	17	14	20	11	14	12	14	36	17	6	18	20	17	16
Brca1	7	5	8	0	2	0	4	4	2	5	3	0	2	4	2	5	2	0	3	5	1	9	3	0	4	2	0	2	4	7	0
Brca2	9	16	21	2	7	2	7	13	4	16	4	2	6	2	13	18	2	7	4	16	3	11	2	1	13	3	1	2	10	21	4
Brcc3	35	32	37	28	44	32	29	22	46	38	47	13	44	44	43	40	23	29	31	47	19	33	32	28	30	23	20	32	42	19	41
Brd1	26	33	30	15	16	15	16	22	10	20	18	6	12	13	16	29	10	18	6	25	10	21	12	7	25	9	2	13	21	19	19
Brd2	87	105	76	34	43	46	58	54	41	48	54	26	50	33	44	109	47	43	44	94	36	81	52	26	97	40	16	34	83	77	50
Brd3	71	77	52	25	43	40	37	41	35	44	36	18	34	47	53	63	24	27	28	76	25	40	44	14	64	30	15	41	64	55	58
Brd4	59	46	59	20	27	26	39	36	27	21	25	6	27	35	35	41	22	23	23	65	25	50	26	23	39	30	8	29	47	37	34
Brd7	50	66	70	28	32	23	48	58	37	40	32	17	47	35	39	62	29	31	24	51	33	44	29	30	52	23	23	47	59	55	34
Brd8	46	61	71	24	46	19	45	39	26	40	33	13	25	25	40	74	22	23	23	42	20	36	30	18	57	26	15	27	45	52	32
Brd9	52	66	62	36	42	38	42	47	39	71	51	30	49	45	48	62	42	30	33	48	32	44	53	36	59	30	20	28	59	42	32
Brdt	2	2	0	0	3	0	0	1	1	1	2	1	1	0	1	0	3	1	1	0	0	0	0	0	0	1	0	3	1	0	4
Brf1	12	8	9	6	11	9	8	11	15	7	3	2	7	4	7	13	1	2	3	13	8	10	1	5	14	2	1	3	12	16	13
Brf2	15	24	27	7	17	10	11	19	7	16	20	5	11	11	8	28	11	11	7	14	7	11	4	6	23	7	4	9	16	31	22
Bri3	173	194	232	91	90	82	104	145	89	181	78	44	117	94	132	226	48	78	57	181	69	129	108	56	253	75	65	82	176	231	87
Bri3bp	9	13	13	6	10	5	7	14	12	7	6	3	4	6	8	19	4	3	3	11	4	4	6	4	16	4	1	8	8	12	7
Brinp2	0	1	1	0	1	1	0	0	1	1	1	0	2	1	2	0	0	1	0	0	0	2	0	1	0	0	0	0	2	0	0
Brix1	51	44	61	43	52	32	45	39	46	62	54	31	67	42	55	69	23	42	28	53	37	56	46	24	60	36	31	54	48	57	52
Brk1	177	233	258	174	200	154	138	152	163	237	215	112	226	168	187	316	105	102	129	171	108	176	186	108	313	122	99	166	213	258	218
Brms1	53	76	81	54	65	47	58	46	57	75	43	41	74	55	47	77	37	29	28	50	36	46	59	42	87	36	28	53	48	53	56
Brms1l	26	21	16	24	28	23	23	14	20	12	17	18	27	23	22	22	15	12	17	24	12	20	20	7	11	14	10	17	15	13	31
Brox	53	66	74	60	65	54	53	45	58	64	53	29	64	61	69	97	54	41	48	73	55	74	66	44	67	39	28	57	58	64	53
Brpf1	14	19	16	6	13	8	19	18	13	19	14	6	19	14	20	15	10	9	10	23	5	20	11	8	24	9	3	10	11	16	12
Brpf3	0	2	0	0	1	1	0	0	1	0	0	0	0	0	1	0	0	0	1	1	0	0	0	0	0	0	1	0	1	0	1
Brsk1	2	0	2	0	1	0	0	0	0	0	0	0	0	1	0	1	0	0	0	0	0	1	0	0	1	0	0	0	0	0	1
Brwd1	45	44	25	28	29	32	42	36	24	24	29	17	41	30	47	27	30	20	25	45	15	44	29	14	33	19	12	30	31	24	30
Bscl2	35	56	65	39	29	33	32	30	42	39	44	22	37	31	28	89	26	30	23	47	27	54	38	22	76	27	28	38	36	78	43
Bsdc1	59	58	58	118	91	97	47	64	95	59	79	89	89	41	64	60	67	49	61	70	89	67	72	78	63	88	60	49	97	69	102
Bsg	368	394	455	635	668	422	365	287	601	561	734	339	757	695	471	458	356	266	455	395	338	376	661	331	472	526	277	609	532	446	717
Bsn	0	0	0	0	0	0	1	2	0	1	0	0	1	1	0	0	0	2	1	0	3	1	1	1	1	0	0	1	2	1	0
Bst1	10	3	2	9	8	4	4	3	5	9	7	1	3	1	3	6	6	3	4	8	4	3	6	2	6	2	4	3	6	4	5
Bst2	2	5	2	5	21	9	5	2	8	11	12	5	12	16	5	1	8	9	10	11	4	5	7	3	5	19	5	11	5	6	17
Btaf1	15	11	28	5	17	11	6	11	7	10	15	12	23	12	9	7	12	5	5	15	2	15	9	7	11	9	7	12	17	14	18
Btbd1	177	139	144	149	170	160	146	126	165	140	160	118	203	160	149	192	145	89	132	196	123	171	174	132	148	116	82	158	168	140	204
Btbd10	37	31	36	36	27	22	27	15	25	36	27	20	27	27	24	32	20	28	32	32	6	39	24	17	30	13	12	16	31	32	36
Btbd3	4	1	0	0	5	6	1	2	2	5	0	0	3	3	0	2	1	0	0	3	2	1	2	0	2	0	1	1	2	1	3
Btbd6	22	28	38	18	14	15	19	25	12	16	15	8	19	21	22	43	16	14	10	27	22	24	18	9	16	17	9	13	27	22	26
Btbd7	8	8	4	2	5	1	6	0	1	10	3	5	2	3	2	5	0	2	2	2	2	2	4	3	7	3	6	3	6	8	4
Btbd9	8	5	9	11	5	5	4	5	4	7	4	1	14	3	7	9	4	4	0	3	3	3	5	6	11	3	5	4	9	9	14
Btd	32	51	70	18	25	19	27	27	13	37	15	13	15	17	43	47	10	19	8	27	14	28	19	13	41	11	6	30	35	58	27
Btf3	763	1263	1370	878	891	705	680	881	829	1106	847	502	943	800	895	1361	498	578	532	786	579	741	760	478	1549	746	478	778	964	1422	903
Btg1	121	101	70	50	62	57	99	86	47	58	54	35	50	48	76	97	38	54	34	131	40	97	39	44	71	33	27	46	110	83	64
Btg2	185	164	139	128	177	137	126	120	172	205	175	106	227	166	169	193	141	112	141	197	128	160	183	117	181	154	93	180	154	175	183
Btg3	18	23	28	14	9	11	11	14	8	19	11	10	16	25	16	26	10	6	10	23	5	25	10	6	28	9	4	19	18	17	17
Btk	1	0	1	0	1	2	0	1	1	1	0	0	0	1	1	0	1	1	1	2	1	0	1	2	0	1	1	2	2	1	1
Btla	0	0	0	1	0	1	0	0	1	1	0	0	0	0	1	0	0	0	0	0	0	0	0	0	0	0	0	1	1	0	1
Btrc	18	23	38	30	18	18	21	25	17	23	25	20	30	24	36	48	30	14	15	18	25	20	18	17	23	13	14	22	31	32	23
Bub1	16	35	39	6	14	8	15	43	6	24	8	6	5	10	14	52	5	14	12	25	12	24	10	5	35	11	2	15	19	38	15
Bub1b	15	25	33	2	12	5	19	21	3	13	9	1	5	10	12	31	4	8	6	20	1	26	8	3	40	6	1	12	11	32	20
Bub3	163	178	252	146	163	114	134	151	130	258	171	84	171	154	163	274	109	122	129	161	111	159	172	82	224	107	73	160	166	223	182
Bud13	17	9	14	7	13	8	10	14	10	9	15	6	10	8	14	17	7	12	9	13	8	16	6	9	20	8	5	10	18	10	11
Bud23	20	22	36	23	24	20	15	27	34	36	24	17	31	25	26	53	22	12	22	30	17	22	24	15	38	23	9	18	30	57	36
Bud31	156	194	194	182	174	180	152	126	163	232	152	113	227	159	181	209	137	112	120	139	124	169	172	106	209	135	73	155	172	173	181
Bves	29	50	47	30	22	24	20	41	11	19	23	20	22	24	19	49	14	13	13	37	9	23	25	20	45	18	10	11	29	51	26
Bysl	37	37	31	16	24	23	20	16	13	28	29	9	32	19	28	29	16	19	18	37	12	31	24	8	31	18	11	26	26	40	40
Bzw1	85	129	134	91	109	76	68	93	94	119	105	58	107	92	102	167	69	72	65	75	53	90	97	59	165	101	43	105	100	164	111
Bzw2	166	247	212	416	433	303	186	102	315	310	439	173	454	357	219	251	145	124	248	235	148	187	358	106	222	250	104	369	343	241	402
C17h6orf52	2	1	0	2	0	1	1	0	0	0	1	2	3	3	1	1	1	0	0	0	0	1	2	1	0	0	1	2	0	0	1
C1d	136	154	150	120	144	114	121	129	133	168	168	80	151	128	117	183	102	82	84	104	77	147	121	91	180	103	66	87	99	146	134
C1galt1	1	0	1	0	1	3	1	0	0	1	1	1	1	1	1	1	0	0	1	3	0	2	1	1	2	0	1	1	5	1	3
C1galt1c1	55	38	40	45	58	42	41	21	56	72	46	35	49	54	58	32	42	31	26	47	42	46	39	37	38	45	26	48	61	35	46
C1qa	13	32	30	23	47	13	17	20	59	24	45	20	35	37	18	36	28	10	35	19	17	25	24	13	33	38	21	29	19	13	35
C1qb	18	59	52	41	54	39	19	45	51	26	65	39	51	52	26	64	44	16	46	35	32	31	51	20	39	46	22	65	39	45	62
C1qbp	150	220	265	177	167	129	133	184	180	158	150	108	238	146	148	304	125	68	110	189	91	143	153	96	271	115	59	108	187	280	155
C1qc	13	26	38	29	51	36	16	25	32	19	41	14	43	36	14	26	25	11	31	12	22	22	23	17	28	27	15	42	26	18	61
C1ql3	0	2	1	0	0	0	0	0	0	1	0	0	0	0	0	1	0	0	0	0	0	0	0	0	1	0	0	1	1	1	0
C1qtnf1	17	6	7	28	33	22	18	5	32	29	38	13	34	28	30	6	22	15	19	18	15	18	19	15	7	25	18	25	36	14	31
C1qtnf12	0	0	2	1	2	1	1	0	2	1	2	2	1	0	0	0	0	0	1	1	1	1	0	0	1	1	1	2	2	1	0
C1qtnf2	81	46	27	46	79	23	63	20	52	143	70	16	73	81	94	31	28	39	34	99	17	79	65	17	51	43	21	88	103	52	51
C1qtnf3	5	0	0	0	4	1	4	0	1	0	1	0	1	0	3	1	0	2	0	0	0	4	2	1	0	0	0	2	4	1	4
C1qtnf4	0	2	1	1	0	2	2	1	1	3	0	1	2	2	1	3	0	1	0	0	0	2	2	1	3	0	1	0	0	2	3
C1qtnf5	18	18	10	6	5	6	10	10	6	17	9	2	4	1	24	14	5	3	5	25	1	23	12	1	9	4	7	6	22	11	9
C1qtnf6	29	35	41	25	30	21	33	38	26	57	27	19	33	15	41	44	19	23	18	53	16	38	27	19	52	18	14	22	50	24	23
C1qtnf7	46	29	28	25	41	23	50	23	23	73	38	20	50	31	70	34	27	29	34	60	19	54	44	22	34	41	26	37	55	35	47
C1qtnf9	41	6	7	66	51	73	52	5	72	33	60	35	94	51	37	3	47	21	60	63	49	46	57	34	3	39	28	50	73	3	88
C1r	85	43	26	110	125	106	61	32	107	91	130	62	121	114	73	43	92	47	113	75	72	94	98	74	44	74	60	108	96	26	155
C1s	32	9	6	48	61	50	26	14	55	12	73	32	45	47	18	11	33	19	53	18	40	23	47	34	12	46	28	42	24	7	55
C2	9	9	6	9	8	11	3	8	11	10	7	6	11	6	3	7	11	5	7	5	1	12	11	9	7	1	5	5	6	5	4
C2cd2	8	8	9	5	15	3	7	5	9	8	13	2	11	9	8	4	2	1	2	2	1	6	3	2	5	2	3	8	7	6	7
C2cd2l	8	4	7	4	4	7	4	4	6	0	4	1	3	7	13	8	7	6	6	13	5	7	2	1	12	7	3	7	10	4	8
C2cd3	2	4	6	2	2	3	3	4	2	2	0	3	8	4	3	6	1	0	1	3	2	2	3	2	4	2	0	1	4	4	4
C2cd5	18	12	9	8	9	7	14	15	15	18	10	6	10	8	7	9	7	7	10	12	10	13	12	14	11	4	2	8	15	11	10
C3	0	2	0	1	1	4	2	2	1	1	0	1	2	1	0	0	1	2	1	1	1	3	1	2	2	12	5	3	2	3	4
C3ar1	1	0	0	0	1	0	1	0	1	1	1	0	2	0	2	0	0	0	0	0	0	2	1	1	0	1	0	1	3	0	0
C4a	33	8	11	17	23	28	21	8	28	16	25	29	33	28	19	3	24	13	17	20	17	24	22	22	5	11	32	28	35	3	22
C4b	7	0	0	3	3	2	3	0	2	4	1	2	1	4	4	0	3	0	1	1	1	1	0	1	0	1	2	3	16	0	3
C4bpa	1	5	0	1	0	3	0	0	2	3	0	1	1	1	1	1	0	2	0	1	0	0	1	0	0	1	0	0	0	0	1
C4bpb	2	0	0	1	3	5	2	0	0	0	4	0	0	2	1	0	1	0	1	0	0	1	0	0	1	8	1	2	0	1	0
C5ar1	8	0	6	13	21	7	18	3	14	13	23	7	16	20	10	5	9	9	14	6	8	15	21	13	8	10	11	22	10	0	38
C5ar2	0	0	0	0	0	2	0	0	0	0	1	2	0	0	1	0	1	0	0	0	0	0	1	0	0	0	0	0	0	0	1
C6	2	1	1	3	2	6	1	0	4	5	5	6	9	6	2	2	3	0	2	2	4	3	1	3	5	7	8	4	1	0	4
C8a	1	0	1	0	0	0	0	0	1	0	0	0	0	0	2	0	0	0	0	0	0	0	0	0	0	1	0	1	0	0	0
C8b	0	1	0	3	2	1	0	0	0	0	2	1	2	1	0	0	0	0	0	0	1	0	2	2	1	5	1	2	0	0	1
C8g	5	9	9	6	5	10	2	4	1	8	10	1	6	5	5	6	2	5	4	5	2	4	6	4	15	13	6	6	9	12	8
Ca11	13	14	16	8	12	16	12	19	16	21	17	7	15	9	18	13	9	11	3	12	9	10	12	8	15	12	7	17	19	14	10
Ca13	1	3	0	2	1	0	0	0	1	1	0	1	2	1	0	1	0	0	0	1	1	2	3	1	1	1	2	1	1	0	0
Ca14	7	20	22	13	23	12	13	15	20	20	20	10	26	21	11	16	15	5	13	16	19	25	15	7	23	17	5	19	12	21	25
Ca3	1	0	0	0	3	0	2	0	0	6	1	0	1	2	0	0	0	0	0	0	1	1	0	0	0	0	2	0	2	0	0
Ca4	67	96	72	113	165	81	116	65	88	139	159	63	109	104	144	114	57	94	82	116	77	104	160	102	98	105	91	130	75	70	91
Ca5a	1	0	0	1	0	0	0	0	0	0	1	1	1	0	0	0	0	1	0	0	0	1	0	0	0	0	0	1	0	0	0
Ca5b	11	2	1	1	15	5	6	2	5	7	5	6	4	4	11	8	5	9	1	1	1	3	16	5	3	10	8	15	14	1	10
Ca6	2	3	3	7	4	3	2	0	5	9	5	4	2	5	5	6	2	3	4	6	2	3	6	1	6	4	3	5	11	7	4
Ca8	16	11	6	6	9	2	11	4	4	9	7	4	15	10	11	8	4	9	4	12	6	10	11	2	6	8	2	8	12	7	16
Ca9	3	7	5	0	2	0	1	0	3	7	1	0	3	1	3	10	0	3	2	5	1	2	1	0	5	0	2	1	2	8	0
Caap1	9	5	8	7	6	4	8	1	2	7	1	4	2	2	4	6	1	3	2	5	4	4	5	1	4	2	4	6	4	3	9
Cab39	102	78	90	50	87	52	70	71	58	68	58	41	69	79	63	101	50	35	65	89	34	83	62	55	71	56	20	64	107	81	73
Cab39l	40	40	64	65	54	56	50	47	55	52	53	33	62	62	52	69	48	39	56	48	41	59	74	27	57	47	39	56	46	66	53
Cabcoco1	161	207	226	200	206	220	152	146	197	209	248	91	243	156	174	240	120	124	148	173	149	169	171	145	201	143	133	162	155	207	194
Cabin1	10	14	11	3	3	6	10	3	6	7	5	4	8	5	6	12	5	5	6	17	1	9	6	3	12	7	1	5	3	5	6
Cables1	7	6	2	7	3	6	6	6	5	9	5	1	7	6	8	5	2	3	5	8	2	9	7	5	7	5	2	6	9	3	3
Cabp1	1	1	1	2	3	2	0	1	3	1	3	0	1	2	1	0	0	2	3	1	2	1	4	0	2	0	1	3	2	1	2
Cabp7	25	22	19	35	33	21	30	15	27	46	33	23	34	21	21	23	21	11	22	20	24	24	29	15	17	26	15	30	38	19	29
Cabyr	3	1	3	3	3	1	1	0	0	0	1	1	0	1	0	2	0	1	1	1	1	2	3	2	0	1	0	0	2	2	1
Cacfd1	5	2	5	4	6	2	4	6	8	6	6	3	9	5	6	3	6	4	1	13	4	7	7	1	5	4	0	6	6	4	10
Cachd1	0	6	2	0	3	3	2	1	2	1	3	0	3	1	2	1	1	1	3	2	0	1	1	1	1	3	0	2	2	3	1
Cacna1a	5	5	3	3	1	2	0	2	2	2	1	1	1	2	1	4	1	3	0	3	0	2	1	2	6	1	0	2	4	6	0
Cacna1b	1	4	2	1	0	1	0	0	1	0	0	1	0	0	2	0	0	0	0	0	0	0	0	1	1	1	0	0	1	2	1
Cacna1c	41	31	29	14	29	11	25	25	26	18	34	11	24	23	24	34	19	17	26	56	22	19	16	17	31	14	6	28	38	23	25
Cacna1d	2	2	1	2	2	2	2	1	1	2	1	3	5	3	4	4	2	1	1	0	1	1	0	4	1	1	2	3	5	1	2
Cacna1e	1	0	0	0	1	0	0	0	0	0	0	0	0	0	0	1	1	0	0	0	0	1	1	0	0	0	0	0	0	0	0
Cacna1g	19	45	33	8	2	2	17	19	5	12	6	1	3	4	15	41	5	8	8	33	2	15	5	1	29	3	2	6	25	26	6
Cacna1h	17	14	21	2	2	3	9	16	3	2	3	4	3	1	5	25	2	0	0	13	0	4	0	1	13	1	0	2	7	19	7
Cacna1i	0	0	1	2	0	0	0	0	0	1	0	0	0	0	0	1	0	0	0	0	0	0	1	0	0	0	0	1	0	0	0
Cacna1s	5	20	13	17	18	9	7	5	12	10	9	6	9	12	7	20	11	8	4	8	4	11	9	6	16	11	5	7	8	18	13
Cacna2d1	44	57	70	38	44	35	47	30	28	19	20	17	39	26	33	66	30	18	26	56	27	60	38	33	57	26	10	25	47	54	30
Cacna2d2	3	0	0	0	0	0	0	0	0	2	2	0	0	0	0	0	0	0	1	0	0	0	1	1	0	1	0	0	2	0	0
Cacna2d3	1	1	0	1	1	1	0	0	0	0	1	0	0	1	3	1	1	0	1	0	0	1	0	0	1	0	0	0	0	1	0
Cacnb2	28	29	41	31	29	24	23	29	25	22	29	20	42	22	22	34	16	18	21	42	27	25	18	23	25	21	14	29	28	29	24
Cacnb3	6	1	4	1	0	2	5	3	0	1	0	2	2	0	2	1	1	1	0	4	1	8	0	0	5	0	2	1	3	2	1
Cacnb4	0	0	0	0	2	1	1	0	0	0	0	0	2	0	1	0	0	0	0	3	0	0	0	0	3	0	0	1	2	1	2
Cacng6	3	0	0	0	1	0	3	0	1	0	1	1	3	3	3	0	0	1	2	4	2	4	0	0	0	0	0	0	1	0	0
Cactin	6	8	5	3	8	4	6	3	6	10	4	1	8	3	4	8	5	6	7	8	3	3	9	1	5	4	2	6	7	6	5
Cacul1	21	19	18	7	14	7	9	10	8	9	7	5	5	7	19	17	7	7	2	28	3	14	7	8	15	12	1	6	8	11	8
Cacybp	191	144	197	239	347	170	183	114	262	258	236	177	260	234	238	201	198	169	201	161	165	211	276	174	175	220	109	306	191	169	269
Cad	27	37	26	13	7	16	14	17	9	4	10	8	16	11	13	37	4	13	6	18	5	20	9	5	16	5	6	4	19	19	15
Cadm1	0	1	2	1	0	0	1	0	1	1	1	1	0	1	1	3	1	1	0	2	0	1	0	0	3	1	1	2	0	1	3
Cadm3	0	0	0	1	0	0	2	0	0	0	0	0	0	1	1	0	2	2	1	0	0	1	1	1	0	0	0	1	1	0	0
Cadps	7	3	10	6	8	3	1	5	8	8	4	2	11	3	7	3	2	0	2	7	2	4	4	2	5	7	2	1	8	6	4
Cage1	5	2	3	2	2	2	1	2	1	2	2	1	1	3	3	3	1	0	0	2	0	1	4	0	4	1	4	1	3	1	1
Cahm	2	11	8	5	2	3	6	5	5	2	3	1	7	4	6	5	4	3	2	3	0	5	5	6	4	3	2	6	9	3	7
Calb2	0	1	0	1	0	1	0	0	0	0	0	0	0	0	1	1	0	0	0	1	0	0	0	0	0	0	0	0	0	1	0
Calcoco1	83	104	82	108	90	103	71	99	123	106	94	64	117	65	89	89	80	64	81	101	84	122	67	86	93	64	65	57	91	88	83
Calcr	1	0	0	1	0	0	0	1	0	0	0	0	0	0	0	1	0	0	0	0	0	1	0	1	0	0	0	0	0	0	0
Calcrl	9	4	3	4	13	6	5	1	6	5	8	3	8	7	5	4	6	3	4	9	4	3	5	1	8	4	5	4	9	2	7
Cald1	160	145	146	72	147	123	158	106	120	166	112	53	128	133	206	115	97	114	163	217	88	226	174	72	139	116	61	165	187	135	115
Calhm2	16	26	18	19	34	20	16	23	15	22	28	15	20	19	19	21	7	16	12	27	8	26	21	18	22	17	12	28	23	17	26
Calhm5	7	2	2	12	41	13	10	3	12	21	30	12	21	33	11	3	11	6	31	9	8	5	28	8	3	17	4	22	18	0	29
Calhm6	0	1	0	1	0	0	0	0	0	0	1	0	0	0	3	0	0	0	0	0	2	0	0	0	0	2	0	0	1	0	0
Calm1	2019	1438	1795	1684	2627	1581	1900	1111	1720	2615	2135	1132	1930	1975	2030	1928	1351	1420	1732	1920	1089	2243	2345	1243	1476	1954	887	2204	2206	1390	2342
Calm2	1197	1057	1391	1218	1585	1024	1112	964	1315	1612	1452	943	1528	1299	1247	1542	1045	909	1133	949	838	1425	1526	915	1239	1073	651	1441	1252	1090	1296
Calm3	164	212	246	225	221	183	188	167	147	334	240	133	195	161	238	250	166	170	143	232	112	235	223	115	199	231	82	195	233	200	242
Calml3	0	0	0	2	1	1	0	0	0	2	1	0	1	4	0	0	0	0	1	0	1	1	0	1	0	0	3	1	0	0	2
Calml4	4	9	2	2	0	3	4	3	2	13	1	1	0	1	2	3	0	5	0	4	4	7	1	1	6	1	2	0	9	3	0
Calr	396	192	199	257	407	216	318	142	255	297	259	159	321	290	344	211	211	177	264	401	181	383	333	182	213	316	137	369	405	193	483
Calr3	4	2	3	3	5	2	2	1	3	1	4	2	2	5	3	0	1	2	1	1	2	2	1	6	3	0	1	0	3	1	4
Calu	453	359	532	375	515	285	419	312	386	539	389	233	424	387	474	521	274	282	369	408	267	457	441	258	446	305	156	358	421	381	416
Camk1	32	30	54	40	36	40	45	28	53	62	32	14	50	56	40	46	19	21	38	57	17	37	41	25	34	34	15	39	55	44	53
Camk1d	1	1	0	1	1	0	0	0	0	0	0	0	1	0	1	0	0	0	0	2	0	0	1	2	0	0	0	0	1	2	0
Camk1g	0	3	8	0	0	0	0	2	0	0	0	0	0	0	0	2	0	0	0	0	0	0	0	0	6	0	0	0	0	5	0
Camk2a	0	0	2	4	0	2	0	0	2	3	2	3	0	1	0	3	0	0	1	0	1	3	0	1	0	1	1	0	1	1	3
Camk2b	1	5	3	0	0	4	1	0	1	4	0	0	0	2	2	8	1	2	0	2	0	3	0	1	3	0	0	0	3	4	2
Camk2d	4	2	3	2	2	1	5	2	4	3	2	0	2	1	2	3	1	0	3	2	1	0	3	0	5	2	2	3	5	3	3
Camk2g	13	13	15	8	11	10	7	9	6	8	3	2	8	5	11	12	5	8	3	15	4	11	7	8	18	4	3	8	13	13	11
Camk2n1	5	2	1	1	6	0	1	3	3	2	6	2	3	3	4	0	1	2	1	1	1	2	1	6	0	1	3	1	2	1	2
Camk4	1	1	0	0	2	1	2	0	2	6	2	0	1	0	0	0	0	2	0	0	2	1	0	2	2	0	0	0	1	0	1
Camkk1	3	1	3	4	6	3	1	0	1	3	0	1	2	0	6	5	1	2	1	2	1	7	1	2	2	1	1	3	6	2	1
Camkk2	4	2	3	5	7	0	0	0	3	2	3	0	5	0	3	1	0	2	0	3	1	2	0	2	2	0	1	0	1	5	2
Camkmt	5	5	7	5	4	0	3	4	2	4	2	1	5	3	2	5	1	1	0	5	0	3	4	1	4	6	1	1	7	6	13
Camlg	35	51	61	28	33	25	53	40	32	62	26	11	35	32	44	69	32	22	21	32	22	49	42	22	59	32	25	38	54	56	42
Camp	2	16	7	4	4	2	5	11	6	11	6	6	2	0	3	23	4	4	2	2	2	2	7	17	26	4	2	6	2	13	4
Camsap1	17	33	21	7	9	15	14	18	13	9	11	10	19	7	19	17	13	14	7	20	11	22	17	13	11	12	5	13	20	11	14
Camsap2	41	27	25	15	27	21	21	13	18	19	24	15	17	24	30	23	24	11	20	43	14	27	17	14	27	21	6	20	38	37	29
Camsap3	0	0	0	0	1	0	1	0	0	0	0	0	0	0	0	0	0	0	0	0	0	0	1	0	1	0	2	0	1	0	0
Camta1	95	115	147	107	125	98	81	93	111	93	94	59	112	94	87	142	71	73	72	102	86	116	99	85	113	94	37	71	83	107	111
Camta2	18	9	22	14	18	12	20	17	13	8	12	15	12	19	15	23	17	9	17	17	11	14	17	9	14	12	8	8	22	18	16
Cand1	43	67	85	32	35	12	44	46	31	29	17	23	31	31	42	59	24	25	21	59	14	56	24	18	55	20	14	26	50	40	36
Cand2	35	31	38	37	41	20	24	24	19	22	35	23	32	28	24	52	25	18	24	33	18	22	29	19	28	19	12	29	23	28	40
Cant1	20	29	24	14	17	10	19	18	12	18	9	8	19	10	15	22	9	7	4	30	9	14	10	12	24	7	8	11	13	26	11
Canx	351	220	287	174	274	171	261	181	186	212	201	127	216	215	272	255	160	160	212	426	154	309	231	138	248	175	102	246	295	224	368
Cap1	72	95	86	48	76	44	93	60	61	69	55	41	61	55	65	87	43	42	66	93	33	96	56	35	59	53	25	53	78	60	79
Cap2	40	47	43	41	47	34	26	32	21	29	38	16	35	43	30	37	22	19	28	52	22	22	25	18	45	27	15	32	37	33	40
Capg	31	23	27	46	50	26	22	21	47	32	46	22	48	42	39	29	24	29	44	53	29	51	52	41	23	38	29	37	49	17	49
Capn1	34	16	19	28	31	27	31	14	28	36	35	16	32	31	31	19	28	18	26	31	26	40	44	35	21	33	22	35	35	21	43
Capn10	3	11	5	4	9	4	7	4	1	5	7	6	3	1	5	5	1	3	4	2	6	3	4	2	6	3	1	2	7	12	4
Capn11	0	1	1	1	0	0	0	0	0	0	0	0	0	0	0	0	0	0	0	1	0	0	0	1	0	0	0	0	1	0	2
Capn12	1	3	2	0	0	1	1	0	1	1	0	2	0	0	1	0	1	0	2	2	0	3	0	0	0	0	1	0	5	1	1
Capn13	1	1	2	3	1	0	0	0	1	1	1	0	0	1	0	0	0	1	0	0	0	0	1	1	0	1	1	2	0	0	1
Capn15	5	2	7	1	2	2	3	2	3	0	5	3	3	1	2	7	0	3	2	6	2	6	3	1	1	2	2	0	4	1	5
Capn2	100	95	76	51	63	61	74	52	66	45	72	39	64	50	67	74	43	38	51	101	39	73	43	43	77	40	26	63	85	70	72
Capn3	1	0	3	3	2	5	0	0	1	1	0	0	1	1	1	2	1	1	1	0	1	1	1	3	1	2	2	0	2	1	0
Capn5	4	7	2	0	2	5	2	3	1	3	1	2	4	4	2	1	1	3	1	6	2	2	2	1	7	1	1	4	6	0	1
Capn6	18	22	24	3	7	3	7	17	1	20	2	4	2	7	17	37	2	5	1	14	1	15	4	3	30	4	1	5	18	36	7
Capn7	20	26	24	16	14	13	19	18	14	17	11	15	23	14	12	27	7	15	7	33	3	23	13	12	26	10	3	10	23	20	21
Capns1	187	161	157	106	104	95	162	114	114	94	82	68	102	124	87	161	96	82	101	231	80	164	125	69	129	90	47	92	185	137	147
Caprin1	44	40	30	26	33	23	25	30	18	33	19	12	34	28	32	41	21	32	18	41	8	39	34	15	29	32	12	30	48	31	43
Capza1	88	108	160	91	101	66	95	99	78	121	89	73	99	86	123	171	72	72	83	96	50	114	114	67	135	70	46	122	99	132	103
Capza2	385	383	464	505	608	402	357	349	513	480	545	325	553	487	438	487	377	312	425	363	353	481	540	372	468	449	264	473	388	360	556
Capzb	80	61	83	73	87	52	70	52	65	81	67	42	84	82	91	72	51	60	53	101	40	72	88	43	90	66	24	71	91	86	92
Car1	10	20	16	76	14	47	3	10	22	8	30	45	25	17	10	22	14	3	18	13	42	5	21	44	18	26	14	27	5	23	20
Car2	154	178	224	941	488	850	105	113	350	146	421	773	812	194	200	227	439	181	277	167	768	292	560	788	261	817	450	485	94	192	500
Card10	0	0	1	0	0	1	0	0	1	1	0	0	4	0	0	0	0	0	0	1	0	0	0	0	1	0	0	0	1	0	1
Card19	94	140	159	134	158	126	117	132	132	121	140	80	163	143	100	167	80	69	113	85	87	128	141	75	164	134	64	135	136	149	150
Card6	4	11	3	5	4	4	4	7	4	8	8	3	10	7	9	6	4	1	5	7	7	7	7	2	11	1	3	4	7	9	9
Card9	2	1	1	2	7	3	3	0	4	1	9	5	0	3	1	0	3	2	4	1	0	1	8	2	1	2	1	6	3	2	5
Carf	2	2	2	1	1	3	0	1	0	2	1	0	1	2	2	8	2	0	2	0	0	0	0	0	3	0	2	3	7	0	1
Carhsp1	353	533	500	597	530	466	351	398	425	558	544	409	595	445	461	571	361	319	419	397	434	466	551	356	535	520	272	502	414	523	529
Carm1	2	1	1	1	0	0	0	0	2	2	0	1	1	0	2	2	1	2	0	5	0	2	0	1	1	0	1	1	2	0	0
Carmil1	2	16	13	5	3	6	7	10	3	2	4	5	4	6	2	15	2	0	0	4	0	6	2	0	14	1	1	0	10	11	2
Carmil3	2	2	0	2	1	2	0	0	1	2	3	0	0	0	3	5	0	1	3	2	2	0	4	2	1	1	1	0	1	0	3
Carnmt1	14	18	12	12	19	15	9	8	25	11	24	12	20	13	18	12	9	2	13	18	6	11	7	14	14	9	3	15	13	19	16
Cars	37	70	33	27	50	19	37	14	28	53	54	24	59	45	29	53	22	15	27	47	26	42	41	11	49	33	19	43	55	38	55
Cars2	5	6	6	8	11	3	10	6	12	7	9	4	13	15	4	8	8	6	9	11	7	7	8	7	3	6	2	11	6	12	8
Cartpt	0	2	1	0	0	0	0	1	1	0	0	0	0	0	0	1	0	1	0	0	0	0	0	0	0	0	1	0	4	0	0
Casc3	1	3	2	0	4	1	6	1	4	8	2	3	7	2	3	4	2	2	3	5	2	2	2	2	5	3	3	1	1	5	5
Cask	6	3	3	3	1	4	8	3	4	3	2	1	3	0	3	6	1	3	1	7	1	6	1	2	4	0	0	6	4	6	2
Caskin1	3	1	1	0	0	1	1	1	0	0	0	0	0	1	0	1	2	0	4	4	0	1	1	0	1	0	1	0	1	0	0
Caskin2	27	7	23	13	17	20	13	11	6	9	9	10	19	16	8	23	12	11	11	25	13	14	15	9	17	9	11	10	24	17	29
Casp1	6	1	1	11	17	7	9	1	11	14	17	8	13	23	10	2	7	4	10	6	10	7	14	11	3	12	14	18	15	3	12
Casp12	8	3	1	2	4	3	2	2	2	6	4	1	0	5	3	0	2	3	3	5	0	2	3	1	3	0	0	2	1	1	1
Casp2	16	28	41	18	34	17	39	32	21	31	36	10	17	24	32	38	12	18	28	32	10	39	25	20	32	20	7	13	35	28	29
Casp3	48	62	90	26	38	21	52	51	29	53	34	14	29	30	53	62	13	45	28	53	25	61	44	14	75	21	10	34	48	63	25
Casp4	16	7	6	13	15	16	15	6	11	15	21	9	13	11	16	10	11	8	7	19	10	18	22	14	6	16	13	20	24	5	19
Casp6	9	10	13	5	6	3	10	9	9	12	10	6	9	6	16	14	2	4	7	7	4	12	9	1	16	4	10	6	12	9	3
Casp7	24	24	20	21	46	12	26	11	28	31	43	13	34	22	27	30	19	22	27	32	21	36	44	28	19	34	7	27	38	17	44
Casp8	0	0	1	2	2	0	1	0	0	1	1	0	1	0	1	0	1	1	1	1	0	1	0	0	1	0	0	0	1	1	0
Casp8ap2	45	42	41	18	40	28	45	30	18	49	31	17	35	33	43	41	23	25	23	59	19	54	24	12	48	30	17	30	41	37	37
Casp9	13	13	29	14	5	10	13	15	6	20	8	4	7	7	15	29	7	6	4	9	3	7	6	5	22	5	3	10	7	16	8
Casq1	40	79	120	52	133	88	59	71	80	84	92	51	84	125	81	78	69	36	62	54	44	68	85	48	134	141	17	126	60	117	156
Casq2	1101	1506	1986	1753	1563	1319	995	1340	1649	1273	1391	958	1952	1271	1342	1795	1059	700	965	1294	1001	1139	1276	996	1800	1258	668	1260	1266	1877	1455
Casr	0	0	0	0	1	1	2	0	1	1	0	0	1	1	2	1	0	0	0	2	1	0	0	2	1	0	1	1	3	2	2
Cast	86	68	68	61	92	73	84	39	80	61	75	59	113	74	87	55	67	43	52	93	69	80	65	46	89	39	57	68	99	65	103
Castor1	12	22	10	17	21	22	19	13	26	28	16	20	19	11	16	15	8	8	16	15	11	15	25	17	12	13	17	13	24	18	13
Castor2	22	14	14	14	11	13	15	5	11	10	14	11	14	9	17	10	10	13	16	16	14	20	13	10	15	9	6	10	19	8	18
Cat	284	196	285	503	330	540	240	173	603	410	419	448	650	238	337	256	380	194	302	264	514	259	387	442	255	318	292	294	282	234	311
Catsper2	3	0	1	0	0	1	1	1	1	1	0	2	1	2	1	1	0	1	1	0	1	1	4	0	1	3	1	1	3	1	1
Catsperd	0	0	2	0	0	0	1	0	0	0	2	0	0	0	0	0	0	0	0	0	0	1	2	0	0	0	0	0	0	1	0
Catsperg	2	2	3	1	2	0	0	0	0	2	2	1	1	1	1	2	2	1	1	2	1	0	1	0	2	0	3	0	3	0	1
Cav1	638	511	583	504	836	439	648	377	440	827	647	356	585	640	690	566	375	393	504	781	288	616	651	348	560	459	334	649	702	501	779
Cav2	132	76	101	107	146	125	141	83	144	171	234	76	142	173	161	115	96	84	142	154	107	187	261	101	99	157	127	197	161	87	173
Cav3	443	496	647	662	689	508	439	409	613	644	557	384	647	555	446	686	428	372	421	509	380	547	549	399	713	545	264	556	552	626	634
Cavin1	0	0	0	1	2	0	1	1	1	0	1	0	0	2	0	0	0	0	0	0	0	3	0	0	1	0	0	1	3	1	1
Cavin2	185	161	149	110	218	129	134	95	141	158	175	88	216	165	143	155	98	81	119	201	86	189	147	85	183	120	85	194	145	139	138
Cavin3	234	304	343	249	333	207	235	216	318	282	264	193	329	276	278	338	181	166	175	297	173	236	304	156	339	254	119	284	295	322	267
Cavin4	113	19	33	136	158	134	57	15	150	103	148	82	219	156	103	18	85	50	98	113	103	104	118	85	33	117	66	170	99	31	174
CB741658	0	0	0	0	0	0	0	0	1	0	0	0	0	0	1	0	0	0	0	1	0	1	0	0	0	0	1	0	1	1	0
Cbfa2t2	2	1	0	2	1	2	1	1	1	2	0	1	3	2	2	2	1	1	2	3	0	1	2	0	4	2	0	3	1	2	0
Cbfa2t3	6	2	2	2	6	6	5	0	2	4	4	3	5	5	1	0	3	1	5	7	2	4	2	0	1	2	2	6	2	1	4
Cbfb	51	54	58	31	35	25	34	48	24	53	25	22	45	39	33	72	15	21	32	51	21	37	27	19	54	17	12	17	35	37	36
Cblb	14	18	19	10	8	10	11	14	7	9	14	5	3	11	11	23	6	5	4	12	17	22	8	6	6	9	2	7	17	16	7
Cblc	48	2	9	125	141	93	49	8	74	75	127	57	132	102	56	8	74	44	81	58	75	75	119	78	6	107	37	86	50	7	141
Cbll1	28	38	41	26	26	25	22	24	24	31	18	10	28	16	20	37	14	14	12	34	13	26	15	15	40	18	10	24	21	34	26
Cbln1	0	0	0	1	0	0	0	0	0	0	1	1	0	0	0	0	0	0	0	1	0	0	0	0	0	0	1	0	0	0	1
Cbln2	0	0	2	0	0	0	0	1	0	2	0	1	0	1	1	3	0	0	1	1	0	2	0	0	1	0	0	1	1	1	1
Cbr1	601	939	1255	684	393	850	521	473	1142	1525	406	665	1250	425	1323	1380	544	389	206	984	573	455	349	582	1491	310	453	312	1278	1402	450
Cbr3	13	4	6	10	16	8	5	1	10	19	7	4	21	12	8	12	3	6	9	12	3	12	8	1	8	7	2	21	26	9	16
Cbr4	45	34	24	60	54	50	39	24	44	59	81	46	72	46	39	28	37	25	28	30	36	45	57	22	28	40	33	52	40	33	58
Cbs	0	2	0	0	0	0	1	2	1	2	2	1	2	5	2	1	1	0	1	1	1	3	2	2	1	5	2	2	0	2	2
Cbwd1	1	0	0	1	3	3	0	2	0	2	0	0	5	1	2	0	1	1	1	4	2	4	3	2	3	8	3	4	0	1	3
Cbx2	2	2	2	1	1	1	5	6	2	5	1	3	3	1	2	3	1	2	1	3	0	3	2	1	3	1	1	1	4	4	3
Cbx3	237	265	352	142	199	107	203	244	144	175	160	94	141	136	204	416	110	124	120	202	121	225	166	107	275	126	71	130	216	284	183
Cbx5	123	102	102	78	145	81	102	63	93	140	128	51	117	91	122	111	60	66	88	113	64	123	96	54	129	93	57	124	118	98	129
Cbx6	52	48	35	22	33	23	28	26	10	31	18	14	19	22	33	44	15	20	16	64	13	44	26	14	50	15	9	31	44	36	17
Cbx7	2	0	3	2	2	4	4	0	0	3	7	2	2	4	2	0	3	0	3	0	1	4	5	0	0	6	2	1	2	1	2
Cbx8	3	2	4	3	4	5	3	3	7	6	4	4	4	2	4	2	3	4	3	3	3	0	6	0	2	5	2	3	3	0	3
Cby1	1	5	3	3	3	5	1	4	2	4	1	3	2	3	1	3	3	2	2	3	1	1	2	1	4	1	2	4	4	1	6
Cc2d1a	7	6	6	9	5	2	1	4	2	5	7	3	8	4	9	8	5	3	2	7	0	5	4	1	6	5	1	2	7	7	4
Cc2d1b	16	11	22	7	15	6	11	8	5	14	11	7	8	10	6	21	9	8	12	14	7	11	6	7	10	5	4	11	11	8	16
Ccar1	193	232	251	207	282	163	158	142	177	301	224	121	287	220	225	287	87	99	127	206	99	145	207	90	302	191	98	227	258	312	243
Ccar2	41	53	58	28	31	24	38	48	25	36	48	22	27	27	39	62	19	30	22	57	33	32	39	27	50	21	19	23	52	44	38
Ccdc102a	19	11	18	7	7	6	10	8	9	12	8	3	7	8	14	16	4	11	4	19	7	12	10	1	13	7	4	11	15	15	9
Ccdc107	49	101	168	29	52	29	26	72	35	45	32	15	52	33	60	154	18	24	29	45	20	38	26	16	151	34	14	51	60	159	41
Ccdc112	22	32	31	14	10	11	14	12	9	27	8	6	21	12	16	17	5	6	6	20	9	17	5	12	30	6	9	8	15	34	10
Ccdc114	0	0	1	1	0	0	0	0	0	1	1	1	1	2	0	0	0	0	0	0	0	2	1	0	1	0	0	0	1	2	0
Ccdc115	0	0	2	1	0	1	0	0	0	0	0	0	0	0	0	0	1	0	1	0	0	0	0	0	0	0	0	0	0	1	0
Ccdc117	4	1	6	2	11	4	2	4	1	5	4	4	2	3	3	2	3	1	11	4	4	1	4	1	3	1	2	9	3	4	6
Ccdc12	160	178	196	187	231	155	165	149	188	232	208	100	238	209	199	211	140	148	147	180	128	212	198	147	224	163	99	213	211	186	214
Ccdc124	99	101	123	119	146	106	107	95	126	150	156	78	162	121	133	153	94	94	108	108	83	131	135	89	142	155	49	126	121	126	156
Ccdc125	8	14	8	5	3	6	4	5	6	9	6	4	4	5	3	9	3	7	3	8	0	11	3	4	5	1	2	3	7	4	6
Ccdc126	13	9	6	11	37	13	11	10	21	15	21	13	15	27	15	11	17	11	13	13	15	20	21	18	5	22	10	23	12	3	28
Ccdc127	46	35	29	38	59	43	44	21	34	40	46	17	42	53	49	36	31	16	32	27	26	49	37	38	25	35	26	58	44	25	54
Ccdc130	9	10	8	9	9	5	3	10	3	6	6	4	7	6	10	13	3	5	4	7	4	7	19	3	10	9	4	8	8	6	7
Ccdc134	3	3	5	5	7	6	7	3	3	7	5	3	13	2	6	6	3	4	5	3	5	13	5	3	8	3	2	5	5	9	11
Ccdc137	4	10	8	6	13	7	10	3	6	8	7	3	10	5	15	10	3	7	7	13	5	8	9	5	8	8	0	11	11	9	9
Ccdc146	2	1	1	0	0	1	0	2	0	0	0	0	1	1	0	1	4	2	2	3	1	2	8	0	3	2	0	2	0	0	2
Ccdc148	0	2	1	1	0	1	0	0	0	0	0	0	0	0	1	1	0	0	1	0	0	1	2	0	0	1	0	0	1	0	0
Ccdc150	0	0	1	1	0	0	1	0	0	0	0	1	1	1	0	0	1	0	0	0	0	1	0	0	1	0	0	1	0	0	0
Ccdc152	0	1	1	1	4	4	2	3	2	2	0	0	0	2	0	2	0	2	1	3	2	1	1	1	4	1	0	3	1	2	1
Ccdc153	0	2	1	3	1	1	0	0	1	1	1	1	0	0	0	2	0	0	2	1	0	0	1	3	0	1	4	1	0	0	2
Ccdc159	7	2	8	0	0	1	2	1	2	0	3	1	4	1	1	1	1	1	1	2	0	3	2	1	8	2	0	2	1	3	1
Ccdc163	12	15	14	3	11	6	9	12	8	15	12	5	13	8	7	15	4	1	12	8	3	11	14	2	12	9	5	5	11	14	6
Ccdc167	90	78	141	144	159	71	77	73	103	107	109	68	131	95	112	99	68	96	122	102	99	131	113	95	106	91	77	117	92	102	143
Ccdc17	20	25	20	20	25	15	17	12	17	25	25	9	27	25	18	18	11	8	12	21	17	13	19	12	19	13	12	16	12	16	19
Ccdc171	1	2	4	2	2	2	5	0	3	2	3	1	4	1	2	0	0	0	0	1	2	3	1	0	4	0	0	1	1	2	1
Ccdc173	0	0	1	0	1	0	1	1	0	1	0	1	0	1	0	0	0	0	0	1	0	0	0	0	0	1	0	0	0	0	0
Ccdc174	51	60	59	47	56	51	50	41	28	68	38	32	71	60	61	56	33	29	41	53	46	68	51	37	76	45	43	49	53	56	55
Ccdc175	6	6	12	5	6	4	10	4	8	7	6	3	12	6	10	8	2	2	7	6	4	5	14	6	8	9	2	4	8	5	13
Ccdc181	12	11	17	7	13	9	6	12	12	13	16	1	13	11	10	17	9	10	5	19	2	13	8	2	18	6	9	20	24	13	7
Ccdc182	2	1	4	8	6	4	1	1	2	1	2	2	5	2	0	5	3	3	1	3	3	4	1	3	2	2	0	1	2	4	3
Ccdc189	3	1	3	8	6	3	2	3	6	7	11	6	6	12	3	5	3	4	3	6	4	5	7	8	3	6	6	5	6	4	8
Ccdc190	0	0	1	0	0	0	1	0	0	1	1	1	1	0	2	0	1	0	0	0	1	0	0	0	0	1	0	0	2	1	1
Ccdc22	8	13	6	5	12	7	6	3	10	11	18	3	3	11	9	5	8	7	4	4	4	9	8	4	6	4	7	7	6	1	3
Ccdc25	52	40	48	64	63	50	42	34	47	59	52	31	79	68	65	54	53	40	34	72	34	46	48	23	64	38	29	52	62	53	75
Ccdc28a	16	17	14	42	28	35	22	13	28	25	48	23	31	20	26	16	15	9	25	24	24	19	29	25	8	25	20	21	18	11	29
Ccdc28b	112	131	128	91	90	84	89	75	119	145	100	74	128	94	111	151	71	84	66	125	67	131	91	88	117	71	54	88	146	99	115
Ccdc32	21	40	40	36	47	34	23	24	39	42	38	31	37	27	31	35	27	20	24	37	25	33	45	19	42	31	26	32	29	31	42
Ccdc34	50	84	100	19	37	27	57	96	30	71	33	16	27	24	58	110	13	26	17	62	15	70	21	14	83	34	16	19	56	90	28
Ccdc39	13	18	10	3	7	4	6	8	5	13	8	1	11	6	7	14	2	4	4	14	3	9	14	4	10	10	4	6	11	9	11
Ccdc40	0	1	0	0	0	1	1	0	0	0	0	0	0	0	0	1	0	0	0	0	1	0	0	0	0	0	0	0	1	0	0
Ccdc43	28	32	21	39	44	37	21	8	52	34	48	25	34	34	29	34	27	20	32	34	22	27	30	17	20	29	7	27	36	8	34
Ccdc47	88	69	97	93	121	82	97	52	89	98	91	65	130	84	103	99	65	62	82	132	73	132	94	54	73	69	27	91	123	74	116
Ccdc50	25	32	40	11	30	22	23	22	27	34	25	14	31	33	36	27	15	25	14	29	12	31	30	16	56	16	17	35	39	45	27
Ccdc51	30	38	38	77	111	67	38	29	83	72	95	42	118	71	61	38	53	18	50	51	51	36	118	36	47	60	28	101	63	58	126
Ccdc58	105	132	146	111	131	89	116	90	110	153	127	57	140	125	124	197	84	82	90	86	87	120	121	75	169	106	71	133	133	151	124
Ccdc59	24	23	36	17	25	19	29	16	21	32	19	13	25	15	26	28	16	15	7	35	16	27	20	10	37	23	16	17	32	30	21
Ccdc61	12	26	16	10	17	12	4	7	13	26	16	5	13	10	14	24	5	8	8	19	9	7	20	9	23	17	7	22	26	11	5
Ccdc62	19	12	4	14	13	3	9	7	11	10	6	8	15	8	13	7	11	6	6	13	3	13	8	1	8	7	5	7	13	7	9
Ccdc65	16	11	10	12	22	13	10	8	22	20	19	7	13	15	11	20	7	10	11	13	5	15	23	9	15	17	5	18	17	25	18
Ccdc68	3	6	5	4	16	15	3	4	2	7	8	6	7	15	5	5	4	2	3	6	9	5	8	19	5	2	13	6	7	6	13
Ccdc69	8	3	4	1	2	3	4	7	8	7	7	1	2	2	4	10	5	4	1	2	1	4	8	4	8	2	1	5	3	3	3
Ccdc71	1	3	1	4	1	0	3	2	1	5	6	1	1	2	2	5	3	0	0	1	3	3	1	1	5	0	1	0	4	5	0
Ccdc77	28	33	42	25	38	43	23	40	27	49	35	12	32	24	38	38	12	19	21	31	25	33	14	25	43	28	19	33	37	42	35
Ccdc8	11	19	9	6	3	3	19	12	5	8	2	3	7	4	8	11	6	8	2	12	9	17	3	4	17	9	1	2	15	14	12
Ccdc80	396	160	135	168	330	137	260	121	159	247	245	101	150	216	275	147	147	184	277	398	140	428	247	106	166	160	91	252	397	99	292
Ccdc82	11	7	16	9	7	10	14	6	17	15	7	5	10	9	9	15	8	14	10	14	7	17	7	6	19	7	4	10	15	8	8
Ccdc85a	4	2	0	2	0	0	1	3	0	0	1	0	2	0	1	1	1	0	0	0	0	0	1	1	2	2	0	1	1	0	0
Ccdc86	1	7	9	3	3	5	4	4	5	2	2	1	6	2	6	12	2	2	0	5	5	6	6	0	12	5	1	8	5	6	9
Ccdc89	0	0	0	0	0	0	0	0	0	4	0	0	0	1	1	0	0	0	1	1	0	1	0	0	1	1	0	0	1	0	1
Ccdc90b	80	75	99	85	76	49	84	100	71	106	110	49	85	66	79	101	58	45	43	78	56	105	86	55	96	53	38	63	92	82	81
Ccdc91	14	19	19	18	24	23	14	13	23	13	23	15	19	11	13	18	21	14	15	31	10	17	16	16	18	15	14	13	23	14	19
Ccdc92	1	0	2	1	0	0	1	2	0	2	1	1	2	1	0	2	0	0	0	1	0	1	0	1	1	0	1	2	0	2	0
Ccdc93	12	11	20	10	11	10	13	18	16	10	9	9	8	15	14	7	9	4	14	10	3	8	15	8	5	11	6	25	11	8	12
Ccdc97	44	52	59	47	52	29	36	34	40	46	43	27	56	49	56	69	35	35	36	50	24	44	43	38	54	31	24	47	56	47	40
Cchcr1	9	6	9	3	5	2	4	7	3	6	1	0	3	4	4	11	3	1	1	8	1	5	5	3	5	6	2	2	6	6	5
Cckbr	0	0	0	0	0	0	0	1	0	0	0	0	0	0	0	0	0	1	0	0	0	1	1	1	0	0	0	1	0	0	0
Ccl1	3	1	2	3	5	0	3	4	5	2	5	5	5	3	2	2	3	7	7	2	5	3	4	5	3	1	0	6	5	3	9
Ccl11	0	1	1	0	1	2	2	0	1	1	0	0	1	0	2	5	0	1	0	0	0	2	1	2	2	0	2	1	0	0	0
Ccl12	1	1	3	5	6	2	7	4	6	9	4	3	2	7	11	5	2	2	6	2	0	5	6	4	3	2	3	4	4	2	11
Ccl19	19	8	14	24	28	18	8	8	23	31	31	11	20	26	19	11	19	14	18	19	20	22	31	20	14	21	8	31	13	13	37
Ccl2	223	231	243	251	311	225	201	170	242	285	350	200	306	248	209	282	319	323	280	224	203	219	340	197	264	267	173	265	290	229	406
Ccl20	3	2	3	1	2	3	2	7	0	5	2	1	2	6	5	5	2	4	1	1	0	1	3	3	6	3	0	2	1	4	1
Ccl21	170	69	34	200	289	199	151	55	224	270	338	136	331	334	182	79	140	106	196	152	126	156	318	139	63	258	141	245	232	73	333
Ccl22	0	2	0	2	0	1	4	2	2	1	0	1	1	1	0	1	1	0	0	4	2	1	0	2	2	0	0	1	4	1	2
Ccl24	10	7	4	6	11	5	8	6	22	11	14	9	12	17	9	2	6	9	12	5	6	5	6	5	2	10	11	5	8	4	10
Ccl27	7	12	16	8	12	10	8	13	10	14	5	9	11	3	24	11	9	7	4	14	7	6	9	7	22	9	6	6	7	19	12
Ccl28	1	0	0	0	1	0	0	0	0	1	0	0	0	0	0	0	0	0	0	1	0	1	0	0	1	0	0	0	0	0	1
Ccl3	4	6	2	2	1	1	0	4	2	3	7	1	3	5	4	4	4	2	2	3	5	3	9	5	2	2	1	8	3	4	6
Ccl5	13	6	8	51	85	67	18	10	143	20	82	34	50	81	17	10	59	16	70	11	64	21	74	76	12	39	53	86	13	11	91
Ccl6	2	1	3	11	14	19	1	1	13	2	7	7	14	13	5	1	8	1	8	3	9	5	13	17	2	7	15	12	3	2	9
Ccl7	63	34	49	52	69	56	43	28	73	66	86	39	68	77	54	48	70	68	78	55	42	63	80	27	58	51	31	77	66	46	90
Ccl9	1	0	0	0	2	1	2	2	2	4	2	1	1	0	1	0	0	1	1	1	2	1	3	0	0	4	2	3	1	0	1
Ccm2	24	19	10	10	13	15	18	13	12	24	16	11	17	15	19	26	6	9	18	28	15	15	15	8	16	14	9	13	24	14	21
Ccn1	52	62	61	45	33	28	41	26	24	43	18	26	30	26	33	66	15	13	21	19	16	18	22	15	39	17	9	41	36	42	46
Ccn2	160	239	221	51	67	31	58	174	35	23	59	14	53	44	45	270	44	45	69	85	40	69	56	24	103	45	24	45	61	188	74
Ccn3	19	7	13	10	13	7	7	6	9	15	10	10	14	4	12	8	16	6	8	17	12	16	15	5	7	9	7	9	22	8	8
Ccn4	2	15	20	0	0	0	0	6	0	2	0	1	1	0	1	12	2	1	0	6	0	3	0	0	12	0	0	1	0	13	0
Ccn5	0	3	0	4	5	1	4	0	1	6	6	2	6	3	2	1	4	1	1	3	0	3	6	3	4	3	3	3	6	4	2
Ccn6	0	1	1	0	2	0	0	0	0	0	1	0	0	1	1	0	0	0	0	0	0	1	1	0	0	0	0	1	0	0	1
Ccna2	8	19	19	2	8	5	9	12	0	16	5	0	1	6	5	20	2	4	2	16	1	8	4	2	27	7	0	4	11	14	6
Ccnb1	62	187	282	12	55	15	49	170	12	70	41	9	22	38	46	281	19	36	20	76	8	59	48	8	254	43	5	41	65	219	52
Ccnb1ip1	0	0	0	0	0	0	0	0	0	0	0	0	1	0	0	3	0	0	0	0	0	0	1	1	1	0	0	1	0	0	1
Ccnb2	66	201	225	7	37	12	58	164	7	88	31	14	26	41	51	262	15	39	29	76	9	62	46	7	207	22	4	37	75	229	44
Ccnc	23	13	24	19	20	21	23	18	21	23	15	10	28	24	20	26	12	14	18	21	8	24	24	14	26	12	12	11	18	26	25
Ccnd1	112	107	119	43	96	56	88	50	42	85	73	23	71	87	81	116	35	49	56	134	16	112	99	43	117	76	28	116	108	115	103
Ccnd2	294	125	169	118	339	123	301	104	188	380	304	112	213	306	424	176	134	215	199	372	125	361	285	108	236	256	86	265	313	172	351
Ccnd3	47	76	79	33	44	26	46	27	34	49	39	17	36	37	40	85	29	34	29	85	28	50	57	25	66	34	13	36	71	56	50
Ccndbp1	50	45	49	73	83	66	53	27	76	83	101	51	82	44	52	45	53	39	54	53	47	51	63	52	37	69	38	62	47	43	63
Ccne1	9	30	22	0	2	3	4	5	4	11	2	1	4	3	12	22	0	3	1	7	0	3	4	0	38	1	1	4	15	43	6
Ccne2	34	20	40	12	23	14	28	24	11	39	19	11	14	26	30	39	15	18	14	37	10	30	19	10	24	25	7	16	31	17	32
Ccnf	8	6	2	2	7	0	4	4	2	7	2	0	1	2	1	5	2	4	1	3	0	0	6	1	5	2	0	4	4	6	2
Ccng1	457	288	288	615	714	472	346	197	370	393	663	304	505	587	350	314	355	227	483	549	301	346	338	217	304	472	150	573	470	280	684
Ccng2	29	26	35	19	14	19	26	33	20	23	25	15	21	14	21	23	12	17	16	28	13	33	12	19	22	11	6	19	24	15	20
Ccnh	158	145	155	188	256	163	130	122	208	239	162	135	239	186	206	143	141	138	142	160	135	166	171	154	148	141	96	201	156	149	221
Ccni	190	159	150	84	104	65	121	86	57	81	65	50	77	57	106	138	58	61	66	179	73	119	60	41	137	68	37	58	141	102	92
Ccnj	10	7	7	2	9	3	5	4	3	6	4	3	5	2	6	11	3	4	3	6	2	6	4	2	2	6	4	3	9	1	2
Ccnjl	6	12	3	0	1	11	5	8	4	3	4	1	5	5	3	6	0	2	1	4	2	8	2	2	5	3	3	1	1	4	1
Ccnk	13	8	14	12	9	5	5	7	10	8	3	4	5	12	7	6	6	4	3	18	2	11	5	2	9	3	1	7	9	12	11
Ccnl1	48	46	62	32	53	38	44	30	26	42	33	11	44	27	31	39	21	17	16	39	19	49	23	20	33	24	16	41	49	32	40
Ccnl2	7	4	3	8	7	5	6	2	5	6	10	4	20	8	8	10	8	3	12	4	4	6	12	2	4	11	2	9	10	3	11
Ccnq	21	30	26	16	18	10	16	16	23	31	19	14	24	24	32	33	20	18	13	27	10	11	23	21	32	13	8	20	23	23	31
Ccnt1	4	3	3	4	0	2	4	1	1	4	0	0	5	4	1	2	2	0	2	8	3	2	2	1	5	0	3	3	6	4	6
Ccnt2	41	41	41	40	37	20	53	41	32	35	34	19	29	43	48	48	19	36	17	56	18	35	34	22	45	31	24	36	47	34	43
Ccny	4	4	5	3	1	8	1	1	3	1	1	1	6	4	2	5	2	2	4	6	2	5	2	4	5	1	0	5	3	6	6
Ccp110	8	3	7	4	9	5	6	5	5	4	3	2	13	7	6	12	2	1	3	12	2	11	5	1	6	5	2	9	10	11	4
Ccpg1	50	31	32	62	55	59	54	18	79	68	71	54	97	60	83	19	57	23	53	67	45	58	53	49	42	57	39	61	59	26	78
Ccpg1os	17	9	21	21	23	22	26	17	22	31	32	14	19	11	34	16	13	11	16	21	21	26	20	23	23	20	20	19	27	25	20
Ccr1	2	2	1	7	7	3	1	1	8	5	14	7	6	5	9	3	5	3	6	2	5	6	9	3	4	6	6	8	5	2	9
Ccr10	3	4	1	1	4	1	0	0	1	2	0	2	0	1	3	0	1	0	1	1	0	2	0	0	0	0	0	0	3	0	2
Ccr5	4	0	7	9	2	2	4	4	5	2	4	7	0	2	5	1	2	1	2	5	1	1	2	1	2	2	0	3	2	1	8
Ccr9	2	1	2	0	0	1	2	0	0	8	1	0	0	0	0	1	0	1	0	0	1	0	1	0	0	0	0	0	0	0	1
Ccrl2	20	27	34	57	63	35	25	21	44	39	71	24	64	30	19	35	25	18	30	30	27	25	49	18	26	36	30	44	46	35	47
Ccs	92	83	109	93	100	67	105	80	95	136	84	57	86	82	107	123	69	54	60	94	60	108	96	61	103	61	45	77	104	103	77
Ccsap	0	0	0	0	2	2	1	1	0	0	1	0	0	0	0	1	0	0	0	0	0	0	0	0	2	0	1	0	0	2	1
Cct2	323	427	433	364	438	287	254	296	358	453	334	249	427	315	348	480	227	191	240	367	212	303	336	227	484	315	171	379	399	505	429
Cct3	354	471	615	379	472	273	308	372	368	436	412	218	420	353	378	626	246	260	345	351	246	348	449	218	601	310	193	429	365	561	464
Cct4	198	209	208	123	171	108	140	133	113	141	143	81	147	118	135	237	100	79	116	214	86	149	148	64	217	92	54	150	183	165	201
Cct5	422	666	755	558	637	433	416	449	499	667	520	300	597	473	517	794	360	354	413	561	311	471	546	363	762	462	244	505	556	725	564
Cct6a	135	160	189	121	173	101	116	128	113	146	124	97	149	119	163	193	93	81	101	153	62	119	125	78	170	100	38	118	119	192	157
Cct6b	1	1	2	0	0	2	1	1	0	0	0	1	2	2	0	0	0	0	0	2	1	0	0	3	0	0	2	1	0	1	0
Cct7	466	617	795	482	644	406	450	532	598	602	463	328	610	502	584	787	388	346	380	463	347	551	499	370	681	427	268	490	476	690	590
Cct8	308	342	473	383	457	322	315	330	390	405	421	235	478	376	311	455	334	247	365	359	258	392	488	269	397	348	179	386	389	382	466
Ccz1b	28	33	41	24	28	16	36	29	27	22	29	19	22	23	25	40	10	17	22	38	12	28	28	10	31	16	16	23	47	30	34
Cd109	12	6	2	5	5	6	17	5	2	16	1	1	5	6	8	12	2	9	5	22	2	18	8	4	7	3	1	6	19	7	5
Cd14	13	12	19	23	27	28	18	15	17	33	22	6	22	18	20	18	15	9	22	14	9	13	37	9	20	12	15	31	20	11	53
Cd151	358	319	447	464	528	341	391	272	473	511	463	279	562	375	468	434	342	286	366	395	305	449	497	290	450	387	234	387	419	424	445
Cd163	4	11	14	9	12	6	5	9	8	1	9	6	11	14	2	18	11	1	6	5	7	2	4	5	23	3	2	9	2	10	12
Cd164	211	254	272	263	316	194	218	191	242	288	271	135	319	218	245	316	194	159	199	255	176	263	272	163	334	233	105	269	260	208	315
Cd164l2	0	1	0	0	0	0	0	0	0	2	1	0	0	1	0	1	0	1	1	0	0	0	0	1	0	0	0	0	1	0	1
Cd177	0	1	0	0	0	2	0	0	0	1	0	0	0	0	0	0	1	0	0	0	2	0	0	4	2	0	1	0	0	2	1
Cd1d1	37	72	83	10	49	10	37	68	59	59	80	34	11	70	37	72	44	33	54	42	8	39	74	16	85	45	7	28	37	56	71
Cd2	2	2	0	3	6	5	1	0	6	11	3	3	5	5	1	0	0	1	2	1	3	2	3	2	1	0	4	2	1	0	3
Cd200	26	24	23	31	38	34	42	27	43	59	64	25	31	36	45	32	33	25	44	29	27	42	36	28	37	24	17	40	33	32	51
Cd226	0	0	0	1	0	1	0	0	0	1	0	0	0	0	0	0	0	0	1	0	0	1	1	1	2	1	0	0	0	1	1
Cd24	3	10	8	3	2	6	3	4	2	8	5	5	2	1	1	2	5	2	1	5	2	2	4	3	11	4	8	3	9	9	4
Cd244	0	1	0	0	0	1	0	0	0	0	0	0	0	0	0	0	0	1	0	1	0	1	1	0	0	0	1	0	1	0	0
Cd247	1	0	2	2	1	0	2	0	3	13	3	1	2	0	2	0	0	0	0	2	1	0	1	1	0	1	0	1	1	0	2
Cd248	31	16	19	14	15	11	35	13	7	11	11	8	12	17	17	21	12	12	22	36	8	29	17	8	21	2	4	14	36	7	16
Cd27	0	0	0	0	3	2	1	0	0	5	1	1	0	2	0	0	1	0	0	0	0	0	1	0	0	0	1	0	0	0	0
Cd274	0	0	0	0	1	0	0	0	0	0	1	0	1	0	0	1	0	0	0	0	2	0	1	0	0	0	0	0	0	0	0
Cd276	28	38	29	18	13	10	18	21	12	26	12	9	19	17	26	43	14	12	8	35	6	27	12	6	30	6	7	10	23	25	15
Cd2ap	8	3	4	6	10	5	7	3	6	9	4	5	10	7	5	3	1	9	8	13	1	9	7	2	9	3	1	4	11	3	5
Cd2bp2	44	66	69	44	46	29	37	43	33	48	35	27	48	42	38	85	26	42	24	40	28	55	32	32	62	42	19	23	50	80	38
Cd300a	2	0	2	2	0	1	0	0	1	0	0	0	1	1	0	1	1	1	1	0	2	0	0	2	0	1	3	0	1	0	0
Cd300c2	0	0	1	0	3	5	1	0	3	2	1	4	3	1	2	1	1	2	1	3	0	0	7	3	3	0	1	5	1	0	1
Cd300le	3	0	2	3	10	6	1	1	9	2	4	2	4	3	1	1	8	0	3	4	4	6	3	5	1	4	3	7	9	2	7
Cd300lf	0	0	0	0	0	0	0	0	0	1	0	0	0	1	0	0	0	0	1	0	0	0	0	1	0	0	0	1	1	1	0
Cd302	44	28	13	52	104	58	55	16	72	73	83	40	108	86	79	23	56	44	85	52	39	63	97	48	36	54	41	55	84	35	65
Cd320	49	60	58	56	62	45	44	35	47	53	62	33	67	50	47	43	32	16	43	61	37	65	62	23	65	44	29	58	47	40	58
Cd34	5	2	3	3	9	6	9	2	8	12	14	1	8	8	6	5	8	3	6	9	6	10	13	2	3	12	6	13	8	7	18
Cd36	1097	1069	1306	2121	1631	1788	1135	733	2316	1379	1820	1419	2451	1281	1306	1221	1537	802	1241	1219	1706	1085	1608	1418	1212	1202	1278	1209	1451	1151	1654
Cd37	7	5	4	12	19	15	5	0	15	25	12	6	13	19	7	3	4	1	4	5	7	8	11	4	2	9	9	21	6	3	11
Cd38	1	1	3	3	3	2	3	3	5	2	3	1	7	7	2	1	4	2	5	5	2	1	4	1	5	2	0	6	2	5	7
Cd3d	6	0	5	5	2	0	2	1	4	88	17	1	1	1	3	0	0	0	1	1	2	0	2	2	1	0	7	1	1	5	1
Cd3e	1	1	1	0	0	1	0	0	2	11	3	0	1	1	0	0	0	0	1	0	1	0	1	0	0	0	3	0	2	1	1
Cd3g	4	0	2	1	0	0	0	1	0	27	2	0	0	0	1	0	0	0	0	0	0	0	0	1	0	1	2	0	0	2	0
Cd4	1	1	0	0	0	0	0	0	0	0	0	1	1	0	1	1	2	1	1	0	0	0	0	1	0	0	0	2	1	0	3
Cd40	19	11	18	18	25	8	20	22	13	27	17	6	16	20	21	21	13	17	13	16	10	16	29	12	22	15	10	21	25	12	23
Cd44	27	13	17	18	15	20	13	14	19	25	14	20	14	19	21	18	19	5	13	22	11	20	22	17	11	13	7	20	23	12	19
Cd46	0	0	0	1	2	1	1	0	2	0	1	0	1	1	1	0	1	2	2	2	0	0	0	0	0	1	0	1	0	0	1
Cd47	58	55	40	58	78	38	55	23	50	69	64	35	53	53	63	52	56	42	52	58	43	45	52	38	52	47	26	54	68	42	64
Cd48	433	305	358	408	617	416	472	262	461	719	647	327	548	568	625	377	350	378	450	388	318	534	665	341	366	409	292	590	491	342	591
Cd5	0	0	5	2	0	0	0	0	1	7	1	0	1	0	1	3	0	0	0	10	0	2	1	0	1	0	3	3	0	1	1
Cd52	17	48	52	230	76	159	16	12	64	13	81	129	128	38	23	71	87	14	36	25	137	25	79	89	45	137	76	71	8	65	73
Cd53	8	8	4	13	8	11	5	6	12	10	12	11	11	8	2	5	4	5	6	4	4	10	10	8	10	6	7	13	10	9	19
Cd55	1	1	0	2	1	2	0	0	1	1	3	0	1	1	1	0	0	1	0	1	1	2	0	3	1	4	0	0	0	0	1
Cd59	214	159	208	350	492	348	248	158	393	399	418	252	460	398	354	185	287	218	310	215	277	306	400	270	161	364	177	350	312	176	429
Cd5l	0	1	0	0	0	0	1	0	0	0	0	1	1	0	1	0	0	0	0	0	0	0	0	0	0	1	0	0	0	1	0
Cd6	1	1	1	1	1	0	1	0	3	6	1	0	1	0	1	0	1	1	0	0	0	1	0	0	0	1	1	4	0	0	0
Cd63	1456	1386	1658	1122	1510	1039	1509	1043	1121	1948	1288	671	1256	1366	1845	1638	831	1142	1066	1402	956	1644	1284	856	1551	1101	765	1267	1575	1445	1462
Cd68	10	8	6	13	7	4	10	4	7	4	6	2	5	12	7	5	6	3	6	12	10	5	15	7	7	5	5	8	10	3	19
Cd69	0	0	0	0	0	1	0	1	2	4	2	1	4	3	0	0	1	0	1	0	1	1	6	4	0	0	2	3	1	0	0
Cd7	1	1	0	0	4	3	0	0	2	1	5	3	0	6	0	0	1	0	2	0	2	1	0	7	0	2	1	1	2	0	3
Cd72	0	0	1	1	1	0	0	1	0	2	2	1	3	1	1	0	1	0	0	1	0	2	0	2	0	0	2	1	0	0	0
Cd74	747	151	213	2319	2480	1871	686	123	2381	1188	2652	1626	2904	2027	848	213	1668	562	1821	685	1381	970	2315	1488	226	1780	994	2113	904	173	2171
Cd79b	1	1	1	0	1	4	1	0	2	3	2	2	3	0	5	3	1	5	1	5	0	1	3	5	1	4	3	2	1	1	1
Cd81	1589	1257	1684	1378	1698	1112	1528	1169	1434	1810	1598	876	1684	1460	1841	1608	1047	1112	1236	1568	968	1973	1640	1060	1537	1237	721	1488	1740	1277	1603
Cd82	28	30	26	61	32	65	26	28	46	39	51	45	50	26	37	41	38	21	30	25	69	32	46	57	29	49	29	54	53	33	43
Cd83	4	7	5	4	9	6	4	3	3	22	10	6	7	10	8	3	8	1	5	3	6	10	10	7	0	6	11	8	6	3	6
Cd84	0	0	0	0	1	1	0	1	0	1	0	0	0	0	0	1	1	0	0	0	0	0	0	1	0	0	0	0	0	0	1
Cd8a	6	5	10	4	5	1	3	6	7	42	9	3	3	4	4	5	0	1	0	3	2	2	4	0	13	2	4	1	6	10	2
Cd8b	1	0	1	1	0	3	0	0	0	16	2	0	1	1	0	0	0	0	1	1	2	0	0	1	0	0	2	1	1	0	1
Cd9	462	331	381	544	628	498	493	271	519	566	732	413	637	527	581	406	365	335	468	489	380	510	633	522	331	475	394	588	552	290	589
Cd93	153	95	101	51	89	56	123	47	51	76	72	36	61	67	104	98	54	74	56	166	27	110	79	49	81	52	24	69	140	45	101
Cd96	1	0	3	0	4	1	1	0	0	0	4	0	2	0	0	0	0	0	1	1	2	2	2	1	0	1	0	0	0	0	2
Cd99	88	155	187	84	103	76	135	140	121	136	88	59	119	99	129	198	75	75	75	106	83	139	107	93	184	88	57	119	139	160	111
Cd99l2	4	5	7	5	8	8	5	2	3	3	4	3	8	5	7	7	3	1	4	7	6	8	2	2	4	2	2	7	2	6	8
Cda	3	5	5	4	10	4	6	1	4	3	18	5	5	12	4	6	1	3	13	2	2	4	20	3	4	11	2	7	1	9	7
Cdadc1	95	133	158	165	164	125	124	102	156	151	212	98	231	164	131	146	120	86	117	133	98	132	160	113	125	129	95	146	156	140	207
Cdc123	92	117	119	56	73	54	77	71	62	115	75	49	85	77	80	97	42	47	70	91	49	82	81	41	116	69	33	67	87	90	92
Cdc14a	8	10	9	3	11	5	11	3	8	5	3	1	0	4	5	12	5	6	3	8	4	9	8	6	6	9	1	3	6	4	7
Cdc14b	9	9	12	9	6	10	5	6	4	17	6	3	12	4	1	11	5	0	2	6	3	4	3	1	7	4	3	4	4	5	9
Cdc16	52	40	42	22	20	11	32	28	14	26	24	5	8	13	26	51	18	21	5	42	13	26	9	11	39	12	7	22	31	23	29
Cdc20	41	85	141	14	30	17	44	97	12	56	27	7	14	30	29	150	7	29	30	59	9	56	27	9	113	32	5	39	40	96	44
Cdc23	37	28	34	21	42	14	38	27	18	27	30	11	24	32	38	33	19	21	19	16	22	32	22	20	26	21	14	29	38	39	41
Cdc25a	21	18	27	7	11	9	20	11	9	16	8	3	15	5	15	23	11	8	6	11	8	12	5	15	25	6	2	7	21	21	11
Cdc25b	9	22	16	89	33	46	6	11	38	11	34	43	50	12	13	21	21	5	19	9	46	9	18	23	17	59	18	21	7	24	35
Cdc25c	2	2	1	1	0	2	0	1	0	2	0	0	0	0	2	1	0	0	0	1	0	2	1	1	2	1	1	0	1	6	1
Cdc26	91	77	122	63	93	64	76	64	86	102	81	46	83	73	114	126	56	58	71	66	43	105	78	47	92	59	54	74	83	60	71
Cdc27	10	27	20	9	12	15	17	12	8	24	10	8	19	16	9	27	9	7	8	26	10	14	15	4	30	9	4	15	18	24	13
Cdc34	38	35	27	34	42	30	27	14	27	31	61	27	52	48	34	27	22	18	24	35	36	44	41	24	26	38	15	36	35	27	49
Cdc37	97	78	99	141	157	113	92	56	143	123	139	82	205	157	124	77	91	75	95	116	108	114	134	82	116	114	74	143	123	86	148
Cdc37l1	16	26	30	35	67	39	20	31	58	48	42	20	69	41	30	20	40	28	30	33	22	24	47	25	46	41	20	42	43	43	35
Cdc40	15	31	26	24	40	20	25	25	37	28	22	20	23	28	26	24	17	13	23	26	18	25	30	28	22	17	14	22	27	15	31
Cdc42	497	455	502	528	640	451	428	279	458	613	549	252	534	512	538	509	322	292	328	489	340	470	492	260	494	413	295	584	556	531	595
Cdc42bpa	37	22	17	10	24	11	17	14	20	16	20	17	26	12	19	16	14	22	10	45	12	22	11	5	25	13	9	13	25	17	26
Cdc42bpb	22	18	15	12	11	3	8	8	12	20	14	9	17	13	15	15	9	5	12	28	7	12	8	5	23	8	4	8	31	23	9
Cdc42bpg	4	4	5	3	2	2	1	3	4	5	6	5	4	1	6	4	1	2	1	5	2	4	4	3	11	1	0	3	7	5	1
Cdc42ep1	43	39	30	27	40	29	35	14	13	17	32	7	36	22	23	38	19	27	19	48	16	42	41	22	19	20	14	34	43	29	41
Cdc42ep2	68	63	61	114	117	122	65	47	127	106	100	67	137	78	73	64	74	41	78	75	75	85	123	71	49	110	60	100	86	45	131
Cdc42ep3	58	36	43	52	60	63	57	33	56	66	63	29	63	69	52	42	33	43	40	80	48	62	55	38	33	46	29	58	84	33	63
Cdc42ep4	30	23	37	16	10	15	11	20	22	17	10	8	17	14	14	27	14	10	18	24	6	27	10	8	23	8	7	13	22	14	18
Cdc42ep5	23	20	26	16	28	15	22	13	12	48	26	12	25	23	34	26	6	25	9	26	13	25	29	14	32	14	11	29	22	20	31
Cdc42se1	42	63	69	27	64	34	43	46	29	59	34	22	54	33	52	70	25	20	22	57	20	46	31	29	58	36	19	34	56	59	56
Cdc42se2	56	53	70	48	80	37	68	44	54	64	67	37	62	58	56	78	39	38	48	58	46	53	81	52	57	41	37	58	53	56	79
Cdc45	19	22	33	5	5	5	15	11	2	30	10	6	6	8	13	37	6	8	7	15	5	16	8	3	23	8	2	6	20	28	11
Cdc5l	181	160	202	160	180	158	134	105	159	172	193	82	189	177	138	172	104	78	118	189	93	143	146	69	177	157	73	169	174	171	208
Cdc6	7	11	14	1	10	4	10	11	2	10	3	2	0	6	7	32	3	4	1	12	0	11	8	3	13	5	1	12	12	15	4
Cdc7	7	10	17	2	6	1	8	5	3	8	2	3	5	3	5	18	5	7	3	2	2	5	2	0	13	8	1	1	12	10	4
Cdc73	12	11	9	8	6	11	13	8	13	9	9	5	16	5	8	15	6	4	10	21	9	11	7	7	10	7	11	9	11	23	19
Cdca2	9	21	22	3	12	4	8	12	1	12	10	2	2	4	7	21	2	5	4	12	3	6	9	0	31	6	0	3	13	21	2
Cdca3	34	197	221	6	25	6	31	138	7	62	20	7	10	26	25	230	14	31	15	54	4	42	23	6	190	18	7	21	49	178	26
Cdca4	16	20	13	13	9	10	13	12	13	28	16	10	12	9	14	19	6	12	13	29	12	18	15	5	21	8	11	18	13	10	14
Cdca5	0	2	1	0	0	1	0	0	1	1	1	0	0	0	0	0	0	0	0	1	1	1	1	0	2	0	0	0	2	2	1
Cdca7	18	28	31	7	12	4	14	13	5	44	8	2	10	12	20	40	4	13	10	18	5	26	12	6	29	11	3	21	21	23	9
Cdca7l	8	11	9	10	9	8	13	9	15	10	13	5	16	19	16	23	9	12	9	11	9	20	9	8	6	7	7	13	14	16	8
Cdca8	35	76	116	7	18	10	28	79	9	46	19	4	5	15	39	98	15	16	13	35	11	44	22	5	101	16	3	22	31	102	26
Cdcp1	0	0	0	0	0	0	0	0	0	0	1	0	0	1	0	0	0	0	0	0	0	0	1	1	1	0	0	0	0	0	1
Cdh1	0	2	0	2	1	4	0	0	0	3	0	5	1	1	1	2	1	1	0	1	0	3	0	7	3	0	2	0	0	2	2
Cdh10	0	1	0	0	0	0	0	1	0	1	0	0	0	0	0	0	1	0	1	0	0	0	0	0	1	0	0	1	0	0	0
Cdh11	39	71	54	16	17	14	42	38	15	19	4	12	15	13	25	69	17	10	11	42	6	50	16	10	52	11	8	13	34	36	17
Cdh13	88	77	70	74	105	61	96	58	79	82	92	46	75	83	83	86	59	53	68	98	48	92	76	42	74	53	26	75	104	36	109
Cdh15	1	0	0	0	0	0	1	0	1	3	0	0	0	1	1	0	0	0	0	0	0	0	2	0	0	2	0	0	0	0	0
Cdh16	2	0	0	4	2	0	0	0	1	3	0	1	0	1	0	0	1	1	0	0	0	3	0	1	0	0	2	1	2	2	0
Cdh17	1	1	1	0	1	0	1	0	0	0	3	2	1	0	2	1	1	0	2	0	0	0	1	2	0	1	0	0	2	2	1
Cdh18	0	0	0	0	0	1	0	0	0	0	0	0	1	0	1	1	0	0	0	0	1	0	0	0	2	1	0	1	0	0	0
Cdh19	1	0	0	0	1	1	1	0	0	2	1	1	0	1	2	0	1	0	2	1	0	0	0	0	0	0	0	0	0	0	2
Cdh2	236	365	423	168	213	166	186	311	172	198	175	138	231	156	231	393	166	111	142	307	122	216	167	121	376	133	67	130	238	344	205
Cdh20	1	0	0	1	1	0	0	1	0	0	1	1	0	0	0	0	0	0	0	0	0	2	0	0	1	1	0	0	1	0	0
Cdh22	0	2	0	1	2	1	0	0	0	1	1	1	4	0	0	0	0	0	0	0	0	0	1	0	0	0	0	0	1	0	0
Cdh23	4	0	0	1	1	1	0	0	3	0	2	0	5	5	2	0	3	1	5	1	3	1	6	0	0	3	1	0	8	2	4
Cdh3	2	19	13	2	0	0	0	10	1	0	0	2	0	2	0	4	0	1	0	1	0	3	1	1	9	0	0	2	2	5	1
Cdh5	10	12	7	7	14	4	11	2	13	13	11	4	6	10	11	8	5	8	14	13	1	11	10	5	15	9	6	9	18	12	11
Cdh6	1	2	1	0	3	1	3	1	0	0	2	1	0	1	1	1	0	0	1	1	1	2	0	0	4	0	0	0	3	1	1
Cdh7	0	1	0	0	0	0	0	1	0	1	1	0	0	0	1	0	0	1	0	2	1	0	0	0	1	0	0	0	1	0	1
Cdhr1	3	53	48	0	0	1	4	17	1	3	0	0	0	0	2	45	0	8	1	2	0	3	1	0	33	2	0	0	5	31	1
Cdhr5	0	1	0	2	2	1	2	1	0	3	3	0	0	0	1	0	1	0	0	1	0	1	0	0	0	0	0	0	1	0	0
Cdip1	165	155	206	206	186	213	137	114	211	211	199	136	252	184	157	198	147	89	130	137	158	167	225	150	202	168	92	142	164	166	205
Cdipt	37	37	49	27	33	20	24	22	16	34	24	12	37	18	30	53	18	21	17	54	20	42	16	22	32	22	12	24	37	41	40
Cdk1	78	162	267	18	70	24	79	135	13	121	47	11	35	64	64	215	29	62	38	84	10	87	60	21	190	59	8	48	106	229	72
Cdk10	30	33	27	23	34	29	24	32	24	32	31	17	34	26	30	25	15	18	19	34	23	35	33	22	30	27	17	28	37	31	32
Cdk11b	98	77	77	69	108	60	60	43	109	90	85	65	131	96	105	60	76	55	56	102	51	112	89	52	86	87	34	128	107	54	92
Cdk12	20	15	25	15	23	11	17	14	9	14	21	12	28	18	19	17	12	8	13	23	11	18	21	8	23	5	10	15	29	24	20
Cdk13	31	31	32	22	21	18	13	20	16	25	17	15	29	26	33	28	19	17	15	38	13	31	22	14	36	12	6	22	36	22	28
Cdk14	50	53	52	27	34	28	44	34	36	37	31	19	45	37	45	43	12	25	24	56	16	34	30	16	63	25	14	28	62	39	48
Cdk16	61	45	70	46	51	38	36	39	49	36	44	23	49	37	33	47	24	27	21	51	25	34	39	23	58	32	21	38	65	41	58
Cdk17	13	12	14	8	9	11	11	13	9	11	16	5	11	8	11	10	6	4	6	28	6	14	9	2	13	8	3	6	14	8	8
Cdk19	13	16	11	16	15	14	18	13	9	9	19	8	17	13	13	24	14	6	12	18	15	16	13	11	15	11	4	7	19	12	19
Cdk2	18	32	42	9	7	6	22	27	5	9	4	6	12	5	16	36	3	7	0	16	5	15	5	4	31	8	8	6	17	23	8
Cdk20	14	11	8	25	22	20	27	8	28	23	20	14	29	21	26	28	15	16	12	18	22	27	21	17	21	12	16	17	24	16	19
Cdk2ap1	98	76	93	51	53	33	67	49	54	48	63	31	53	54	50	83	32	40	43	95	38	80	57	36	69	42	15	49	79	67	80
Cdk2ap2	40	40	20	31	46	35	35	13	24	32	49	36	40	27	41	30	25	13	28	37	33	36	48	30	31	56	17	38	39	30	59
Cdk4	168	298	348	98	147	88	172	213	104	207	132	56	123	116	177	349	85	103	83	181	59	196	123	67	337	105	46	127	197	320	137
Cdk5	30	48	27	40	38	31	41	24	35	53	38	19	48	35	47	62	21	18	27	41	15	40	31	22	39	27	21	30	37	39	30
Cdk5rap1	33	35	30	38	45	23	27	22	38	56	41	19	36	29	30	46	30	27	32	35	18	31	38	28	44	33	22	25	41	22	36
Cdk5rap2	17	22	21	10	10	4	18	13	8	8	6	4	8	6	11	25	6	15	3	16	3	14	9	3	20	4	2	8	23	12	13
Cdk5rap3	111	136	117	113	140	114	142	129	146	161	138	89	126	124	155	185	89	105	111	122	102	166	147	102	133	99	73	115	124	113	139
Cdk6	4	1	2	1	4	0	1	0	1	1	2	1	1	2	1	1	1	1	0	0	1	0	0	0	2	0	0	0	2	1	1
Cdk8	7	6	10	8	7	2	6	8	6	3	4	6	6	8	4	17	4	5	2	13	4	15	4	7	14	5	4	4	12	9	9
Cdk9	25	60	49	12	12	15	24	39	19	21	21	12	20	11	21	49	9	13	11	30	10	39	18	8	39	10	8	13	23	25	29
Cdkal1	2	1	1	0	5	0	2	0	0	0	2	1	1	1	2	1	2	1	0	2	0	1	1	0	0	0	1	2	0	1	1
Cdkl1	4	2	4	6	1	4	3	1	1	6	6	2	4	4	2	4	3	1	2	2	2	5	1	1	2	1	1	1	4	2	6
Cdkl2	2	1	0	0	2	1	1	0	0	3	0	1	1	0	0	1	1	0	0	1	0	1	0	0	2	1	0	0	2	1	4
Cdkl3	3	4	1	2	5	2	5	2	4	6	2	1	2	3	4	12	2	1	2	5	1	0	2	1	10	0	3	3	4	4	3
Cdkn1a	29	8	10	26	45	27	24	9	20	23	38	47	32	33	22	5	31	11	30	37	24	21	23	7	5	17	3	29	24	10	58
Cdkn1b	22	18	20	27	17	19	21	9	21	18	11	12	13	16	17	19	17	5	6	31	7	15	10	10	13	10	13	14	22	27	21
Cdkn1c	23	90	67	8	9	8	12	60	13	23	10	5	6	6	17	65	13	10	2	18	4	10	3	9	84	7	7	9	20	52	8
Cdkn2aip	1	0	1	0	0	0	0	1	1	1	1	0	1	0	0	0	0	1	0	0	0	0	1	0	2	0	0	0	2	1	2
Cdkn2aipnl	49	60	56	30	36	33	32	54	31	46	20	26	36	27	48	62	18	19	12	56	24	35	42	18	71	31	15	30	31	50	31
Cdkn2b	0	0	0	0	2	3	0	0	0	0	0	1	0	0	0	1	0	0	0	0	0	0	0	4	0	0	2	3	2	1	0
Cdkn2c	34	17	27	6	20	21	14	16	7	22	25	9	16	22	18	25	12	17	20	33	18	25	22	15	20	23	11	17	25	15	19
Cdkn3	15	36	48	5	9	1	21	24	3	21	12	5	3	13	8	40	2	7	5	9	2	19	12	5	36	10	5	12	24	44	17
Cdnf	2	0	1	2	2	3	2	1	5	3	7	5	9	5	0	2	1	1	1	3	2	3	2	2	2	1	5	3	3	1	5
Cdo1	9	17	3	5	3	6	6	12	6	12	5	5	10	15	6	7	2	2	4	2	1	7	3	9	5	16	20	6	18	6	3
Cdon	2	0	0	0	0	0	1	0	0	0	0	0	1	0	0	0	1	0	1	0	1	0	1	0	2	0	0	0	1	3	0
Cdpf1	51	46	53	65	46	36	54	56	68	75	41	30	71	36	59	65	34	33	38	60	37	63	48	35	74	35	30	43	65	56	46
Cdr2	11	8	5	12	8	12	4	4	11	3	7	12	10	6	9	6	7	3	10	15	8	12	9	12	5	16	6	5	18	7	11
Cds2	1	1	2	1	3	0	0	0	0	2	1	1	2	0	1	2	0	0	1	0	1	0	0	0	0	1	1	2	1	1	2
Cdt1	6	13	8	4	3	0	11	8	2	3	1	1	6	2	5	15	2	4	2	14	0	7	1	1	6	4	1	4	14	13	4
Cdv3	9	13	11	8	38	17	6	7	5	24	23	7	21	20	21	7	8	9	14	28	8	9	23	8	18	11	10	22	16	18	28
Cdx4	0	2	0	0	1	0	0	0	0	0	0	0	2	0	2	1	0	0	1	0	0	2	1	0	0	1	0	0	1	0	0
Cdyl	3	0	3	0	1	3	1	0	0	2	0	0	2	2	3	1	1	0	1	5	1	3	0	0	2	0	0	2	5	2	0
Cdyl2	4	6	7	7	9	7	9	6	10	13	6	6	6	4	5	9	5	8	6	10	3	9	6	6	3	2	2	5	12	3	5
Ceacam1	1	3	2	1	2	2	2	1	0	3	1	1	4	0	1	4	1	0	3	4	2	1	4	3	4	4	2	3	1	2	3
Ceacam16	2	0	0	1	2	1	0	0	1	0	0	0	0	0	0	1	0	1	0	0	0	0	2	2	0	0	0	1	0	0	1
Ceacam4	1	3	3	2	3	1	0	0	4	11	2	0	4	2	4	5	1	1	1	0	1	2	2	6	4	1	0	2	5	2	7
Ceacam6	5	0	6	4	5	3	3	0	6	4	9	3	6	10	1	2	5	2	6	3	4	5	7	4	2	8	3	4	1	2	9
Cebpa	1	1	0	1	1	0	2	0	0	0	1	0	2	1	1	0	0	1	1	1	0	0	1	1	0	0	2	1	5	0	1
Cebpb	7	4	7	6	6	7	3	2	11	7	7	11	9	6	5	4	8	3	4	11	5	5	5	6	2	1	4	5	9	4	13
Cebpd	11	4	9	23	20	23	10	10	22	11	31	8	27	19	13	15	17	20	11	11	24	20	32	18	10	18	19	13	16	14	20
Cebpg	5	8	10	3	12	8	1	5	4	7	8	4	8	3	4	5	6	4	14	16	3	6	6	9	16	5	3	10	6	8	8
Cebpz	100	108	94	55	78	54	81	108	57	83	52	33	66	47	70	116	44	49	29	99	39	86	62	33	90	54	34	81	99	89	82
Cecr2	2	0	0	4	0	1	1	0	2	1	1	0	2	2	2	0	0	0	0	1	0	1	0	1	2	0	0	0	3	1	6
Cela1	0	0	1	1	2	3	0	0	0	0	0	3	1	0	1	0	0	0	1	0	2	0	1	7	0	5	2	3	0	0	0
Cela3b	1	0	0	2	0	3	0	0	0	1	2	0	0	1	2	0	0	0	0	1	0	0	0	0	0	0	0	0	2	0	1
Celf1	8	22	11	12	11	11	8	3	3	12	8	5	12	13	14	6	9	3	3	10	7	2	9	4	18	8	7	6	15	28	11
Celf2	2	3	2	0	2	2	1	2	1	0	0	1	3	0	1	0	0	1	1	4	1	2	1	0	2	2	0	2	1	5	2
Celf3	0	0	2	0	0	0	0	2	0	2	0	0	0	3	0	0	1	0	0	0	1	1	0	1	0	0	0	1	2	1	1
Celf4	0	1	3	0	1	1	1	0	0	0	3	1	0	2	1	0	0	0	1	0	0	0	0	0	0	0	0	0	1	1	0
Celf5	0	0	0	0	1	2	0	0	0	1	0	0	0	1	0	0	0	1	0	1	0	0	0	0	1	0	0	0	0	0	0
Celsr2	2	0	0	1	1	2	1	0	0	0	0	0	0	1	1	1	1	1	0	0	0	0	2	0	1	0	0	0	0	0	0
Celsr3	4	1	0	1	4	1	1	0	1	1	2	1	2	0	3	0	1	0	0	0	0	0	1	0	0	0	0	1	3	0	2
Cemip2	14	22	20	4	10	7	11	15	3	7	14	3	10	8	9	22	7	5	7	13	5	8	7	6	16	7	2	7	10	10	14
Cend1	0	2	4	1	2	1	0	2	2	0	0	0	0	2	1	1	2	1	0	1	0	0	1	3	0	0	1	0	1	1	0
Cenpa	3	28	32	2	3	2	4	21	1	16	3	0	5	5	5	29	2	7	3	9	2	10	6	2	23	2	0	6	9	41	7
Cenpc	35	31	36	20	25	22	40	32	17	24	19	15	31	27	34	49	10	29	17	43	13	30	24	12	41	22	8	21	56	32	28
Cenpf	65	138	174	12	39	12	45	103	11	73	30	7	17	44	46	120	10	35	16	104	6	50	40	5	156	25	7	21	66	167	62
Cenpi	4	8	14	1	8	1	3	7	2	5	5	1	2	7	0	11	4	4	1	6	1	5	7	1	11	6	1	4	11	10	2
Cenpj	10	15	19	4	6	7	9	18	4	13	7	8	9	11	7	15	5	7	4	20	6	12	11	3	15	6	3	8	16	16	12
Cenpk	5	14	23	0	5	1	4	15	0	11	6	1	4	2	8	24	2	8	3	5	4	3	2	5	19	5	0	1	13	23	5
Cenpl	12	11	37	5	18	7	10	20	7	23	9	8	9	6	10	27	5	6	11	11	3	21	9	4	29	8	5	11	16	21	16
Cenpm	8	29	74	5	4	5	19	27	0	21	9	4	2	8	13	40	7	12	10	13	1	20	9	4	44	7	2	10	18	45	15
Cenpn	13	27	34	4	9	4	11	20	5	13	11	3	1	7	10	22	6	8	4	8	1	15	6	4	21	3	4	5	13	16	10
Cenpq	17	27	47	13	15	8	14	24	13	17	9	10	15	13	20	36	6	11	11	15	9	19	8	4	30	13	2	15	24	47	20
Cenps	34	33	67	14	21	5	24	36	10	45	15	3	19	20	25	77	16	34	11	37	5	41	17	11	40	19	4	14	31	43	19
Cenpt	7	21	33	3	4	2	12	20	2	16	4	1	1	4	2	29	5	5	4	13	1	9	5	1	19	2	0	2	10	23	6
Cenpu	3	7	12	3	2	1	4	8	1	7	2	4	3	6	1	20	0	5	2	7	2	9	2	0	6	2	0	4	8	17	4
Cenpw	39	82	116	30	27	20	34	73	10	48	27	16	19	16	29	118	15	22	16	34	16	39	18	12	97	26	11	32	43	87	23
Cep104	38	26	25	32	56	35	32	19	42	31	42	24	54	43	41	41	45	24	27	34	35	35	33	25	21	35	16	49	45	35	50
Cep112	26	25	19	8	6	4	16	23	6	16	13	7	10	10	17	20	5	9	4	17	8	25	9	9	18	4	10	11	27	35	14
Cep120	18	20	24	7	19	12	6	17	12	9	10	5	15	11	21	15	9	7	9	21	10	18	12	6	21	11	6	9	26	27	22
Cep131	9	4	3	4	7	2	3	7	5	9	1	1	2	7	4	9	7	1	3	6	3	8	7	2	4	3	2	2	6	1	5
Cep162	19	23	17	6	13	13	14	13	12	22	18	6	22	8	26	20	5	6	5	24	7	18	15	7	25	15	6	14	24	26	13
Cep19	125	133	152	179	217	110	138	82	137	145	220	95	186	182	167	169	119	98	142	136	88	144	189	78	170	130	42	182	122	135	189
Cep20	157	181	283	175	205	163	140	180	202	213	182	115	210	159	183	335	156	125	154	152	118	190	192	132	247	163	104	144	163	208	177
Cep290	34	18	25	18	37	20	31	16	14	37	24	13	28	29	32	30	21	19	16	28	25	34	28	12	31	24	12	24	27	29	22
Cep295	27	27	33	13	20	9	16	22	11	22	20	2	14	12	17	27	8	13	11	35	6	24	18	9	36	14	4	27	28	19	17
Cep295nl	1	0	0	1	0	0	1	0	0	0	0	0	0	1	1	0	0	1	0	0	0	0	0	0	0	0	0	1	0	0	0
Cep41	9	18	18	3	3	2	3	17	1	6	3	1	8	6	2	24	4	4	2	9	1	10	3	2	27	4	2	4	8	21	7
Cep43	3	4	1	3	2	1	2	2	1	2	1	0	4	3	1	1	2	2	3	3	0	1	2	2	6	0	0	1	5	4	6
Cep44	23	17	16	16	14	17	10	17	15	25	15	13	14	15	27	10	11	14	11	13	10	23	20	15	27	19	6	12	23	18	14
Cep55	10	11	15	1	5	3	8	17	0	3	2	1	0	1	9	13	5	8	2	12	0	10	1	3	15	1	0	5	10	4	11
Cep57	21	25	29	15	19	19	25	20	13	23	12	7	16	12	15	35	12	13	15	23	13	15	13	9	23	6	11	13	21	19	14
Cep57l1	9	3	10	4	1	5	8	6	2	15	2	1	4	5	3	6	2	1	1	4	0	4	0	3	11	2	5	1	6	8	4
Cep63	30	30	32	26	44	15	29	25	21	37	28	17	29	25	29	27	23	11	26	37	20	29	31	21	28	16	16	29	32	24	44
Cep70	8	2	10	1	2	1	5	5	8	4	2	1	6	3	6	6	4	0	5	6	1	5	3	2	5	4	4	4	8	6	3
Cep76	2	1	0	3	1	2	4	0	1	1	2	0	1	2	0	2	0	2	0	3	1	0	1	0	3	0	1	1	1	0	0
Cep78	9	3	7	2	4	0	2	2	3	5	1	4	6	0	6	5	2	3	3	5	0	8	2	0	5	3	0	3	10	1	6
Cep83	53	43	54	52	96	60	48	26	65	58	90	55	102	76	61	38	40	31	63	54	36	60	72	30	49	58	36	75	72	33	102
Cep83os	8	3	6	1	6	2	6	2	6	2	4	0	4	0	4	9	1	2	3	7	5	5	4	4	3	5	0	3	8	4	4
Cep85	55	34	66	53	66	44	55	30	60	46	64	29	79	59	49	51	32	26	56	54	43	51	51	19	41	56	24	58	58	39	65
Cep85l	4	5	5	8	8	4	3	4	14	3	7	6	16	14	9	1	3	4	8	8	6	11	3	6	5	12	7	7	9	4	7
Cep89	61	67	86	54	63	52	61	60	54	80	41	30	58	52	63	102	38	30	44	53	35	53	36	35	87	43	23	60	70	100	50
Cep95	13	16	28	14	13	8	12	12	4	16	11	9	10	8	22	19	6	15	10	18	11	20	7	10	12	8	7	7	14	10	16
Cep97	14	2	9	6	6	1	5	6	4	5	6	1	4	9	1	9	5	5	6	2	1	6	2	1	9	3	3	3	5	3	5
Cept1	38	24	30	31	44	29	34	27	36	46	39	20	45	42	36	31	34	24	22	31	18	42	34	27	27	26	20	36	40	26	44
Cer1	0	2	0	2	0	0	1	0	0	1	0	0	0	0	1	0	0	0	0	0	2	2	0	0	0	1	0	0	0	1	1
Cercam	25	20	12	13	14	11	12	4	10	19	17	6	20	11	16	11	7	4	10	15	8	15	14	10	16	7	8	13	25	10	17
Cerk	44	44	25	15	26	18	29	19	16	18	16	12	22	16	32	39	11	15	20	35	9	41	25	8	33	20	7	15	34	17	16
Cers2	59	87	91	41	52	46	47	85	52	53	41	25	69	45	54	92	45	38	25	53	37	46	56	45	88	44	45	33	57	73	52
Cers3	1	2	2	0	0	0	0	0	0	0	0	0	1	0	0	1	0	1	0	0	1	0	1	0	5	0	0	1	0	0	1
Cers4	15	17	18	15	27	13	21	20	20	15	20	7	24	21	30	15	17	10	9	38	10	29	15	6	26	17	3	17	35	23	20
Cers5	29	33	29	19	18	14	23	26	18	16	25	9	21	12	22	39	15	13	13	36	16	22	18	10	37	14	11	16	27	24	22
Cert1	38	29	16	16	24	20	20	15	21	15	25	14	24	25	33	24	20	20	12	36	13	60	14	14	28	15	12	13	33	16	36
Ces1c	0	0	0	1	2	0	0	0	0	0	1	0	0	1	1	0	1	0	4	0	1	0	2	1	0	3	0	1	1	0	0
Ces1d	1	2	1	10	13	19	2	0	8	4	21	10	19	19	2	1	8	3	22	2	14	1	13	24	1	4	19	7	6	0	3
Ces2h	0	4	1	1	0	2	0	0	0	1	0	0	0	2	2	0	0	1	0	0	0	1	3	0	1	1	2	0	2	1	0
Ces5a	0	0	2	0	1	0	0	1	0	0	1	0	0	0	0	2	0	0	0	0	0	1	0	0	1	1	0	0	4	0	0
Cesl1	0	0	0	0	1	1	0	0	0	0	2	0	1	3	0	0	1	0	2	0	2	0	1	0	0	1	3	1	3	0	0
Cetn1	0	0	0	1	0	0	0	0	0	0	1	0	1	0	1	0	0	0	0	1	0	0	0	0	0	1	0	0	2	0	0
Cetn3	186	182	222	227	261	175	180	153	222	241	214	138	229	203	220	260	138	148	172	161	127	208	221	150	212	186	125	192	198	195	220
Cetn4	3	4	2	1	3	1	1	1	0	8	1	0	0	0	4	2	1	1	2	0	0	3	3	1	2	2	0	0	1	1	1
Cfap126	1	0	0	0	1	1	0	1	1	0	0	0	1	0	1	4	0	1	0	1	0	1	0	3	1	0	4	4	0	0	0
Cfap157	1	2	2	2	4	1	0	1	2	2	0	0	0	2	2	2	0	0	1	2	1	1	1	0	2	3	0	0	1	1	1
Cfap161	0	0	0	2	0	0	0	0	1	0	0	0	0	1	0	0	1	0	0	0	0	0	0	0	0	1	2	0	0	0	0
Cfap20	146	288	344	165	222	130	171	200	164	245	183	117	190	171	210	370	106	126	138	139	105	185	182	127	297	143	91	177	174	271	161
Cfap20dc	0	0	1	1	0	0	0	0	1	0	1	1	0	1	0	1	0	0	0	0	0	1	0	0	0	1	0	0	0	0	0
Cfap298	101	93	79	119	163	120	131	55	133	143	140	78	158	116	122	81	78	76	102	116	78	94	117	75	113	86	50	108	113	69	144
Cfap300	3	5	8	4	4	2	1	7	3	3	5	2	8	4	3	9	4	2	2	3	2	7	4	3	8	3	2	6	2	9	6
Cfap36	52	70	63	61	71	48	45	55	72	58	62	34	55	69	57	57	36	33	39	72	33	71	43	24	60	43	17	65	66	54	58
Cfap410	37	44	37	33	29	30	33	31	27	46	37	20	35	26	33	62	19	21	14	39	21	40	34	15	41	29	22	23	42	38	30
Cfap45	6	6	7	6	4	4	3	6	6	7	7	5	12	4	5	9	7	2	3	6	0	9	12	6	10	1	0	6	3	9	4
Cfap52	3	5	6	1	0	1	1	2	1	1	4	1	13	1	1	3	0	5	3	3	1	1	5	4	3	0	3	3	3	5	0
Cfap70	2	2	3	4	8	2	2	0	6	2	2	4	6	8	5	3	3	2	3	2	0	4	3	3	7	5	0	6	5	5	5
Cfap94	6	2	3	3	2	3	0	1	2	4	0	3	0	0	2	2	0	4	0	5	0	3	1	5	4	1	1	1	1	3	1
Cfap97	16	27	18	11	12	12	13	23	21	27	15	7	17	11	16	11	14	5	17	32	12	16	14	8	27	15	6	12	20	19	18
Cfb	41	46	54	57	61	78	38	38	69	63	91	47	79	51	40	56	32	44	45	33	31	33	69	65	52	54	47	58	62	30	56
Cfd	12	9	5	34	30	27	17	11	25	46	27	10	38	41	18	6	10	15	15	8	19	16	19	23	13	20	44	28	107	5	29
Cfdp1	174	169	201	121	172	126	148	113	120	192	151	80	160	148	188	185	93	97	137	153	86	173	132	86	178	113	73	163	190	177	175
Cfh	58	18	31	31	59	28	39	8	35	25	53	33	38	40	38	21	37	24	41	33	28	38	32	27	15	33	19	48	38	6	36
Cfl1	699	1260	1575	500	757	359	690	977	497	984	633	299	532	685	730	1639	389	532	449	700	314	816	661	380	1531	525	263	731	805	1381	682
Cfl2	516	775	1052	728	769	472	510	745	618	726	745	386	773	719	621	1034	486	396	548	507	428	613	792	451	924	669	303	678	571	887	729
Cflar	59	39	44	56	62	62	41	31	49	63	63	42	62	39	48	37	39	37	31	57	32	45	46	28	37	51	24	49	60	38	65
Cfp	10	10	10	6	6	7	15	6	12	19	6	3	10	6	10	12	13	4	11	12	8	10	10	14	14	9	10	8	16	9	11
Cftr	2	0	1	0	3	0	1	0	1	1	2	2	0	0	1	2	0	0	0	0	1	1	2	3	0	2	0	0	1	0	0
Cggbp1	53	58	65	36	39	35	42	44	28	30	35	27	39	31	32	56	30	32	34	60	27	52	31	16	43	30	19	27	75	55	41
Cgnl1	69	69	73	29	44	24	35	47	32	46	28	21	40	37	53	71	23	20	19	68	31	44	23	19	74	26	14	38	54	46	34
Cgref1	5	2	1	3	5	0	5	2	2	6	1	0	5	4	1	3	0	2	2	2	4	6	5	5	4	3	2	4	3	1	2
Cgrrf1	55	44	38	90	85	55	47	26	76	63	76	46	86	59	62	44	47	38	63	52	50	53	74	50	34	67	33	69	51	39	84
Ch25h	4	1	4	4	11	1	10	5	3	1	7	2	8	7	2	8	8	2	7	6	5	4	8	1	3	8	2	5	4	3	4
Chac2	19	29	40	38	31	23	19	23	28	44	36	31	38	32	22	41	22	15	20	20	32	27	26	22	33	25	18	32	38	31	27
Chad	0	0	2	3	3	0	2	0	1	0	1	0	3	2	1	1	5	0	0	1	0	1	1	0	0	0	0	2	1	2	4
Chaf1b	4	9	13	0	2	1	10	4	4	5	1	0	1	5	4	16	1	0	2	4	0	4	0	1	7	3	0	0	3	9	3
Champ1	24	25	33	22	29	15	22	16	18	20	24	12	36	24	12	24	11	8	13	31	8	15	20	13	41	17	5	30	23	21	31
Chat	0	0	1	0	0	0	0	2	0	1	0	0	0	1	0	0	0	1	1	0	0	0	1	0	0	0	0	0	1	0	0
Chchd1	295	309	452	391	495	344	317	307	380	461	426	254	489	361	371	461	302	228	331	312	291	375	462	245	454	382	202	337	382	406	416
Chchd10	1016	796	878	2804	2666	1864	838	456	2423	1517	2614	1479	3577	2291	1175	744	1207	617	1598	1162	1324	813	2347	1133	972	1852	1027	2167	1702	998	2490
Chchd2	572	464	628	916	944	626	506	356	826	671	953	547	1019	745	597	580	602	344	542	565	501	549	805	530	596	599	377	747	656	559	862
Chchd3	806	669	889	1245	1432	1131	742	533	1343	1085	1330	823	1498	1253	909	778	867	621	1032	722	931	897	1241	752	826	1114	617	1189	937	754	1402
Chchd4	52	73	83	75	98	57	44	58	99	69	93	39	90	68	55	113	68	35	58	47	54	78	85	62	93	62	35	66	74	79	96
Chchd5	57	69	80	44	52	31	59	73	52	87	57	33	46	42	79	111	40	57	32	58	28	68	59	34	68	63	40	39	67	72	68
Chchd6	42	40	78	41	24	13	30	42	36	46	21	20	39	21	33	75	20	29	13	40	12	32	29	25	60	20	15	21	42	56	28
Chd1	17	25	25	14	18	20	23	19	16	23	15	6	35	20	31	30	13	13	16	44	10	28	10	8	43	17	8	26	34	34	24
Chd2	63	90	89	40	48	38	52	51	55	61	29	22	54	43	66	64	36	30	31	82	38	65	30	25	83	25	30	51	61	57	50
Chd6	76	79	88	53	52	51	56	69	48	71	70	25	50	58	62	80	43	37	33	88	36	69	45	38	116	26	39	45	72	77	50
Chd7	25	39	49	19	23	19	23	10	14	25	25	13	19	14	14	30	11	14	3	34	16	26	21	13	36	13	5	15	28	23	17
Chd8	31	34	44	15	20	9	26	40	21	14	20	15	21	19	18	33	15	10	8	41	13	30	12	10	46	15	14	19	48	28	16
Chek1	7	22	23	1	5	3	8	13	2	4	3	1	4	3	5	31	1	4	0	9	1	7	3	0	21	4	0	8	9	20	6
Chek2	1	3	12	0	1	0	3	5	2	2	3	0	2	5	5	8	2	2	2	1	2	2	2	1	2	4	0	4	0	3	5
Cherp	22	21	33	10	15	6	13	24	8	15	12	5	17	13	18	34	13	16	12	24	12	20	8	7	25	5	9	11	21	24	18
Chfr	11	14	16	8	13	12	11	11	11	10	8	14	15	8	7	15	6	8	5	14	7	10	15	4	16	12	3	10	10	10	13
Chi3l1	5	10	8	6	10	10	8	7	14	16	14	17	12	11	11	5	11	9	12	7	7	7	11	26	12	6	18	24	7	7	34
Chia	4	12	4	3	6	9	5	6	17	11	4	3	13	4	5	3	3	3	3	11	9	6	13	11	9	8	12	10	7	6	4
Chic2	21	27	26	15	15	17	13	12	18	13	20	9	27	16	17	20	12	10	14	20	12	24	19	11	21	12	14	14	20	16	20
Chid1	46	49	71	80	81	63	69	37	74	104	93	60	79	76	68	85	47	38	58	41	51	59	88	53	69	60	27	92	72	56	99
Chit1	8	4	4	7	4	8	9	3	4	10	12	3	7	4	11	4	5	6	5	4	6	14	7	6	0	1	5	11	12	9	4
Chka	36	39	51	33	30	23	23	38	38	42	44	19	54	27	27	46	20	10	31	37	30	22	49	29	64	31	17	42	44	50	47
Chkb	90	138	152	76	89	88	76	107	75	121	71	54	115	77	101	160	67	87	51	114	66	96	50	65	154	55	54	56	109	125	76
Chm	12	6	9	4	13	8	5	3	12	8	8	5	9	11	5	5	3	2	3	11	8	5	4	3	13	4	3	8	8	11	8
Chml	0	1	0	0	0	0	1	0	0	1	1	0	0	1	1	0	0	0	0	0	0	1	0	1	1	0	0	0	0	1	0
Chmp1a	84	79	91	85	89	58	69	61	95	96	86	57	85	52	73	112	66	45	64	75	70	70	81	53	97	50	39	62	76	99	90
Chmp1b	64	68	59	50	53	40	60	63	56	84	46	32	47	45	90	68	41	43	40	59	27	60	76	42	68	44	33	40	79	67	54
Chmp2a	426	476	472	422	583	399	444	378	444	552	571	255	525	481	501	585	319	285	388	415	323	452	567	338	523	386	268	481	441	507	498
Chmp3	59	49	64	82	97	70	64	54	87	73	118	57	102	70	69	53	49	34	67	59	49	65	101	46	57	72	35	58	66	57	82
Chmp4bl1	5	6	6	9	7	6	2	4	2	8	4	7	5	3	8	8	8	4	2	8	1	3	1	6	9	6	3	4	10	5	3
Chmp4c	16	16	10	24	32	26	24	10	24	20	32	22	38	26	28	17	17	12	15	17	18	15	25	13	15	25	9	23	23	11	29
Chmp5	252	236	257	243	306	234	232	165	201	312	270	138	287	225	267	266	163	154	198	260	141	239	250	199	223	196	162	226	257	235	277
Chmp6	49	41	62	45	56	39	51	45	59	78	49	32	70	48	65	76	31	39	42	62	29	57	48	34	64	40	14	45	56	60	44
Chmp7	42	35	39	25	22	18	28	38	20	14	29	14	21	25	25	37	22	21	20	42	14	26	23	26	25	29	9	21	28	33	25
Chn1	31	21	10	26	26	10	24	9	26	22	31	20	34	19	24	31	11	16	21	20	22	28	26	14	20	19	17	18	22	15	21
Chn2	0	1	0	0	1	0	0	0	1	0	0	0	0	1	0	0	0	0	0	1	1	2	0	0	1	0	0	1	2	0	3
Chodl	0	0	2	2	0	0	0	2	1	0	0	0	2	0	0	0	0	0	0	0	2	0	1	1	1	1	1	0	3	0	1
Chordc1	86	53	44	120	191	99	81	36	133	124	175	98	178	160	122	58	109	54	133	82	93	90	151	64	44	162	39	177	108	42	190
Chp1	89	106	82	182	136	133	80	68	158	106	157	117	183	117	107	114	95	56	105	102	115	99	134	92	112	122	76	142	105	102	148
Chp2	6	5	3	9	6	5	3	0	8	4	3	2	13	10	7	5	6	3	3	5	8	5	4	4	2	5	5	4	13	5	3
Chpf	62	48	43	23	28	21	46	28	14	27	16	20	23	11	30	37	21	27	18	54	18	43	23	15	32	15	13	10	49	31	32
Chpf2	8	7	14	3	1	0	2	4	4	4	3	2	5	2	5	5	1	1	1	12	0	5	3	2	11	2	0	4	6	8	4
Chpt1	50	20	24	74	55	56	30	15	58	47	52	39	84	63	27	22	46	23	54	53	40	38	56	47	28	40	21	62	54	25	58
Chrac1	280	278	356	295	326	237	237	259	297	356	346	194	354	236	274	329	201	240	209	235	213	332	311	202	271	247	139	278	245	347	290
Chrd	3	0	0	1	4	0	0	1	1	1	0	2	1	3	2	3	2	2	3	1	3	6	1	0	0	1	1	1	3	1	3
Chrdl1	4	0	1	1	1	0	2	0	2	1	5	0	0	3	2	1	0	2	1	1	0	1	2	0	2	1	0	3	4	2	2
Chrdl2	1	0	0	0	0	0	0	0	1	1	2	1	1	0	0	0	1	0	0	0	1	0	0	1	0	0	0	1	1	0	0
Chrm2	17	15	15	19	19	25	7	9	16	16	12	8	22	23	22	10	9	11	8	13	9	14	9	12	29	13	8	14	23	25	25
Chrm5	0	0	0	0	0	0	1	0	0	0	0	0	0	0	0	1	0	1	1	0	0	1	0	0	0	0	0	0	1	0	1
Chrna1	0	0	1	1	0	0	0	1	0	3	2	2	2	2	4	2	0	2	0	1	0	0	2	2	0	0	1	0	0	1	0
Chrna5	1	1	2	4	6	4	3	4	7	7	2	2	6	4	8	2	1	4	5	4	4	4	1	6	3	3	2	6	6	4	4
Chrnb1	4	6	4	2	4	3	5	3	1	3	3	6	2	2	5	6	1	0	3	4	3	2	1	5	0	1	1	1	1	2	1
Chrnd	1	0	0	5	9	3	3	0	12	4	11	7	9	12	6	0	9	2	4	0	5	2	8	9	0	4	7	11	2	2	7
Chrne	0	1	2	1	1	0	2	2	0	4	1	0	2	1	2	1	0	0	0	4	2	0	1	0	1	1	2	0	5	2	1
Chrng	0	1	0	0	0	0	1	0	0	0	0	1	1	0	1	0	0	0	0	0	1	0	0	0	0	0	1	0	0	0	1
Chst1	8	2	1	6	7	3	3	1	3	4	5	4	6	6	7	1	4	4	3	7	1	8	2	7	2	4	1	4	2	1	13
Chst10	2	9	0	2	0	1	3	5	0	0	1	1	2	0	2	4	0	1	1	3	0	3	1	0	2	0	0	1	1	2	0
Chst12	7	5	2	8	9	6	5	3	3	12	5	7	7	3	8	6	5	4	3	5	6	12	13	7	7	3	2	7	5	0	4
Chst14	13	17	18	8	8	4	15	8	1	8	7	2	6	9	8	23	1	2	6	22	3	15	6	4	7	7	2	7	17	9	4
Chst4	1	2	2	1	1	0	1	1	0	1	2	0	1	1	0	3	0	0	1	0	1	1	2	1	2	1	0	1	1	0	0
Chst7	3	2	1	2	3	0	3	1	3	0	2	1	7	4	1	0	0	1	2	1	1	1	2	0	2	2	0	1	8	0	1
Chst8	0	1	0	0	0	1	0	0	0	0	0	0	0	0	0	1	0	0	0	1	0	0	1	0	0	0	1	1	0	0	0
Chst9	1	0	0	0	0	0	0	0	1	0	1	0	0	0	0	1	0	1	0	1	0	0	0	0	0	0	0	0	2	0	0
Chsy1	20	45	36	7	7	8	18	31	7	16	15	7	13	10	21	44	8	3	11	28	8	19	11	7	34	11	2	12	21	17	14
Chtf18	2	2	2	2	1	3	4	0	1	1	1	1	0	0	5	6	0	1	0	3	2	2	0	0	1	1	0	2	2	3	1
Chtf8	24	23	29	19	31	30	25	24	14	23	7	14	18	12	27	33	12	16	15	29	13	33	22	9	26	18	11	17	27	23	13
Chtop	85	103	84	42	55	43	57	47	33	53	46	22	57	56	56	76	32	41	35	102	30	45	60	34	76	49	15	34	86	63	70
Chuk	28	15	12	17	24	15	18	9	16	7	16	9	26	11	11	18	16	11	10	24	8	23	10	6	20	10	6	19	20	13	15
Churc1	432	412	459	624	604	504	388	300	587	586	608	391	720	483	479	470	357	353	408	408	418	444	566	412	492	497	318	511	529	417	578
Ciao1	57	64	77	66	65	58	57	50	45	63	53	28	77	56	56	70	42	31	47	63	38	61	57	36	72	41	36	51	66	72	68
Ciao2a	254	302	364	310	359	283	267	229	328	337	292	195	382	309	269	441	194	162	229	244	231	258	321	217	342	274	140	231	247	369	276
Ciao2b	88	126	152	83	106	53	91	81	87	86	96	49	112	75	103	154	55	60	80	101	56	128	101	53	151	68	42	101	106	116	105
Ciao3	97	118	158	139	132	125	87	101	149	125	163	91	156	132	110	144	103	74	96	88	83	95	146	81	116	124	64	142	80	156	135
Ciapin1	60	80	103	104	115	111	64	52	78	79	124	71	130	91	63	112	83	34	63	80	75	88	82	52	96	110	52	83	75	74	159
Ciart	2	1	2	2	2	2	0	2	4	1	3	0	12	0	2	2	1	1	0	0	2	0	2	5	0	3	1	0	1	1	1
Cib1	32	40	64	23	25	28	20	39	33	32	30	17	35	22	35	60	22	21	20	33	17	25	28	20	46	30	22	35	54	34	30
Cib2	5	3	1	3	0	1	1	1	2	6	0	1	3	0	3	3	1	0	2	3	0	1	0	0	2	0	3	2	17	2	3
Cic	22	20	15	9	6	6	14	18	6	8	1	3	7	8	6	19	10	5	12	21	3	10	11	6	15	10	2	13	21	10	9
Cidea	911	375	524	1247	802	1107	782	274	1522	812	510	825	1511	559	931	508	867	646	463	818	1003	874	515	885	482	566	966	612	1378	464	677
Cideb	0	0	0	0	1	0	0	0	0	2	1	1	1	2	1	0	0	0	1	1	2	0	0	0	2	0	0	0	1	2	0
Cidec	11	0	0	7	13	2	2	2	0	16	5	1	3	11	7	0	3	2	2	5	3	6	0	2	1	2	16	3	59	0	2
Ciita	0	1	0	0	0	1	1	1	1	1	0	0	2	0	0	1	1	0	1	0	0	1	1	0	0	0	1	1	0	0	1
Cilk1	19	20	20	10	18	11	17	17	9	16	16	8	18	17	21	28	9	11	15	24	10	18	14	14	24	9	5	10	17	22	17
Cilp	30	12	16	9	19	7	50	1	6	10	10	0	7	12	17	25	11	14	13	30	1	30	20	6	8	9	3	8	29	9	9
Cilp2	0	1	3	1	1	1	2	0	0	0	0	0	1	0	1	1	1	0	0	1	0	0	2	0	0	1	0	3	3	0	2
Cinp	40	41	41	41	53	22	27	26	52	44	55	36	43	38	42	39	34	28	34	42	29	50	51	31	56	41	21	43	35	49	49
Cipc	44	48	50	37	42	32	34	40	32	50	49	11	40	33	38	62	26	28	23	58	36	33	33	24	48	29	14	33	33	45	52
Cir1	50	55	48	79	44	59	48	55	56	57	59	40	92	40	57	52	32	36	33	66	51	48	43	41	59	57	39	35	50	52	54
Cirbp	75	153	180	37	26	51	65	128	32	114	36	26	39	24	60	164	23	52	18	89	31	59	31	30	167	16	15	19	71	124	24
Cisd1	969	821	1222	1515	1513	1242	956	705	1532	1281	1596	890	1880	1439	1030	1062	1115	753	1080	958	978	1119	1573	934	1035	1192	671	1333	1235	1026	1560
Cisd2	114	128	181	143	150	104	92	88	133	164	142	108	154	125	99	116	82	58	70	77	69	97	121	61	128	99	49	105	121	132	130
Cisd3	120	100	123	166	198	172	134	62	172	141	165	97	209	159	157	156	125	92	112	139	109	140	194	103	141	155	68	140	175	117	184
Cish	24	36	38	18	30	21	22	48	17	36	51	18	45	29	33	37	20	25	14	48	16	26	41	27	34	52	14	29	31	33	31
Cit	1	3	10	0	2	0	0	0	1	0	1	0	0	0	1	3	0	0	0	3	1	0	2	0	5	2	2	1	3	5	3
Cited1	88	151	318	41	64	44	79	141	32	124	53	34	50	50	94	234	23	48	27	106	37	92	51	34	277	41	28	40	123	186	51
Cited2	32	52	40	52	26	54	27	28	34	40	26	25	43	28	35	53	18	14	17	35	42	18	22	30	49	16	28	21	53	45	25
Cited4	2	5	3	1	0	0	1	1	1	2	0	0	0	3	4	5	0	1	2	4	0	3	2	0	3	0	0	0	3	6	1
Ciz1	19	13	15	24	13	18	17	18	16	18	14	7	24	9	11	18	20	8	12	18	13	18	22	18	23	16	15	11	18	19	13
Ckap2	58	87	86	11	46	14	46	60	13	85	35	4	19	43	42	86	11	27	21	53	5	49	29	3	89	32	4	48	64	96	55
Ckap4	104	99	119	36	59	29	50	62	36	36	33	26	33	38	65	111	30	31	33	106	24	55	25	23	76	32	13	28	69	99	51
Ckb	399	478	930	391	687	334	393	413	324	534	738	270	563	521	464	765	322	274	543	443	271	652	1030	230	811	581	155	660	485	705	845
Cklf	14	7	11	6	16	14	6	1	10	17	7	8	18	13	12	6	2	9	17	8	6	12	11	10	3	12	11	23	11	9	9
Ckm	6404	7237	9830	11893	11952	10386	6703	6926	11605	9609	12659	8380	13822	11760	8445	8890	10342	5894	10124	6392	9747	9430	12602	8348	9570	11836	5731	10411	6589	7896	13567
Ckmt1	0	1	1	0	0	1	0	0	0	0	0	0	0	0	0	1	1	0	0	0	0	0	0	0	0	0	0	1	1	1	1
[truncated: 10,897 more rows]
