# Supplementary material for: Changes in transcriptomic landscape with macronutrients intake switch are independent from O-GlcNAcylation levels in heart throughout postnatal development in rats
Source: Heliyon. 2024 Apr 30;10(9):e30526. doi: 10.1016/j.heliyon.2024.e30526 (PMC11087977; doi:10.1016/j.heliyon.2024.e30526)
Supplement: Multimedia component 7 [file mmc7.zip › exprNormalized.tsv]

Name	48_Rat_J12	45_Rat_J0	46_Rat_J0	63_Rat_J28_F	66_Rat_J28_Ctrl	58_Rat_J28_F	54_Rat_J12	41_Rat_J0	57_Rat_J28_F	53_Rat_J12	68_Rat_J28_Ctrl	56_Rat_J28_F	61_Rat_J28_F	65_Rat_J28_Ctrl	51_Rat_J12	44_Rat_J0	55_Rat_J28_F	47_Rat_J12	69_Rat_J28_Ctrl	49_Rat_J12	62_Rat_J28_F	50_Rat_J12	71_Rat_J28_Ctrl	59_Rat_J28_F	42_Rat_J0	64_Rat_J28_Ctrl	60_Rat_J28_F	67_Rat_J28_Ctrl	52_Rat_J12	43_Rat_J0	70_Rat_J28_Ctrl
A2m	0	0	0	0.951495852726872	0	0	0.99357657013127	1.12446045099042	0	0	0	0	0	0	0	0.743704686896018	1.30491509426125	0	0	0	0	0.85441215249696	0	0	1.56131843250228	3.33203339096954	0	0	1.56674005612425	0	1.60222130262772
A3galt2	8.60410830784719	4.99105851934598	2.29993417968214	6.6604709690881	7.19745097189534	12.9245217389872	12.9164954117065	5.62230225495208	9.52662155874222	11.4604088769418	9.73987379550226	10.2869011287807	5.50319175232276	10.6067287145653	18.5117220315445	10.4118656165442	5.21966037704499	11.3973120343061	12.1818641756071	16.8021632041007	13.5354408940049	10.2529458299635	14.4124522403873	8.38127462792095	3.9032960812557	13.3281335638781	23.807088177199	10.5984332494772	9.40044033674552	8.71902511819071	14.4199917236495
A4galt	18.9290382772638	16.6368617311533	27.5992101561857	2.85448755818062	3.99858387327519	3.2311304347468	7.94861256105016	17.9913672158467	1.90532431174844	8.18600634067274	2.65632921695516	5.8782292164461	0.786170250331823	0.964248064960484	8.8151057293069	20.8237312330885	3.91474528278374	14.2466400428827	2.43637283512142	16.0020601943816	4.06063226820146	5.12647291498176	4.50389132512105	5.58751641861396	21.0777988387808	4.44271118795938	5.49394342550747	0.96349393177065	16.4507705893047	25.2851728427531	4.80666390788317
AA926063	0	0.831843086557663	0	0	0	1.07704347824893	0	0	0	0	0	0	0	0.964248064960484	0	0	0	0	1.21818641756071	0	0	0	0	0	0	0	0	0.96349393177065	0	0	1.60222130262772
Aaas	29.2539682466805	27.4508218564029	35.2656574217928	15.22393364363	23.9915032396511	17.2326956519829	18.8779548324941	23.6136694707988	20.0059052733587	32.744025362691	23.9069629525965	13.2260157370037	21.2265967589592	24.1062016240121	25.56380661499	31.2355968496327	24.7933867909637	19.9452960600357	18.2727962634106	20.002575242977	16.2425290728059	23.9235402699149	24.3210131556536	27.9375820930698	30.4457094337945	19.9922003458172	20.1444592268607	22.1603604307249	25.067840897988	32.2603929373056	28.839983447299
Aacs	8.60410830784719	7.48658777901897	6.89980253904641	0	1.59943354931008	4.30817391299573	5.96145942078762	2.24892090198083	1.90532431174844	0	1.77088614463678	4.40867191233457	3.14468100132729	1.92849612992097	3.52604229172276	3.71852343448009	6.52457547130624	2.84932800857653	1.21818641756071	2.40030902915724	4.06063226820146	5.12647291498176	2.70233479507263	1.39687910465349	3.12263686500456	2.22135559397969	5.49394342550747	1.9269878635413	5.48359019643489	3.48761004727628	2.40333195394159
Aadat	0	0.831843086557663	2.29993417968214	3.80598341090749	3.19886709862015	1.07704347824893	0	2.24892090198083	0.952662155874222	1.63720126813455	2.65632921695516	0	0.786170250331823	2.89274419488145	3.52604229172276	0	3.91474528278374	0	1.21818641756071	0	0	0	0	6.98439552326746	0	1.11067779698985	5.49394342550747	1.9269878635413	0	0.871902511819071	1.60222130262772
Aagab	0	0.831843086557663	0	1.90299170545374	1.59943354931008	1.07704347824893	1.98715314026254	1.12446045099042	0	0.818600634067274	3.54177228927355	1.46955730411152	3.14468100132729	0	0.88151057293069	1.48740937379204	2.6098301885225	0	0	1.60020601943816	0	1.70882430499392	2.70233479507263	1.39687910465349	1.56131843250228	1.11067779698985	0	0	1.56674005612425	0.871902511819071	0
Aak1	2.58123249235416	2.49552925967299	3.83322363280356	2.85448755818062	0	3.2311304347468	1.98715314026254	6.7467627059425	1.90532431174844	2.45580190220182	0.885443072318388	8.81734382466915	3.14468100132729	1.92849612992097	1.76302114586138	5.20593280827212	6.52457547130624	0	3.65455925268213	2.40030902915724	0	3.41764860998784	1.80155653004842	2.79375820930698	0.78065921625114	3.33203339096954	3.66262895033831	0.96349393177065	1.56674005612425	3.48761004727628	2.40333195394159
Aamdc	55.066293170222	27.4508218564029	36.7989468749142	124.64595670722	85.569694888089	109.858434781391	56.6338644974824	38.2316553336742	114.319458704907	75.3112583341892	123.962030124574	135.19927197826	106.132983794796	106.067287145653	64.3502718239404	27.5170734151526	74.3801603728911	62.6852161886838	123.036828173632	52.8067986414592	110.99061533084	58.1000263697933	100.887165682711	103.369053744358	32.7876870825479	86.6328681652079	113.541497460488	83.8239720640465	60.3194921607837	33.1322954491247	94.5310568550357
Aamp	215.963118526965	230.420534976473	246.859601952549	232.164988065357	203.927777537035	241.257739127761	188.779548324941	246.256838766901	287.703971074015	236.575583245442	209.850008139458	232.190054049621	229.561713096892	221.777054940911	260.045619014554	284.838895081175	210.091330176061	222.24758466897	222.92811441361	196.025237381174	253.112744717891	223.855983954203	200.873553100399	252.835117942282	226.391172712831	246.570470931746	283.853743651219	207.15119533069	206.809687408401	236.285580702968	237.929863440217
Aar2	2.58123249235416	9.15027395213429	3.06657890624285	2.85448755818062	6.3977341972403	1.07704347824893	2.98072971039381	3.37338135297125	2.85798646762266	8.18600634067274	7.96898765086549	5.8782292164461	3.14468100132729	3.85699225984194	7.93359515637621	2.97481874758407	6.52457547130624	8.5479840257296	7.30911850536426	3.20041203887632	4.06063226820146	4.2720607624848	5.40466959014526	0	3.9032960812557	3.33203339096954	1.83131447516916	4.81746965885325	5.48359019643489	5.23141507091442	6.4088852105109
Aard	4.3020541539236	4.15921543278832	5.36651308592499	0	0	0	4.96788285065635	5.62230225495208	0.952662155874222	3.2744025362691	0	1.46955730411152	0.786170250331823	0.964248064960484	6.17057401051483	3.71852343448009	1.30491509426125	7.12332002144134	0	1.60020601943816	0	5.12647291498176	2.70233479507263	0	1.56131843250228	1.11067779698985	0	1.9269878635413	3.13348011224851	4.35951255909535	4.80666390788317
Aars	69.6932772935622	80.6887793960933	53.6651308592499	39.0113299618018	59.9787580991278	59.2373913036913	70.5439364793202	61.8453248044729	49.5384321054595	47.4788367759019	58.4392427730136	72.0083079014647	55.0319175232276	65.5688684173129	58.1796978134256	79.5764014978739	58.7211792417562	64.109880192972	65.7820665482783	61.6079317483691	67.6772044700244	69.2073843522537	51.3443611063799	69.8439552326745	49.962189840073	71.0833790073501	47.614176354398	62.6271055650922	60.3194921607837	52.3141507091442	77.7077331774446
Aars2	1.72082166156944	0.831843086557663	0	0	0	0	0	2.24892090198083	0	0.818600634067274	0.885443072318388	0	0.786170250331823	0.964248064960484	0	0	0	0	0	0	0	0	0	1.39687910465349	0	1.11067779698985	1.83131447516916	0.96349393177065	0.783370028062127	0	0
Aarsd1	105.83053218652	93.9982687810159	127.263024609078	124.64595670722	127.954683944806	115.243652172636	117.24203527549	112.446045099042	158.141917875121	135.887705255168	119.534814762982	154.30351693171	124.214899552428	143.672961679112	121.648459064435	111.555703034403	134.406254708909	122.521104368791	147.400556524846	104.01339126348	154.304026191656	115.34564058709	138.719852813728	120.1316030002	131.150748330192	118.842524277913	106.216239559811	134.889150447891	115.938764153195	112.47542402466	156.216577006203
Aasdhppt	133.363678771631	137.254109282014	164.828616210553	197.911137367189	185.534291719969	166.941739128585	154.004368370347	157.424463138658	203.869701357083	195.645551542079	213.391780428731	211.61625179206	177.674476574992	195.742357186978	169.250030002693	171.79578267298	172.248792442485	160.987032484574	202.218945315078	122.415760487019	192.203260694869	149.522126686968	203.575887895471	156.450459721191	174.867664440255	192.147258879243	194.11933436793	162.83047446924	126.122574518002	176.124307387452	169.835458078539
Aass	0	0.831843086557663	0.766644726560713	0	1.59943354931008	1.07704347824893	0.99357657013127	0	0.952662155874222	0	0.885443072318388	1.46955730411152	0	0.964248064960484	0.88151057293069	1.48740937379204	1.30491509426125	0	0	0.800103009719079	0	3.41764860998784	0.900778265024209	0	0	3.33203339096954	0	1.9269878635413	1.56674005612425	1.74380502363814	0.801110651313862
Aatf	14.6269841233402	26.6189787698452	19.1661181640178	22.8359004654449	18.3934858170659	25.8490434779744	17.8843782623629	20.2402881178275	23.8165538968555	20.4650158516819	17.7088614463678	17.6346876493383	18.8680860079637	15.4279690393677	11.459637448099	25.2859593544646	20.87864150818	25.6439520771888	18.2727962634106	16.8021632041007	21.6567054304078	19.6514795074301	15.3132305054116	22.3500656744559	30.4457094337945	12.2174557668883	20.1444592268607	16.379396840101	18.0175106454289	25.2851728427531	23.232208888102
Aatk	0.860410830784719	0.831843086557663	0	0	0.799716774655038	2.15408695649787	0	0	0.952662155874222	0	0.885443072318388	0	0	0	0.88151057293069	0	0	1.42466400428827	1.21818641756071	0	0	0	0	0	0.78065921625114	1.11067779698985	0	0	2.35011008418638	0	0.801110651313862
Abat	0	0	0	0.951495852726872	0	2.15408695649787	1.98715314026254	2.24892090198083	0	0	0.885443072318388	0	0	0	0.88151057293069	0.743704686896018	0	0	0	0	2.70708817880098	0.85441215249696	0.900778265024209	0	0	0	0	1.9269878635413	0	0	1.60222130262772
Abca1	1.72082166156944	1.66368617311533	3.83322363280356	0.951495852726872	0	1.07704347824893	2.98072971039381	4.49784180396167	0.952662155874222	4.09300317033637	1.77088614463678	0	2.35851075099547	1.92849612992097	7.93359515637621	0.743704686896018	1.30491509426125	5.69865601715307	0	1.60020601943816	1.35354408940049	5.12647291498176	2.70233479507263	1.39687910465349	3.12263686500456	2.22135559397969	1.83131447516916	1.9269878635413	0.783370028062127	2.61570753545721	2.40333195394159
Abca13	0.860410830784719	0	0.766644726560713	0	3.99858387327519	2.15408695649787	0.99357657013127	0	0	1.63720126813455	0	2.93911460822305	0	0	1.76302114586138	2.23111406068805	0	1.42466400428827	0	0.800103009719079	1.35354408940049	0	0	0	1.56131843250228	0	0	1.9269878635413	0	0	0.801110651313862
Abca17	0	0.831843086557663	0.766644726560713	0	2.39915032396511	1.07704347824893	0	0	0	0.818600634067274	0.885443072318388	0	0.786170250331823	0	2.64453171879207	0.743704686896018	0	0	2.43637283512142	0.800103009719079	0	0	0	0	0.78065921625114	0	0	1.9269878635413	0.783370028062127	0	0
Abca2	12.0457516309861	3.32737234623065	1.53328945312143	6.6604709690881	7.19745097189534	11.8474782607383	7.94861256105016	5.62230225495208	3.81064862349689	6.54880507253819	7.0835445785471	4.40867191233457	7.0755322529864	1.92849612992097	7.05208458344552	5.94963749516814	0	18.5206320557475	4.87274567024284	10.401339126348	6.76772044700244	7.68970937247264	5.40466959014526	9.77815373257444	1.56131843250228	2.22135559397969	7.32525790067662	6.74445752239455	8.61707030868339	2.61570753545721	6.4088852105109
Abca4	1.72082166156944	0.831843086557663	2.29993417968214	3.80598341090749	2.39915032396511	1.07704347824893	0	2.24892090198083	0	0.818600634067274	2.65632921695516	0	0	0	0	1.48740937379204	0	0	1.21818641756071	0	5.41417635760195	0.85441215249696	1.80155653004842	4.19063731396047	2.34197764875342	1.11067779698985	3.66262895033831	1.9269878635413	0	0.871902511819071	2.40333195394159
Abca5	0.860410830784719	4.99105851934598	2.29993417968214	0	0	1.07704347824893	1.98715314026254	3.37338135297125	0.952662155874222	0	0	0	1.57234050066365	0.964248064960484	0.88151057293069	0.743704686896018	0	2.84932800857653	0	0.800103009719079	0	0	0	5.58751641861396	1.56131843250228	2.22135559397969	3.66262895033831	0	3.13348011224851	1.74380502363814	1.60222130262772
Abca7	32.6956115698193	63.2200745783824	45.9986835936428	50.4292801945242	66.3764922963681	43.0817391299573	38.7494862351195	46.1028784906071	50.4910942613337	65.488050725382	55.7829135560584	41.1476045151227	43.2393637682502	45.3196590531428	45.8385497923959	47.5970999613451	33.9277924507924	47.0139121415128	43.8547110321855	40.805253495673	33.8386022350122	40.1573711673571	36.0311306009684	48.8907686628722	56.2074635700821	51.0911786615329	49.4454908295672	51.0651783838444	42.3019815153548	56.6736632682396	45.6633071248901
Abca8a	64.5308123088539	25.7871356832876	17.6328287108964	43.7688092254361	26.3906535636162	49.5439999994509	58.6210176377449	17.9913672158467	53.3490807289564	27.0138209242201	47.8139259051929	42.6171618192342	29.0882992622774	43.3911629232218	39.6679757818811	19.3363218592965	61.3310094302786	47.0139121415128	46.291083867307	45.6058715539875	40.6063226820146	50.4103169973206	26.1225696857021	58.6689223954466	21.0777988387808	27.7669449247461	58.602063205413	32.7587936802021	57.9693820765974	8.71902511819071	45.6633071248901
Abcb10	8.60410830784719	6.6547446924613	3.83322363280356	11.4179502327225	6.3977341972403	12.9245217389872	3.97430628052508	7.87122315693292	7.62129724699377	4.09300317033637	8.85443072318388	19.1042449534498	4.71702150199094	3.85699225984194	1.76302114586138	4.46222812137611	7.82949056556749	7.12332002144134	9.74549134048568	12.0015451457862	8.12126453640293	8.5441215249696	5.40466959014526	4.19063731396047	4.68395529750684	5.55338898494923	5.49394342550747	7.7079514541652	9.40044033674552	10.4628301418288	5.60777455919703
Abcb11	0	0	0	0.951495852726872	0	0	0	1.12446045099042	0	0.818600634067274	0	0	0.786170250331823	0	0	0	0	0	0	0	0	0	0.900778265024209	0	2.34197764875342	0	0	0	0	0	0
Abcb1a	0	0	0	0	0	2.15408695649787	0.99357657013127	0	1.90532431174844	0.818600634067274	1.77088614463678	0	3.14468100132729	0.964248064960484	0	0.743704686896018	1.30491509426125	0	0	0	2.70708817880098	0	0	1.39687910465349	0	1.11067779698985	0	0.96349393177065	0.783370028062127	0	0.801110651313862
Abcb1b	0	0	0	0	0.799716774655038	2.15408695649787	0	0	0	0	0	0	0.786170250331823	0	0.88151057293069	0.743704686896018	1.30491509426125	0	0	0	1.35354408940049	0	0	0	0	0	0	0	1.56674005612425	0	0.801110651313862
Abcb4	0.860410830784719	3.32737234623065	1.53328945312143	2.85448755818062	5.59801742258526	8.61634782599146	5.96145942078762	2.24892090198083	1.90532431174844	1.63720126813455	4.42721536159194	2.93911460822305	3.14468100132729	4.82124032480242	4.40755286465345	2.97481874758407	3.91474528278374	2.84932800857653	4.87274567024284	2.40030902915724	10.8283527152039	4.2720607624848	4.50389132512105	8.38127462792095	2.34197764875342	3.33203339096954	5.49394342550747	0.96349393177065	6.26696022449701	3.48761004727628	8.81221716445248
Abcb6	31.8352007390346	18.3005479042686	22.9993417968214	33.3023548454405	23.9915032396511	24.7719999997255	28.8137205338068	37.1071948826837	21.9112295851071	21.2836164857491	23.9069629525965	35.2693752986766	24.3712777602865	21.2134574291307	29.0898489067128	19.3363218592965	26.098301885225	47.0139121415128	30.4546604390177	22.4028842721342	32.4850581456117	32.4676617948845	36.0311306009684	40.5094940349512	21.8584580550319	31.0989783157157	23.807088177199	26.0143361578075	22.7177308138017	21.7975627954768	25.6355408420436
Abcb7	6.02287581549303	6.6547446924613	9.19973671872855	7.61196682181498	10.3963180705155	6.4622608694936	4.96788285065635	8.99568360792333	9.52662155874222	11.4604088769418	15.0525322294126	8.81734382466915	11.7925537549773	9.64248064960484	7.93359515637621	9.66816092964823	13.0491509426125	1.42466400428827	3.65455925268213	8.00103009719079	5.41417635760195	5.98088506747872	15.3132305054116	12.5719119418814	7.02593294626026	14.438811360868	14.6505158013532	1.9269878635413	3.13348011224851	10.4628301418288	16.8233236775911
Abcb8	0.860410830784719	4.15921543278832	3.06657890624285	2.85448755818062	3.99858387327519	1.07704347824893	2.98072971039381	5.62230225495208	0.952662155874222	4.09300317033637	3.54177228927355	0	0.786170250331823	2.89274419488145	3.52604229172276	2.23111406068805	5.21966037704499	0	0	3.20041203887632	0	0	0.900778265024209	1.39687910465349	2.34197764875342	1.11067779698985	0	3.8539757270826	3.13348011224851	4.35951255909535	1.60222130262772
Abcb9	4.3020541539236	1.66368617311533	0	8.56346267454185	6.3977341972403	5.38521739124467	4.96788285065635	0	1.90532431174844	2.45580190220182	7.0835445785471	4.40867191233457	11.7925537549773	2.89274419488145	0	1.48740937379204	9.13440565982873	2.84932800857653	1.21818641756071	4.80061805831448	1.35354408940049	2.56323645749088	2.70233479507263	4.19063731396047	1.56131843250228	3.33203339096954	5.49394342550747	6.74445752239455	3.13348011224851	1.74380502363814	4.80666390788317
Abcc1	19.7894491080485	22.4597633370569	10.73302617185	11.4179502327225	11.9957516198256	17.2326956519829	20.8651079727567	6.7467627059425	11.4319458704907	12.2790095110091	9.73987379550226	11.7564584328922	16.5095752569683	15.4279690393677	10.5781268751683	8.18075155585619	19.5737264139187	9.97264803001787	18.2727962634106	15.2019571846625	9.47480862580342	22.214715964921	9.9085609152663	11.1750328372279	12.4905474600182	16.6601669548477	16.4818302765224	18.3063847036423	20.3676207296153	12.206635165467	15.2211023749634
Abcc10	0.860410830784719	0.831843086557663	0.766644726560713	0	0	0	2.98072971039381	2.24892090198083	0	0	0	0	1.57234050066365	0	0.88151057293069	2.23111406068805	0	2.84932800857653	1.21818641756071	2.40030902915724	1.35354408940049	0.85441215249696	0.900778265024209	0	0.78065921625114	0	0	0	1.56674005612425	2.61570753545721	1.60222130262772
Abcc2	0	0	0	0.951495852726872	1.59943354931008	0	1.98715314026254	1.12446045099042	0	2.45580190220182	2.65632921695516	1.46955730411152	0	1.92849612992097	0.88151057293069	0	0	1.42466400428827	0	1.60020601943816	1.35354408940049	0	3.60311306009684	0	0	1.11067779698985	1.83131447516916	0.96349393177065	0.783370028062127	0	0.801110651313862
Abcc3	59.3683473241456	58.2290160590364	48.2986177733249	69.4591972490617	67.9759258456782	49.5439999994509	61.6017473481387	58.4719434515017	47.6331077937111	91.6832710155347	45.1575966882378	41.1476045151227	36.1638315152638	34.7129303385774	96.0846524494452	48.3408046482411	35.2327075450537	75.5071922272782	36.5455925268213	63.2081377678073	48.7275872184176	75.1882694197324	29.7256827457989	41.9063731396047	55.426804353831	42.2057562856141	45.7828618792289	42.3937329979086	83.8205930026475	53.1860532209633	48.0666390788317
Abcc4	7.74369747706247	6.6547446924613	4.59986835936428	6.6604709690881	10.3963180705155	3.2311304347468	10.929342271444	3.37338135297125	4.76331077937111	3.2744025362691	7.96898765086549	7.34778652055762	7.86170250331823	1.92849612992097	3.52604229172276	3.71852343448009	2.6098301885225	2.84932800857653	6.09093208780355	9.60123611662895	9.47480862580342	5.98088506747872	6.30544785516946	0	4.68395529750684	1.11067779698985	3.66262895033831	2.89048179531195	6.26696022449701	4.35951255909535	7.20999586182476
Abcc5	8.60410830784719	14.9731755580379	11.4996708984107	9.51495852726872	11.9957516198256	8.61634782599146	14.903648551969	10.1201440589138	12.3846080263649	10.6418082428746	11.510759940139	4.40867191233457	10.2202132543137	7.71398451968387	7.93359515637621	10.4118656165442	9.13440565982873	11.3973120343061	12.1818641756071	13.6017511652243	17.5960731622063	11.1073579824605	8.10700438521788	15.3656701511884	14.8325251087717	13.3281335638781	10.9878868510149	10.5984332494772	10.9671803928698	13.9504401891051	12.0166597697079
Abcc8	18.0686274464791	24.9552925967299	18.3994734374571	17.1269253490837	17.5937690424108	11.8474782607383	21.8586845428879	7.87122315693292	16.1952566498618	19.6464152176146	18.5943045186861	17.6346876493383	11.0063835046455	12.5352248444863	21.1562537503366	22.3111406068805	11.7442358483512	21.369960064324	20.7091690985321	15.2019571846625	14.8889849834054	15.3794187449453	20.7179000955568	13.9687910465349	21.8584580550319	15.5494891578578	21.9757737020299	14.4524089765597	19.5842507015532	8.71902511819071	22.4310982367881
Abcc9	36.1372548929582	26.6189787698452	19.9327628905785	18.0784212018106	35.1875380848217	30.1572173909701	31.7944502442006	25.8625903727796	26.6745403644782	22.9208177538837	25.6778490972332	11.7564584328922	25.1574480106183	34.7129303385774	37.9049546360197	20.8237312330885	26.098301885225	17.0959680514592	21.9273555160928	47.2060775734257	25.7173376986093	35.0308982523753	34.22957407092	18.1594283604954	26.5424133525388	25.5455893307664	27.4697171275373	34.6857815437434	40.7352414592306	27.0289778663912	29.6410940986129
Abcd1	2.58123249235416	0.831843086557663	0	6.6604709690881	7.99716774655038	5.38521739124467	0.99357657013127	2.24892090198083	4.76331077937111	4.09300317033637	3.54177228927355	2.93911460822305	5.50319175232276	5.7854883897629	4.40755286465345	1.48740937379204	7.82949056556749	2.84932800857653	6.09093208780355	1.60020601943816	6.76772044700244	3.41764860998784	7.20622612019367	5.58751641861396	0.78065921625114	0	7.32525790067662	1.9269878635413	1.56674005612425	1.74380502363814	4.80666390788317
Abcd2	8.60410830784719	3.32737234623065	4.59986835936428	9.51495852726872	7.19745097189534	4.30817391299573	7.94861256105016	2.24892090198083	6.66863509111955	9.82320760880729	7.96898765086549	2.93911460822305	7.86170250331823	7.71398451968387	5.28906343758414	2.23111406068805	3.91474528278374	2.84932800857653	3.65455925268213	5.60072106803356	6.76772044700244	5.12647291498176	5.40466959014526	6.98439552326746	3.9032960812557	8.88542237591876	18.3131447516916	9.6349393177065	4.70022016837276	6.1033175827335	4.00555325656931
Abcd3	49.043417354729	63.2200745783824	55.965065038932	87.5376184508722	51.9815903525775	108.781391303142	56.6338644974824	65.2187061574442	101.934850678542	62.2136481891129	80.5753195809733	157.242631539933	82.5478762848414	67.4973645472339	43.1940180736038	30.4918921627367	76.9899905614136	59.8358881801072	43.8547110321855	40.805253495673	85.2732776322307	29.0500131848966	45.0389132512105	96.3846582210909	39.8136200288082	44.4271118795938	54.9394342550747	45.2842147932205	31.3348011224851	45.3389306145917	37.6522006117515
Abcd4	4.3020541539236	4.15921543278832	1.53328945312143	2.85448755818062	3.19886709862015	3.2311304347468	8.94218913118143	3.37338135297125	6.66863509111955	3.2744025362691	4.42721536159194	4.40867191233457	2.35851075099547	3.85699225984194	5.28906343758414	1.48740937379204	3.91474528278374	0	4.87274567024284	3.20041203887632	2.70708817880098	10.2529458299635	2.70233479507263	4.19063731396047	0.78065921625114	2.22135559397969	3.66262895033831	3.8539757270826	5.48359019643489	1.74380502363814	1.60222130262772
Abce1	86.0410830784719	108.971444339054	149.495721679339	135.112411087216	95.9660129586045	103.396173911898	94.3897741624706	143.930937726773	125.751404575397	112.148286867217	105.367725605888	102.869011287807	102.202132543137	104.138791015732	112.833353335128	126.429796772323	123.966933954819	113.973120343061	108.418591162903	104.01339126348	119.111879867243	112.782404129599	123.406622308317	108.956570162972	118.660200870173	133.281335638781	108.04755403498	105.020838563001	92.4376633113309	126.425864213765	100.939942065547
Abcf1	165.198879510666	152.227284840052	188.594602733935	119.888477443586	131.953267818081	136.784521737615	153.010791800216	130.437412314888	120.988093796026	136.706305889235	131.045574703121	151.364402323487	136.793623557737	139.81596941927	138.397159950118	150.228346752996	130.491509426125	175.233672527457	157.146047865332	211.227194565837	120.465423956643	163.192721126919	161.239309439333	145.275426883963	190.480848765278	135.502691232761	133.685956687348	126.217705061955	149.623675359866	153.454842080156	140.99547463124
Abcf2	64.5308123088539	69.8748192708437	65.9314464842213	81.828643334511	67.1762090710232	64.622608694936	65.5760536286638	67.467627059425	73.3549860023151	82.6786640407947	69.9500027131526	98.4603393754721	84.9063870358368	80.9968374566807	80.2174621366928	71.3956499420177	107.003037729422	89.7538322701609	90.1457948994925	76.0097859233125	79.8591012746288	74.3338572672355	108.994170067929	99.1784164303979	73.3819663276072	97.7396461351064	65.9273211060896	63.5905994968629	75.2035226939641	73.2398109928019	76.9066225261307
Abcf3	59.3683473241456	59.0608591455941	73.5978937498284	88.4891143035991	77.5725271415387	65.6996521731849	46.6980987961697	48.3517993925879	78.1182967816862	52.3904405803056	70.835445785471	74.9474225096878	92.7680895391551	79.0683413267597	55.5351660946335	59.4963749516814	80.9047358441974	52.7125681586659	96.2367269872961	56.0072106803356	74.4449249170268	58.1000263697933	69.3599264068641	92.1940209071304	59.3301004350867	79.9688013832689	97.0596671839652	77.079514541652	61.1028621888459	68.0083959218875	83.3155077366416
Abcg1	8.60410830784719	4.15921543278832	3.83322363280356	0	2.39915032396511	1.07704347824893	5.96145942078762	11.2446045099042	2.85798646762266	3.2744025362691	0.885443072318388	2.93911460822305	0.786170250331823	5.7854883897629	3.52604229172276	8.18075155585619	0	5.69865601715307	1.21818641756071	8.00103009719079	0	1.70882430499392	1.80155653004842	1.39687910465349	3.9032960812557	4.44271118795938	5.49394342550747	0	4.70022016837276	4.35951255909535	4.00555325656931
Abcg2	0.860410830784719	1.66368617311533	2.29993417968214	2.85448755818062	0	1.07704347824893	0	2.24892090198083	4.76331077937111	0.818600634067274	1.77088614463678	1.46955730411152	0	0.964248064960484	2.64453171879207	2.23111406068805	3.91474528278374	1.42466400428827	1.21818641756071	0.800103009719079	1.35354408940049	3.41764860998784	2.70233479507263	0	0	1.11067779698985	0	1.9269878635413	3.13348011224851	1.74380502363814	2.40333195394159
Abcg3	1.72082166156944	0	0	1.90299170545374	0.799716774655038	1.07704347824893	0	2.24892090198083	1.90532431174844	0	0	1.46955730411152	3.93085125165911	0.964248064960484	0	0	2.6098301885225	0	0	1.60020601943816	0	0	2.70233479507263	0	1.56131843250228	0	0	0	1.56674005612425	0.871902511819071	0.801110651313862
Abcg3l1	4.3020541539236	3.32737234623065	3.06657890624285	5.70897511636123	1.59943354931008	2.15408695649787	4.96788285065635	5.62230225495208	0.952662155874222	4.91160380440365	3.54177228927355	4.40867191233457	0.786170250331823	3.85699225984194	4.40755286465345	1.48740937379204	3.91474528278374	4.2739920128648	3.65455925268213	4.0005150485954	2.70708817880098	3.41764860998784	3.60311306009684	4.19063731396047	4.68395529750684	0	1.83131447516916	2.89048179531195	3.91685014031063	0.871902511819071	4.00555325656931
Abcg3l2	6.88328664627775	3.32737234623065	2.29993417968214	2.85448755818062	3.99858387327519	2.15408695649787	3.97430628052508	0	1.90532431174844	1.63720126813455	3.54177228927355	2.93911460822305	2.35851075099547	0.964248064960484	3.52604229172276	5.94963749516814	1.30491509426125	2.84932800857653	3.65455925268213	5.60072106803356	1.35354408940049	2.56323645749088	2.70233479507263	11.1750328372279	3.9032960812557	4.44271118795938	1.83131447516916	0.96349393177065	6.26696022449701	4.35951255909535	2.40333195394159
Abcg3l3	1.72082166156944	2.49552925967299	1.53328945312143	0	3.19886709862015	0	0	2.24892090198083	0.952662155874222	0.818600634067274	1.77088614463678	2.93911460822305	0.786170250331823	0.964248064960484	0.88151057293069	0.743704686896018	1.30491509426125	0	1.21818641756071	0.800103009719079	1.35354408940049	2.56323645749088	0.900778265024209	0	0	1.11067779698985	3.66262895033831	1.9269878635413	2.35011008418638	0.871902511819071	1.60222130262772
Abcg3l4	7.74369747706247	2.49552925967299	2.29993417968214	3.80598341090749	1.59943354931008	3.2311304347468	2.98072971039381	2.24892090198083	7.62129724699377	0.818600634067274	5.31265843391033	5.8782292164461	2.35851075099547	3.85699225984194	5.28906343758414	3.71852343448009	1.30491509426125	4.2739920128648	3.65455925268213	8.80113310690987	4.06063226820146	7.68970937247264	4.50389132512105	1.39687910465349	1.56131843250228	2.22135559397969	0	2.89048179531195	5.48359019643489	0	6.4088852105109
Abcg4	0.860410830784719	1.66368617311533	3.06657890624285	0	0.799716774655038	1.07704347824893	0.99357657013127	0	0	0	1.77088614463678	0	1.57234050066365	0.964248064960484	0.88151057293069	0.743704686896018	2.6098301885225	0	0	0.800103009719079	0	1.70882430499392	1.80155653004842	0	0	1.11067779698985	5.49394342550747	3.8539757270826	1.56674005612425	0.871902511819071	0.801110651313862
Abcg5	0.860410830784719	0	0	0	2.39915032396511	0	0	1.12446045099042	1.90532431174844	2.45580190220182	1.77088614463678	0	0	0.964248064960484	1.76302114586138	1.48740937379204	1.30491509426125	1.42466400428827	0	0	1.35354408940049	0	0.900778265024209	1.39687910465349	0.78065921625114	1.11067779698985	0	0.96349393177065	0.783370028062127	1.74380502363814	0.801110651313862
Abcg8	0.860410830784719	0	0	0	0	1.07704347824893	0	2.24892090198083	0	0	1.77088614463678	0	0.786170250331823	0	0	0	0	0	0	0.800103009719079	0	1.70882430499392	0	1.39687910465349	0	0	0	0	0	1.74380502363814	0
Abhd1	12.0457516309861	6.6547446924613	6.89980253904641	44.720305078163	18.3934858170659	35.5424347822148	9.9357657013127	7.87122315693292	46.6804456378369	22.1022171198164	18.5943045186861	44.0867191233457	43.2393637682502	18.3207132342492	13.2226585939604	8.18075155585619	44.3671132048824	12.8219760385944	19.4909826809714	12.8016481555053	63.6165722018229	9.39853367746656	13.5116739753631	48.8907686628722	4.68395529750684	15.5494891578578	40.2889184537214	12.5254211130184	25.067840897988	5.23141507091442	20.0277662828465
Abhd10	36.9976657237429	44.0876835875561	39.8655257811571	59.9442387217929	51.9815903525775	39.8506086952105	40.7366393753821	37.1071948826837	60.9703779759502	50.753239312171	34.5322798204171	51.4345056439034	41.6670232675866	50.1408993779452	31.7343806255048	49.0845093351372	76.9899905614136	42.739920128648	43.8547110321855	33.6043264082013	54.1417635760195	50.4103169973206	58.5505872265736	55.8751641861396	51.5235082725753	48.8698230675532	43.9515474040597	42.3937329979086	38.3851313750442	46.2108331264107	33.6466473551822
Abhd11	85.1806722476872	89.00721026167	108.09690644506	93.2465935672335	96.7657297332596	127.091130433374	100.351233583258	85.4589942752717	120.035431640152	103.143679892477	110.680384039798	98.4603393754721	111.636175547119	133.066232964547	85.5065255742769	133.866843641283	96.5637169753323	104.000472313044	97.4549134048568	62.4080347580882	117.758335777842	88.0044517071868	127.009735368413	110.353449267626	96.0210835988903	98.8503239320962	126.360698786672	93.458911381753	79.9037428623369	125.553961701946	96.1332781576634
Abhd12	26.6727357543263	26.6189787698452	11.4996708984107	39.0113299618018	42.384989056717	30.1572173909701	29.8072971039381	13.493525411885	28.5798646762266	31.1068240945564	46.9284828328745	36.7389326027881	33.0191505139366	38.5699225984194	34.3789123442969	21.5674359199845	22.1835566024412	15.6713040471709	24.3637283512142	26.4033993207296	18.9496172516068	19.6514795074301	31.5272392758473	22.3500656744559	20.2971396225296	32.2096561127055	20.1444592268607	48.1746965885325	22.7177308138017	24.413270330934	40.0555325656931
Abhd13	20.6498599388333	17.4687048177109	19.9327628905785	7.61196682181498	13.5951851691356	15.0786086954851	12.9164954117065	13.493525411885	12.3846080263649	10.6418082428746	12.3962030124574	14.6955730411152	13.364894255641	9.64248064960484	12.3411480210297	14.8740937379204	16.9638962253962	9.97264803001787	9.74549134048568	24.8031933012915	21.6567054304078	15.3794187449453	10.8093391802905	9.77815373257444	17.1745027575251	12.2174557668883	14.6505158013532	14.4524089765597	18.800880673491	8.71902511819071	18.4255449802188
Abhd14a	18.0686274464791	6.6547446924613	9.19973671872855	36.1568424036211	23.1917864649961	24.7719999997255	11.9229188415752	7.87122315693292	36.2011619232204	18.00921394948	23.9069629525965	20.5738022575613	12.5787240053092	14.4637209744073	22.9192748961979	15.6177984248164	18.2688113196575	19.9452960600357	20.7091690985321	9.60123611662895	29.7779699668107	17.0882430499392	17.11478703546	29.3344611977233	13.2712066762694	18.8815225488274	21.9757737020299	20.2333725671837	21.1509907576774	15.6942452127433	25.6355408420436
Abhd14b	13.7665732925555	14.9731755580379	15.3328945312143	39.0113299618018	30.3892374368914	32.311304347468	16.8908016922316	11.2446045099042	44.7751213260884	20.4650158516819	34.5322798204171	41.1476045151227	27.5159587616138	31.820186143696	20.2747431774059	16.3615031117124	32.6228773565312	18.5206320557475	26.8001011863356	15.2019571846625	28.4244258774102	16.2338308974422	42.3365784561378	36.3188567209908	17.1745027575251	38.8737228946446	42.1202329288906	28.9048179531195	22.7177308138017	16.5661477245623	34.4477580064961
Abhd15	0	0	0	0.951495852726872	2.39915032396511	1.07704347824893	0	0	0	0	0.885443072318388	0	1.57234050066365	1.92849612992097	0	0	0	0	1.21818641756071	0.800103009719079	2.70708817880098	0	1.80155653004842	0	0	0	3.66262895033831	0	0.783370028062127	0	1.60222130262772
Abhd16a	122.17833797143	159.713872619071	128.029669335639	258.806871941709	243.113899495131	244.488869562508	173.875899772972	149.553239981725	241.023525436178	126.883098280428	361.260773505902	192.51200683861	268.870225613483	272.882202383817	135.752628231326	110.068293660611	160.504556594133	148.16505644598	247.291842764824	87.2112280593796	180.021363890265	106.80151906212	219.789896665907	185.784920918914	163.157776196488	258.787926698634	206.938535694115	300.610106712443	132.389534742499	164.789574733804	316.438707268975
Abhd17a	24.0915032619721	34.1055665488642	24.5326312499428	22.8359004654449	16.7940522677558	22.6179130432276	23.8458376831505	22.4892090198083	13.3372701822391	28.6510221923546	26.5632921695516	20.5738022575613	19.6542562582956	23.1419535590516	32.6158911984355	24.5422546675686	15.658981131135	27.0686160814771	17.0546098458499	26.4033993207296	31.1315140562112	25.6323645749088	23.4202348906294	23.7469447791093	34.3490055150502	21.1028781428071	21.9757737020299	15.4159029083304	30.5514310944229	26.1570753545721	24.8344301907297
Abhd17b	10.3249299694166	8.31843086557663	6.89980253904641	3.80598341090749	11.1960348451705	8.61634782599146	12.9164954117065	11.2446045099042	1.90532431174844	9.00460697474002	4.42721536159194	11.7564584328922	6.28936200265458	7.71398451968387	7.93359515637621	7.43704686896018	3.91474528278374	4.2739920128648	7.30911850536426	5.60072106803356	2.70708817880098	12.8161822874544	11.7101174453147	4.19063731396047	7.02593294626026	7.77474457892892	9.15657237584578	4.81746965885325	7.05033025255914	12.206635165467	4.00555325656931
Abhd17c	19.7894491080485	15.8050186445956	17.6328287108964	6.6604709690881	7.99716774655038	7.53930434774253	17.8843782623629	22.4892090198083	8.57395940286799	9.82320760880729	17.7088614463678	14.6955730411152	10.2202132543137	7.71398451968387	7.05208458344552	31.2355968496327	3.91474528278374	8.5479840257296	8.52730492292497	20.002575242977	16.2425290728059	23.9235402699149	10.8093391802905	15.3656701511884	12.4905474600182	8.88542237591876	14.6505158013532	8.67144538593585	18.0175106454289	13.0785376772861	12.8177704210218
Abhd18	20.6498599388333	13.3094893849226	14.5662498046535	70.4106931017885	53.5810239018875	62.4685217384381	30.8008736740694	14.6179858628754	49.5384321054595	43.3858336055655	69.0645596408342	61.721406772684	61.3212795258822	51.1051474429057	37.9049546360197	17.1052077986084	61.3310094302786	19.9452960600357	54.8183887902319	19.2024722332579	73.0913808276264	23.9235402699149	52.2451393714041	48.8907686628722	17.1745027575251	43.316434082604	65.9273211060896	57.809635906239	22.7177308138017	16.5661477245623	65.6910734077367
Abhd2	0.860410830784719	0	0.766644726560713	0	3.19886709862015	1.07704347824893	1.98715314026254	1.12446045099042	0.952662155874222	0	0.885443072318388	0	3.93085125165911	1.92849612992097	0	1.48740937379204	6.52457547130624	1.42466400428827	3.65455925268213	1.60020601943816	0	0.85441215249696	0.900778265024209	0	2.34197764875342	2.22135559397969	0	4.81746965885325	0.783370028062127	1.74380502363814	3.20444260525545
Abhd3	0	0	0.766644726560713	0.951495852726872	1.59943354931008	0	1.98715314026254	0	1.90532431174844	1.63720126813455	2.65632921695516	1.46955730411152	0.786170250331823	1.92849612992097	0.88151057293069	0.743704686896018	1.30491509426125	0	3.65455925268213	2.40030902915724	1.35354408940049	0	1.80155653004842	2.79375820930698	2.34197764875342	4.44271118795938	5.49394342550747	0.96349393177065	3.13348011224851	0	3.20444260525545
Abhd4	73.1349206167011	92.3345826079006	88.9307882810427	130.354931823581	99.1648800572247	145.400869563606	107.306269574177	107.94820329508	88.5975804963026	99.8692773562075	105.367725605888	145.486173107041	100.629792042473	73.2828529369968	105.781268751683	75.1141733764978	114.83252829499	111.123792334485	92.5821677346139	65.6084467969645	166.48592299626	104.238282604629	107.192613537881	138.291031360696	100.705038896397	101.071679526076	130.02332773701	81.8969842005052	84.6039630307097	95.9092763000978	64.8899627564228
Abhd5	0.860410830784719	0	0.766644726560713	0	1.59943354931008	3.2311304347468	0.99357657013127	1.12446045099042	1.90532431174844	1.63720126813455	0	1.46955730411152	1.57234050066365	0.964248064960484	0.88151057293069	1.48740937379204	0	0	1.21818641756071	2.40030902915724	1.35354408940049	0.85441215249696	2.70233479507263	0	0.78065921625114	2.22135559397969	0	2.89048179531195	0.783370028062127	1.74380502363814	2.40333195394159
Abhd6	10.3249299694166	12.4776462983649	9.96638144528927	10.4664543799956	14.3949019437907	15.0786086954851	10.929342271444	11.2446045099042	15.2425944939875	7.36740570660547	15.937975301731	17.6346876493383	11.7925537549773	18.3207132342492	11.459637448099	12.6429796772323	13.0491509426125	9.97264803001787	23.1455419336535	10.401339126348	6.76772044700244	9.39853367746656	18.0155653004842	13.9687910465349	8.58725137876254	13.3281335638781	20.1444592268607	15.4159029083304	12.533920448994	8.71902511819071	11.2155491183941
Abhd8	6.88328664627775	9.15027395213429	7.66644726560713	8.56346267454185	8.79688452120542	7.53930434774253	4.96788285065635	4.49784180396167	6.66863509111955	17.1906133154128	9.73987379550226	5.8782292164461	7.0755322529864	4.82124032480242	6.17057401051483	13.3866843641283	1.30491509426125	9.97264803001787	6.09093208780355	4.0005150485954	9.47480862580342	5.98088506747872	8.10700438521788	5.58751641861396	7.8065921625114	5.55338898494923	12.8192013261841	11.5619271812478	8.61707030868339	9.59092763000978	2.40333195394159
Abi1	51.6246498470831	50.7424282800174	40.6321705077178	28.5448755818062	30.3892374368914	33.3883478257169	52.6595582169573	43.8539575886263	45.7277834819626	27.8324215582873	33.6468367480987	42.6171618192342	34.5914910146002	48.2124032480242	36.1419334901583	37.9289390316969	30.0130471680087	42.739920128648	34.1092196916999	50.406489612302	35.1921463244127	34.1764860998784	39.6342436610652	41.9063731396047	40.5942792450593	29.9883005187258	25.6384026523682	30.8318058166608	46.2188316556655	40.9794180554963	39.2544219143792
Abi2	14.6269841233402	31.6100372891912	44.4653941405213	13.3209419381762	15.1946187184457	12.9245217389872	21.8586845428879	29.2359717257508	8.57395940286799	18.8278145835473	7.0835445785471	8.81734382466915	9.43404300398187	9.64248064960484	19.3932326044752	26.7733687282566	10.43932075409	19.9452960600357	12.1818641756071	24.8031933012915	16.2425290728059	14.5250065924483	13.5116739753631	9.77815373257444	31.2263686500456	9.99610017290861	14.6505158013532	10.5984332494772	16.4507705893047	36.619905496401	16.0222130262772
Abi3	4.3020541539236	6.6547446924613	13.7996050780928	7.61196682181498	18.3934858170659	15.0786086954851	8.94218913118143	13.493525411885	15.2425944939875	9.82320760880729	11.510759940139	13.2260157370037	17.2957455073001	14.4637209744073	5.28906343758414	8.18075155585619	10.43932075409	5.69865601715307	8.52730492292497	7.20092708747171	9.47480862580342	12.8161822874544	9.9085609152663	19.5563074651489	14.8325251087717	13.3281335638781	14.6505158013532	15.4159029083304	12.533920448994	5.23141507091442	12.0166597697079
Abl1	39.5788982160971	29.1145080295182	36.0323021483535	12.3694460854493	16.7940522677558	18.3097391302319	26.8265673935443	31.4848926277317	9.52662155874222	16.3720126813455	13.2816460847758	20.5738022575613	11.7925537549773	13.4994729094468	14.104169166891	28.2607781020487	15.658981131135	32.7672720986302	14.6182370107285	35.2045324276395	10.8283527152039	25.6323645749088	9.9085609152663	8.38127462792095	27.3230725687899	18.8815225488274	5.49394342550747	16.379396840101	24.2844708699259	24.413270330934	15.2211023749634
Abl2	0.860410830784719	0	3.06657890624285	0	0	1.07704347824893	0	0	0.952662155874222	0	0	0	2.35851075099547	0	0	0	0	0	0	0.800103009719079	0	0	0	0	0	0	0	0	0	0.871902511819071	0
Ablim1	142.828197910263	100.653013473477	72.8312490232677	145.578865467211	185.534291719969	163.710608693838	133.13926039759	101.201440589138	149.567958472253	98.2320760880729	167.348740668175	164.590418060491	159.59256081736	189.956868797215	104.018247605821	81.0638108716659	170.943877348223	126.795096381656	170.546098458499	169.621838060445	188.142628426668	123.035349959562	181.056431269866	163.434855244458	80.4078992738675	225.467592788939	111.710182985318	170.538425923405	137.873124938934	108.987813977384	203.482105433721
Ablim2	4.3020541539236	2.49552925967299	0.766644726560713	2.85448755818062	0.799716774655038	4.30817391299573	0.99357657013127	0	2.85798646762266	3.2744025362691	5.31265843391033	1.46955730411152	3.93085125165911	0.964248064960484	0.88151057293069	1.48740937379204	2.6098301885225	0	2.43637283512142	1.60020601943816	4.06063226820146	0.85441215249696	3.60311306009684	5.58751641861396	0.78065921625114	0	5.49394342550747	5.7809635906239	2.35011008418638	1.74380502363814	1.60222130262772
Ablim3	11.1853408002013	6.6547446924613	4.59986835936428	9.51495852726872	11.1960348451705	6.4622608694936	6.95503599091889	5.62230225495208	10.4792837146164	7.36740570660547	2.65632921695516	5.8782292164461	5.50319175232276	1.92849612992097	7.93359515637621	2.97481874758407	3.91474528278374	11.3973120343061	9.74549134048568	5.60072106803356	9.47480862580342	8.5441215249696	11.7101174453147	4.19063731396047	7.8065921625114	5.55338898494923	14.6505158013532	15.4159029083304	6.26696022449701	5.23141507091442	7.20999586182476
Abo	11.1853408002013	9.15027395213429	13.7996050780928	8.56346267454185	13.5951851691356	7.53930434774253	7.94861256105016	12.3690649608946	6.66863509111955	16.3720126813455	18.5943045186861	22.0433595616729	13.364894255641	10.6067287145653	8.8151057293069	16.3615031117124	11.7442358483512	15.6713040471709	14.6182370107285	11.2014421360671	9.47480862580342	9.39853367746656	10.8093391802905	11.1750328372279	18.7358211900274	14.438811360868	16.4818302765224	10.5984332494772	13.3172904770562	14.8223427009242	6.4088852105109
Abr	32.6956115698193	24.1234495101722	17.6328287108964	18.0784212018106	19.9929193663759	18.3097391302319	21.8586845428879	19.1158276668371	16.1952566498618	12.2790095110091	12.3962030124574	19.1042449534498	13.364894255641	19.2849612992097	12.3411480210297	22.3111406068805	23.4884716967025	29.9179440900536	14.6182370107285	22.4028842721342	16.2425290728059	22.214715964921	18.0155653004842	12.5719119418814	14.0518658925205	16.6601669548477	12.8192013261841	8.67144538593585	27.4179509821744	31.3884904254865	13.6188810723357
Abra	61.0891689857151	43.2558405009985	45.9986835936428	104.664543799956	93.5668626346394	78.6241739121721	51.665981646826	60.7208643534825	79.0709589375604	68.762453261651	78.8044334363365	154.30351693171	121.070218551101	85.8180777814831	38.7864652089504	49.0845093351372	71.7703301843686	58.411224175819	76.7457443063247	96.0123611662895	74.4449249170268	59.8088506747872	67.5583698768157	54.4782850814861	38.2523015963059	168.823025142456	47.614176354398	151.268547287992	42.3019815153548	31.3884904254865	95.3321675063496
Abracl	164.338468679881	200.474183860397	214.660523437	101.810056241775	139.150718789977	109.858434781391	213.618962578223	158.548923589649	141.946661225259	226.752375636635	120.420257835301	146.955730411152	113.994686298114	162.957922978322	197.458368336475	211.212131078469	113.527613200729	132.493752398809	131.564133096557	155.219983885501	100.162262615636	193.95155861681	156.735418114212	103.369053744358	216.242602901566	123.285235465873	150.167786963871	158.013004810387	177.824996370103	203.153285253843	116.962155091824
Abraxas1	9.46451913863191	16.6368617311533	7.66644726560713	4.75747926363436	11.1960348451705	8.61634782599146	12.9164954117065	14.6179858628754	5.71597293524533	10.6418082428746	7.0835445785471	5.8782292164461	7.0755322529864	10.6067287145653	14.9856797398217	11.1555703034403	2.6098301885225	14.2466400428827	12.1818641756071	12.0015451457862	9.47480862580342	12.8161822874544	11.7101174453147	5.58751641861396	17.1745027575251	6.66406678193907	3.66262895033831	10.5984332494772	8.61707030868339	14.8223427009242	3.20444260525545
Abraxas2	43.8809523700207	42.4239974144408	61.331578124857	41.8658175199824	45.5838561553372	53.8521739124467	57.6274410676137	64.0942457064537	38.1064862349689	56.4834437506419	52.2411412667849	47.0258337315688	53.4595770225639	44.3554109881823	36.1419334901583	41.647462466177	56.1113490532337	49.8632401500894	49.9456431199891	34.4044294179204	47.3740431290171	55.5367899123024	43.237356721162	55.8751641861396	44.497575326315	43.316434082604	53.1081197799055	48.1746965885325	47.7855717117897	40.9794180554963	56.8788562432842
Abt1	17.2082166156944	19.1323909908263	26.0659207030642	19.9814129072643	16.7940522677558	14.0015652172361	20.8651079727567	24.7381299217892	15.2425944939875	23.739418387951	18.5943045186861	13.2260157370037	23.5851075099547	23.1419535590516	25.56380661499	22.3111406068805	10.43932075409	29.9179440900536	14.6182370107285	19.2024722332579	4.06063226820146	17.9426552024362	19.8171218305326	16.7625492558419	28.8843910012922	13.3281335638781	29.3010316027065	20.2333725671837	14.1006605051183	22.6694653072958	19.2266556315327
Abtb1	30.9747899082499	24.9552925967299	25.2992759765035	83.7316350399647	43.184705831372	90.4716521729104	23.8458376831505	17.9913672158467	67.6390130670697	31.1068240945564	50.4702551221481	107.277683200141	62.8936200265458	49.1766513129847	30.8528700525742	20.0800265461925	46.9769433934049	32.7672720986302	38.9819653619427	25.6032963110105	93.3945421686337	31.6132496423875	57.6498089615494	113.147207476933	21.8584580550319	86.6328681652079	80.5778369074428	41.430239066138	23.5011008418638	27.9008803782103	43.2599751709486
Abtb2	12.0457516309861	7.48658777901897	10.73302617185	9.51495852726872	9.59660129586045	6.4622608694936	5.96145942078762	15.7424463138658	7.62129724699377	4.91160380440365	10.6253168678207	11.7564584328922	11.0063835046455	8.67823258464436	7.93359515637621	15.6177984248164	14.3540660368737	8.5479840257296	10.9636777580464	12.0015451457862	6.76772044700244	10.2529458299635	9.9085609152663	6.98439552326746	10.1485698112648	8.88542237591876	5.49394342550747	7.7079514541652	8.61707030868339	10.4628301418288	7.20999586182476
Ac1576	0.860410830784719	0.831843086557663	1.53328945312143	2.85448755818062	0	2.15408695649787	0.99357657013127	0	1.90532431174844	0.818600634067274	0	0	0.786170250331823	1.92849612992097	0.88151057293069	0.743704686896018	0	0	0	0	1.35354408940049	0	0.900778265024209	0	0.78065921625114	1.11067779698985	0	1.9269878635413	0.783370028062127	0.871902511819071	1.60222130262772
Acaa1a	13.7665732925555	12.4776462983649	13.0329603515321	13.3209419381762	9.59660129586045	17.2326956519829	6.95503599091889	12.3690649608946	9.52662155874222	6.54880507253819	18.5943045186861	16.1651303452268	16.5095752569683	5.7854883897629	12.3411480210297	14.1303890510243	11.7442358483512	8.5479840257296	4.87274567024284	12.0015451457862	20.3031613410073	17.0882430499392	12.6108957103389	12.5719119418814	8.58725137876254	8.88542237591876	12.8192013261841	17.3428907718717	14.8840305331804	20.9256602836577	10.4144384670802
Acaa2	845.783846661379	770.286698152396	729.079134959238	3315.96304675315	1016.44002058655	2828.3161738817	1282.70735203947	890.57267718441	3859.23439344647	1749.34955500177	1310.45574703121	2934.70593631071	3474.87250646666	1404.90943064743	1636.96513393229	1065.72881632199	3307.95976395226	1421.81467627969	1581.2059699938	992.927835061378	3443.41616343484	931.309246221686	1343.96117141612	3426.54444371501	825.156791577455	1246.18048822261	3895.20588868479	1125.36091230812	1529.92166480533	932.935687646406	1131.96935030649
Acaca	0.860410830784719	3.32737234623065	1.53328945312143	0	1.59943354931008	0	0.99357657013127	0	0	0.818600634067274	1.77088614463678	0	1.57234050066365	0	0	2.97481874758407	0	2.84932800857653	0	0.800103009719079	0	0	0.900778265024209	1.39687910465349	2.34197764875342	1.11067779698985	1.83131447516916	2.89048179531195	0.783370028062127	6.1033175827335	0.801110651313862
Acacb	5.16246498470831	4.15921543278832	3.83322363280356	1.90299170545374	0	4.30817391299573	0.99357657013127	1.12446045099042	2.85798646762266	1.63720126813455	2.65632921695516	2.93911460822305	4.71702150199094	2.89274419488145	2.64453171879207	0.743704686896018	1.30491509426125	7.12332002144134	2.43637283512142	4.80061805831448	6.76772044700244	3.41764860998784	0.900778265024209	1.39687910465349	0.78065921625114	0	7.32525790067662	1.9269878635413	1.56674005612425	2.61570753545721	1.60222130262772
Acad11	10.3249299694166	9.15027395213429	11.4996708984107	15.22393364363	10.3963180705155	10.7704347824893	6.95503599091889	8.99568360792333	9.52662155874222	7.36740570660547	10.6253168678207	14.6955730411152	8.64787275365005	10.6067287145653	11.459637448099	11.8992749903363	2.6098301885225	7.12332002144134	15.8364234282892	8.00103009719079	9.47480862580342	11.9617701349574	5.40466959014526	12.5719119418814	7.8065921625114	8.88542237591876	7.32525790067662	10.5984332494772	7.05033025255914	8.71902511819071	11.2155491183941
Acad9	55.066293170222	74.034034703632	62.8648675779784	90.3921060090529	84.769978113434	76.4700869556742	77.4989724702391	64.0942457064537	100.029526366793	66.3066513594492	104.48228253357	80.8256517261339	84.9063870358368	88.7108219763645	61.7057401051483	77.3452874371858	79.5998207499361	81.2058482444313	92.5821677346139	66.4085498066836	73.0913808276264	70.9162086572477	81.970822117203	89.4002626978234	56.9881227863332	88.8542237591876	78.7465224322737	73.2255388145694	61.1028621888459	59.2893708036968	86.5199503418971
Acadl	826.854808384115	613.900197879555	615.615715428252	3216.05598221683	1427.49444275924	2437.34939127734	994.570146701401	593.71511812294	2972.30592632757	1096.92484965015	1988.7051404271	2947.93195204772	3129.74376657099	1703.82633078518	1115.99238533025	647.766782286431	2735.10203757158	1008.66211503609	1603.13332550989	962.523920692053	2918.24105674745	846.722443124487	1870.01567819026	2528.35117942282	637.798579677182	1733.76804110115	2501.57557308107	1426.93451295233	1070.86682836093	684.443471777971	1385.92142677298
Acadm	745.976190290351	393.461779941775	463.05341484267	2572.84478577346	1513.06413764733	2099.15773910717	939.923435344181	508.256123847668	2917.05152128687	973.316153905989	1871.82665488107	2850.94116997636	2856.94268970584	1508.0839735982	1028.72283861012	475.227294926555	2831.66575454691	1084.16930726337	1706.67917100255	730.494047873519	2708.44172289038	966.340144474061	1548.43783757662	2506.00111374836	452.782345425661	1613.81483902625	2378.87750324473	1407.66463431692	1031.69832695782	468.211648846841	1248.130394747
Acads	45.6017740315901	39.9284681547678	38.3322363280356	131.306427676308	89.5682787613642	90.4716521729104	50.6724050766948	41.6050366866454	111.461472237284	66.3066513594492	113.336713256754	111.686355112476	140.724474809396	104.138791015732	55.5351660946335	45.3659859006571	112.222698106467	48.4385761458011	118.164082503389	45.6058715539875	100.162262615636	59.8088506747872	89.1770482373967	96.3846582210909	63.2333965163424	106.625068511025	89.7344092832886	95.3858992452943	47.7855717117897	43.5951255909535	88.1221716445248
Acadsb	1.72082166156944	1.66368617311533	1.53328945312143	2.85448755818062	1.59943354931008	3.2311304347468	0.99357657013127	2.24892090198083	0.952662155874222	0	1.77088614463678	4.40867191233457	0.786170250331823	6.74973645472339	3.52604229172276	0.743704686896018	1.30491509426125	2.84932800857653	3.65455925268213	0.800103009719079	0	1.70882430499392	1.80155653004842	2.79375820930698	2.34197764875342	0	5.49394342550747	6.74445752239455	2.35011008418638	0.871902511819071	4.00555325656931
Acadvl	386.324463022339	219.606574851223	240.726444140064	812.577458228749	513.418169328534	714.079826079043	368.616907518701	248.505759668882	864.064575377919	374.100489768744	526.838628029441	839.11722064768	800.321314837795	498.51624958457	430.177159590177	290.788532576343	820.791594290325	413.152561243598	570.111243418412	374.448208548529	909.581628077128	356.289867591232	511.642054533751	769.680386664074	223.268535847826	509.801108818339	745.344991393846	461.513593318141	400.302084339747	255.467435962988	547.158574847368
Acap1	4.3020541539236	1.66368617311533	2.29993417968214	5.70897511636123	3.99858387327519	3.2311304347468	4.96788285065635	0	1.90532431174844	6.54880507253819	3.54177228927355	8.81734382466915	4.71702150199094	3.85699225984194	2.64453171879207	2.23111406068805	5.21966037704499	2.84932800857653	3.65455925268213	0.800103009719079	1.35354408940049	0	3.60311306009684	4.19063731396047	0.78065921625114	3.33203339096954	3.66262895033831	2.89048179531195	3.91685014031063	4.35951255909535	1.60222130262772
Acap2	6.88328664627775	5.82290160590364	2.29993417968214	4.75747926363436	6.3977341972403	10.7704347824893	11.9229188415752	8.99568360792333	5.71597293524533	11.4604088769418	9.73987379550226	4.40867191233457	7.86170250331823	5.7854883897629	14.104169166891	6.69334218206416	2.6098301885225	7.12332002144134	6.09093208780355	6.40082407775264	5.41417635760195	6.83529721997568	4.50389132512105	8.38127462792095	7.02593294626026	6.66406678193907	10.9878868510149	10.5984332494772	6.26696022449701	7.84712260637164	8.01110651313862
Acap3	1.72082166156944	5.82290160590364	5.36651308592499	1.90299170545374	2.39915032396511	1.07704347824893	9.9357657013127	7.87122315693292	4.76331077937111	3.2744025362691	7.0835445785471	2.93911460822305	3.93085125165911	2.89274419488145	2.64453171879207	3.71852343448009	9.13440565982873	4.2739920128648	4.87274567024284	5.60072106803356	2.70708817880098	6.83529721997568	4.50389132512105	0	3.12263686500456	3.33203339096954	1.83131447516916	2.89048179531195	5.48359019643489	3.48761004727628	8.01110651313862
Acat1	893.106442354538	860.957594587181	946.80623730248	1720.30450173018	1306.73720978633	1623.10452172114	982.647227859826	997.3964200285	1825.30069065501	1139.49208262165	1715.98867415304	1704.68647276937	1636.02029094052	1574.61709008047	1084.25800470475	990.614642945495	1676.8158961257	1122.63523537915	1654.29715504744	808.904142825989	1740.65769896903	1103.90050102607	1699.76858610068	1715.36754051449	907.906668500076	1470.53740321456	1778.20635538925	1313.2422290034	994.096565610839	919.85714996912	1187.24598524714
Acat2	29.2539682466805	23.2916064236146	35.2656574217928	18.0784212018106	17.5937690424108	11.8474782607383	18.8779548324941	24.7381299217892	14.2899323381133	17.1906133154128	23.9069629525965	17.6346876493383	16.5095752569683	12.5352248444863	24.6822960420593	33.4667109103208	13.0491509426125	22.7946240686123	13.4000505931678	12.8016481555053	4.06063226820146	15.3794187449453	9.00778265024209	6.98439552326746	27.3230725687899	25.5455893307664	9.15657237584578	18.3063847036423	14.8840305331804	40.9794180554963	12.8177704210218
Acbd3	43.8809523700207	30.7781942026335	42.1654599608392	28.5448755818062	39.1861219580968	34.4653913039659	34.7751799545944	29.2359717257508	43.8224591702142	44.2044342396328	29.2196213865068	20.5738022575613	36.1638315152638	35.6771784035379	56.4166766675642	40.1600530923849	40.4523679220987	47.0139121415128	51.1638295375498	64.0082407775264	27.0708817880098	46.1382562348358	30.6264610108231	32.1282194070303	47.6202121913196	46.6484674735735	34.7949750282139	52.0286723156151	51.7024218521004	27.9008803782103	30.4422047499268
Acbd4	13.7665732925555	12.4776462983649	14.5662498046535	17.1269253490837	27.1903703382713	19.3867826084808	15.8972251221003	19.1158276668371	16.1952566498618	16.3720126813455	15.0525322294126	19.1042449534498	22.7989372596229	12.5352248444863	12.3411480210297	17.8489124855044	15.658981131135	24.2192880729005	35.3274061092606	19.2024722332579	21.6567054304078	17.0882430499392	11.7101174453147	18.1594283604954	17.9551619737762	21.1028781428071	20.1444592268607	11.5619271812478	12.533920448994	25.2851728427531	11.2155491183941
Acbd5	4.3020541539236	5.82290160590364	3.06657890624285	6.6604709690881	6.3977341972403	5.38521739124467	5.96145942078762	6.7467627059425	4.76331077937111	9.00460697474002	1.77088614463678	7.34778652055762	7.86170250331823	6.74973645472339	8.8151057293069	3.71852343448009	3.91474528278374	0	6.09093208780355	4.80061805831448	1.35354408940049	6.83529721997568	0.900778265024209	5.58751641861396	1.56131843250228	2.22135559397969	10.9878868510149	1.9269878635413	3.91685014031063	6.1033175827335	2.40333195394159
Acbd6	21.510270769618	14.9731755580379	18.3994734374571	21.8844046127181	19.1932025917209	15.0786086954851	29.8072971039381	20.2402881178275	22.8638917409813	22.1022171198164	11.510759940139	26.4520314740074	20.4404265086274	28.9274419488145	18.5117220315445	17.8489124855044	32.6228773565312	17.0959680514592	19.4909826809714	16.8021632041007	28.4244258774102	17.0882430499392	23.4202348906294	25.1438238837628	24.2004357037853	17.7708447518375	43.9515474040597	13.4889150447891	24.2844708699259	30.5165879136675	28.0388727959852
Acbd7	0	0	0	0	0	0	0.99357657013127	0	0	0	0	0	0.786170250331823	0	0.88151057293069	0	0	0	1.21818641756071	0	0	0	0	1.39687910465349	0	0	0	0	0	0	1.60222130262772
Accs	1.72082166156944	8.31843086557663	3.83322363280356	2.85448755818062	2.39915032396511	5.38521739124467	3.97430628052508	5.62230225495208	4.76331077937111	4.91160380440365	2.65632921695516	2.93911460822305	2.35851075099547	5.7854883897629	3.52604229172276	5.20593280827212	3.91474528278374	1.42466400428827	6.09093208780355	8.00103009719079	0	4.2720607624848	4.50389132512105	4.19063731396047	6.24527373000912	2.22135559397969	1.83131447516916	3.8539757270826	4.70022016837276	6.97522009455257	2.40333195394159
Acd	17.2082166156944	28.2826649429605	23.7659865233821	16.1754294963568	20.792636141031	15.0786086954851	19.8715314026254	25.8625903727796	21.9112295851071	36.8370285330274	18.5943045186861	11.7564584328922	14.9372347563046	19.2849612992097	18.5117220315445	26.0296640413606	18.2688113196575	18.5206320557475	18.2727962634106	13.6017511652243	16.2425290728059	29.9044253373936	20.7179000955568	25.1438238837628	28.103731785041	25.5455893307664	18.3131447516916	17.3428907718717	18.0175106454289	22.6694653072958	20.8288769341604
Ace	2.58123249235416	0.831843086557663	2.29993417968214	2.85448755818062	1.59943354931008	5.38521739124467	3.97430628052508	8.99568360792333	1.90532431174844	4.91160380440365	4.42721536159194	4.40867191233457	3.14468100132729	2.89274419488145	0.88151057293069	2.23111406068805	6.52457547130624	2.84932800857653	7.30911850536426	5.60072106803356	6.76772044700244	2.56323645749088	1.80155653004842	8.38127462792095	2.34197764875342	0	9.15657237584578	3.8539757270826	3.91685014031063	0.871902511819071	1.60222130262772
Ace2	1.72082166156944	0	1.53328945312143	3.80598341090749	3.99858387327519	1.07704347824893	3.97430628052508	1.12446045099042	0	3.2744025362691	1.77088614463678	0	0.786170250331823	0	1.76302114586138	0.743704686896018	3.91474528278374	2.84932800857653	0	0	0	3.41764860998784	0.900778265024209	0	0.78065921625114	1.11067779698985	1.83131447516916	1.9269878635413	1.56674005612425	4.35951255909535	0
Ace3	0	0	0	0	0	0	0	0	0.952662155874222	0.818600634067274	0.885443072318388	0	0	0.964248064960484	0	0	0	0	0	0	0	0	0	1.39687910465349	0	0	0	0	0	0	0.801110651313862
Acer1	0.860410830784719	0.831843086557663	0.766644726560713	0.951495852726872	0.799716774655038	0	0.99357657013127	2.24892090198083	0	0.818600634067274	0.885443072318388	0	0.786170250331823	0.964248064960484	0	0	1.30491509426125	0	0	0	1.35354408940049	0.85441215249696	0	0	0	0	1.83131447516916	0.96349393177065	0.783370028062127	0	0.801110651313862
Acer2	8.60410830784719	9.98211703869196	9.96638144528927	15.22393364363	14.3949019437907	31.2342608692191	9.9357657013127	13.493525411885	16.1952566498618	5.73020443847092	9.73987379550226	19.1042449534498	17.2957455073001	4.82124032480242	7.93359515637621	2.97481874758407	9.13440565982873	9.97264803001787	9.74549134048568	6.40082407775264	21.6567054304078	11.1073579824605	9.00778265024209	20.9531865698024	9.36791059501368	11.1067779698985	36.6262895033831	5.7809635906239	11.7505504209319	7.84712260637164	5.60777455919703
Ache	3.44164332313888	2.49552925967299	1.53328945312143	0.951495852726872	1.59943354931008	1.07704347824893	4.96788285065635	0	1.90532431174844	0.818600634067274	1.77088614463678	0	3.14468100132729	0.964248064960484	0.88151057293069	1.48740937379204	3.91474528278374	0	0	0.800103009719079	0	1.70882430499392	2.70233479507263	1.39687910465349	2.34197764875342	2.22135559397969	1.83131447516916	0.96349393177065	2.35011008418638	1.74380502363814	1.60222130262772
Acin1	57.6475256625762	48.2468990203445	53.6651308592499	37.108338256348	70.3750761696433	53.8521739124467	50.6724050766948	53.97410164754	58.1123915083275	58.9392456528438	43.386710543601	42.6171618192342	84.120216785505	68.4616126121944	70.5208458344552	48.3408046482411	43.0621981106212	65.5345441972603	49.9456431199891	64.0082407775264	44.6669549502161	58.1000263697933	48.6420263113073	40.5094940349512	67.9173518138492	55.5338898494923	47.614176354398	84.7874659958172	69.7199324975293	64.5207858746112	53.6744136380288
Ackr2	0	0.831843086557663	0	1.90299170545374	0	0	0	0	0	0.818600634067274	1.77088614463678	0	2.35851075099547	1.92849612992097	1.76302114586138	0	1.30491509426125	0	0	0.800103009719079	1.35354408940049	0.85441215249696	0.900778265024209	0	0	0	0	0	0.783370028062127	0	0.801110651313862
Ackr3	52.4850606778679	27.4508218564029	16.099539257775	80.8771474817841	96.7657297332596	92.6257391294082	83.4604318910267	25.8625903727796	73.3549860023151	63.0322488231801	122.191143979937	95.5212247672491	102.202132543137	118.60251199014	52.0091238029107	26.7733687282566	78.2949056556749	49.8632401500894	144.964183689724	64.8083437872454	81.2126453640293	74.3338572672355	136.91829628368	96.3846582210909	24.2004357037853	103.293035120056	102.553610609473	140.670114038515	60.3194921607837	14.8223427009242	100.939942065547
Acly	32.6956115698193	25.7871356832876	34.4990126952321	25.6903880236255	19.1932025917209	19.3867826084808	30.8008736740694	50.6007202945688	20.9585674292329	28.6510221923546	30.1050644588252	23.5129168657844	17.2957455073001	14.4637209744073	17.6302114586138	38.6726437185929	22.1835566024412	17.0959680514592	21.9273555160928	26.4033993207296	16.2425290728059	23.0691281174179	23.4202348906294	32.1282194070303	28.103731785041	22.2135559397969	21.9757737020299	26.0143361578075	34.4682812347336	40.1075155436773	27.2377621446713
Aco1	36.1372548929582	29.9463511160759	32.1990785155499	31.3993631399868	37.5866884087868	38.7735652169616	37.7559096649883	26.98705082377	31.4378511438493	43.3858336055655	30.1050644588252	23.5129168657844	24.3712777602865	37.6056745334589	33.4974017713662	31.2355968496327	40.4523679220987	39.8905921200715	24.3637283512142	35.2045324276395	33.8386022350122	29.0500131848966	28.8249044807747	27.9375820930698	20.2971396225296	34.4310117066852	18.3131447516916	26.9778300895782	39.1685014031063	25.2851728427531	36.8510899604377
Aco2	2122.6335195459	2172.77414208862	2653.35739862663	4064.7902828492	3651.5067930749	3694.25913039384	2715.44476616876	2754.92810492652	4439.40564637387	2845.45580401785	4425.4444754473	4132.39513916161	4036.19806520358	3775.99542238526	2683.31818400102	2739.06436183803	4726.40247141424	2786.64279238785	4294.1071219015	1997.05711225882	4170.2693394429	2682.85415884045	3836.41463073811	4105.42768857661	2322.46116834714	3905.1431342163	4072.8433927762	3515.7893570311	2325.04224328839	2398.60381001426	3896.60220799062
Acod1	0	0	0	0	0.799716774655038	0	0	0	0	0	0.885443072318388	1.46955730411152	0.786170250331823	0.964248064960484	0	0	0	0	0	0.800103009719079	0	0	0	0	0	0	1.83131447516916	0	0	0	0.801110651313862
Acot1	4.3020541539236	18.3005479042686	14.5662498046535	9.51495852726872	0	7.53930434774253	11.9229188415752	5.62230225495208	17.147918805736	7.36740570660547	0	20.5738022575613	11.0063835046455	0.964248064960484	7.93359515637621	20.8237312330885	16.9638962253962	7.12332002144134	1.21818641756071	8.80113310690987	14.8889849834054	5.12647291498176	2.70233479507263	13.9687910465349	8.58725137876254	0	3.66262895033831	0.96349393177065	4.70022016837276	18.3099527482005	0.801110651313862
Acot11	0	0.831843086557663	0	0.951495852726872	0.799716774655038	1.07704347824893	1.98715314026254	2.24892090198083	1.90532431174844	0.818600634067274	0	2.93911460822305	0	0.964248064960484	0	0.743704686896018	0	0	4.87274567024284	0	0	1.70882430499392	0.900778265024209	1.39687910465349	0	2.22135559397969	0	0	1.56674005612425	0.871902511819071	0
Acot13	516.246498470832	178.846263609898	242.259733593185	1062.82086749592	1025.23690510776	951.029391293808	509.704780477341	187.7848953154	1005.0585744473	685.168730714309	1043.05193919106	1105.10709269187	1062.11600819829	930.499382686867	520.972748602038	213.443245139157	1090.9090188024	749.373266255629	992.821930311978	409.652740976169	1101.784888772	560.494372038006	989.054534996582	1000.1654389319	210.777988387808	1052.92255154637	963.271413938976	968.311401429503	509.190518240382	251.979825915711	950.11723245824
Acot2	106.690943017305	103.980385819708	132.629537695003	187.444682987194	91.1677123106743	201.407130432551	143.075026098903	76.4633106673483	180.053147460228	105.599481794678	93.8569656657491	354.163310290877	183.963838577646	88.7108219763645	103.136737032891	92.9630858620022	159.199641499872	76.9318562315664	75.527557888764	121.6156574773	165.13237890686	73.4794451147385	48.6420263113073	170.419250767726	62.4527373000912	52.2018564585227	142.842529063194	44.3207208614499	83.8205930026475	81.0869335991736	82.5143970853278
Acot3	6.88328664627775	13.3094893849226	13.0329603515321	12.3694460854493	10.3963180705155	9.6933913042404	12.9164954117065	8.99568360792333	14.2899323381133	13.9162107791437	9.73987379550226	23.5129168657844	20.4404265086274	10.6067287145653	11.459637448099	14.8740937379204	18.2688113196575	7.12332002144134	9.74549134048568	16.0020601943816	13.5354408940049	11.1073579824605	9.00778265024209	9.77815373257444	9.36791059501368	7.77474457892892	10.9878868510149	4.81746965885325	12.533920448994	13.0785376772861	4.80666390788317
Acot4	0.860410830784719	4.15921543278832	3.06657890624285	1.90299170545374	0	3.2311304347468	2.98072971039381	1.12446045099042	4.76331077937111	2.45580190220182	0	2.93911460822305	0	0	0	2.23111406068805	7.82949056556749	1.42466400428827	0	2.40030902915724	1.35354408940049	0	0	1.39687910465349	0.78065921625114	2.22135559397969	0	0	0.783370028062127	1.74380502363814	0
Acot5	0	0	0	0.951495852726872	0.799716774655038	0	0.99357657013127	1.12446045099042	0	0	0	0	0	0.964248064960484	0	0	0	0	1.21818641756071	0.800103009719079	0	0	0	0	0.78065921625114	0	0	0	0	0	0
Acot7	67.1120448012081	51.5742713665751	80.4976962888748	119.888477443586	51.9815903525775	113.089565216138	84.4540084611579	56.2230225495208	150.520620628127	110.511085599082	69.9500027131526	135.19927197826	135.221283057073	61.711876157471	130.463564793742	70.6519452551217	122.662018860557	116.822448351638	52.3820159551105	93.6120521371323	101.515806705037	65.7897357422659	72.0622612019367	157.847338825844	71.8206478951049	47.7591452705633	115.372811935657	59.7366237697803	91.6542932832688	69.7522009455257	44.0610858222624
Acot8	25.8123249235416	19.1323909908263	20.6994076171392	32.3508589927136	30.3892374368914	23.6949565214765	20.8651079727567	17.9913672158467	23.8165538968555	22.1022171198164	14.1670891570942	22.0433595616729	27.5159587616138	25.0704496889726	18.5117220315445	20.8237312330885	23.4884716967025	19.9452960600357	21.9273555160928	16.0020601943816	23.0102495198083	24.7779524224118	25.2217914206779	18.1594283604954	22.6391172712831	22.2135559397969	32.9636605530448	35.649275475514	18.0175106454289	19.1818552600196	20.8288769341604
Acot9	82.599439755333	89.00721026167	98.8971697263319	152.2393364363	131.153551043426	142.169739128859	106.312693004046	107.94820329508	173.384512369108	127.701698914495	158.494309944991	130.790600065926	148.586177312714	129.209240704705	127.81903307495	105.606065539234	126.576764143341	126.795096381656	140.091438019482	104.813494273199	157.011114370457	99.9662218421443	159.437752909285	129.909756732775	127.247452248936	142.1667580147	192.288019892761	162.83047446924	108.105063872573	97.6530813237359	135.387700072043
Acox1	2.58123249235416	4.15921543278832	7.66644726560713	7.61196682181498	7.99716774655038	17.2326956519829	0.99357657013127	2.24892090198083	6.66863509111955	4.09300317033637	11.510759940139	22.0433595616729	9.43404300398187	0.964248064960484	4.40755286465345	2.97481874758407	9.13440565982873	9.97264803001787	8.52730492292497	6.40082407775264	8.12126453640293	3.41764860998784	7.20622612019367	6.98439552326746	3.9032960812557	6.66406678193907	3.66262895033831	12.5254211130184	4.70022016837276	2.61570753545721	11.2155491183941
Acox3	1.72082166156944	1.66368617311533	0	0	0	1.07704347824893	0	0	0	0	0.885443072318388	0	0.786170250331823	1.92849612992097	0.88151057293069	0.743704686896018	0	0	0	0.800103009719079	0	0	0.900778265024209	0	1.56131843250228	1.11067779698985	1.83131447516916	0	0.783370028062127	0	0.801110651313862
Acoxl	0	2.49552925967299	0.766644726560713	1.90299170545374	0.799716774655038	0	1.98715314026254	0	0	0	0	0	1.57234050066365	0	0.88151057293069	0.743704686896018	0	0	0	0	1.35354408940049	2.56323645749088	0	4.19063731396047	0.78065921625114	0	3.66262895033831	0.96349393177065	0	0	0
Acp1	270.169000866402	310.277471286008	376.42256074131	377.743853532568	361.471982144077	345.730956517908	300.060124179643	375.569790630799	389.638821752557	376.556291670946	367.458875012131	351.224195682654	330.977675389697	316.273365307039	348.196676307623	359.953068457672	351.022160356276	337.645369016319	327.692146323831	240.030902915724	380.345889121537	324.676617948845	371.120645189974	386.935511989017	374.716423800547	403.176040307314	349.781064757309	343.967333642122	283.57995015849	373.174275058562	320.444260525545
Acp2	26.6727357543263	37.4329388950948	38.3322363280356	14.2724377909031	26.3906535636162	35.5424347822148	35.7687565247257	47.2273389415975	26.6745403644782	27.0138209242201	30.9905075311436	29.3911460822305	27.5159587616138	28.9274419488145	41.4309969277424	35.6978249710088	28.7081320737475	35.6166001072067	29.236474021457	23.2029872818533	27.0708817880098	25.6323645749088	27.9241262157505	36.3188567209908	34.3490055150502	25.5455893307664	25.6384026523682	21.1968664989543	37.6017613469821	34.8761004727628	24.0333195394159
Acp3	0	0.831843086557663	0	0	0	0	0	0	0	0	0	0	1.57234050066365	0.964248064960484	0	1.48740937379204	0	1.42466400428827	1.21818641756071	0	0	0	0	0	0	0	0	0	0	0	0
Acp5	6.02287581549303	2.49552925967299	9.19973671872855	0	5.59801742258526	12.9245217389872	5.96145942078762	4.49784180396167	5.71597293524533	8.18600634067274	9.73987379550226	7.34778652055762	7.86170250331823	1.92849612992097	6.17057401051483	10.4118656165442	1.30491509426125	7.12332002144134	12.1818641756071	12.0015451457862	8.12126453640293	3.41764860998784	5.40466959014526	11.1750328372279	14.8325251087717	0	10.9878868510149	9.6349393177065	9.40044033674552	4.35951255909535	2.40333195394159
Acp6	23.2310924311874	47.4150559337868	27.5992101561857	29.496371434533	22.3920696903411	30.1572173909701	25.832990823413	34.8582739807029	22.8638917409813	22.9208177538837	18.5943045186861	26.4520314740074	27.5159587616138	18.3207132342492	12.3411480210297	37.1852343448009	19.5737264139187	15.6713040471709	17.0546098458499	20.8026782526961	25.7173376986093	14.5250065924483	19.8171218305326	19.5563074651489	41.3749384613104	29.9883005187258	21.9757737020299	18.3063847036423	18.800880673491	41.8513205673154	19.2266556315327
Acr	0.860410830784719	0	0	0	0	0	0.99357657013127	0	0	0	0	0	0	0	0	0.743704686896018	0	0	0	0	0	0.85441215249696	0	2.79375820930698	0.78065921625114	0	0	0.96349393177065	0	0	0
Acrbp	0.860410830784719	0.831843086557663	0.766644726560713	0.951495852726872	0.799716774655038	0	1.98715314026254	0	3.81064862349689	4.09300317033637	0	1.46955730411152	2.35851075099547	1.92849612992097	2.64453171879207	2.23111406068805	2.6098301885225	4.2739920128648	2.43637283512142	0	4.06063226820146	0.85441215249696	0.900778265024209	0	0.78065921625114	4.44271118795938	1.83131447516916	1.9269878635413	3.13348011224851	1.74380502363814	2.40333195394159
Acsbg1	1.72082166156944	3.32737234623065	4.59986835936428	0.951495852726872	1.59943354931008	0	0.99357657013127	5.62230225495208	3.81064862349689	0.818600634067274	0	0	0	0.964248064960484	0	2.23111406068805	0	0	0	0	0	0	0	0	0	0	1.83131447516916	0	2.35011008418638	5.23141507091442	0.801110651313862
Acsf2	55.9267040010067	36.6010958085372	39.8655257811571	104.664543799956	75.1733768175736	96.933913042404	56.6338644974824	50.6007202945688	83.8342697169315	34.3812266308255	69.9500027131526	92.582110159026	79.4031952835141	88.7108219763645	36.1419334901583	52.0593280827212	80.9047358441974	39.8905921200715	75.527557888764	64.8083437872454	129.940232582447	50.4103169973206	64.8560350817431	68.4470761280211	35.9103239475525	83.3008347742384	67.7586355812587	85.7509599275878	45.4354616276033	40.9794180554963	119.365487045765
Acsl1	608.310457364796	289.481394122067	371.822692381946	745.021252685141	566.199476455767	816.398956512691	506.724050766948	304.728782218403	680.200779294194	457.597754443606	604.757618393459	762.700240833881	727.993651807268	542.871660572753	535.076917768929	316.074491930807	805.13261315919	538.522993620965	570.111243418412	564.072621851951	855.439864501108	447.711967908407	545.871628604671	785.046056815262	316.947641797963	506.469075427369	666.598468961573	535.702626064481	560.892940092483	331.322954491247	616.05409086036
Acsl3	23.2310924311874	19.9642340773839	23.7659865233821	3.80598341090749	9.59660129586045	7.53930434774253	17.8843782623629	31.4848926277317	8.57395940286799	9.00460697474002	7.96898765086549	10.2869011287807	7.86170250331823	10.6067287145653	14.9856797398217	21.5674359199845	9.13440565982873	17.0959680514592	14.6182370107285	28.0036053401678	8.12126453640293	19.6514795074301	6.30544785516946	13.9687910465349	23.4197764875342	8.88542237591876	9.15657237584578	7.7079514541652	14.1006605051183	20.0537577718386	10.4144384670802
Acsl4	8.60410830784719	21.6279202504992	23.7659865233821	9.51495852726872	11.1960348451705	18.3097391302319	9.9357657013127	11.2446045099042	7.62129724699377	7.36740570660547	7.96898765086549	13.2260157370037	0.786170250331823	3.85699225984194	5.28906343758414	17.1052077986084	10.43932075409	11.3973120343061	2.43637283512142	14.4018541749434	4.06063226820146	11.1073579824605	9.00778265024209	13.9687910465349	10.929229027516	11.1067779698985	7.32525790067662	13.4889150447891	11.7505504209319	11.3347326536479	8.01110651313862
Acsl5	18.0686274464791	24.9552925967299	27.5992101561857	7.61196682181498	11.1960348451705	11.8474782607383	17.8843782623629	32.6093530787221	8.57395940286799	9.00460697474002	8.85443072318388	11.7564584328922	11.7925537549773	8.67823258464436	16.7487008856831	28.2607781020487	13.0491509426125	14.2466400428827	17.0546098458499	18.4023692235388	6.76772044700244	19.6514795074301	14.4124522403873	18.1594283604954	27.3230725687899	11.1067779698985	16.4818302765224	15.4159029083304	15.6674005612425	27.0289778663912	21.6299875854743
Acsl6	13.7665732925555	0	2.29993417968214	18.0784212018106	21.592352915686	25.8490434779744	10.929342271444	2.24892090198083	29.5325268321009	9.82320760880729	20.3651906633229	22.0433595616729	29.0882992622774	14.4637209744073	22.9192748961979	4.46222812137611	16.9638962253962	9.97264803001787	25.5819147687749	12.0015451457862	17.5960731622063	21.360303812424	17.11478703546	27.9375820930698	1.56131843250228	25.5455893307664	21.9757737020299	23.1238543624956	15.6674005612425	6.1033175827335	18.4255449802188
Acsm2	0	0	0.766644726560713	0	0	2.15408695649787	0.99357657013127	0	0	0	0	0	0	0	0	1.48740937379204	0	1.42466400428827	0	0.800103009719079	1.35354408940049	0	0	0	0	0	0	0	0	0	0
Acsm3	3.44164332313888	0.831843086557663	0.766644726560713	0	0	0	0.99357657013127	1.12446045099042	0	0	0	0	0.786170250331823	0	0	0	0	0	0	0	0	0	0	0	0	0	0	0.96349393177065	0.783370028062127	0	1.60222130262772
Acss1	86.0410830784719	10.8139601252496	13.0329603515321	194.105153956282	196.730326565139	145.400869563606	80.4797021806329	14.6179858628754	148.615296316379	68.762453261651	204.537349705548	191.042449534498	172.957455073001	175.493147822808	62.587250678079	12.6429796772323	180.078283008052	102.575808308755	215.618995908246	95.2122581565704	216.567054304078	111.073579824605	170.247092089576	149.466064197924	10.1485698112648	162.158958360517	115.372811935657	154.159029083304	90.8709232552067	20.9256602836577	190.664335012699
Acss2	18.0686274464791	14.1413324714803	10.73302617185	28.5448755818062	31.1889542115465	34.4653913039659	23.8458376831505	13.493525411885	26.6745403644782	14.7348114132109	34.5322798204171	30.860703386342	40.8808530172548	25.0704496889726	9.69661630223759	19.3363218592965	53.5015188647112	19.9452960600357	23.1455419336535	24.8031933012915	25.7173376986093	23.9235402699149	21.618678360581	30.7313403023768	21.0777988387808	34.4310117066852	31.1323460778756	40.4667451343673	26.6345809541123	13.0785376772861	38.4533112630654
Acss3	0	0	2.29993417968214	0	0	0	0	0	0	0.818600634067274	0	0	2.35851075099547	0.964248064960484	0	0	0	1.42466400428827	2.43637283512142	1.60020601943816	0	0	0	1.39687910465349	0.78065921625114	0	1.83131447516916	0	1.56674005612425	0	0
Acta1	7729.93090376992	5993.42943864796	9277.16783611118	5720.39306659396	5191.76130106051	6962.0090434011	9889.06760251653	8663.96777488116	7245.94835757933	11083.8525852709	5192.23817607502	5961.99398278046	6328.67051517117	7808.48083005	9697.49781281052	9340.93086741398	10067.4199522255	9820.20898155903	6836.4621753507	8217.85801282466	7941.24317251266	8145.11104975352	6947.70275813173	5783.07949326545	9290.62533260482	7980.21997137204	4997.65720273662	4373.29895630698	8490.94773416539	10125.4038697549	7190.76920619322
Acta2	6.88328664627775	14.9731755580379	18.3994734374571	8.56346267454185	6.3977341972403	4.30817391299573	10.929342271444	11.2446045099042	4.76331077937111	7.36740570660547	7.96898765086549	1.46955730411152	3.93085125165911	6.74973645472339	12.3411480210297	11.1555703034403	7.82949056556749	14.2466400428827	8.52730492292497	6.40082407775264	2.70708817880098	11.9617701349574	5.40466959014526	2.79375820930698	12.4905474600182	8.88542237591876	9.15657237584578	8.67144538593585	15.6674005612425	16.5661477245623	1.60222130262772
Actb	397.50980382254	347.710410181103	267.559009569689	207.426095894458	221.521546579445	214.331652171538	268.265673935443	235.012234256997	167.668539433863	231.663979441039	164.69241145122	163.120860756379	179.246817075656	267.096713994054	215.970090368019	316.818196617703	274.032169794862	565.591609702442	192.473453974592	540.069531560379	169.193011175061	304.170726288918	238.706240231415	202.547470174756	314.60566414921	221.024881600979	263.709284424358	290.011673462966	395.601864171374	295.574951506665	261.162072328319
Actbl2	0	0	0	0	0.799716774655038	0	0	1.12446045099042	1.90532431174844	0.818600634067274	0.885443072318388	0	0.786170250331823	0	0.88151057293069	0	1.30491509426125	0	0	0	0	0	1.80155653004842	1.39687910465349	0	0	0	0.96349393177065	0	0.871902511819071	0.801110651313862
Actc1	19380.7539634258	20518.2415730313	27908.9346257162	27426.8679548521	30062.9529928322	22365.8848693173	17277.3029780127	21499.6838229368	27174.6879963122	19255.9427151645	29751.7726729701	24568.0590101365	26619.7246762355	33057.3164110403	19342.9865018181	22386.254780257	22599.8245175106	18312.6311111214	30128.1864791115	19765.7447521001	20694.3355828441	16668.7266830632	29729.285858859	22125.1681386066	25762.5347955039	32601.7253750429	16928.6710084637	32116.1432277111	18963.821639328	29567.0860782965	32836.7244867039
Actg1	1279.43090537688	1223.64118032632	1087.86886698965	803.06249970148	1054.02670899534	839.016869555919	1316.48895542393	938.924476576998	899.313075145265	1271.28678470648	968.674721116316	820.012975694231	1022.8074956817	1252.55823638367	1256.15256642623	1345.3617785949	960.417509376278	1135.45721141775	984.294625389053	1225.75781088963	671.357868342642	1218.39172946066	1244.87556226346	947.084032955067	1106.19410942787	1076.24678528316	831.416771726796	1468.36475201847	1189.93907262637	1192.76263616849	1275.36815689167
Actg2	57.6475256625762	89.8390533482276	57.4983544920535	20.9329087599912	40.7855555074069	19.3867826084808	45.7045222260384	60.7208643534825	18.1005809616102	53.2090412143728	16.8234183740494	23.5129168657844	20.4404265086274	23.1419535590516	51.12761322998	44.622281213761	30.0130471680087	55.5618961672424	25.5819147687749	60.80782873865	17.5960731622063	52.9735534548115	39.6342436610652	16.7625492558419	50.7428490563241	24.4349115337766	27.4697171275373	25.0508422260369	78.3370028062127	56.6736632682396	24.0333195394159
Actl6a	12.0457516309861	12.4776462983649	19.1661181640178	9.51495852726872	18.3934858170659	10.7704347824893	13.9100719818378	17.9913672158467	12.3846080263649	9.00460697474002	13.2816460847758	10.2869011287807	14.1510645059728	11.5709767795258	20.2747431774059	11.8992749903363	13.0491509426125	15.6713040471709	18.2727962634106	8.80113310690987	13.5354408940049	9.39853367746656	8.10700438521788	6.98439552326746	14.0518658925205	14.438811360868	18.3131447516916	13.4889150447891	13.3172904770562	11.3347326536479	13.6188810723357
Actl7a	0.860410830784719	0	0	0	0	0	0.99357657013127	0	0	0	0	1.46955730411152	0	0	0	0	0	1.42466400428827	0	0.800103009719079	0	0	0	0	0	0	0	0	0	1.74380502363814	0
Actn1	2.58123249235416	5.82290160590364	3.83322363280356	0.951495852726872	0	0	1.98715314026254	3.37338135297125	0	2.45580190220182	0	2.93911460822305	2.35851075099547	0.964248064960484	0	2.97481874758407	1.30491509426125	2.84932800857653	1.21818641756071	1.60020601943816	1.35354408940049	3.41764860998784	3.60311306009684	0	0.78065921625114	1.11067779698985	0	2.89048179531195	2.35011008418638	5.23141507091442	4.80666390788317
Actn2	1785.35247387829	1809.25871326292	2299.16753495558	2928.70423469331	2565.49141309336	2820.77686953396	1913.62847407283	1972.30363103719	2956.11066967771	2420.60207493693	2524.39819917972	2698.10721034876	2806.62779368461	2642.03969799173	2290.16446847393	2168.64286698879	2685.51526398965	2091.40675829518	2609.35530641504	1965.85309487978	3018.40331936309	1873.72585042583	2728.45736475833	2781.1862973651	2334.17105659091	2873.32346081273	2464.94928357768	2462.69048960578	1811.9348749077	2367.21531958878	2628.44404696078
Actn4	119.597105479076	129.767521502995	124.196445702835	44.720305078163	59.1790413244728	43.0817391299573	106.312693004046	148.428779530735	51.443756417208	80.2228621385929	35.4177228927355	57.3127348603495	49.5287257709048	43.3911629232218	58.1796978134256	107.837179599923	60.0260943360174	96.8771522916022	60.9093208780355	104.01339126348	59.5559399336215	104.238282604629	51.3443611063799	46.0970104535652	127.247452248936	52.2018564585227	51.2768053047363	65.5175873604042	90.8709232552067	122.06635165467	56.0777455919703
Actr10	137.665732925555	148.068069407264	168.661839843357	235.970971476264	206.326927861	175.558086954576	162.946557501528	159.673384040639	200.059052733587	191.552548371742	192.14114669309	204.268465271502	201.259584084947	225.634047200753	175.420604013207	176.258010794356	214.006075458845	149.589720450268	194.909826809714	136.017511652243	209.799333857076	140.978005161998	227.896901051125	208.13498659337	174.087005224004	202.143359052152	190.456705417592	215.822640716626	159.024115696612	157.814354639252	204.283216085035
Actr1a	194.452847757347	229.588691889915	233.826641601017	207.426095894458	207.126644635655	217.562782606284	208.651079727567	250.754680570863	189.57976901897	239.031385147644	220.475325007279	229.250939441398	212.265967589592	238.16927204524	205.391963492851	286.326304454967	194.432349044926	210.850272634664	231.455419336535	191.22461932286	231.456039287483	187.116261396834	220.690674930931	198.356832860796	281.03731785041	227.688948382918	239.902196247159	237.983001147351	179.391736426227	304.293976624856	200.277662828466
Actr1b	80.0182072629789	64.05191766494	91.2307224607248	84.6831308926916	87.9688452120541	84.0093913034168	71.5375130494514	64.0942457064537	87.6449183404284	60.5764469209783	105.367725605888	73.4778652055762	105.346813544464	79.0683413267597	74.046888126178	62.4711936992655	99.1735471638548	71.2332002144134	91.3639813170532	84.0108160205033	101.515806705037	66.6441478947629	85.5739351772999	72.6377134419815	75.7239439763606	91.0755793531673	89.7344092832886	81.8969842005052	74.420152665902	68.0083959218875	106.547716624744
Actr2	63.6704014780692	43.2558405009985	46.7653283202035	32.3508589927136	87.9688452120541	60.3144347819403	70.5439364793202	58.4719434515017	77.1656346258119	84.3158653089293	83.2316487979284	49.9649483397918	64.4659605272094	92.5678142362065	73.1653775532473	64.7023077599535	67.8555849015849	68.3838722058368	53.6002023726712	61.6079317483691	48.7275872184176	64.9353235897689	85.5739351772999	67.0501970233676	56.9881227863332	72.1940568043399	95.2283527087961	86.7144538593585	75.2035226939641	65.3926883864303	68.8955160129921
Actr3	54.2058823394373	81.520622482651	68.2313806639034	39.9628258145286	62.3779084230929	47.3899130429531	54.6467113572198	79.8366920203196	60.9703779759502	42.5672329714983	45.1575966882378	38.2084899068996	50.3148960212366	44.3554109881823	53.7721449487721	81.0638108716659	60.0260943360174	45.5892481372246	48.7274567024284	88.0113310690987	63.6165722018229	67.4985600472598	64.8560350817431	61.4626806047536	60.1107596513378	43.316434082604	31.1323460778756	43.3572269296792	57.9693820765974	68.8802984337066	67.2932947103644
Actr3b	1.72082166156944	4.99105851934598	0	7.61196682181498	3.19886709862015	7.53930434774253	1.98715314026254	1.12446045099042	4.76331077937111	2.45580190220182	1.77088614463678	0	6.28936200265458	2.89274419488145	3.52604229172276	0.743704686896018	2.6098301885225	0	2.43637283512142	1.60020601943816	1.35354408940049	0.85441215249696	3.60311306009684	1.39687910465349	0.78065921625114	5.55338898494923	9.15657237584578	2.89048179531195	0	2.61570753545721	4.00555325656931
Actr5	5.16246498470831	4.15921543278832	5.36651308592499	4.75747926363436	0.799716774655038	3.2311304347468	2.98072971039381	2.24892090198083	0.952662155874222	4.09300317033637	0.885443072318388	7.34778652055762	3.14468100132729	0.964248064960484	0.88151057293069	2.23111406068805	2.6098301885225	4.2739920128648	6.09093208780355	4.80061805831448	0	6.83529721997568	1.80155653004842	5.58751641861396	3.12263686500456	3.33203339096954	0	2.89048179531195	7.05033025255914	1.74380502363814	4.00555325656931
Actr6	45.6017740315901	42.4239974144408	39.0988810545963	61.8472304272467	56.7798910005077	50.6210434776999	56.6338644974824	31.4848926277317	63.8283644435728	54.0276418484401	54.89747048374	86.7038809425799	27.5159587616138	36.6414264684984	56.4166766675642	39.4163484054889	60.0260943360174	56.9865601715307	48.7274567024284	32.8042233984823	47.3740431290171	44.4294319298419	54.9474741664768	61.4626806047536	55.426804353831	37.7630450976547	49.4454908295672	56.8461419744683	47.0022016837276	28.7727828900293	58.4810775459119
Actr8	19.7894491080485	19.9642340773839	15.3328945312143	18.0784212018106	10.3963180705155	16.155652173734	9.9357657013127	19.1158276668371	10.4792837146164	13.9162107791437	11.510759940139	22.0433595616729	14.9372347563046	21.2134574291307	21.1562537503366	15.6177984248164	16.9638962253962	11.3973120343061	19.4909826809714	24.8031933012915	29.7779699668107	20.505891659927	14.4124522403873	9.77815373257444	21.8584580550319	4.44271118795938	14.6505158013532	5.7809635906239	20.3676207296153	22.6694653072958	16.0222130262772
Acvr1	3.44164332313888	1.66368617311533	0	1.90299170545374	3.19886709862015	1.07704347824893	0	2.24892090198083	3.81064862349689	0.818600634067274	0	0	2.35851075099547	0	0.88151057293069	2.23111406068805	0	2.84932800857653	2.43637283512142	1.60020601943816	0	4.2720607624848	0.900778265024209	0	3.12263686500456	3.33203339096954	1.83131447516916	2.89048179531195	3.91685014031063	0	1.60222130262772
Acvr1b	0	0	0	0	0.799716774655038	0	0.99357657013127	3.37338135297125	0.952662155874222	1.63720126813455	0.885443072318388	2.93911460822305	0	0	0	1.48740937379204	1.30491509426125	1.42466400428827	0	0	0	0	0	1.39687910465349	0.78065921625114	1.11067779698985	0	0.96349393177065	0.783370028062127	0	0
Acvr2a	5.16246498470831	2.49552925967299	0	2.85448755818062	0.799716774655038	1.07704347824893	2.98072971039381	6.7467627059425	0.952662155874222	0	5.31265843391033	1.46955730411152	1.57234050066365	1.92849612992097	5.28906343758414	2.23111406068805	3.91474528278374	1.42466400428827	1.21818641756071	4.0005150485954	2.70708817880098	2.56323645749088	2.70233479507263	1.39687910465349	3.12263686500456	0	3.66262895033831	2.89048179531195	7.05033025255914	4.35951255909535	3.20444260525545
Acvr2b	6.02287581549303	3.32737234623065	3.06657890624285	3.80598341090749	1.59943354931008	3.2311304347468	0.99357657013127	3.37338135297125	1.90532431174844	1.63720126813455	0	1.46955730411152	0.786170250331823	0	1.76302114586138	0.743704686896018	1.30491509426125	2.84932800857653	0	4.0005150485954	1.35354408940049	2.56323645749088	1.80155653004842	1.39687910465349	2.34197764875342	1.11067779698985	0	0	1.56674005612425	0.871902511819071	0
Acvrl1	13.7665732925555	18.3005479042686	12.2663156249714	15.22393364363	13.5951851691356	28.0031304344723	14.903648551969	12.3690649608946	17.147918805736	10.6418082428746	13.2816460847758	19.1042449534498	18.8680860079637	17.3564651692887	12.3411480210297	8.18075155585619	11.7442358483512	12.8219760385944	21.9273555160928	16.0020601943816	18.9496172516068	23.9235402699149	9.9085609152663	29.3344611977233	5.46461451375798	9.99610017290861	20.1444592268607	11.5619271812478	21.1509907576774	3.48761004727628	8.01110651313862
Acy1	43.020541539236	39.9284681547678	58.2649992186142	60.8957345745198	62.3779084230929	66.7766956514339	57.6274410676137	50.6007202945688	67.6390130670697	57.3020443847092	62.8664581346055	63.1909640767956	59.7489390252185	103.174542950772	44.9570392194652	49.8282140220332	76.9899905614136	47.0139121415128	59.6911344604748	30.403914369325	73.0913808276264	51.2647291498176	84.6731569122757	64.2564388140606	46.8395529750684	78.858123586279	80.5778369074428	55.8826480426977	45.4354616276033	52.3141507091442	77.7077331774446
Acy3	4.3020541539236	14.1413324714803	13.7996050780928	9.51495852726872	6.3977341972403	3.2311304347468	9.9357657013127	14.6179858628754	8.57395940286799	7.36740570660547	4.42721536159194	5.8782292164461	2.35851075099547	9.64248064960484	6.17057401051483	12.6429796772323	5.21966037704499	8.5479840257296	1.21818641756071	6.40082407775264	5.41417635760195	4.2720607624848	11.7101174453147	8.38127462792095	12.4905474600182	4.44271118795938	12.8192013261841	5.7809635906239	9.40044033674552	11.3347326536479	5.60777455919703
Acyp1	92.063958893965	89.8390533482276	95.8305908200891	169.366261785383	124.755816846186	113.089565216138	101.34481015339	85.4589942752717	115.272120860781	138.343507157369	150.525322294126	126.381928153591	135.221283057073	117.638263925179	114.59637448099	94.4504952357942	123.966933954819	76.9318562315664	124.255014591192	88.0113310690987	113.697703509641	101.675046147138	143.223744138849	127.115998523468	92.1177875176346	112.178457495974	128.192013261841	110.801802153625	111.238543984822	102.012593882831	112.155491183941
Acyp2	163.478057849097	122.280933723976	127.263024609078	467.184463688894	330.283027932531	396.351999995607	192.753854605466	96.7035987851758	287.703971074015	255.40339782899	463.086726822517	414.41515975945	396.229806167239	380.877985659391	178.94664630493	123.454978024739	328.838603753834	220.822920664681	328.910332741392	130.41679058421	308.608052383311	170.882430499392	415.25878017616	269.597667198124	121.782837735178	392.069262337415	320.480033154602	371.908657663471	166.074445949171	128.169669237403	279.587617308538
Ada	25.8123249235416	26.6189787698452	20.6994076171392	17.1269253490837	22.3920696903411	19.3867826084808	25.832990823413	31.4848926277317	22.8638917409813	27.8324215582873	31.875950603462	17.6346876493383	18.0819157576319	32.7844342086565	28.2083383337821	19.3363218592965	24.7933867909637	25.6439520771888	26.8001011863356	16.0020601943816	16.2425290728059	22.214715964921	23.4202348906294	25.1438238837628	14.8325251087717	28.877622721736	20.1444592268607	32.7587936802021	19.5842507015532	28.7727828900293	17.624434328905
Adad1	0.860410830784719	0	0.766644726560713	0	0	0	0.99357657013127	1.12446045099042	0	1.63720126813455	0	0	0	0	0	0.743704686896018	0	0	0	0	0	0	0.900778265024209	0	0	1.11067779698985	0	0	0	0	0
Adal	0.860410830784719	1.66368617311533	2.29993417968214	0.951495852726872	2.39915032396511	2.15408695649787	0.99357657013127	0	2.85798646762266	3.2744025362691	0.885443072318388	2.93911460822305	0.786170250331823	1.92849612992097	2.64453171879207	2.23111406068805	2.6098301885225	5.69865601715307	1.21818641756071	2.40030902915724	1.35354408940049	0.85441215249696	3.60311306009684	4.19063731396047	1.56131843250228	1.11067779698985	1.83131447516916	0.96349393177065	0	0.871902511819071	2.40333195394159
Adam10	42.1601307084512	9.98211703869196	10.73302617185	27.5933797290793	23.9915032396511	31.2342608692191	30.8008736740694	14.6179858628754	20.9585674292329	38.4742298011619	18.5943045186861	19.1042449534498	24.3712777602865	17.3564651692887	37.9049546360197	10.4118656165442	28.7081320737475	35.6166001072067	29.236474021457	34.4044294179204	31.1315140562112	41.866195472351	19.8171218305326	20.9531865698024	21.8584580550319	25.5455893307664	23.807088177199	25.0508422260369	36.8183913189199	14.8223427009242	20.8288769341604
Adam15	7.74369747706247	3.32737234623065	5.36651308592499	8.56346267454185	10.3963180705155	12.9245217389872	6.95503599091889	5.62230225495208	3.81064862349689	8.18600634067274	6.19810150622871	5.8782292164461	7.0755322529864	11.5709767795258	9.69661630223759	4.46222812137611	10.43932075409	5.69865601715307	9.74549134048568	12.8016481555053	9.47480862580342	10.2529458299635	5.40466959014526	8.38127462792095	4.68395529750684	9.99610017290861	5.49394342550747	10.5984332494772	9.40044033674552	7.84712260637164	9.61332781576634
Adam17	36.9976657237429	21.6279202504992	22.2326970702607	27.5933797290793	51.9815903525775	51.6980869559488	37.7559096649883	30.3604321767413	32.3905132997235	27.8324215582873	35.4177228927355	49.9649483397918	37.7361720159275	33.7486822736169	40.5494863548117	32.7230062234248	43.0621981106212	29.9179440900536	52.3820159551105	24.0030902915724	24.3637936092088	36.7397225573693	41.4358001911136	30.7313403023768	32.7876870825479	38.8737228946446	40.2889184537214	39.5032512025966	30.5514310944229	24.413270330934	51.2710816840872
Adam19	209.940242711471	195.483125341051	218.493747069803	60.8957345745198	79.9716774655038	95.856869564155	154.004368370347	214.77194613917	56.2070671965791	117.05989067162	77.9189903640181	80.8256517261339	64.4659605272094	77.1398451968387	149.856797398217	220.880292008117	63.9408396188011	152.439048458845	112.073150415585	190.424516313141	96.1016303474347	144.395653771986	68.4591481418399	107.559691058319	188.138871116525	65.5299900224009	86.0717803329503	84.7874659958172	148.840305331804	200.537577718386	65.6910734077367
Adam1a	1.72082166156944	0.831843086557663	0.766644726560713	2.85448755818062	0.799716774655038	0	1.98715314026254	0	0.952662155874222	3.2744025362691	1.77088614463678	0	0	2.89274419488145	0	1.48740937379204	1.30491509426125	0	0	4.0005150485954	2.70708817880098	0.85441215249696	0	1.39687910465349	0.78065921625114	3.33203339096954	0	2.89048179531195	1.56674005612425	2.61570753545721	2.40333195394159
Adam23	0.860410830784719	0.831843086557663	0.766644726560713	0.951495852726872	0	0	0.99357657013127	0	0	0	0.885443072318388	0	0	0	0.88151057293069	1.48740937379204	0	0	0	0.800103009719079	0	0.85441215249696	0.900778265024209	0	0.78065921625114	0	0	0.96349393177065	0.783370028062127	0	0.801110651313862
Adam30	1.72082166156944	0.831843086557663	0	0.951495852726872	0	1.07704347824893	0	3.37338135297125	0	0.818600634067274	0.885443072318388	1.46955730411152	0	2.89274419488145	0.88151057293069	0.743704686896018	1.30491509426125	0	1.21818641756071	0.800103009719079	1.35354408940049	1.70882430499392	0	1.39687910465349	1.56131843250228	2.22135559397969	0	0.96349393177065	0	0.871902511819071	0.801110651313862
Adam32	0	0	0.766644726560713	0	0	0	0.99357657013127	0	0	0	0	0	1.57234050066365	0	1.76302114586138	0	0	0	0	0	0	0.85441215249696	0	0	0.78065921625114	1.11067779698985	0	0	1.56674005612425	0	0
Adam33	4.3020541539236	4.15921543278832	11.4996708984107	0.951495852726872	1.59943354931008	2.15408695649787	1.98715314026254	8.99568360792333	2.85798646762266	0.818600634067274	1.77088614463678	1.46955730411152	1.57234050066365	1.92849612992097	5.28906343758414	9.66816092964823	1.30491509426125	4.2739920128648	2.43637283512142	7.20092708747171	0	4.2720607624848	1.80155653004842	1.39687910465349	7.8065921625114	2.22135559397969	7.32525790067662	3.8539757270826	3.13348011224851	7.84712260637164	4.80666390788317
Adam4	1.72082166156944	0.831843086557663	3.83322363280356	0.951495852726872	3.19886709862015	2.15408695649787	1.98715314026254	2.24892090198083	4.76331077937111	0.818600634067274	1.77088614463678	0	1.57234050066365	4.82124032480242	5.28906343758414	3.71852343448009	2.6098301885225	4.2739920128648	3.65455925268213	4.0005150485954	2.70708817880098	4.2720607624848	0	0	3.12263686500456	0	1.83131447516916	0.96349393177065	3.13348011224851	0	3.20444260525545
Adam4l1	0	0	0	0.951495852726872	0	1.07704347824893	0	0	0.952662155874222	0	0.885443072318388	0	0	0.964248064960484	0.88151057293069	0	0	0	0	0	1.35354408940049	1.70882430499392	0	1.39687910465349	0.78065921625114	0	0	0.96349393177065	0.783370028062127	0	1.60222130262772
Adam7	0	0	0	0	0	1.07704347824893	0	0	0	0	0	0	0	0.964248064960484	0.88151057293069	0	0	1.42466400428827	2.43637283512142	0	2.70708817880098	0	0	0	0	2.22135559397969	0	0	0	0	0
Adam9	5.16246498470831	2.49552925967299	3.83322363280356	4.75747926363436	4.79830064793023	1.07704347824893	2.98072971039381	1.12446045099042	0.952662155874222	3.2744025362691	3.54177228927355	2.93911460822305	3.14468100132729	5.7854883897629	2.64453171879207	2.97481874758407	1.30491509426125	4.2739920128648	4.87274567024284	8.00103009719079	6.76772044700244	4.2720607624848	1.80155653004842	4.19063731396047	3.12263686500456	1.11067779698985	3.66262895033831	1.9269878635413	3.91685014031063	3.48761004727628	2.40333195394159
Adamts1	10.3249299694166	20.7960771639416	10.73302617185	5.70897511636123	9.59660129586045	7.53930434774253	9.9357657013127	8.99568360792333	4.76331077937111	4.91160380440365	11.510759940139	14.6955730411152	9.43404300398187	7.71398451968387	7.93359515637621	6.69334218206416	13.0491509426125	8.5479840257296	9.74549134048568	10.401339126348	10.8283527152039	11.9617701349574	8.10700438521788	11.1750328372279	10.1485698112648	15.5494891578578	9.15657237584578	15.4159029083304	6.26696022449701	5.23141507091442	13.6188810723357
Adamts10	24.0915032619721	16.6368617311533	9.96638144528927	25.6903880236255	16.7940522677558	15.0786086954851	14.903648551969	10.1201440589138	20.0059052733587	12.2790095110091	21.2506337356413	5.8782292164461	14.9372347563046	8.67823258464436	14.9856797398217	11.8992749903363	10.43932075409	12.8219760385944	14.6182370107285	13.6017511652243	10.8283527152039	22.214715964921	8.10700438521788	22.3500656744559	20.2971396225296	11.1067779698985	7.32525790067662	20.2333725671837	20.3676207296153	25.2851728427531	12.0166597697079
Adamts12	54.2058823394373	27.4508218564029	13.7996050780928	39.9628258145286	35.1875380848217	47.3899130429531	49.6788285065635	22.4892090198083	46.6804456378369	25.3766196560855	22.1360768079597	36.7389326027881	50.3148960212366	35.6771784035379	29.9713594796435	23.0548452937765	46.9769433934049	31.3426080943419	23.1455419336535	61.6079317483691	41.9598667714151	33.3220739473814	24.3210131556536	29.3344611977233	32.7876870825479	32.2096561127055	23.807088177199	22.1603604307249	49.352311767914	13.9504401891051	32.0444260525545
Adamts15	4.3020541539236	6.6547446924613	7.66644726560713	5.70897511636123	7.99716774655038	8.61634782599146	5.96145942078762	6.7467627059425	6.66863509111955	6.54880507253819	5.31265843391033	5.8782292164461	7.86170250331823	4.82124032480242	1.76302114586138	4.46222812137611	7.82949056556749	1.42466400428827	6.09093208780355	7.20092708747171	9.47480862580342	7.68970937247264	3.60311306009684	2.79375820930698	2.34197764875342	4.44271118795938	5.49394342550747	7.7079514541652	4.70022016837276	0.871902511819071	4.80666390788317
Adamts16	0.860410830784719	1.66368617311533	0.766644726560713	0.951495852726872	0	0	0	2.24892090198083	0.952662155874222	0	0.885443072318388	0	0.786170250331823	0	0	0.743704686896018	0	0	0	0	0	0.85441215249696	0	0	0.78065921625114	0	1.83131447516916	0	1.56674005612425	0	0
Adamts19	10.3249299694166	5.82290160590364	4.59986835936428	9.51495852726872	4.79830064793023	6.4622608694936	9.9357657013127	4.49784180396167	8.57395940286799	4.09300317033637	7.0835445785471	2.93911460822305	4.71702150199094	6.74973645472339	13.2226585939604	4.46222812137611	7.82949056556749	8.5479840257296	2.43637283512142	8.00103009719079	6.76772044700244	5.12647291498176	8.10700438521788	4.19063731396047	6.24527373000912	1.11067779698985	9.15657237584578	8.67144538593585	7.05033025255914	6.1033175827335	6.4088852105109
Adamts2	24.9519140927569	16.6368617311533	9.96638144528927	15.22393364363	7.99716774655038	8.61634782599146	16.8908016922316	14.6179858628754	12.3846080263649	7.36740570660547	19.4797475910045	8.81734382466915	8.64787275365005	10.6067287145653	10.5781268751683	14.1303890510243	14.3540660368737	12.8219760385944	13.4000505931678	31.2040173790441	8.12126453640293	28.1956010323997	9.9085609152663	8.38127462792095	16.3938435412739	9.99610017290861	9.15657237584578	16.379396840101	25.067840897988	11.3347326536479	16.0222130262772
Adamts3	0	0	0.766644726560713	0	0	0	2.98072971039381	0	0.952662155874222	0	0	0	0	0.964248064960484	0	0.743704686896018	1.30491509426125	1.42466400428827	1.21818641756071	1.60020601943816	1.35354408940049	0	0	0	0.78065921625114	1.11067779698985	0	0	3.91685014031063	0.871902511819071	0.801110651313862
Adamts4	10.3249299694166	5.82290160590364	7.66644726560713	2.85448755818062	4.79830064793023	4.30817391299573	3.97430628052508	1.12446045099042	2.85798646762266	2.45580190220182	2.65632921695516	5.8782292164461	3.93085125165911	2.89274419488145	7.05208458344552	7.43704686896018	1.30491509426125	12.8219760385944	2.43637283512142	6.40082407775264	4.06063226820146	3.41764860998784	3.60311306009684	2.79375820930698	5.46461451375798	3.33203339096954	3.66262895033831	3.8539757270826	3.13348011224851	6.1033175827335	8.01110651313862
Adamts5	3.44164332313888	4.15921543278832	0.766644726560713	1.90299170545374	1.59943354931008	4.30817391299573	0.99357657013127	0	1.90532431174844	0.818600634067274	0.885443072318388	2.93911460822305	1.57234050066365	2.89274419488145	5.28906343758414	0.743704686896018	5.21966037704499	1.42466400428827	2.43637283512142	8.00103009719079	2.70708817880098	0	1.80155653004842	2.79375820930698	3.9032960812557	2.22135559397969	5.49394342550747	1.9269878635413	0.783370028062127	0	3.20444260525545
Adamts6	6.88328664627775	10.8139601252496	4.59986835936428	1.90299170545374	2.39915032396511	2.15408695649787	2.98072971039381	8.99568360792333	2.85798646762266	5.73020443847092	3.54177228927355	4.40867191233457	4.71702150199094	0.964248064960484	11.459637448099	8.92445624275221	1.30491509426125	5.69865601715307	1.21818641756071	4.0005150485954	6.76772044700244	3.41764860998784	0.900778265024209	2.79375820930698	7.02593294626026	2.22135559397969	0	1.9269878635413	5.48359019643489	5.23141507091442	3.20444260525545
Adamts7	22.3706816004027	29.9463511160759	25.2992759765035	11.4179502327225	9.59660129586045	15.0786086954851	29.8072971039381	30.3604321767413	18.1005809616102	23.739418387951	7.0835445785471	19.1042449534498	18.0819157576319	12.5352248444863	33.4974017713662	19.3363218592965	16.9638962253962	25.6439520771888	18.2727962634106	16.8021632041007	18.9496172516068	22.214715964921	17.11478703546	13.9687910465349	27.3230725687899	13.3281335638781	10.9878868510149	11.5619271812478	14.1006605051183	24.413270330934	11.2155491183941
Adamts9	26.6727357543263	16.6368617311533	23.7659865233821	15.22393364363	11.1960348451705	19.3867826084808	16.8908016922316	10.1201440589138	15.2425944939875	9.82320760880729	14.1670891570942	10.2869011287807	11.0063835046455	11.5709767795258	15.8671903127524	29.0044827889447	13.0491509426125	18.5206320557475	12.1818641756071	18.4023692235388	9.47480862580342	15.3794187449453	5.40466959014526	16.7625492558419	17.1745027575251	7.77474457892892	23.807088177199	13.4889150447891	15.6674005612425	16.5661477245623	13.6188810723357
Adamtsl3	15.4873949541249	2.49552925967299	4.59986835936428	5.70897511636123	3.99858387327519	7.53930434774253	10.929342271444	3.37338135297125	8.57395940286799	7.36740570660547	2.65632921695516	2.93911460822305	5.50319175232276	4.82124032480242	4.40755286465345	3.71852343448009	7.82949056556749	9.97264803001787	4.87274567024284	11.2014421360671	6.76772044700244	17.0882430499392	5.40466959014526	6.98439552326746	3.9032960812557	2.22135559397969	3.66262895033831	4.81746965885325	10.9671803928698	0.871902511819071	4.80666390788317
Adamtsl4	26.6727357543263	9.98211703869196	6.89980253904641	29.496371434533	31.1889542115465	23.6949565214765	22.8522611130192	17.9913672158467	38.1064862349689	18.00921394948	23.9069629525965	20.5738022575613	25.1574480106183	22.1777054940911	15.8671903127524	8.92445624275221	26.098301885225	21.369960064324	29.236474021457	24.8031933012915	39.2527785926141	26.4867767274058	29.7256827457989	16.7625492558419	7.8065921625114	32.2096561127055	20.1444592268607	29.8683118848901	32.1181711505472	9.59092763000978	24.0333195394159
Adamtsl5	0.860410830784719	1.66368617311533	3.06657890624285	2.85448755818062	1.59943354931008	0	2.98072971039381	1.12446045099042	0.952662155874222	0.818600634067274	0	0	1.57234050066365	0.964248064960484	0	2.23111406068805	0	1.42466400428827	2.43637283512142	1.60020601943816	1.35354408940049	0	0.900778265024209	1.39687910465349	3.9032960812557	0	1.83131447516916	0.96349393177065	1.56674005612425	4.35951255909535	0
Adap1	0	1.66368617311533	1.53328945312143	0	0	0	0	2.24892090198083	0	0.818600634067274	0	0	0	0.964248064960484	0	0	0	0	0	0.800103009719079	0	0	0.900778265024209	0	0	1.11067779698985	0	0.96349393177065	0	0	0
Adap2	5.16246498470831	0.831843086557663	0.766644726560713	4.75747926363436	3.99858387327519	6.4622608694936	3.97430628052508	1.12446045099042	5.71597293524533	3.2744025362691	4.42721536159194	7.34778652055762	3.93085125165911	5.7854883897629	0.88151057293069	5.20593280827212	7.82949056556749	1.42466400428827	9.74549134048568	2.40030902915724	2.70708817880098	1.70882430499392	8.10700438521788	8.38127462792095	1.56131843250228	6.66406678193907	7.32525790067662	3.8539757270826	6.26696022449701	0.871902511819071	4.80666390788317
Adar	1.72082166156944	0.831843086557663	2.29993417968214	1.90299170545374	3.19886709862015	2.15408695649787	2.98072971039381	2.24892090198083	1.90532431174844	1.63720126813455	5.31265843391033	4.40867191233457	3.14468100132729	2.89274419488145	7.05208458344552	1.48740937379204	2.6098301885225	5.69865601715307	6.09093208780355	4.0005150485954	10.8283527152039	3.41764860998784	2.70233479507263	5.58751641861396	3.9032960812557	2.22135559397969	5.49394342550747	7.7079514541652	3.91685014031063	4.35951255909535	1.60222130262772
Adarb1	18.9290382772638	39.9284681547678	21.4660523437	11.4179502327225	10.3963180705155	11.8474782607383	18.8779548324941	15.7424463138658	8.57395940286799	8.18600634067274	9.73987379550226	14.6955730411152	13.364894255641	8.67823258464436	10.5781268751683	19.3363218592965	10.43932075409	14.2466400428827	10.9636777580464	18.4023692235388	13.5354408940049	11.9617701349574	9.9085609152663	11.1750328372279	27.3230725687899	9.99610017290861	14.6505158013532	14.4524089765597	13.3172904770562	26.1570753545721	12.8177704210218
Adat1	0.860410830784719	0	0.766644726560713	1.90299170545374	0	0	0	0	1.90532431174844	0.818600634067274	0	0	1.57234050066365	0	0.88151057293069	2.23111406068805	1.30491509426125	1.42466400428827	0	0	1.35354408940049	0	0	0	0.78065921625114	1.11067779698985	0	0	0.783370028062127	0	0
Adat2	8.60410830784719	24.1234495101722	18.3994734374571	4.75747926363436	6.3977341972403	10.7704347824893	5.96145942078762	13.493525411885	4.76331077937111	10.6418082428746	9.73987379550226	11.7564584328922	6.28936200265458	5.7854883897629	13.2226585939604	26.7733687282566	5.21966037704499	2.84932800857653	8.52730492292497	13.6017511652243	6.76772044700244	11.1073579824605	5.40466959014526	9.77815373257444	19.5164804062785	6.66406678193907	18.3131447516916	6.74445752239455	5.48359019643489	21.7975627954768	5.60777455919703
Adat3	0	0	4.59986835936428	1.90299170545374	3.19886709862015	0	1.98715314026254	1.12446045099042	0.952662155874222	4.09300317033637	0.885443072318388	4.40867191233457	0.786170250331823	0.964248064960484	4.40755286465345	0.743704686896018	1.30491509426125	1.42466400428827	0	0.800103009719079	0	1.70882430499392	0	0	3.12263686500456	1.11067779698985	0	1.9269878635413	0.783370028062127	1.74380502363814	1.60222130262772
Adck1	7.74369747706247	5.82290160590364	4.59986835936428	8.56346267454185	7.99716774655038	6.4622608694936	8.94218913118143	7.87122315693292	6.66863509111955	5.73020443847092	9.73987379550226	8.81734382466915	7.86170250331823	4.82124032480242	7.93359515637621	5.94963749516814	9.13440565982873	7.12332002144134	6.09093208780355	6.40082407775264	9.47480862580342	4.2720607624848	5.40466959014526	13.9687910465349	7.02593294626026	8.88542237591876	12.8192013261841	7.7079514541652	5.48359019643489	4.35951255909535	5.60777455919703
Adck2	6.02287581549303	5.82290160590364	5.36651308592499	5.70897511636123	7.99716774655038	9.6933913042404	6.95503599091889	2.24892090198083	8.57395940286799	5.73020443847092	3.54177228927355	5.8782292164461	4.71702150199094	3.85699225984194	9.69661630223759	5.20593280827212	6.52457547130624	8.5479840257296	4.87274567024284	7.20092708747171	13.5354408940049	5.98088506747872	1.80155653004842	15.3656701511884	5.46461451375798	7.77474457892892	3.66262895033831	4.81746965885325	14.1006605051183	4.35951255909535	4.80666390788317
Adck5	9.46451913863191	9.98211703869196	13.0329603515321	14.2724377909031	5.59801742258526	15.0786086954851	10.929342271444	12.3690649608946	11.4319458704907	14.7348114132109	15.0525322294126	16.1651303452268	8.64787275365005	11.5709767795258	14.9856797398217	14.8740937379204	9.13440565982873	19.9452960600357	14.6182370107285	12.0015451457862	18.9496172516068	11.9617701349574	10.8093391802905	16.7625492558419	11.7098882437671	11.1067779698985	18.3131447516916	6.74445752239455	18.0175106454289	13.0785376772861	9.61332781576634
Adcy10	0	1.66368617311533	0.766644726560713	0	1.59943354931008	0	1.98715314026254	1.12446045099042	0	1.63720126813455	0	0	0.786170250331823	1.92849612992097	0.88151057293069	3.71852343448009	1.30491509426125	7.12332002144134	1.21818641756071	2.40030902915724	1.35354408940049	0	1.80155653004842	0	0.78065921625114	1.11067779698985	0	0.96349393177065	0	1.74380502363814	2.40333195394159
Adcy2	0.860410830784719	1.66368617311533	0	1.90299170545374	0	1.07704347824893	1.98715314026254	2.24892090198083	0.952662155874222	0	0.885443072318388	2.93911460822305	0	0.964248064960484	2.64453171879207	1.48740937379204	0	0	2.43637283512142	1.60020601943816	1.35354408940049	0.85441215249696	0.900778265024209	0	0.78065921625114	0	3.66262895033831	1.9269878635413	2.35011008418638	0	0.801110651313862
Adcy3	0.860410830784719	3.32737234623065	0.766644726560713	1.90299170545374	0	0	0.99357657013127	0	0	1.63720126813455	0.885443072318388	0	0	0	2.64453171879207	0.743704686896018	0	2.84932800857653	0	2.40030902915724	0	2.56323645749088	0	0	1.56131843250228	0	1.83131447516916	0.96349393177065	2.35011008418638	1.74380502363814	0.801110651313862
Adcy4	10.3249299694166	4.99105851934598	8.43309199216784	9.51495852726872	11.1960348451705	9.6933913042404	7.94861256105016	5.62230225495208	8.57395940286799	5.73020443847092	10.6253168678207	5.8782292164461	8.64787275365005	4.82124032480242	15.8671903127524	11.8992749903363	18.2688113196575	8.5479840257296	13.4000505931678	12.0015451457862	16.2425290728059	5.98088506747872	13.5116739753631	8.38127462792095	7.8065921625114	12.2174557668883	7.32525790067662	9.6349393177065	6.26696022449701	6.97522009455257	11.2155491183941
Adcy5	32.6956115698193	24.1234495101722	18.3994734374571	22.8359004654449	18.3934858170659	31.2342608692191	23.8458376831505	35.9827344316933	28.5798646762266	22.1022171198164	18.5943045186861	19.1042449534498	25.9436182609501	23.1419535590516	22.9192748961979	20.0800265461925	20.87864150818	19.9452960600357	25.5819147687749	42.4054595151112	31.1315140562112	23.9235402699149	26.1225696857021	26.5407029884163	22.6391172712831	24.4349115337766	18.3131447516916	19.269878635413	25.8512109260502	16.5661477245623	32.0444260525545
Adcy6	47.3225956931596	44.9195266741138	36.0323021483535	38.0598341090749	29.5895206622364	36.6194782604637	43.7173690857759	43.8539575886263	39.0591483908431	18.8278145835473	26.5632921695516	29.3911460822305	46.3840447695775	27.963193883854	26.4453171879207	44.622281213761	35.2327075450537	41.3152561243598	29.236474021457	54.4070046608974	56.8488517548205	39.3029590148601	29.7256827457989	32.1282194070303	39.032960812557	37.7630450976547	38.4576039785523	27.9413240213488	39.1685014031063	32.2603929373056	44.0610858222624
Adcy7	0	0	0	0	0	1.07704347824893	0.99357657013127	2.24892090198083	0	0.818600634067274	0	0	0.786170250331823	0	0.88151057293069	2.23111406068805	0	1.42466400428827	1.21818641756071	0	1.35354408940049	0	0	0	0	0	0	0	0	0.871902511819071	1.60222130262772
Adcy9	18.9290382772638	14.1413324714803	6.89980253904641	15.22393364363	11.9957516198256	23.6949565214765	8.94218913118143	6.7467627059425	9.52662155874222	6.54880507253819	2.65632921695516	14.6955730411152	11.7925537549773	11.5709767795258	7.05208458344552	8.92445624275221	7.82949056556749	8.5479840257296	12.1818641756071	11.2014421360671	4.06063226820146	5.12647291498176	7.20622612019367	18.1594283604954	8.58725137876254	8.88542237591876	3.66262895033831	9.6349393177065	11.7505504209319	9.59092763000978	6.4088852105109
Adcyap1	0	0	0	0	0	0	0	0	0.952662155874222	0.818600634067274	0.885443072318388	1.46955730411152	0	0	0	0.743704686896018	0	0	1.21818641756071	0	0	0.85441215249696	0	0	0	1.11067779698985	0	0	0.783370028062127	0	1.60222130262772
Adcyap1r1	3.44164332313888	1.66368617311533	0.766644726560713	1.90299170545374	0.799716774655038	0	4.96788285065635	1.12446045099042	1.90532431174844	0	0.885443072318388	2.93911460822305	0	1.92849612992097	3.52604229172276	1.48740937379204	0	0	0	0.800103009719079	2.70708817880098	3.41764860998784	0.900778265024209	1.39687910465349	1.56131843250228	2.22135559397969	0	2.89048179531195	1.56674005612425	0	1.60222130262772
Add1	104.109710524951	99.8211703869196	91.2307224607248	58.9927428690661	72.7742264936084	89.3946086946615	105.319116433915	105.699282393099	57.1597293524533	69.5810538957183	62.8664581346055	74.9474225096878	68.3968117788686	71.3543568070758	86.3880361472076	88.5008577406261	63.9408396188011	66.9592082015486	70.6548122185212	137.617717671682	77.1520130958278	98.2573975371504	68.4591481418399	96.3846582210909	90.5564690851323	75.5260901953095	76.9152079571045	79.0065024051933	102.621473676139	85.4464461582689	60.8844094998535
Add2	0	1.66368617311533	0	14.2724377909031	7.99716774655038	7.53930434774253	0.99357657013127	1.12446045099042	6.66863509111955	2.45580190220182	7.96898765086549	20.5738022575613	3.93085125165911	1.92849612992097	1.76302114586138	2.23111406068805	5.21966037704499	1.42466400428827	14.6182370107285	0	13.5354408940049	2.56323645749088	2.70233479507263	13.9687910465349	2.34197764875342	8.88542237591876	9.15657237584578	6.74445752239455	0.783370028062127	0	4.80666390788317
Add3	69.6932772935622	60.7245453187094	36.7989468749142	58.9927428690661	72.7742264936084	77.5471304339232	80.4797021806329	50.6007202945688	60.017715820076	59.757846286911	49.5848120498297	48.4953910356803	60.5351092755503	46.2839071181032	74.046888126178	50.5719187089292	56.1113490532337	59.8358881801072	81.6184899765675	85.6110220399415	51.4346753972185	93.9853367746656	59.4513654915978	53.0814059768327	49.962189840073	59.9766010374516	65.9273211060896	57.809635906239	91.6542932832688	52.3141507091442	51.2710816840872
Adgrb2	0	0	0	0.951495852726872	0.799716774655038	0	0	0	0	0.818600634067274	0.885443072318388	1.46955730411152	0	0	0	0	0	1.42466400428827	0	0	0	0	0	0	0.78065921625114	0	0	0	0	0	0.801110651313862
Adgrb3	0.860410830784719	0	0	0	1.59943354931008	0	0.99357657013127	0	0.952662155874222	0	0	1.46955730411152	0.786170250331823	0	0.88151057293069	0	0	0	0	0	0	0	0.900778265024209	0	0	1.11067779698985	1.83131447516916	1.9269878635413	0	0.871902511819071	0
Adgre1	5.16246498470831	1.66368617311533	3.83322363280356	3.80598341090749	9.59660129586045	4.30817391299573	10.929342271444	2.24892090198083	6.66863509111955	4.91160380440365	6.19810150622871	13.2260157370037	7.0755322529864	9.64248064960484	2.64453171879207	3.71852343448009	7.82949056556749	4.2739920128648	4.87274567024284	5.60072106803356	0	11.1073579824605	12.6108957103389	2.79375820930698	0.78065921625114	4.44271118795938	7.32525790067662	9.6349393177065	10.1838103648076	2.61570753545721	13.6188810723357
Adgre5	40.4393090468818	19.1323909908263	22.9993417968214	30.4478672872599	35.9872548594767	35.5424347822148	29.8072971039381	31.4848926277317	33.3431754555978	24.5580190220182	31.875950603462	23.5129168657844	31.4468100132729	46.2839071181032	26.4453171879207	34.9541202841128	18.2688113196575	35.6166001072067	45.0728974497463	40.805253495673	24.3637936092088	46.1382562348358	39.6342436610652	54.4782850814861	32.0070278662968	23.3242337367868	53.1081197799055	49.1381905203031	42.3019815153548	27.9008803782103	44.0610858222624
Adgrf5	41.2997198776665	23.2916064236146	22.2326970702607	58.9927428690661	66.3764922963681	60.3144347819403	46.6980987961697	17.9913672158467	58.1123915083275	36.0184278989601	92.0860795211123	63.1909640767956	58.9627687748867	57.8548838976291	45.8385497923959	27.5170734151526	58.7211792417562	39.8905921200715	60.9093208780355	47.2060775734257	40.6063226820146	45.2838440823389	68.4591481418399	50.2876477675257	26.5424133525388	58.8659232404618	73.2525790067662	72.2620448827987	47.0022016837276	24.413270330934	72.9010692695614
Adgrg1	27.533146585111	17.4687048177109	17.6328287108964	26.6418838763524	37.5866884087868	33.3883478257169	23.8458376831505	28.1115112747604	40.0118105467173	23.739418387951	39.8449382543274	36.7389326027881	22.012767009291	21.2134574291307	27.3268277608514	20.0800265461925	36.5376226393149	39.8905921200715	41.4183381970641	40.805253495673	37.8992345032137	29.0500131848966	33.3287958058957	29.3344611977233	23.4197764875342	33.3203339096954	32.9636605530448	21.1968664989543	27.4179509821744	17.4380502363814	33.6466473551822
Adgrg2	0.860410830784719	4.15921543278832	3.06657890624285	0.951495852726872	6.3977341972403	2.15408695649787	2.98072971039381	3.37338135297125	0	2.45580190220182	2.65632921695516	2.93911460822305	0	1.92849612992097	4.40755286465345	0.743704686896018	0	0	6.09093208780355	2.40030902915724	0	4.2720607624848	6.30544785516946	1.39687910465349	1.56131843250228	0	1.83131447516916	2.89048179531195	3.91685014031063	1.74380502363814	1.60222130262772
Adgrg5	0	0	0	0	0.799716774655038	0	0	1.12446045099042	0	0.818600634067274	0	0	0.786170250331823	0	0	0	2.6098301885225	0	0	0	0	0	0	0	1.56131843250228	0	0	0	0.783370028062127	0.871902511819071	0
Adgrg7	0.860410830784719	0	0	0.951495852726872	0	1.07704347824893	0.99357657013127	1.12446045099042	0	0	1.77088614463678	0	0	0	0.88151057293069	0	1.30491509426125	0	0	0	0	0	0	0	1.56131843250228	0	3.66262895033831	0	0.783370028062127	0	0
Adgrl1	13.7665732925555	3.32737234623065	3.83322363280356	2.85448755818062	5.59801742258526	4.30817391299573	15.8972251221003	2.24892090198083	0.952662155874222	9.00460697474002	3.54177228927355	0	3.14468100132729	6.74973645472339	4.40755286465345	6.69334218206416	3.91474528278374	11.3973120343061	2.43637283512142	6.40082407775264	1.35354408940049	9.39853367746656	3.60311306009684	1.39687910465349	3.9032960812557	4.44271118795938	0	3.8539757270826	11.7505504209319	2.61570753545721	3.20444260525545
Adgrl2	67.1120448012081	50.7424282800174	65.9314464842213	23.7873963181718	35.9872548594767	36.6194782604637	58.6210176377449	61.8453248044729	40.0118105467173	33.5626259967582	36.3031659650539	33.7998179945651	29.8744695126093	32.7844342086565	35.2604229172276	50.5719187089292	36.5376226393149	44.1645841329363	32.8910332741392	71.2091678649981	31.1315140562112	47.8470805398297	38.733465396041	33.5250985116838	65.5753741650958	35.5416895036751	10.9878868510149	40.4667451343673	59.5361221327216	43.5951255909535	40.856643217007
Adgrl3	1.72082166156944	0.831843086557663	0	0.951495852726872	0	0	1.98715314026254	0	0.952662155874222	4.09300317033637	2.65632921695516	0	1.57234050066365	0.964248064960484	0	0	1.30491509426125	1.42466400428827	1.21818641756071	3.20041203887632	0	0.85441215249696	0.900778265024209	2.79375820930698	1.56131843250228	0	3.66262895033831	1.9269878635413	0.783370028062127	0	1.60222130262772
Adgrl4	30.9747899082499	14.1413324714803	14.5662498046535	26.6418838763524	35.9872548594767	28.0031304344723	31.7944502442006	14.6179858628754	36.2011619232204	35.1998272648928	35.4177228927355	26.4520314740074	27.5159587616138	27.963193883854	39.6679757818811	16.3615031117124	30.0130471680087	34.1919361029184	29.236474021457	32.8042233984823	25.7173376986093	39.3029590148601	32.4280175408715	25.1438238837628	21.0777988387808	22.2135559397969	32.9636605530448	21.1968664989543	27.4179509821744	20.9256602836577	30.4422047499268
Adh1	0	6.6547446924613	2.29993417968214	8.56346267454185	12.7954683944806	30.1572173909701	0.99357657013127	2.24892090198083	11.4319458704907	1.63720126813455	10.6253168678207	13.2260157370037	0.786170250331823	8.67823258464436	2.64453171879207	2.97481874758407	1.30491509426125	4.2739920128648	9.74549134048568	2.40030902915724	24.3637936092088	3.41764860998784	4.50389132512105	9.77815373257444	2.34197764875342	12.2174557668883	23.807088177199	8.67144538593585	2.35011008418638	0.871902511819071	1.60222130262772
Adh5	154.013538710465	153.890971013168	173.261708202721	151.287840583573	155.145054283077	144.323826085357	155.991521510609	160.79784449163	170.526525901486	160.445724277186	146.983550004852	154.30351693171	169.026603821342	149.458450068875	142.804712814772	155.434279561268	140.930830180215	152.439048458845	168.109725623378	134.417305632805	147.536305744653	155.503011754447	138.719852813728	128.512877628121	163.938435412739	157.716247172558	157.493044864547	128.144692925496	160.590855752736	152.582939568337	124.973261604962
Adh6	0	0.831843086557663	0	0	0	0	0	0	0	0.818600634067274	0	1.46955730411152	0	0	0	0	0	0	0	0.800103009719079	2.70708817880098	0	0	0	0	1.11067779698985	3.66262895033831	0.96349393177065	0	0	0
Adh6a	0	0	0	0	0	0	0.99357657013127	0	0.952662155874222	0.818600634067274	0	0	0	0	0	0.743704686896018	1.30491509426125	0	0	0	0	0	1.80155653004842	0	0	1.11067779698985	0	0	0	0	0
Adh7	0	0	0.766644726560713	0.951495852726872	2.39915032396511	0	0	0	0	0	0.885443072318388	0	0	0.964248064960484	0	0	0	0	0	0.800103009719079	0	0	0	0	0	0	1.83131447516916	0	0	0	0.801110651313862
Adhfe1	21.510270769618	11.6458032118073	7.66644726560713	65.6532138381542	45.5838561553372	60.3144347819403	26.8265673935443	12.3690649608946	60.9703779759502	22.9208177538837	54.0120274114216	45.5562764274573	64.4659605272094	73.2828529369968	25.56380661499	9.66816092964823	62.6359245245399	24.2192880729005	42.6365246146248	10.401339126348	62.2630281124224	26.4867767274058	54.9474741664768	67.0501970233676	14.8325251087717	58.8659232404618	65.9273211060896	43.3572269296792	20.3676207296153	13.0785376772861	53.6744136380288
Adi1	45.6017740315901	42.4239974144408	31.4324337889892	51.3807760472511	37.5866884087868	52.7751304341977	44.7109456559071	41.6050366866454	56.2070671965791	45.8416355077674	54.89747048374	54.3736202521264	56.6042580238912	45.3196590531428	42.3125075006731	31.9793015365288	39.1474528278374	41.3152561243598	36.5455925268213	33.6043264082013	44.6669549502161	41.0117833198541	45.0389132512105	53.0814059768327	45.2782345425661	51.0911786615329	32.9636605530448	46.2477087249912	46.2188316556655	34.0041979609438	41.6577538683208
Adipoq	16.3478057849097	1.66368617311533	0	10.4664543799956	9.59660129586045	7.53930434774253	3.97430628052508	0	3.81064862349689	22.9208177538837	8.85443072318388	1.46955730411152	4.71702150199094	39.5341706633799	1.76302114586138	0	2.6098301885225	7.12332002144134	6.09093208780355	4.80061805831448	1.35354408940049	3.41764860998784	6.30544785516946	4.19063731396047	0	3.33203339096954	71.421264531597	2.89048179531195	62.6696022449701	1.74380502363814	2.40333195394159
Adipor1	103.249299694166	115.626189031515	95.0639460935284	126.548948412674	87.9688452120541	114.166608694387	89.4218913118143	91.0812965302238	99.076864210919	56.4834437506419	92.9715225934307	124.91237084948	82.5478762848414	61.711876157471	66.1132929698018	84.782334306146	100.478462258116	76.9318562315664	88.9276084819318	105.613597282918	125.879600314245	82.0235666397081	90.9786047674451	89.4002626978234	74.1626255438583	102.182357323066	67.7586355812587	85.7509599275878	84.6039630307097	75.8555185282592	107.348827276058
Adipor2	5.16246498470831	3.32737234623065	0.766644726560713	5.70897511636123	7.19745097189534	10.7704347824893	4.96788285065635	2.24892090198083	6.66863509111955	4.91160380440365	2.65632921695516	5.8782292164461	5.50319175232276	2.89274419488145	2.64453171879207	4.46222812137611	3.91474528278374	2.84932800857653	1.21818641756071	1.60020601943816	2.70708817880098	1.70882430499392	4.50389132512105	5.58751641861396	2.34197764875342	2.22135559397969	7.32525790067662	1.9269878635413	2.35011008418638	3.48761004727628	7.20999586182476
Adk	127.340802956138	121.449090637419	167.895195116796	215.038062716273	196.730326565139	236.949565214765	124.197071266409	134.93525411885	239.11820112443	149.803916034311	239.955072598283	211.61625179206	148.586177312714	204.420589771623	79.3359515637621	121.223863964051	208.7864150818	163.836360493151	230.237232918974	86.4111250496606	236.870215645085	139.269180857004	201.774331365423	231.881931372479	132.712066762694	226.578270585928	192.288019892761	241.836976874433	142.573345107307	160.430062174709	190.664335012699
Adm	8.60410830784719	12.4776462983649	12.2663156249714	19.0299170545374	16.7940522677558	16.155652173734	7.94861256105016	6.7467627059425	16.1952566498618	11.4604088769418	16.8234183740494	26.4520314740074	14.9372347563046	1.92849612992097	14.9856797398217	16.3615031117124	13.0491509426125	9.97264803001787	15.8364234282892	10.401339126348	14.8889849834054	7.68970937247264	17.11478703546	13.9687910465349	21.8584580550319	11.1067779698985	12.8192013261841	12.5254211130184	9.40044033674552	12.206635165467	10.4144384670802
Adnp	73.1349206167011	84.8479948288816	74.3645384763891	38.0598341090749	35.9872548594767	37.6965217387127	69.5503599091889	112.446045099042	40.9644727025915	52.3904405803056	43.386710543601	47.0258337315688	33.8053207642684	28.9274419488145	45.8385497923959	75.1141733764978	48.2818584876662	58.411224175819	30.4546604390177	84.0108160205033	29.7779699668107	52.9735534548115	33.3287958058957	23.7469447791093	75.7239439763606	33.3203339096954	42.1202329288906	25.0508422260369	57.9693820765974	61.905078339154	33.6466473551822
Adnp2	6.88328664627775	4.15921543278832	2.29993417968214	3.80598341090749	0.799716774655038	1.07704347824893	2.98072971039381	6.7467627059425	0	1.63720126813455	0.885443072318388	0	2.35851075099547	3.85699225984194	1.76302114586138	5.20593280827212	2.6098301885225	1.42466400428827	2.43637283512142	5.60072106803356	1.35354408940049	2.56323645749088	3.60311306009684	0	1.56131843250228	0	1.83131447516916	5.7809635906239	3.13348011224851	3.48761004727628	4.80666390788317
Ado	0.860410830784719	0	0	0.951495852726872	2.39915032396511	1.07704347824893	0	0	0	0	0	0	0	0	0.88151057293069	0.743704686896018	1.30491509426125	0	0	0	1.35354408940049	0.85441215249696	0.900778265024209	0	0	0	3.66262895033831	0.96349393177065	2.35011008418638	0.871902511819071	0
Adora1	0	0	0	0.951495852726872	0	2.15408695649787	0	1.12446045099042	0	0	0	0	0	0	0.88151057293069	0	0	0	0	0.800103009719079	0	0	0	1.39687910465349	0	1.11067779698985	0	0	0	0	1.60222130262772
Adora2a	12.0457516309861	3.32737234623065	9.96638144528927	4.75747926363436	13.5951851691356	11.8474782607383	15.8972251221003	5.62230225495208	5.71597293524533	8.18600634067274	11.510759940139	8.81734382466915	12.5787240053092	14.4637209744073	12.3411480210297	8.92445624275221	6.52457547130624	8.5479840257296	14.6182370107285	14.4018541749434	8.12126453640293	12.8161822874544	17.11478703546	11.1750328372279	4.68395529750684	9.99610017290861	3.66262895033831	10.5984332494772	13.3172904770562	6.1033175827335	12.8177704210218
Adora2b	0.860410830784719	0.831843086557663	3.06657890624285	0.951495852726872	0.799716774655038	1.07704347824893	3.97430628052508	1.12446045099042	0.952662155874222	0	0.885443072318388	1.46955730411152	2.35851075099547	0.964248064960484	0.88151057293069	1.48740937379204	0	0	1.21818641756071	0.800103009719079	0	0.85441215249696	1.80155653004842	1.39687910465349	3.9032960812557	0	0	1.9269878635413	0	1.74380502363814	0.801110651313862
Adpgk	24.0915032619721	9.15027395213429	6.1331578124857	8.56346267454185	7.99716774655038	9.6933913042404	9.9357657013127	12.3690649608946	8.57395940286799	9.82320760880729	6.19810150622871	16.1651303452268	7.0755322529864	4.82124032480242	14.9856797398217	9.66816092964823	7.82949056556749	12.8219760385944	6.09093208780355	15.2019571846625	9.47480862580342	27.3411888799027	6.30544785516946	8.38127462792095	7.8065921625114	7.77474457892892	10.9878868510149	5.7809635906239	14.8840305331804	6.1033175827335	12.0166597697079
Adprh	64.5308123088539	59.0608591455941	71.2979595701463	44.720305078163	53.5810239018875	45.2358260864552	43.7173690857759	66.3431666084346	64.7810265994471	54.0276418484401	60.2101289176504	64.6605213809071	55.0319175232276	55.9263877677081	54.6536555217028	60.9837843254734	60.0260943360174	55.5618961672424	45.0728974497463	40.005150485954	51.4346753972185	50.4103169973206	72.0622612019367	40.5094940349512	71.0399886788538	65.5299900224009	56.7707487302438	52.0286723156151	51.7024218521004	70.6241034573447	48.0666390788317
Adprhl1	333.839402344471	220.438417937781	328.890587694546	615.617816714286	689.355859752643	500.825217385754	412.334276604477	339.587056199106	470.615105001865	439.588540494126	741.11585153049	595.170708165167	530.66491897398	686.544622251865	453.977945059305	281.864076333591	515.441462233193	438.796513320786	755.27557888764	301.638834664093	515.700298061586	425.497251943486	672.881363973084	426.048126919315	283.379295499164	744.154123983196	441.346788515766	569.424913676454	307.864421028416	287.727828900293	708.181815761454
Adprm	21.510270769618	18.3005479042686	19.1661181640178	36.1568424036211	22.3920696903411	24.7719999997255	18.8779548324941	23.6136694707988	35.2484997673462	27.0138209242201	38.9594951820091	22.0433595616729	35.377661264932	23.1419535590516	23.8007854691286	23.0548452937765	35.2327075450537	35.6166001072067	35.3274061092606	26.4033993207296	39.2527785926141	23.0691281174179	28.8249044807747	30.7313403023768	18.7358211900274	32.2096561127055	38.4576039785523	25.0508422260369	21.9343607857395	24.413270330934	26.4366514933574
Adprs	37.8580765545276	34.9374096354219	32.9657232421106	28.5448755818062	23.1917864649961	35.5424347822148	35.7687565247257	31.4848926277317	20.9585674292329	22.1022171198164	23.9069629525965	33.7998179945651	25.9436182609501	30.8559380787355	28.2083383337821	40.1600530923849	28.7081320737475	27.0686160814771	23.1455419336535	42.4054595151112	25.7173376986093	29.9044253373936	36.9319088659926	30.7313403023768	35.9103239475525	21.1028781428071	14.6505158013532	23.1238543624956	40.7352414592306	40.1075155436773	28.839983447299
Adra1a	1.72082166156944	0	0	1.90299170545374	1.59943354931008	2.15408695649787	0	0	0	1.63720126813455	0.885443072318388	0	0.786170250331823	0	0.88151057293069	0	1.30491509426125	2.84932800857653	2.43637283512142	1.60020601943816	1.35354408940049	0	0.900778265024209	4.19063731396047	3.12263686500456	1.11067779698985	1.83131447516916	0.96349393177065	0	0.871902511819071	0.801110651313862
Adra1b	18.0686274464791	9.15027395213429	6.1331578124857	24.7388921708987	14.3949019437907	28.0031304344723	17.8843782623629	2.24892090198083	23.8165538968555	28.6510221923546	22.1360768079597	24.9824741698959	24.3712777602865	30.8559380787355	13.2226585939604	8.18075155585619	11.7442358483512	15.6713040471709	17.0546098458499	12.8016481555053	23.0102495198083	12.8161822874544	25.2217914206779	26.5407029884163	9.36791059501368	17.7708447518375	9.15657237584578	22.1603604307249	29.7680610663608	7.84712260637164	12.0166597697079
Adra1d	9.46451913863191	0	0.766644726560713	8.56346267454185	12.7954683944806	5.38521739124467	11.9229188415752	1.12446045099042	8.57395940286799	9.82320760880729	7.96898765086549	1.46955730411152	11.0063835046455	17.3564651692887	6.17057401051483	0.743704686896018	7.82949056556749	11.3973120343061	3.65455925268213	6.40082407775264	6.76772044700244	5.12647291498176	3.60311306009684	9.77815373257444	0.78065921625114	11.1067779698985	9.15657237584578	12.5254211130184	7.83370028062127	0	8.81221716445248
Adra2b	0.860410830784719	4.15921543278832	1.53328945312143	0	0.799716774655038	2.15408695649787	2.98072971039381	0	0.952662155874222	4.09300317033637	1.77088614463678	2.93911460822305	1.57234050066365	2.89274419488145	3.52604229172276	3.71852343448009	2.6098301885225	1.42466400428827	0	2.40030902915724	0	5.12647291498176	0.900778265024209	1.39687910465349	3.12263686500456	1.11067779698985	1.83131447516916	0	0	0.871902511819071	1.60222130262772
Adrb2	1.72082166156944	0	0.766644726560713	2.85448755818062	2.39915032396511	3.2311304347468	2.98072971039381	1.12446045099042	2.85798646762266	1.63720126813455	1.77088614463678	4.40867191233457	1.57234050066365	3.85699225984194	2.64453171879207	1.48740937379204	0	1.42466400428827	3.65455925268213	1.60020601943816	1.35354408940049	0	2.70233479507263	6.98439552326746	0.78065921625114	1.11067779698985	7.32525790067662	0.96349393177065	2.35011008418638	0	1.60222130262772
Adrm1	25.8123249235416	24.1234495101722	29.8991443358678	30.4478672872599	27.9900871129263	30.1572173909701	22.8522611130192	28.1115112747604	40.0118105467173	26.1952202901528	34.5322798204171	19.1042449534498	42.4531935179184	26.0346977539331	29.0898489067128	27.5170734151526	58.7211792417562	44.1645841329363	20.7091690985321	30.403914369325	24.3637936092088	30.7588374898905	36.9319088659926	36.3188567209908	24.2004357037853	29.9883005187258	25.6384026523682	34.6857815437434	28.2013210102366	32.2603929373056	32.0444260525545
Adsl	159.176003695173	158.050186445956	186.294668554253	197.911137367189	188.733158818589	190.636695650061	154.004368370347	185.535974413419	243.881511903801	175.180535690397	200.995577416274	199.859793359167	197.328732833287	190.921116862176	162.197945419247	165.102440490916	212.701160364583	173.809008523169	208.309877402881	139.21792369112	204.385157499474	185.40743709184	233.30157064127	224.897535849212	163.938435412739	204.364714646132	157.493044864547	175.355895582258	126.905944546064	169.1490872929	195.470998920582
Adss	20.6498599388333	32.4418803757489	22.2326970702607	11.4179502327225	20.792636141031	19.3867826084808	30.8008736740694	26.98705082377	12.3846080263649	17.1906133154128	13.2816460847758	11.7564584328922	11.0063835046455	16.3922171043282	15.8671903127524	31.2355968496327	9.13440565982873	19.9452960600357	15.8364234282892	34.4044294179204	12.1818968046044	20.505891659927	13.5116739753631	15.3656701511884	30.4457094337945	15.5494891578578	18.3131447516916	17.3428907718717	28.2013210102366	21.7975627954768	26.4366514933574
Adtrp	7.74369747706247	0.831843086557663	1.53328945312143	5.70897511636123	0.799716774655038	7.53930434774253	0.99357657013127	1.12446045099042	7.62129724699377	0.818600634067274	1.77088614463678	4.40867191233457	7.0755322529864	0	5.28906343758414	1.48740937379204	9.13440565982873	1.42466400428827	1.21818641756071	4.0005150485954	8.12126453640293	7.68970937247264	0	5.58751641861396	2.34197764875342	2.22135559397969	3.66262895033831	0.96349393177065	9.40044033674552	0.871902511819071	0.801110651313862
Aebp1	53.3454715086526	42.4239974144408	29.1324996093071	39.9628258145286	32.7883877608566	51.6980869559488	48.6852519364322	41.6050366866454	40.9644727025915	35.1998272648928	26.5632921695516	52.9040629480149	33.0191505139366	29.891690013775	41.4309969277424	34.9541202841128	54.8064339589724	44.1645841329363	56.0365752077926	60.80782873865	46.0204990396166	45.2838440823389	27.9241262157505	46.0970104535652	46.0588937588173	28.877622721736	62.2646921557513	38.539757270826	77.5536327781505	38.3637105200391	43.2599751709486
Aebp2	2.58123249235416	1.66368617311533	0.766644726560713	0.951495852726872	0.799716774655038	0	0.99357657013127	3.37338135297125	0	0	1.77088614463678	1.46955730411152	3.14468100132729	1.92849612992097	2.64453171879207	0	1.30491509426125	0	0	1.60020601943816	0	0	1.80155653004842	1.39687910465349	1.56131843250228	0	0	0.96349393177065	0.783370028062127	0	1.60222130262772
Aen	4.3020541539236	3.32737234623065	2.29993417968214	15.22393364363	6.3977341972403	3.2311304347468	4.96788285065635	2.24892090198083	0	4.91160380440365	5.31265843391033	1.46955730411152	7.0755322529864	3.85699225984194	7.05208458344552	5.20593280827212	5.21966037704499	7.12332002144134	4.87274567024284	12.0015451457862	5.41417635760195	5.12647291498176	3.60311306009684	5.58751641861396	3.9032960812557	3.33203339096954	0	11.5619271812478	7.05033025255914	2.61570753545721	4.80666390788317
Afap1	23.2310924311874	22.4597633370569	18.3994734374571	10.4664543799956	14.3949019437907	12.9245217389872	11.9229188415752	21.3647485688179	20.0059052733587	22.9208177538837	8.85443072318388	13.2260157370037	14.9372347563046	17.3564651692887	27.3268277608514	9.66816092964823	11.7442358483512	9.97264803001787	13.4000505931678	20.8026782526961	16.2425290728059	16.2338308974422	16.2140087704358	11.1750328372279	17.1745027575251	15.5494891578578	5.49394342550747	14.4524089765597	18.0175106454289	20.0537577718386	15.2211023749634
Afap1l1	25.8123249235416	15.8050186445956	12.2663156249714	47.5747926363436	35.1875380848217	45.2358260864552	43.7173690857759	14.6179858628754	44.7751213260884	29.4696228264219	41.6158243989642	41.1476045151227	38.5223422662593	31.820186143696	43.1940180736038	31.2355968496327	28.7081320737475	54.1372321629542	25.5819147687749	48.0061805831448	31.1315140562112	51.2647291498176	43.237356721162	36.3188567209908	16.3938435412739	41.0950784886243	42.1202329288906	39.5032512025966	30.5514310944229	18.3099527482005	42.4588645196347
Afap1l2	18.0686274464791	8.31843086557663	6.1331578124857	4.75747926363436	9.59660129586045	6.4622608694936	13.9100719818378	8.99568360792333	5.71597293524533	5.73020443847092	5.31265843391033	8.81734382466915	7.0755322529864	7.71398451968387	7.05208458344552	4.46222812137611	5.21966037704499	12.8219760385944	7.30911850536426	11.2014421360671	5.41417635760195	11.9617701349574	3.60311306009684	11.1750328372279	2.34197764875342	5.55338898494923	7.32525790067662	4.81746965885325	12.533920448994	4.35951255909535	4.80666390788317
Afdn	45.6017740315901	30.7781942026335	45.2320388670821	40.9143216672555	43.184705831372	35.5424347822148	40.7366393753821	32.6093530787221	24.7692160527298	44.2044342396328	37.1886090373723	32.3302606904535	41.6670232675866	36.6414264684984	38.7864652089504	35.6978249710088	43.0621981106212	58.411224175819	34.1092196916999	54.4070046608974	32.4850581456117	35.0308982523753	38.733465396041	26.5407029884163	29.6650502175433	35.5416895036751	47.614176354398	44.3207208614499	34.4682812347336	31.3884904254865	34.4477580064961
Aff1	17.2082166156944	10.8139601252496	11.4996708984107	16.1754294963568	14.3949019437907	19.3867826084808	8.94218913118143	11.2446045099042	20.9585674292329	10.6418082428746	16.8234183740494	13.2260157370037	26.729788511282	15.4279690393677	14.104169166891	11.1555703034403	3.91474528278374	17.0959680514592	15.8364234282892	12.0015451457862	16.2425290728059	11.9617701349574	11.7101174453147	13.9687910465349	15.6131843250228	14.438811360868	14.6505158013532	15.4159029083304	28.2013210102366	12.206635165467	20.0277662828465
Aff1-as1	0	0	0	0	0	0	0	1.12446045099042	0	0	0	4.40867191233457	0	0	1.76302114586138	0	0	0	0	0	0	0	0.900778265024209	1.39687910465349	0	0	1.83131447516916	0.96349393177065	0.783370028062127	0.871902511819071	0
Aff3	0.860410830784719	0.831843086557663	0	0	1.59943354931008	1.07704347824893	0	0	0	0.818600634067274	1.77088614463678	2.93911460822305	2.35851075099547	2.89274419488145	2.64453171879207	0.743704686896018	2.6098301885225	0	1.21818641756071	1.60020601943816	0	1.70882430499392	0	1.39687910465349	1.56131843250228	2.22135559397969	0	0.96349393177065	1.56674005612425	2.61570753545721	0.801110651313862
Aff4	77.4369747706247	70.7066623574014	68.9980253904642	33.3023548454405	47.9830064793023	45.2358260864552	62.59532391827	66.3431666084346	36.2011619232204	39.2928304352292	31.875950603462	41.1476045151227	41.6670232675866	25.0704496889726	44.0755286465345	51.3156233958252	31.3179622622699	48.4385761458011	30.4546604390177	75.2096829135935	35.1921463244127	70.0617965047507	43.237356721162	30.7313403023768	61.6720780838401	29.9883005187258	34.7949750282139	33.7222876119727	59.5361221327216	69.7522009455257	42.4588645196347
Afg1l	24.9519140927569	24.9552925967299	19.1661181640178	54.2352636054317	54.3807406765426	51.6980869559488	36.762333094857	20.2402881178275	55.2544050407049	36.0184278989601	60.2101289176504	61.721406772684	41.6670232675866	53.9978916377871	29.9713594796435	36.4415296579049	61.3310094302786	25.6439520771888	70.6548122185212	23.2029872818533	44.6669549502161	43.5750197773449	54.9474741664768	64.2564388140606	25.7617541362876	47.7591452705633	47.614176354398	65.5175873604042	33.6849112066714	27.9008803782103	32.0444260525545
Afg3l1	61.0891689857151	99.8211703869196	111.930130077864	110.373518916317	103.963180705155	121.705913042129	97.3705038728644	92.2057569812142	129.562053198894	110.511085599082	104.48228253357	124.91237084948	112.422345797451	108.960031340535	107.544289897544	139.816481136451	117.442358483512	75.5071922272782	96.2367269872961	68.0087558261217	87.9803658110317	64.9353235897689	125.208178838365	94.9877791164374	102.266357328899	116.621168683934	89.7344092832886	89.6049356546704	83.0372229745854	97.6530813237359	113.757712486568
Afg3l2	127.340802956138	223.765790284011	137.229406054368	271.176318027159	238.315598847201	185.251478258816	130.158530687196	127.064030961917	201.011714889461	194.826950908011	267.403807840153	160.181746148156	276.731928116802	263.239721734212	171.894561721485	152.459460813684	146.15049055726	104.000472313044	171.76428487606	173.62235310904	146.182761655253	93.1309246221686	195.468883510253	90.7971418024769	245.907653119109	214.36081481904	188.625390942423	237.983001147351	243.628078727321	306.909684160313	223.509871716567
Afmid	8.60410830784719	13.3094893849226	16.099539257775	15.22393364363	9.59660129586045	20.4638260867297	14.903648551969	12.3690649608946	14.2899323381133	18.00921394948	13.2816460847758	13.2260157370037	16.5095752569683	17.3564651692887	16.7487008856831	13.3866843641283	13.0491509426125	7.12332002144134	7.30911850536426	17.6022662138197	9.47480862580342	15.3794187449453	8.10700438521788	12.5719119418814	16.3938435412739	11.1067779698985	10.9878868510149	13.4889150447891	14.1006605051183	17.4380502363814	22.4310982367881
Aftph	17.2082166156944	7.48658777901897	6.89980253904641	14.2724377909031	15.9943354931008	12.9245217389872	11.9229188415752	11.2446045099042	8.57395940286799	7.36740570660547	10.6253168678207	11.7564584328922	11.7925537549773	9.64248064960484	11.459637448099	11.1555703034403	7.82949056556749	14.2466400428827	17.0546098458499	17.6022662138197	2.70708817880098	8.5441215249696	9.00778265024209	8.38127462792095	12.4905474600182	6.66406678193907	10.9878868510149	10.5984332494772	15.6674005612425	7.84712260637164	8.01110651313862
Aga	80.8786180937636	88.1753671751123	82.797630468557	86.5861225981454	87.1691284373991	66.7766956514339	103.331963293652	95.5791383341854	76.2129724699377	112.966887501284	85.8879780148836	73.4778652055762	82.5478762848414	81.9610855216412	118.122416772712	81.0638108716659	78.2949056556749	116.822448351638	101.109472657539	74.4095799038744	101.515806705037	109.364755519611	78.3677090571062	113.147207476933	68.6980110301003	96.6289683381165	124.529384311503	91.5319235182117	104.188213732263	74.111713504621	76.9066225261307
Agap1	139.386554587124	147.236226320706	114.230064257546	199.814129072643	170.339673001523	229.410260867023	100.351233583258	92.2057569812142	191.485093330719	211.198963589357	154.067094583399	174.877319189271	198.901073333951	178.38589201769	156.908881981663	102.63124679165	112.222698106467	105.425136317332	164.455166370696	113.614627380109	166.48592299626	84.586803097199	193.667326980205	167.625492558419	133.492725978945	164.380313954497	205.107221218945	160.903486605699	145.706825219556	123.810156678308	129.779925512846
Agap2	1.72082166156944	0	0	0.951495852726872	0.799716774655038	3.2311304347468	1.98715314026254	1.12446045099042	0	0	1.77088614463678	1.46955730411152	0.786170250331823	0.964248064960484	0.88151057293069	0	1.30491509426125	0	1.21818641756071	2.40030902915724	2.70708817880098	0.85441215249696	0.900778265024209	2.79375820930698	0	3.33203339096954	0	0	1.56674005612425	0	0.801110651313862
Agap3	20.6498599388333	9.98211703869196	7.66644726560713	7.61196682181498	11.1960348451705	10.7704347824893	7.94861256105016	15.7424463138658	9.52662155874222	10.6418082428746	6.19810150622871	8.81734382466915	7.86170250331823	11.5709767795258	8.8151057293069	17.8489124855044	13.0491509426125	8.5479840257296	18.2727962634106	15.2019571846625	6.76772044700244	15.3794187449453	6.30544785516946	9.77815373257444	14.8325251087717	5.55338898494923	3.66262895033831	11.5619271812478	14.8840305331804	12.206635165467	9.61332781576634
Agbl4	0	3.32737234623065	0.766644726560713	0	0	3.2311304347468	0	0	0.952662155874222	0.818600634067274	0	0	0	0	0	1.48740937379204	0	0	0	1.60020601943816	1.35354408940049	0	0	0	0	0	0	0	0	1.74380502363814	1.60222130262772
Agbl5	0	0	0.766644726560713	0	0.799716774655038	1.07704347824893	0.99357657013127	1.12446045099042	0	0.818600634067274	0	0	0	0.964248064960484	0	0	0	1.42466400428827	1.21818641756071	0.800103009719079	0	0.85441215249696	0.900778265024209	0	1.56131843250228	0	0	0	0	0	0.801110651313862
Ager	11.1853408002013	6.6547446924613	6.1331578124857	19.0299170545374	11.1960348451705	234.795478258267	9.9357657013127	8.99568360792333	15.2425944939875	10.6418082428746	14.1670891570942	268.928986652409	95.1266002901505	13.4994729094468	12.3411480210297	5.94963749516814	15.658981131135	15.6713040471709	14.6182370107285	7.20092708747171	98.8087185262356	6.83529721997568	30.6264610108231	613.229926942883	7.02593294626026	15.5494891578578	604.333776805821	117.546259676019	12.533920448994	4.35951255909535	12.8177704210218
Agfg1	33.556022400604	24.1234495101722	23.7659865233821	19.0299170545374	18.3934858170659	29.0801739127212	38.7494862351195	42.7294971376358	16.1952566498618	13.0976101450764	19.4797475910045	14.6955730411152	14.9372347563046	14.4637209744073	20.2747431774059	29.0044827889447	28.7081320737475	21.369960064324	21.9273555160928	32.8042233984823	13.5354408940049	34.1764860998784	18.9163435655084	16.7625492558419	30.4457094337945	22.2135559397969	14.6505158013532	20.2333725671837	28.2013210102366	27.0289778663912	27.2377621446713
Agfg2	14.6269841233402	9.98211703869196	6.89980253904641	7.61196682181498	16.7940522677558	8.61634782599146	11.9229188415752	13.493525411885	8.57395940286799	5.73020443847092	7.96898765086549	8.81734382466915	7.0755322529864	16.3922171043282	11.459637448099	5.20593280827212	9.13440565982873	14.2466400428827	19.4909826809714	14.4018541749434	12.1818968046044	9.39853367746656	7.20622612019367	6.98439552326746	4.68395529750684	15.5494891578578	16.4818302765224	11.5619271812478	7.83370028062127	9.59092763000978	15.2211023749634
Agk	27.533146585111	37.4329388950948	45.2320388670821	51.3807760472511	47.9830064793023	39.8506086952105	27.8201439636756	43.8539575886263	49.5384321054595	31.1068240945564	38.0740521096907	33.7998179945651	42.4531935179184	25.0704496889726	31.7343806255048	43.134871839969	40.4523679220987	27.0686160814771	52.3820159551105	18.4023692235388	40.6063226820146	35.0308982523753	45.9396915162347	25.1438238837628	44.497575326315	42.2057562856141	43.9515474040597	32.7587936802021	32.1181711505472	48.826540661868	42.4588645196347
Agl	143.688608741048	69.8748192708437	88.164143554482	129.403435970855	148.747320085837	135.707478259366	103.331963293652	80.96115247131	128.60939104302	89.2274691133329	119.534814762982	167.529532668714	139.938304559064	143.672961679112	96.0846524494452	71.3956499420177	153.979981122827	109.699128330197	154.70967503021	101.613082234323	144.829217565852	140.123593009501	131.513626693535	99.1784164303979	78.8465808413652	138.834724623731	69.5899500564279	111.765296085395	104.188213732263	74.9836160164401	132.183257466787
Agmat	0.860410830784719	0	1.53328945312143	0	0	1.07704347824893	0	0	0	0	0	0	0	0	1.76302114586138	2.97481874758407	0	0	0	0	0	0	0.900778265024209	0	0	0	0	2.89048179531195	0.783370028062127	0.871902511819071	0
Agmo	0	0.831843086557663	0	0.951495852726872	0.799716774655038	0	0	0	0.952662155874222	0.818600634067274	0.885443072318388	4.40867191233457	0.786170250331823	0.964248064960484	0	0.743704686896018	0	1.42466400428827	0	0.800103009719079	0	1.70882430499392	0.900778265024209	1.39687910465349	0	0	0	0.96349393177065	1.56674005612425	0	0
Ago1	16.3478057849097	12.4776462983649	12.2663156249714	5.70897511636123	9.59660129586045	5.38521739124467	14.903648551969	7.87122315693292	6.66863509111955	11.4604088769418	3.54177228927355	1.46955730411152	5.50319175232276	4.82124032480242	12.3411480210297	9.66816092964823	2.6098301885225	11.3973120343061	4.87274567024284	15.2019571846625	8.12126453640293	9.39853367746656	4.50389132512105	5.58751641861396	7.02593294626026	5.55338898494923	3.66262895033831	6.74445752239455	7.83370028062127	5.23141507091442	4.80666390788317
Ago2	1.72082166156944	1.66368617311533	2.29993417968214	1.90299170545374	0	2.15408695649787	3.97430628052508	0	1.90532431174844	3.2744025362691	0.885443072318388	2.93911460822305	1.57234050066365	0.964248064960484	1.76302114586138	0.743704686896018	2.6098301885225	1.42466400428827	1.21818641756071	0.800103009719079	1.35354408940049	0.85441215249696	1.80155653004842	0	3.9032960812557	3.33203339096954	0	1.9269878635413	1.56674005612425	1.74380502363814	0
Ago3	0.860410830784719	0.831843086557663	0	0.951495852726872	1.59943354931008	2.15408695649787	1.98715314026254	2.24892090198083	0	0	1.77088614463678	1.46955730411152	1.57234050066365	0.964248064960484	1.76302114586138	0.743704686896018	0	1.42466400428827	1.21818641756071	2.40030902915724	0	0	0	1.39687910465349	1.56131843250228	1.11067779698985	1.83131447516916	2.89048179531195	2.35011008418638	2.61570753545721	2.40333195394159
Ago4	1.72082166156944	2.49552925967299	0.766644726560713	2.85448755818062	2.39915032396511	2.15408695649787	0.99357657013127	0	1.90532431174844	0	0	1.46955730411152	1.57234050066365	0.964248064960484	0	0	0	0	0	0	1.35354408940049	0	0	0	1.56131843250228	0	3.66262895033831	0	0	0	0
Agpat1	31.8352007390346	38.2647819816525	27.5992101561857	24.7388921708987	31.9886709862015	17.2326956519829	25.832990823413	33.7338135297125	26.6745403644782	21.2836164857491	28.3341783141884	32.3302606904535	22.7989372596229	23.1419535590516	22.0377643232673	24.5422546675686	18.2688113196575	28.4932800857653	32.8910332741392	52.0066956317402	23.0102495198083	30.7588374898905	25.2217914206779	25.1438238837628	16.3938435412739	31.0989783157157	18.3131447516916	25.0508422260369	32.1181711505472	29.6446854018484	32.8455367038683
Agpat2	1.72082166156944	1.66368617311533	1.53328945312143	0.951495852726872	1.59943354931008	2.15408695649787	0	1.12446045099042	0.952662155874222	0.818600634067274	0.885443072318388	1.46955730411152	2.35851075099547	0.964248064960484	2.64453171879207	0.743704686896018	0	0	2.43637283512142	0	4.06063226820146	3.41764860998784	0.900778265024209	0	0.78065921625114	0	1.83131447516916	0	1.56674005612425	0	0.801110651313862
Agpat3	205.638188557548	54.0698006262481	60.5649333982963	361.568424036211	187.933442043934	324.190086952929	186.792395184679	50.6007202945688	356.295646296959	259.496400999326	172.661399102086	367.389326027881	337.267037392352	209.241830096425	245.941449847663	68.4208311944336	358.851650921843	250.740864754735	171.76428487606	220.828430682466	338.386022350122	193.097146464313	195.468883510253	283.566458244659	67.1366925975981	195.479292270213	214.263793594791	179.209871309341	251.461779007943	59.2893708036968	216.299875854743
Agpat4	28.3935574158957	50.7424282800174	41.3988152342785	39.9628258145286	39.9858387327519	28.0031304344723	59.6145942078762	46.1028784906071	30.4851889879751	34.3812266308255	27.44873524187	32.3302606904535	29.8744695126093	32.7844342086565	29.9713594796435	37.9289390316969	31.3179622622699	41.3152561243598	30.4546604390177	44.0056655345494	28.4244258774102	37.5941347098662	26.1225696857021	34.9219776163373	39.8136200288082	27.7669449247461	31.1323460778756	38.539757270826	36.8183913189199	45.3389306145917	32.0444260525545
Agpat5	34.4164332313888	23.2916064236146	32.1990785155499	42.8173133727092	39.9858387327519	29.0801739127212	31.7944502442006	33.7338135297125	49.5384321054595	36.8370285330274	46.9284828328745	57.3127348603495	38.5223422662593	27.963193883854	23.8007854691286	20.8237312330885	16.9638962253962	25.6439520771888	23.1455419336535	19.2024722332579	29.7779699668107	31.6132496423875	18.9163435655084	26.5407029884163	19.5164804062785	17.7708447518375	27.4697171275373	20.2333725671837	33.6849112066714	14.8223427009242	36.8510899604377
Agps	1.72082166156944	3.32737234623065	1.53328945312143	3.80598341090749	3.19886709862015	3.2311304347468	5.96145942078762	3.37338135297125	2.85798646762266	3.2744025362691	0.885443072318388	1.46955730411152	3.14468100132729	2.89274419488145	0.88151057293069	2.97481874758407	1.30491509426125	4.2739920128648	2.43637283512142	3.20041203887632	1.35354408940049	3.41764860998784	2.70233479507263	2.79375820930698	3.12263686500456	0	1.83131447516916	1.9269878635413	3.13348011224851	3.48761004727628	2.40333195394159
Agr2	20.6498599388333	15.8050186445956	12.2663156249714	34.2538506981674	35.9872548594767	21.5408695649787	30.8008736740694	6.7467627059425	17.147918805736	31.9254247286237	22.1360768079597	45.5562764274573	25.1574480106183	36.6414264684984	30.8528700525742	10.4118656165442	33.9277924507924	35.6166001072067	28.0182876038963	21.6027812624151	17.5960731622063	30.7588374898905	21.618678360581	23.7469447791093	10.929229027516	21.1028781428071	25.6384026523682	43.3572269296792	28.9846910382987	19.1818552600196	8.01110651313862
Agrn	68.8328664627775	60.7245453187094	44.4653941405213	30.4478672872599	31.9886709862015	26.9260869562233	50.6724050766948	34.8582739807029	22.8638917409813	18.8278145835473	25.6778490972332	27.921588778119	21.2265967589592	29.891690013775	29.9713594796435	32.7230062234248	27.4032169794862	41.3152561243598	40.2001517795034	68.0087558261217	36.5456904138132	62.3720871322781	31.5272392758473	23.7469447791093	34.3490055150502	27.7669449247461	20.1444592268607	21.1968664989543	50.9190518240382	37.49180800822	38.4533112630654
Agrp	0	1.66368617311533	0	0	1.59943354931008	0	0	1.12446045099042	0	0.818600634067274	0.885443072318388	4.40867191233457	0.786170250331823	0.964248064960484	0.88151057293069	4.46222812137611	0	1.42466400428827	0	0	0	1.70882430499392	0	0	1.56131843250228	3.33203339096954	0	0.96349393177065	0.783370028062127	0.871902511819071	1.60222130262772
Agt	0.860410830784719	2.49552925967299	1.53328945312143	4.75747926363436	3.19886709862015	1.07704347824893	0.99357657013127	2.24892090198083	1.90532431174844	0.818600634067274	1.77088614463678	2.93911460822305	0.786170250331823	6.74973645472339	0.88151057293069	0.743704686896018	1.30491509426125	0	0	0	2.70708817880098	0.85441215249696	0.900778265024209	1.39687910465349	1.56131843250228	4.44271118795938	1.83131447516916	0.96349393177065	3.13348011224851	1.74380502363814	0
Agtpbp1	49.9038281855137	22.4597633370569	22.9993417968214	58.9927428690661	46.3835729299922	54.9292173906956	49.6788285065635	33.7338135297125	42.86979701434	45.0230348737001	47.8139259051929	47.0258337315688	53.4595770225639	41.4626667933008	33.4974017713662	17.8489124855044	46.9769433934049	42.739920128648	54.8183887902319	50.406489612302	59.5559399336215	33.3220739473814	51.3443611063799	67.0501970233676	22.6391172712831	42.2057562856141	53.1081197799055	43.3572269296792	47.7855717117897	16.5661477245623	53.6744136380288
Agtr1a	9.46451913863191	14.1413324714803	8.43309199216784	8.56346267454185	6.3977341972403	8.61634782599146	10.929342271444	6.7467627059425	2.85798646762266	6.54880507253819	7.0835445785471	8.81734382466915	6.28936200265458	8.67823258464436	7.93359515637621	5.20593280827212	5.21966037704499	9.97264803001787	4.87274567024284	8.80113310690987	10.8283527152039	8.5441215249696	4.50389132512105	12.5719119418814	10.1485698112648	4.44271118795938	9.15657237584578	5.7809635906239	8.61707030868339	4.35951255909535	3.20444260525545
Agtr1b	0	0	0	0	0	1.07704347824893	0	0	0	0	0	0	0	0.964248064960484	0.88151057293069	0.743704686896018	1.30491509426125	0	1.21818641756071	0	0	0	0	0	0	1.11067779698985	0	0	0	0	0
Agtrap	13.7665732925555	22.4597633370569	15.3328945312143	18.0784212018106	11.1960348451705	21.5408695649787	18.8779548324941	16.8669067648562	13.3372701822391	24.5580190220182	15.0525322294126	16.1651303452268	22.012767009291	12.5352248444863	15.8671903127524	22.3111406068805	14.3540660368737	21.369960064324	13.4000505931678	15.2019571846625	18.9496172516068	18.7970673549331	22.5194566256052	12.5719119418814	17.9551619737762	21.1028781428071	14.6505158013532	15.4159029083304	18.800880673491	20.9256602836577	17.624434328905
Ahctf1	31.8352007390346	16.6368617311533	22.9993417968214	18.0784212018106	11.1960348451705	19.3867826084808	29.8072971039381	22.4892090198083	7.62129724699377	9.00460697474002	15.0525322294126	13.2260157370037	11.7925537549773	8.67823258464436	14.104169166891	18.5926171724004	19.5737264139187	22.7946240686123	10.9636777580464	27.2035023304487	18.9496172516068	26.4867767274058	13.5116739753631	13.9687910465349	22.6391172712831	9.99610017290861	14.6505158013532	12.5254211130184	18.0175106454289	30.5165879136675	16.0222130262772
Ahcy	24.9519140927569	57.3971729724787	59.0316439451749	38.0598341090749	22.3920696903411	32.311304347468	35.7687565247257	67.467627059425	31.4378511438493	38.4742298011619	30.9905075311436	35.2693752986766	34.5914910146002	35.6771784035379	20.2747431774059	69.9082405682257	24.7933867909637	29.9179440900536	38.9819653619427	37.6048414567967	29.7779699668107	31.6132496423875	25.2217914206779	34.9219776163373	57.7687820025844	34.4310117066852	23.807088177199	26.0143361578075	28.2013210102366	78.4712260637164	44.0610858222624
Ahcyl1	56.7871148317915	51.5742713665751	63.6315123045392	32.3508589927136	27.9900871129263	36.6194782604637	47.6916753663009	55.0985620985304	46.6804456378369	22.1022171198164	32.7613936757803	36.7389326027881	40.8808530172548	40.4984187283403	22.9192748961979	66.1897171337456	32.6228773565312	25.6439520771888	29.236474021457	56.8073136900546	39.2527785926141	57.2456142172963	39.6342436610652	26.5407029884163	41.3749384613104	44.4271118795938	31.1323460778756	33.7222876119727	63.4529722730322	39.2356130318582	33.6466473551822
Ahcyl2	3.44164332313888	4.15921543278832	5.36651308592499	2.85448755818062	1.59943354931008	4.30817391299573	3.97430628052508	2.24892090198083	1.90532431174844	0.818600634067274	5.31265843391033	4.40867191233457	1.57234050066365	1.92849612992097	0	4.46222812137611	2.6098301885225	1.42466400428827	0	1.60020601943816	1.35354408940049	3.41764860998784	3.60311306009684	4.19063731396047	7.8065921625114	2.22135559397969	5.49394342550747	4.81746965885325	4.70022016837276	1.74380502363814	2.40333195394159
Ahdc1	13.7665732925555	9.15027395213429	10.73302617185	11.4179502327225	7.99716774655038	8.61634782599146	11.9229188415752	12.3690649608946	6.66863509111955	9.00460697474002	8.85443072318388	14.6955730411152	6.28936200265458	3.85699225984194	6.17057401051483	10.4118656165442	6.52457547130624	7.12332002144134	6.09093208780355	16.0020601943816	5.41417635760195	11.1073579824605	9.9085609152663	11.1750328372279	10.929229027516	15.5494891578578	5.49394342550747	7.7079514541652	10.1838103648076	10.4628301418288	12.8177704210218
Ahi1	12.9061624617708	9.15027395213429	8.43309199216784	2.85448755818062	9.59660129586045	8.61634782599146	8.94218913118143	4.49784180396167	4.76331077937111	4.91160380440365	1.77088614463678	2.93911460822305	5.50319175232276	6.74973645472339	4.40755286465345	7.43704686896018	7.82949056556749	4.2739920128648	10.9636777580464	9.60123611662895	0	4.2720607624848	7.20622612019367	5.58751641861396	10.1485698112648	3.33203339096954	3.66262895033831	10.5984332494772	10.9671803928698	5.23141507091442	16.8233236775911
Ahnak	390.626517176262	320.2595883247	247.62624667911	261.66135949989	301.493224044949	341.422782604912	413.327853174608	345.209358454058	263.887417177159	254.584797194922	297.508872298978	304.198361951086	312.109589381734	319.16610950192	328.803443703147	234.266976372246	317.094367905483	282.083472849077	339.874010499438	401.651710878978	297.779699668107	406.700184588553	293.653714397892	315.694677651689	249.030289984114	279.890804841441	243.564825197498	239.909989010892	334.499001982528	223.207043025682	308.427600755837
Ahr	10.3249299694166	11.6458032118073	14.5662498046535	6.6604709690881	10.3963180705155	9.6933913042404	7.94861256105016	12.3690649608946	4.76331077937111	3.2744025362691	7.96898765086549	4.40867191233457	7.0755322529864	5.7854883897629	13.2226585939604	8.18075155585619	7.82949056556749	9.97264803001787	9.74549134048568	16.0020601943816	1.35354408940049	8.5441215249696	4.50389132512105	6.98439552326746	11.7098882437671	6.66406678193907	12.8192013261841	6.74445752239455	9.40044033674552	11.3347326536479	8.01110651313862
Ahrr	0.860410830784719	0	0.766644726560713	0	0.799716774655038	1.07704347824893	0.99357657013127	0	0.952662155874222	0.818600634067274	0.885443072318388	0	2.35851075099547	1.92849612992097	1.76302114586138	0	0	0	0	1.60020601943816	1.35354408940049	1.70882430499392	0.900778265024209	1.39687910465349	2.34197764875342	0	1.83131447516916	0	0	0	0.801110651313862
Ahsa1	137.665732925555	133.926736935784	151.795655859021	186.493187134467	239.915032396511	188.482608693563	154.004368370347	130.437412314888	227.686255253939	170.268931885993	208.079121994821	227.781382137286	207.548946087601	214.063070421227	190.406283753029	135.354253015075	217.920820741628	159.562368480286	257.03733410531	137.617717671682	170.546555264461	153.794187449453	247.714022881658	192.769316442182	149.105910303968	222.135559397969	135.517271162517	273.632276622865	150.407045387928	147.351524497423	239.532084742845
Ahsa2	15.4873949541249	14.9731755580379	13.0329603515321	13.3209419381762	23.9915032396511	16.155652173734	19.8715314026254	14.6179858628754	8.57395940286799	21.2836164857491	15.937975301731	20.5738022575613	20.4404265086274	21.2134574291307	8.8151057293069	8.18075155585619	15.658981131135	11.3973120343061	31.6728468565784	11.2014421360671	16.2425290728059	17.9426552024362	18.0155653004842	6.98439552326746	10.1485698112648	19.9922003458172	12.8192013261841	26.9778300895782	10.9671803928698	7.84712260637164	11.2155491183941
Ahsg	0	0	1.53328945312143	0	0.799716774655038	0	0.99357657013127	0	0.952662155874222	0	0.885443072318388	0	0	0	0	0	0	0	0	0.800103009719079	0	0.85441215249696	0	0	0	124.395913262863	1.83131447516916	0	0	0	0
Ahsp	49.043417354729	166.368617311533	115.763353710668	804.965491406934	147.947603311182	725.927304339781	107.306269574177	69.7165479614058	247.692160527298	67.1252519935165	296.62342922666	940.516674631376	419.814913677193	126.316496509823	66.1132929698018	171.79578267298	408.438424503771	102.575808308755	127.909573843874	103.213288253761	705.196470577654	123.035349959562	293.653714397892	782.252298605955	110.853608707662	654.189222427019	490.792279345334	257.252879782764	25.8512109260502	188.330942552919	282.792059913793
Aida	20.6498599388333	18.3005479042686	13.7996050780928	10.4664543799956	14.3949019437907	16.155652173734	13.9100719818378	16.8669067648562	12.3846080263649	23.739418387951	16.8234183740494	17.6346876493383	24.3712777602865	18.3207132342492	12.3411480210297	21.5674359199845	13.0491509426125	22.7946240686123	23.1455419336535	24.8031933012915	17.5960731622063	21.360303812424	19.8171218305326	8.38127462792095	18.7358211900274	27.7669449247461	18.3131447516916	19.269878635413	36.0350212908578	19.1818552600196	22.4310982367881
Aif1	31.8352007390346	26.6189787698452	29.1324996093071	52.332271899978	59.9787580991278	44.1587826082063	41.7302159455133	28.1115112747604	72.4023238464408	65.488050725382	50.4702551221481	57.3127348603495	36.9500017655957	60.7476280925105	55.5351660946335	31.2355968496327	60.0260943360174	54.1372321629542	48.7274567024284	38.4049444665158	52.788219486619	49.5559048448237	51.3443611063799	58.6689223954466	37.4716423800547	67.7513456163806	75.0838934819354	76.1160206098813	37.6017613469821	27.9008803782103	46.464417776204
Aif1l	30.9747899082499	97.3256411272466	119.596577343471	22.8359004654449	27.9900871129263	18.3097391302319	33.7816033844632	85.4589942752717	23.8165538968555	39.2928304352292	17.7088614463678	19.1042449534498	11.7925537549773	16.3922171043282	34.3789123442969	107.837179599923	19.5737264139187	28.4932800857653	19.4909826809714	26.4033993207296	14.8889849834054	28.1956010323997	16.2140087704358	16.7625492558419	81.1885584901186	15.5494891578578	14.6505158013532	18.3063847036423	34.4682812347336	88.0621536937261	16.8233236775911
Aifm1	141.107376248694	158.050186445956	199.327628905785	266.418838763524	300.693507270294	242.33478260601	187.78597175481	222.643169296103	286.751308918141	198.10135344428	307.248746094481	315.954820383978	280.662779368461	274.810698513738	167.487008856831	191.132104532277	293.605896208781	169.535016510304	291.14655379701	140.018026700839	295.072611489306	203.350092294276	290.95137960282	279.375820930698	163.157776196488	294.329616202309	245.396139672667	298.683118848901	160.590855752736	173.508599851995	268.372068190144
Aifm2	24.9519140927569	11.6458032118073	7.66644726560713	31.3993631399868	13.5951851691356	20.4638260867297	14.903648551969	21.3647485688179	30.4851889879751	26.1952202901528	18.5943045186861	19.1042449534498	21.2265967589592	18.3207132342492	21.1562537503366	15.6177984248164	26.098301885225	18.5206320557475	13.4000505931678	10.401339126348	33.8386022350122	15.3794187449453	13.5116739753631	19.5563074651489	12.4905474600182	18.8815225488274	38.4576039785523	21.1968664989543	35.2516512627957	12.206635165467	12.0166597697079
Aifm3	0.860410830784719	0.831843086557663	0.766644726560713	0	1.59943354931008	0	0	0	0	0.818600634067274	0.885443072318388	0	0	0	0	0	0	0	0	0	1.35354408940049	0	0	1.39687910465349	0	0	0	0	0	1.74380502363814	0
Aig1	17.2082166156944	20.7960771639416	23.7659865233821	16.1754294963568	12.7954683944806	3.2311304347468	20.8651079727567	14.6179858628754	8.57395940286799	9.82320760880729	8.85443072318388	16.1651303452268	3.93085125165911	11.5709767795258	20.2747431774059	19.3363218592965	9.13440565982873	9.97264803001787	17.0546098458499	19.2024722332579	8.12126453640293	23.9235402699149	18.9163435655084	18.1594283604954	21.0777988387808	12.2174557668883	34.7949750282139	16.379396840101	32.1181711505472	28.7727828900293	15.2211023749634
Aimp1	153.15312787968	207.128928552858	217.727102343242	176.026732754471	183.934858170659	191.71373912831	154.997944940478	211.398564786198	180.053147460228	212.836164857491	151.410765366444	183.694663013941	175.315965823996	181.278636212571	177.183625159069	219.392882634325	206.176584893277	190.904976574628	179.073403381424	164.021116992411	212.506422035877	181.135376329355	181.95720953489	170.419250767726	205.31337387405	174.376414127406	199.613277793438	205.224207467148	169.991296089481	211.000407860215	183.454339150874
Aimp2	93.7847805555344	101.484856560035	110.396840624743	152.2393364363	153.545620733767	130.322260868121	120.222764985884	124.815110059936	162.905228654492	130.157500816697	176.203171391359	145.486173107041	154.875539315369	168.743411368085	104.899758178752	127.917206146115	137.016084897431	99.7264803001787	136.436878766799	79.2101979621889	115.051247599041	129.870647179538	179.254874739818	143.87854777931	108.511631058909	154.384213781588	148.336472488702	166.684450196322	114.37202409707	142.992011938328	158.619908960145
Aip	79.1577964321942	85.6798379154393	98.8971697263319	127.500444265401	88.7685619867092	106.627304346644	118.235611845621	101.201440589138	118.130107328403	122.790095110091	118.649371690664	110.216797808364	102.988302793469	105.103039080693	128.700543647881	113.043112408195	140.930830180215	138.192408415962	125.473201008753	88.0113310690987	112.344159420241	117.90887704458	124.307400573341	145.275426883963	92.8984467338857	137.724046826741	141.011214588025	114.655777880707	94.0044033674552	90.6778612291834	99.3377207629189
Ajap1	0.860410830784719	0.831843086557663	0	0	0	1.07704347824893	0	0	0.952662155874222	0	0	0	0	0	0	0.743704686896018	0	1.42466400428827	0	0.800103009719079	0	0.85441215249696	0	0	0	0	0	0.96349393177065	0	0.871902511819071	0.801110651313862
Ajuba	13.7665732925555	26.6189787698452	29.8991443358678	14.2724377909031	13.5951851691356	12.9245217389872	23.8458376831505	22.4892090198083	12.3846080263649	15.5534120472782	10.6253168678207	20.5738022575613	14.1510645059728	14.4637209744073	19.3932326044752	27.5170734151526	18.2688113196575	19.9452960600357	6.09093208780355	28.0036053401678	10.8283527152039	12.8161822874544	18.9163435655084	22.3500656744559	31.2263686500456	18.8815225488274	21.9757737020299	13.4889150447891	21.9343607857395	51.4422481973252	12.8177704210218
Ak1	246.937908435214	281.994806343048	292.091640819632	428.173133727092	453.439411229406	458.820521734046	305.0280070303	333.964753944154	473.473091469488	342.175065040121	505.587994293799	531.979744088372	459.909596444116	429.090388907415	269.742235316791	353.259726275608	565.02823581512	360.439993084932	443.419855992098	266.434302236453	481.861695826574	313.569259966384	534.161511159356	481.923291105454	285.721273147917	455.377896765837	380.913410835184	434.535763228563	280.446470046241	318.244416813961	418.98087063715
Ak2	142.828197910263	103.980385819708	198.560984179225	233.116483918084	224.720413678066	218.639826084533	152.017215230084	143.930937726773	236.260214656807	196.464152176146	259.434820189288	245.416069786625	209.121286588265	221.777054940911	175.420604013207	130.148320206803	270.117424512078	222.24758466897	242.419097094581	128.816584564772	186.789084337267	190.533910006822	216.18678360581	229.088173163173	153.009206385224	208.807425834091	183.131447516916	200.406737808295	148.056935303742	162.173867198347	226.714314321823
Ak3	38.7184873853124	59.0608591455941	34.4990126952321	81.828643334511	57.5796077751627	84.0093913034168	34.7751799545944	39.3561157846646	80.9762832493088	49.9346386781037	69.9500027131526	51.4345056439034	61.3212795258822	67.4973645472339	53.7721449487721	31.9793015365288	62.6359245245399	39.8905921200715	49.9456431199891	44.8057685442684	44.6669549502161	39.3029590148601	47.7412480462831	55.8751641861396	43.7169161100639	62.1979566314313	67.7586355812587	57.809635906239	68.9365624694671	65.3926883864303	56.0777455919703
Ak4	0	0	0	0.951495852726872	0.799716774655038	1.07704347824893	0.99357657013127	1.12446045099042	1.90532431174844	0.818600634067274	0.885443072318388	0	0.786170250331823	2.89274419488145	0	0	0	0	0	0	1.35354408940049	0	0	1.39687910465349	0	0	0	0.96349393177065	0.783370028062127	0	2.40333195394159
Ak6	55.066293170222	47.4150559337868	51.3651966795678	60.8957345745198	75.1733768175736	76.4700869556742	45.7045222260384	43.8539575886263	70.4969995346924	72.8554564319874	68.1791165685159	86.7038809425799	75.472344031855	72.3186048720363	58.1796978134256	48.3408046482411	62.6359245245399	66.9592082015486	59.6911344604748	37.6048414567967	66.3236603806239	41.0117833198541	68.4591481418399	89.4002626978234	57.7687820025844	93.296934947147	75.0838934819354	72.2620448827987	57.9693820765974	55.8017607564205	53.6744136380288
Akap1	0.860410830784719	2.49552925967299	3.06657890624285	1.90299170545374	1.59943354931008	3.2311304347468	6.95503599091889	2.24892090198083	1.90532431174844	0.818600634067274	0.885443072318388	0	1.57234050066365	1.92849612992097	3.52604229172276	0.743704686896018	1.30491509426125	0	0	3.20041203887632	2.70708817880098	3.41764860998784	0	2.79375820930698	1.56131843250228	1.11067779698985	1.83131447516916	1.9269878635413	3.13348011224851	2.61570753545721	3.20444260525545
Akap10	0	7.48658777901897	4.59986835936428	4.75747926363436	4.79830064793023	1.07704347824893	4.96788285065635	7.87122315693292	6.66863509111955	2.45580190220182	4.42721536159194	1.46955730411152	3.14468100132729	3.85699225984194	2.64453171879207	3.71852343448009	3.91474528278374	4.2739920128648	2.43637283512142	9.60123611662895	1.35354408940049	3.41764860998784	1.80155653004842	6.98439552326746	6.24527373000912	5.55338898494923	5.49394342550747	4.81746965885325	5.48359019643489	3.48761004727628	7.20999586182476
Akap11	29.2539682466805	26.6189787698452	35.2656574217928	18.0784212018106	33.5881045355116	26.9260869562233	36.762333094857	37.1071948826837	22.8638917409813	27.8324215582873	16.8234183740494	23.5129168657844	22.7989372596229	20.2492093641702	29.0898489067128	31.9793015365288	27.4032169794862	31.3426080943419	32.8910332741392	45.6058715539875	27.0708817880098	34.1764860998784	21.618678360581	29.3344611977233	33.568346298799	22.2135559397969	32.9636605530448	26.9778300895782	43.085351543417	36.619905496401	19.2266556315327
Akap12	197.894491080485	189.660223735147	151.795655859021	45.6718009308899	53.5810239018875	80.77826086867	248.394142532817	132.686333216869	109.556147925535	185.003743299204	73.4917750024262	76.4169798137993	74.6861737815232	86.7823258464436	218.614622086811	173.283192046772	79.5998207499361	199.452960600357	80.4003035590068	299.238525634936	73.0913808276264	248.633936376615	92.7801612974935	92.1940209071304	162.377116980237	67.7513456163806	102.553610609473	97.3128871088356	208.376427464526	166.533379757443	76.1055118748169
Akap13	113.574229663583	97.3256411272466	87.3974988279213	55.1867594581586	101.56403038119	88.3175652164125	104.325539863783	105.699282393099	80.0236210934346	72.0368557979201	79.6898765086549	51.4345056439034	79.4031952835141	77.1398451968387	97.8476735953066	92.9630858620022	66.5506698073236	76.9318562315664	97.4549134048568	136.817614661963	77.1520130958278	110.219167672108	63.0544785516946	85.209625383863	82.7498769226209	67.7513456163806	78.7465224322737	75.1525266781107	117.505504209319	111.603521512841	94.5310568550357
Akap14	1.72082166156944	0	0	0	0.799716774655038	1.07704347824893	0	3.37338135297125	0.952662155874222	0	1.77088614463678	2.93911460822305	1.57234050066365	0	2.64453171879207	1.48740937379204	0	0	0	0.800103009719079	1.35354408940049	0	0	1.39687910465349	0.78065921625114	0	1.83131447516916	0	0.783370028062127	0	0
Akap17a	25.8123249235416	8.31843086557663	7.66644726560713	17.1269253490837	32.7883877608566	17.2326956519829	6.95503599091889	8.99568360792333	15.2425944939875	9.82320760880729	23.9069629525965	26.4520314740074	20.4404265086274	30.8559380787355	14.104169166891	8.92445624275221	11.7442358483512	12.8219760385944	18.2727962634106	5.60072106803356	14.8889849834054	8.5441215249696	15.3132305054116	8.38127462792095	10.1485698112648	16.6601669548477	14.6505158013532	26.9778300895782	13.3172904770562	7.84712260637164	20.8288769341604
Akap2	141.967787079479	116.458032118073	157.162168944946	100.858560389048	111.16063167705	134.630434781117	129.164954117065	160.79784449163	128.60939104302	87.5902678451984	117.763928618346	136.668829282372	142.29681531006	115.709767795258	126.056011929089	139.816481136451	133.101339614647	121.096440364503	155.927861447771	176.822765147917	128.586688493046	154.64859960195	125.208178838365	173.213008977033	112.414927140164	106.625068511025	120.866755361164	168.611438059864	112.805284040946	114.219229048298	135.387700072043
Akap3	3.44164332313888	31.6100372891912	25.2992759765035	3.80598341090749	1.59943354931008	3.2311304347468	2.98072971039381	24.7381299217892	0.952662155874222	4.09300317033637	4.42721536159194	0	5.50319175232276	1.92849612992097	4.40755286465345	29.0044827889447	3.91474528278374	2.84932800857653	3.65455925268213	6.40082407775264	5.41417635760195	5.98088506747872	5.40466959014526	4.19063731396047	26.5424133525388	1.11067779698985	1.83131447516916	2.89048179531195	2.35011008418638	20.9256602836577	0.801110651313862
Akap4	1.72082166156944	0	0	0	0	2.15408695649787	0.99357657013127	0	0.952662155874222	0	0.885443072318388	5.8782292164461	0.786170250331823	0	0	0	1.30491509426125	0	0	2.40030902915724	0	0.85441215249696	0.900778265024209	2.79375820930698	0	0	0	0	0	0	0
Akap5	0.860410830784719	0	1.53328945312143	0.951495852726872	0	9.6933913042404	0	1.12446045099042	0.952662155874222	0.818600634067274	0	4.40867191233457	3.93085125165911	0	0.88151057293069	1.48740937379204	0	2.84932800857653	0	1.60020601943816	1.35354408940049	0	0	18.1594283604954	3.9032960812557	1.11067779698985	25.6384026523682	7.7079514541652	0	2.61570753545721	0
Akap6	35.2768440621735	13.3094893849226	19.9327628905785	38.0598341090749	35.1875380848217	45.2358260864552	38.7494862351195	14.6179858628754	30.4851889879751	36.0184278989601	32.7613936757803	17.6346876493383	36.1638315152638	34.7129303385774	39.6679757818811	17.1052077986084	32.6228773565312	24.2192880729005	49.9456431199891	37.6048414567967	52.788219486619	37.5941347098662	22.5194566256052	26.5407029884163	17.1745027575251	43.316434082604	40.2889184537214	57.809635906239	36.0350212908578	13.0785376772861	64.088852105109
Akap7	2.58123249235416	0.831843086557663	0.766644726560713	0	3.99858387327519	3.2311304347468	0.99357657013127	0	2.85798646762266	2.45580190220182	0	1.46955730411152	2.35851075099547	1.92849612992097	5.28906343758414	0.743704686896018	0	1.42466400428827	1.21818641756071	2.40030902915724	1.35354408940049	0.85441215249696	3.60311306009684	4.19063731396047	1.56131843250228	4.44271118795938	7.32525790067662	1.9269878635413	3.13348011224851	1.74380502363814	0.801110651313862
Akap8	35.2768440621735	38.2647819816525	52.8984861326892	19.9814129072643	27.9900871129263	29.0801739127212	30.8008736740694	33.7338135297125	23.8165538968555	40.9300317033637	24.7924060249149	20.5738022575613	30.6606397629411	30.8559380787355	41.4309969277424	55.7778515172013	31.3179622622699	34.1919361029184	30.4546604390177	39.2050474762349	17.5960731622063	38.4485468623632	26.1225696857021	26.5407029884163	42.1555976775616	25.5455893307664	34.7949750282139	26.0143361578075	29.7680610663608	41.8513205673154	29.6410940986129
Akap8l	18.0686274464791	29.1145080295182	32.9657232421106	33.3023548454405	20.792636141031	15.0786086954851	20.8651079727567	32.6093530787221	30.4851889879751	33.5626259967582	19.4797475910045	22.0433595616729	40.8808530172548	26.0346977539331	27.3268277608514	31.2355968496327	22.1835566024412	15.6713040471709	18.2727962634106	25.6032963110105	17.5960731622063	27.3411888799027	22.5194566256052	20.9531865698024	27.3230725687899	25.5455893307664	14.6505158013532	28.9048179531195	18.800880673491	33.1322954491247	25.6355408420436
Akap9	115.295051325152	79.8569363095357	84.3309199216784	96.1010811254141	127.954683944806	162.633565215589	105.319116433915	101.201440589138	111.461472237284	122.790095110091	98.284181027341	139.607943890595	139.938304559064	118.60251199014	143.686223387703	63.9586030730575	108.307952823684	125.370432377368	109.636777580464	144.818644759153	110.99061533084	123.035349959562	113.49806139305	104.765932849012	104.608334977653	118.842524277913	128.192013261841	107.911320358313	132.389534742499	106.372106441927	112.956601835255
Akip1	25.8123249235416	24.9552925967299	42.1654599608392	33.3023548454405	35.1875380848217	26.9260869562233	35.7687565247257	35.9827344316933	32.3905132997235	36.8370285330274	41.6158243989642	26.4520314740074	25.1574480106183	25.0704496889726	35.2604229172276	36.4415296579049	14.3540660368737	29.9179440900536	43.8547110321855	22.4028842721342	25.7173376986093	24.7779524224118	49.5428045763315	26.5407029884163	42.1555976775616	29.9883005187258	29.3010316027065	27.9413240213488	28.9846910382987	40.1075155436773	32.8455367038683
Akirin1	18.9290382772638	32.4418803757489	25.2992759765035	23.7873963181718	18.3934858170659	14.0015652172361	18.8779548324941	22.4892090198083	17.147918805736	9.82320760880729	15.937975301731	8.81734382466915	22.7989372596229	16.3922171043282	21.1562537503366	27.5170734151526	22.1835566024412	9.97264803001787	15.8364234282892	25.6032963110105	16.2425290728059	16.2338308974422	17.11478703546	8.38127462792095	20.2971396225296	14.438811360868	20.1444592268607	26.9778300895782	9.40044033674552	24.413270330934	20.8288769341604
Akirin2	22.3706816004027	21.6279202504992	22.9993417968214	17.1269253490837	19.9929193663759	26.9260869562233	25.832990823413	42.7294971376358	14.2899323381133	11.4604088769418	21.2506337356413	22.0433595616729	5.50319175232276	9.64248064960484	19.3932326044752	22.3111406068805	13.0491509426125	24.2192880729005	13.4000505931678	35.2045324276395	16.2425290728059	18.7970673549331	16.2140087704358	20.9531865698024	14.8325251087717	13.3281335638781	12.8192013261841	21.1968664989543	21.9343607857395	23.5413678191149	21.6299875854743
Akna	1.72082166156944	2.49552925967299	2.29993417968214	1.90299170545374	0.799716774655038	3.2311304347468	2.98072971039381	0	1.90532431174844	0	7.0835445785471	0	2.35851075099547	0	0.88151057293069	1.48740937379204	2.6098301885225	1.42466400428827	1.21818641756071	1.60020601943816	0	2.56323645749088	0	1.39687910465349	0	2.22135559397969	0	0	3.13348011224851	1.74380502363814	1.60222130262772
Akr1a1	526.571428440248	689.597918756303	671.580780467184	543.304131907044	488.626949314228	512.672695646492	538.518501011148	760.135264869522	536.348793757187	656.517708521954	463.972169894835	509.936384526699	481.922363453407	530.336435728266	557.996192665127	753.372847825666	463.244858462743	605.482201822514	500.674617617452	490.463144957796	491.336504452377	532.298771005606	476.511702197807	511.257752303178	774.413942521131	549.785509509973	514.599367522533	551.118528972812	541.308689390929	823.947873669022	503.898599676419
Akr1b1	869.014939092566	880.089985578007	1031.13715722416	1341.60915234489	1042.83067415017	1158.89878259585	991.589416991007	1175.06117128499	1243.22411341586	1088.73884330947	1333.47726691149	1247.65415119068	1130.51281997716	1125.27749180889	1017.26320116202	995.820575753767	1372.77067916283	1134.03254741346	1199.9136212973	803.303421757956	1368.43307438389	1079.12254860366	1316.93782346539	1283.73189717656	1003.14709288272	1155.10490886944	1269.10093129222	1049.24489169824	803.737648791742	947.75803034733	1137.57712486568
Akr1b10	0.860410830784719	0	0.766644726560713	0	0.799716774655038	2.15408695649787	1.98715314026254	0	0.952662155874222	0	5.31265843391033	1.46955730411152	1.57234050066365	0.964248064960484	0.88151057293069	0	1.30491509426125	0	4.87274567024284	0.800103009719079	1.35354408940049	0.85441215249696	0	1.39687910465349	0	2.22135559397969	3.66262895033831	2.89048179531195	3.13348011224851	1.74380502363814	1.60222130262772
Akr1b8	5.16246498470831	1.66368617311533	4.59986835936428	2.85448755818062	5.59801742258526	5.38521739124467	4.96788285065635	2.24892090198083	1.90532431174844	4.91160380440365	1.77088614463678	7.34778652055762	1.57234050066365	1.92849612992097	6.17057401051483	2.23111406068805	0	5.69865601715307	1.21818641756071	1.60020601943816	2.70708817880098	0.85441215249696	3.60311306009684	5.58751641861396	0.78065921625114	3.33203339096954	0	4.81746965885325	3.13348011224851	0	1.60222130262772
Akr1c12	0	0.831843086557663	0	0	0	0	0	0	0	2.45580190220182	1.77088614463678	0	0.786170250331823	0.964248064960484	0	0.743704686896018	1.30491509426125	0	0	0.800103009719079	0	0.85441215249696	0.900778265024209	0	0.78065921625114	0	0	0.96349393177065	0	0.871902511819071	0
Akr1c13	0.860410830784719	0.831843086557663	0	0	0	2.15408695649787	2.98072971039381	0	0	0	0.885443072318388	1.46955730411152	0.786170250331823	0	0	0	0	0	0	0	0	0.85441215249696	0.900778265024209	2.79375820930698	2.34197764875342	0	0	0	0.783370028062127	0	0.801110651313862
Akr1c14	89.4827264016108	19.9642340773839	9.96638144528927	46.6232967836167	51.9815903525775	38.7735652169616	100.351233583258	33.7338135297125	27.6272025203524	94.1390729177366	59.324685845332	41.1476045151227	40.8808530172548	47.2481551830637	103.136737032891	15.6177984248164	36.5376226393149	101.151144304467	43.8547110321855	96.0123611662895	51.4346753972185	105.947106909623	57.6498089615494	47.4938895582187	14.8325251087717	57.755245443472	64.0960066309204	50.1016844520738	91.6542932832688	20.0537577718386	60.0832988485396
Akr1c15	81.7390289245483	12.4776462983649	14.5662498046535	616.569312567013	560.601459033182	596.682086949909	118.235611845621	19.1158276668371	572.549955680407	138.343507157369	812.83674038828	639.257427288513	569.973431490571	550.585645092436	145.449244533564	23.7985499806726	538.929933929895	141.041736424538	739.439155459351	80.810403981627	702.489382398853	130.725059332035	752.149851295215	719.392738896548	13.2712066762694	613.094143938395	710.550016365632	556.899492563436	95.5711434235794	16.5661477245623	481.467501439631
Akr1c19	11.1853408002013	7.48658777901897	4.59986835936428	4.75747926363436	11.1960348451705	18.3097391302319	7.94861256105016	11.2446045099042	12.3846080263649	19.6464152176146	13.2816460847758	11.7564584328922	15.7234050066365	7.71398451968387	16.7487008856831	11.1555703034403	14.3540660368737	18.5206320557475	7.30911850536426	17.6022662138197	18.9496172516068	13.6705944399514	16.2140087704358	12.5719119418814	4.68395529750684	7.77474457892892	12.8192013261841	3.8539757270826	13.3172904770562	9.59092763000978	9.61332781576634
Akr1c3	8.60410830784719	2.49552925967299	3.06657890624285	10.4664543799956	3.99858387327519	7.53930434774253	8.94218913118143	1.12446045099042	12.3846080263649	12.2790095110091	5.31265843391033	16.1651303452268	10.2202132543137	6.74973645472339	9.69661630223759	3.71852343448009	15.658981131135	17.0959680514592	8.52730492292497	11.2014421360671	6.76772044700244	9.39853367746656	4.50389132512105	4.19063731396047	3.12263686500456	5.55338898494923	3.66262895033831	10.5984332494772	10.9671803928698	1.74380502363814	12.8177704210218
Akr1d1	0.860410830784719	4.15921543278832	4.59986835936428	11.4179502327225	10.3963180705155	8.61634782599146	8.94218913118143	2.24892090198083	7.62129724699377	6.54880507253819	14.1670891570942	11.7564584328922	6.28936200265458	6.74973645472339	4.40755286465345	4.46222812137611	3.91474528278374	2.84932800857653	9.74549134048568	8.00103009719079	4.06063226820146	6.83529721997568	7.20622612019367	11.1750328372279	3.9032960812557	9.99610017290861	10.9878868510149	5.7809635906239	4.70022016837276	4.35951255909535	5.60777455919703
Akr1e2	28.3935574158957	19.1323909908263	15.3328945312143	81.828643334511	53.5810239018875	62.4685217384381	33.7816033844632	28.1115112747604	62.8757022876986	35.1998272648928	72.6063319301078	74.9474225096878	53.4595770225639	54.9621397027476	41.4309969277424	17.1052077986084	79.5998207499361	39.8905921200715	60.9093208780355	33.6043264082013	64.9701162912234	36.7397225573693	54.9474741664768	58.6689223954466	20.2971396225296	64.419312225411	98.8909816591344	45.2842147932205	43.8687215714791	20.0537577718386	71.2988479669337
Akr7a2	43.020541539236	36.6010958085372	36.0323021483535	67.5562055436079	47.1832897046472	75.3930434774253	47.6916753663009	34.8582739807029	80.9762832493088	34.3812266308255	47.8139259051929	48.4953910356803	55.8180877735594	48.2124032480242	52.0091238029107	36.4415296579049	66.5506698073236	52.7125681586659	60.9093208780355	51.2065926220211	63.6165722018229	59.8088506747872	52.2451393714041	41.9063731396047	33.568346298799	46.6484674735735	58.602063205413	43.3572269296792	54.8359019643489	44.4670281027726	46.464417776204
Akr7a3	6.88328664627775	0.831843086557663	8.43309199216784	12.3694460854493	15.1946187184457	18.3097391302319	1.98715314026254	10.1201440589138	5.71597293524533	3.2744025362691	7.0835445785471	11.7564584328922	7.86170250331823	8.67823258464436	7.05208458344552	5.20593280827212	5.21966037704499	5.69865601715307	13.4000505931678	3.20041203887632	12.1818968046044	6.83529721997568	7.20622612019367	11.1750328372279	5.46461451375798	19.9922003458172	7.32525790067662	10.5984332494772	1.56674005612425	3.48761004727628	4.00555325656931
Akt1	4.3020541539236	0.831843086557663	3.83322363280356	3.80598341090749	1.59943354931008	0	3.97430628052508	1.12446045099042	1.90532431174844	2.45580190220182	2.65632921695516	1.46955730411152	0.786170250331823	1.92849612992097	0.88151057293069	0.743704686896018	2.6098301885225	2.84932800857653	1.21818641756071	1.60020601943816	0	1.70882430499392	2.70233479507263	0	1.56131843250228	0	0	0.96349393177065	2.35011008418638	2.61570753545721	7.20999586182476
Akt1s1	30.9747899082499	30.7781942026335	19.9327628905785	22.8359004654449	30.3892374368914	21.5408695649787	22.8522611130192	22.4892090198083	27.6272025203524	26.1952202901528	25.6778490972332	29.3911460822305	28.3021290119456	26.9989458188936	20.2747431774059	22.3111406068805	35.2327075450537	32.7672720986302	23.1455419336535	32.8042233984823	27.0708817880098	26.4867767274058	26.1225696857021	25.1438238837628	29.6650502175433	16.6601669548477	29.3010316027065	23.1238543624956	21.1509907576774	35.7480029845819	39.2544219143792
Akt2	0	1.66368617311533	0.766644726560713	0.951495852726872	0.799716774655038	3.2311304347468	0.99357657013127	1.12446045099042	0.952662155874222	1.63720126813455	7.0835445785471	1.46955730411152	0.786170250331823	0.964248064960484	0.88151057293069	0	0	1.42466400428827	1.21818641756071	0	1.35354408940049	0	1.80155653004842	0	3.12263686500456	3.33203339096954	0	2.89048179531195	2.35011008418638	2.61570753545721	2.40333195394159
Akt3	0.860410830784719	0	0	0	0.799716774655038	0	1.98715314026254	0	0.952662155874222	0.818600634067274	0	0	0	0	0	0.743704686896018	0	1.42466400428827	0	0	0	0	0	0	0.78065921625114	0	0	0.96349393177065	1.56674005612425	0	0
Aktip	20.6498599388333	14.9731755580379	17.6328287108964	17.1269253490837	21.592352915686	12.9245217389872	18.8779548324941	17.9913672158467	17.147918805736	14.7348114132109	16.8234183740494	22.0433595616729	18.8680860079637	23.1419535590516	17.6302114586138	17.8489124855044	13.0491509426125	15.6713040471709	25.5819147687749	21.6027812624151	18.9496172516068	20.505891659927	19.8171218305326	20.9531865698024	15.6131843250228	21.1028781428071	10.9878868510149	15.4159029083304	20.3676207296153	15.6942452127433	15.2211023749634
Alad	130.782446279277	141.413324714803	166.361905663675	160.802799110841	140.750152339287	170.172869563331	153.010791800216	104.574821942109	174.337174524983	185.003743299204	159.37975301731	146.955730411152	165.095752569683	165.850667173203	164.842477138039	168.820963925396	185.297943385097	153.863712463133	135.218692349239	121.6156574773	189.496172516068	155.503011754447	202.675109630447	230.485052267826	145.202614222712	179.929803112355	199.613277793438	148.37806549268	139.439864995059	164.789574733804	126.57548290759
Alas1	383.743230529985	296.967981901086	379.489139647553	1196.03028687768	981.252482501731	1027.49947824948	473.936023952616	328.342451689202	1150.81588429606	626.229485061465	1040.39560997411	1190.34141633033	1305.82878580116	1032.70967757268	469.845135372058	366.646410639737	1284.03645275307	497.207737496605	973.330947631007	408.05253495673	890.632010825521	539.988480378079	1150.29384443592	1060.231240432	434.827183451885	1061.80797392229	838.742029627473	1143.66729701176	430.85351543417	445.542183539545	858.79061820846
Alas2	286.516806651311	431.726561923427	399.421902538131	2543.34841433893	811.712526274863	2069.0005217162	327.880268143319	281.115112747604	1259.41937006572	293.877627630151	1013.83231780455	2656.95960583364	1357.71602232306	459.946326986151	357.89329260986	499.025844907228	1277.51187728176	384.659281157832	1002.56742165246	308.839761751565	2460.74315453009	348.60015821876	886.365812783822	1775.43334201459	435.607842668136	1963.67834507805	2038.25301086327	933.62561988576	182.525216538475	550.170484957834	952.520564412182
Alb	0	3.32737234623065	0	0.951495852726872	1.59943354931008	0	0	0	0	0.818600634067274	0	1.46955730411152	3.14468100132729	0.964248064960484	0	0.743704686896018	3.91474528278374	2.84932800857653	0	0.800103009719079	1.35354408940049	2.56323645749088	0	0	1.56131843250228	488.698230675532	10.9878868510149	1.9269878635413	0.783370028062127	0	2.40333195394159
Alcam	15.4873949541249	19.1323909908263	8.43309199216784	9.51495852726872	3.99858387327519	7.53930434774253	4.96788285065635	16.8669067648562	6.66863509111955	6.54880507253819	2.65632921695516	8.81734382466915	3.14468100132729	3.85699225984194	8.8151057293069	7.43704686896018	3.91474528278374	1.42466400428827	6.09093208780355	6.40082407775264	9.47480862580342	11.1073579824605	5.40466959014526	8.38127462792095	24.2004357037853	3.33203339096954	14.6505158013532	6.74445752239455	14.8840305331804	11.3347326536479	4.80666390788317
Aldh16a1	14.6269841233402	13.3094893849226	19.1661181640178	19.9814129072643	16.7940522677558	15.0786086954851	19.8715314026254	12.3690649608946	16.1952566498618	14.7348114132109	19.4797475910045	32.3302606904535	26.729788511282	18.3207132342492	28.2083383337821	20.8237312330885	16.9638962253962	18.5206320557475	26.8001011863356	17.6022662138197	8.12126453640293	19.6514795074301	23.4202348906294	15.3656701511884	21.0777988387808	27.7669449247461	14.6505158013532	29.8683118848901	18.800880673491	21.7975627954768	18.4255449802188
Aldh18a1	30.1143790774652	27.4508218564029	26.8325654296249	14.2724377909031	15.1946187184457	15.0786086954851	22.8522611130192	13.493525411885	10.4792837146164	27.0138209242201	9.73987379550226	11.7564584328922	11.7925537549773	20.2492093641702	26.4453171879207	25.2859593544646	13.0491509426125	12.8219760385944	13.4000505931678	31.2040173790441	6.76772044700244	29.9044253373936	18.0155653004842	8.38127462792095	31.2263686500456	16.6601669548477	5.49394342550747	17.3428907718717	21.1509907576774	38.3637105200391	19.2266556315327
Aldh1a1	19.7894491080485	0	3.06657890624285	36.1568424036211	18.3934858170659	31.2342608692191	27.8201439636756	5.62230225495208	23.8165538968555	13.0976101450764	11.510759940139	29.3911460822305	14.9372347563046	18.3207132342492	10.5781268751683	2.97481874758407	20.87864150818	15.6713040471709	26.8001011863356	20.8026782526961	24.3637936092088	17.0882430499392	15.3132305054116	20.9531865698024	1.56131843250228	19.9922003458172	31.1323460778756	27.9413240213488	18.0175106454289	2.61570753545721	24.0333195394159
Aldh1a2	13.7665732925555	15.8050186445956	15.3328945312143	6.6604709690881	0.799716774655038	3.2311304347468	11.9229188415752	21.3647485688179	2.85798646762266	6.54880507253819	1.77088614463678	7.34778652055762	2.35851075099547	2.89274419488145	10.5781268751683	19.3363218592965	6.52457547130624	2.84932800857653	3.65455925268213	13.6017511652243	5.41417635760195	22.214715964921	3.60311306009684	5.58751641861396	12.4905474600182	6.66406678193907	3.66262895033831	2.89048179531195	19.5842507015532	8.71902511819071	5.60777455919703
Aldh1a7	0	0.831843086557663	0	0	0	0	0	0	0.952662155874222	0	0	0	0.786170250331823	0	0	0	0	0	0	0.800103009719079	0	1.70882430499392	0	0	0	1.11067779698985	0	0	0	0.871902511819071	0.801110651313862
Aldh1b1	4.3020541539236	3.32737234623065	3.06657890624285	0	2.39915032396511	1.07704347824893	0.99357657013127	4.49784180396167	0.952662155874222	1.63720126813455	0.885443072318388	0	0	0	5.28906343758414	3.71852343448009	0	0	0	0.800103009719079	0	2.56323645749088	0.900778265024209	1.39687910465349	3.12263686500456	3.33203339096954	0	0	2.35011008418638	1.74380502363814	1.60222130262772
Aldh1l1	0	0.831843086557663	0	0	0.799716774655038	1.07704347824893	0	0	0	0.818600634067274	0	0	0.786170250331823	0	1.76302114586138	2.23111406068805	1.30491509426125	0	2.43637283512142	0.800103009719079	0	0	0.900778265024209	1.39687910465349	0	1.11067779698985	0	0.96349393177065	0.783370028062127	0	0
Aldh1l2	6.88328664627775	0.831843086557663	2.29993417968214	0.951495852726872	1.59943354931008	3.2311304347468	3.97430628052508	1.12446045099042	0	2.45580190220182	0	2.93911460822305	1.57234050066365	0.964248064960484	2.64453171879207	0.743704686896018	2.6098301885225	1.42466400428827	1.21818641756071	4.80061805831448	2.70708817880098	4.2720607624848	1.80155653004842	2.79375820930698	0.78065921625114	2.22135559397969	1.83131447516916	5.7809635906239	3.13348011224851	1.74380502363814	3.20444260525545
Aldh2	146.269841233402	157.218343359398	143.362563866853	169.366261785383	153.545620733767	161.55652173734	126.184224406671	184.411513962428	122.893418107775	91.6832710155347	141.670891570942	186.633777622164	158.020220316696	124.388000379902	126.937522502019	164.35873580402	172.248792442485	121.096440364503	172.982471293621	186.424001264545	154.304026191656	121.326525654568	175.651761679721	152.259822407231	135.834703627698	181.040480909345	141.011214588025	100.203368904148	120.638984321567	142.992011938328	173.039900683794
Aldh3a1	2.58123249235416	1.66368617311533	0	5.70897511636123	3.19886709862015	2.15408695649787	0.99357657013127	0	0.952662155874222	2.45580190220182	2.65632921695516	0	7.86170250331823	2.89274419488145	1.76302114586138	0	0	0	4.87274567024284	1.60020601943816	2.70708817880098	1.70882430499392	6.30544785516946	2.79375820930698	1.56131843250228	1.11067779698985	10.9878868510149	1.9269878635413	1.56674005612425	0	4.80666390788317
Aldh3a2	44.7413632008054	52.4061144531328	45.9986835936428	36.1568424036211	32.7883877608566	30.1572173909701	44.7109456559071	41.6050366866454	24.7692160527298	34.3812266308255	38.0740521096907	27.921588778119	33.0191505139366	41.4626667933008	29.9713594796435	49.0845093351372	31.3179622622699	41.3152561243598	51.1638295375498	33.6043264082013	41.9598667714151	41.0117833198541	25.2217914206779	47.4938895582187	40.5942792450593	32.2096561127055	45.7828618792289	32.7587936802021	36.0350212908578	43.5951255909535	44.0610858222624
Aldh3b1	3.44164332313888	4.15921543278832	5.36651308592499	1.90299170545374	3.19886709862015	3.2311304347468	3.97430628052508	5.62230225495208	2.85798646762266	3.2744025362691	1.77088614463678	4.40867191233457	2.35851075099547	1.92849612992097	0	4.46222812137611	2.6098301885225	2.84932800857653	1.21818641756071	3.20041203887632	4.06063226820146	2.56323645749088	1.80155653004842	5.58751641861396	1.56131843250228	1.11067779698985	1.83131447516916	0.96349393177065	5.48359019643489	4.35951255909535	2.40333195394159
Aldh4a1	15.4873949541249	22.4597633370569	29.8991443358678	23.7873963181718	26.3906535636162	26.9260869562233	9.9357657013127	24.7381299217892	18.1005809616102	18.00921394948	36.3031659650539	24.9824741698959	41.6670232675866	25.0704496889726	10.5781268751683	24.5422546675686	31.3179622622699	9.97264803001787	49.9456431199891	12.8016481555053	25.7173376986093	15.3794187449453	50.4435828413557	16.7625492558419	17.9551619737762	34.4310117066852	29.3010316027065	27.9413240213488	15.6674005612425	17.4380502363814	36.8510899604377
Aldh5a1	11.1853408002013	17.4687048177109	20.6994076171392	37.108338256348	39.1861219580968	32.311304347468	21.8586845428879	15.7424463138658	20.9585674292329	10.6418082428746	38.0740521096907	38.2084899068996	40.094682766923	26.0346977539331	10.5781268751683	20.0800265461925	28.7081320737475	19.9452960600357	43.8547110321855	24.0030902915724	39.2527785926141	22.214715964921	34.22957407092	30.7313403023768	14.8325251087717	44.4271118795938	12.8192013261841	40.4667451343673	25.8512109260502	15.6942452127433	45.6633071248901
Aldh6a1	160.036414525958	75.6977208767473	99.6638144528927	249.29191341444	229.518714325996	250.951130432001	147.049332379428	123.690649608946	288.656633229889	153.07831857058	318.75950603462	274.807215868855	251.574480106183	301.809644332632	192.16930489889	97.4253139833783	330.143518848096	135.343080407385	327.692146323831	148.819159807749	314.022228740913	214.457450276737	243.210131556536	252.835117942282	77.2852624088629	292.108260608329	216.09510806996	208.11468926246	168.424556033357	75.8555185282592	298.013162288757
Aldh7a1	108.411764678875	116.458032118073	188.594602733935	109.42202306359	104.76289747981	102.319130433649	105.319116433915	167.544607197572	116.224783016655	121.152893841957	108.024054822843	142.547058498818	93.5542597894869	116.674015860219	111.070332189267	153.946870187476	105.698122635161	118.247112355926	149.836929359967	96.8124641760086	92.0409980792332	129.870647179538	126.108957103389	111.750328372279	155.351184033977	145.49879140567	86.0717803329503	113.692283948937	105.754953788387	163.045769710166	116.16104444051
Aldh9a1	86.9014939092566	77.3614070498627	92.7640119138462	147.481857172665	129.554117494116	135.707478259366	110.286999284571	102.325901040128	125.751404575397	91.6832710155347	125.732916269211	124.91237084948	123.428729302096	125.352248444863	107.544289897544	84.03862961925	127.881679237602	129.644424390232	138.873251601921	103.213288253761	131.293776671847	127.307410722047	136.017518018656	124.322240314161	92.1177875176346	136.613369029751	106.216239559811	129.108186857267	115.938764153195	85.4464461582689	149.807691795692
Aldoa	4070.60364044251	4696.58606670457	6419.88294021941	7293.21571115147	6268.18007974619	7974.4299129551	5208.32838062812	6202.52384766314	8258.62822927363	5545.20069517172	7749.39776893053	8541.06705149618	7617.20355546503	7514.38517023705	5036.95141372596	5484.07836117123	9318.39868811957	6284.19292291555	9084.01611575021	3989.31360645933	9970.20576252399	5612.63342975253	8797.90131449145	8914.88244589858	5769.85226731218	8172.36723025128	6653.16548828954	6781.07029180183	4364.15442633411	5332.55576228544	7492.78792173855
Aldob	0	0	0	0	0.799716774655038	0	0.99357657013127	1.12446045099042	0	0.818600634067274	0	0	0	1.92849612992097	0	0	1.30491509426125	1.42466400428827	0	0	1.35354408940049	0	0.900778265024209	0	0.78065921625114	12.2174557668883	0	0	0	0	0
Aldoc	15.4873949541249	48.2468990203445	34.4990126952321	13.3209419381762	2.39915032396511	5.38521739124467	1.98715314026254	46.1028784906071	3.81064862349689	9.82320760880729	8.85443072318388	1.46955730411152	6.28936200265458	2.89274419488145	7.93359515637621	27.5170734151526	2.6098301885225	8.5479840257296	4.87274567024284	8.00103009719079	4.06063226820146	11.9617701349574	5.40466959014526	6.98439552326746	39.032960812557	8.88542237591876	9.15657237584578	0	5.48359019643489	34.8761004727628	3.20444260525545
Alg1	1.72082166156944	3.32737234623065	0	0.951495852726872	0	0	0.99357657013127	2.24892090198083	0	0	0.885443072318388	1.46955730411152	0	0	0.88151057293069	0	0	2.84932800857653	0	0	1.35354408940049	0	1.80155653004842	1.39687910465349	0.78065921625114	2.22135559397969	0	0	0	0	0
Alg10	0.860410830784719	3.32737234623065	0	1.90299170545374	0	1.07704347824893	0	0	1.90532431174844	0.818600634067274	0.885443072318388	0	2.35851075099547	0.964248064960484	1.76302114586138	0.743704686896018	0	2.84932800857653	1.21818641756071	0.800103009719079	1.35354408940049	0	1.80155653004842	0	0	1.11067779698985	1.83131447516916	0.96349393177065	0.783370028062127	0	0.801110651313862
Alg11	17.2082166156944	19.9642340773839	23.7659865233821	21.8844046127181	25.5909367889612	21.5408695649787	27.8201439636756	15.7424463138658	16.1952566498618	25.3766196560855	23.0215198802781	19.1042449534498	27.5159587616138	25.0704496889726	24.6822960420593	25.2859593544646	13.0491509426125	21.369960064324	24.3637283512142	24.0030902915724	33.8386022350122	25.6323645749088	28.8249044807747	22.3500656744559	21.8584580550319	42.2057562856141	25.6384026523682	24.0873482942662	25.8512109260502	24.413270330934	20.0277662828465
Alg12	6.02287581549303	16.6368617311533	16.099539257775	12.3694460854493	20.792636141031	11.8474782607383	12.9164954117065	21.3647485688179	9.52662155874222	16.3720126813455	16.8234183740494	14.6955730411152	13.364894255641	19.2849612992097	14.9856797398217	15.6177984248164	10.43932075409	14.2466400428827	19.4909826809714	16.8021632041007	18.9496172516068	15.3794187449453	17.11478703546	20.9531865698024	14.8325251087717	21.1028781428071	20.1444592268607	24.0873482942662	14.8840305331804	20.0537577718386	16.8233236775911
Alg13	30.1143790774652	34.9374096354219	52.8984861326892	33.3023548454405	33.5881045355116	34.4653913039659	36.762333094857	47.2273389415975	37.1538240790946	48.2974374099692	38.9594951820091	39.6780472110112	33.8053207642684	53.0336435728266	38.7864652089504	48.3408046482411	49.5867735819274	39.8905921200715	28.0182876038963	28.8037083498869	25.7173376986093	31.6132496423875	32.4280175408715	46.0970104535652	46.0588937588173	41.0950784886243	25.6384026523682	50.1016844520738	31.3348011224851	51.4422481973252	48.0666390788317
Alg14	47.3225956931596	38.2647819816525	48.2986177733249	51.3807760472511	56.7798910005077	57.0833043471935	44.7109456559071	41.6050366866454	63.8283644435728	72.8554564319874	77.0335472916997	63.1909640767956	63.6797902768776	54.9621397027476	61.7057401051483	58.7526702647854	46.9769433934049	39.8905921200715	53.6002023726712	40.805253495673	37.8992345032137	56.3912020647993	76.5661525270578	54.4782850814861	59.3301004350867	56.6445676464821	43.9515474040597	77.079514541652	47.0022016837276	50.5703456855061	72.0999586182476
Alg2	10.3249299694166	9.98211703869196	8.43309199216784	17.1269253490837	7.99716774655038	7.53930434774253	14.903648551969	12.3690649608946	7.62129724699377	13.9162107791437	7.0835445785471	7.34778652055762	9.43404300398187	7.71398451968387	6.17057401051483	12.6429796772323	9.13440565982873	11.3973120343061	18.2727962634106	7.20092708747171	9.47480862580342	6.83529721997568	4.50389132512105	4.19063731396047	7.8065921625114	5.55338898494923	1.83131447516916	15.4159029083304	10.9671803928698	5.23141507091442	8.81221716445248
Alg3	25.8123249235416	32.4418803757489	34.4990126952321	32.3508589927136	37.5866884087868	45.2358260864552	25.832990823413	26.98705082377	29.5325268321009	31.9254247286237	26.5632921695516	35.2693752986766	34.5914910146002	35.6771784035379	27.3268277608514	34.9541202841128	23.4884716967025	37.041264111495	40.2001517795034	30.403914369325	36.5456904138132	28.1956010323997	40.5350219260894	40.5094940349512	32.7876870825479	32.2096561127055	34.7949750282139	32.7587936802021	39.9518714311684	35.7480029845819	29.6410940986129
Alg5	54.2058823394373	61.5563884052671	65.9314464842213	46.6232967836167	52.7813071272325	42.0046956517084	51.665981646826	56.2230225495208	56.2070671965791	54.0276418484401	50.4702551221481	47.0258337315688	43.2393637682502	55.9263877677081	63.4687612510097	84.03862961925	45.6720282991437	75.5071922272782	40.2001517795034	46.4059745637066	46.0204990396166	65.7897357422659	43.237356721162	54.4782850814861	63.2333965163424	42.2057562856141	75.0838934819354	43.3572269296792	47.7855717117897	71.4960059691638	48.8677497301456
Alg6	18.9290382772638	14.1413324714803	16.099539257775	18.0784212018106	19.9929193663759	21.5408695649787	19.8715314026254	10.1201440589138	23.8165538968555	20.4650158516819	15.0525322294126	24.9824741698959	19.6542562582956	19.2849612992097	9.69661630223759	17.8489124855044	23.4884716967025	11.3973120343061	31.6728468565784	15.2019571846625	25.7173376986093	15.3794187449453	17.11478703546	20.9531865698024	13.2712066762694	15.5494891578578	25.6384026523682	21.1968664989543	14.1006605051183	10.4628301418288	15.2211023749634
Alg8	11.1853408002013	11.6458032118073	20.6994076171392	7.61196682181498	11.9957516198256	7.53930434774253	10.929342271444	10.1201440589138	3.81064862349689	12.2790095110091	12.3962030124574	7.34778652055762	1.57234050066365	5.7854883897629	8.8151057293069	9.66816092964823	5.21966037704499	5.69865601715307	6.09093208780355	5.60072106803356	4.06063226820146	12.8161822874544	11.7101174453147	9.77815373257444	12.4905474600182	11.1067779698985	10.9878868510149	13.4889150447891	16.4507705893047	16.5661477245623	6.4088852105109
Alg9	6.88328664627775	4.15921543278832	5.36651308592499	4.75747926363436	0	1.07704347824893	6.95503599091889	10.1201440589138	3.81064862349689	3.2744025362691	2.65632921695516	4.40867191233457	1.57234050066365	4.82124032480242	5.28906343758414	5.94963749516814	5.21966037704499	5.69865601715307	3.65455925268213	6.40082407775264	2.70708817880098	9.39853367746656	9.00778265024209	0	3.9032960812557	5.55338898494923	5.49394342550747	3.8539757270826	4.70022016837276	1.74380502363814	4.00555325656931
Alk	0.860410830784719	0	0	0	0	0	0	2.24892090198083	0	0	0	0	0	0.964248064960484	0.88151057293069	1.48740937379204	0	2.84932800857653	0	0.800103009719079	1.35354408940049	0	0	1.39687910465349	0.78065921625114	0	0	0	0.783370028062127	0	0
Alkal2	0	0	0	0.951495852726872	2.39915032396511	6.4622608694936	0.99357657013127	0	7.62129724699377	0	6.19810150622871	2.93911460822305	4.71702150199094	3.85699225984194	0	0.743704686896018	1.30491509426125	0	12.1818641756071	0	2.70708817880098	0.85441215249696	0.900778265024209	0	0.78065921625114	3.33203339096954	0	0.96349393177065	3.13348011224851	1.74380502363814	3.20444260525545
Alkbh1	49.9038281855137	44.0876835875561	38.3322363280356	44.720305078163	42.384989056717	26.9260869562233	36.762333094857	44.9784180396167	40.0118105467173	38.4742298011619	38.0740521096907	44.0867191233457	41.6670232675866	50.1408993779452	24.6822960420593	49.0845093351372	33.9277924507924	35.6166001072067	30.4546604390177	40.005150485954	23.0102495198083	35.0308982523753	40.5350219260894	22.3500656744559	39.032960812557	33.3203339096954	29.3010316027065	38.539757270826	37.6017613469821	40.9794180554963	35.2488686578099
Alkbh2	6.88328664627775	2.49552925967299	0	9.51495852726872	4.79830064793023	7.53930434774253	2.98072971039381	4.49784180396167	3.81064862349689	4.91160380440365	5.31265843391033	13.2260157370037	8.64787275365005	5.7854883897629	7.93359515637621	2.23111406068805	11.7442358483512	4.2739920128648	9.74549134048568	2.40030902915724	1.35354408940049	1.70882430499392	2.70233479507263	11.1750328372279	7.02593294626026	6.66406678193907	1.83131447516916	2.89048179531195	3.13348011224851	5.23141507091442	3.20444260525545
Alkbh3	128.201213786923	189.660223735147	206.227431444832	325.41158163259	302.292940819604	287.570608692465	194.741007745729	214.77194613917	358.200970608707	234.938381977308	338.239253625624	315.954820383978	332.550015890361	359.664528230261	179.828156877861	208.981017017781	289.691150925997	183.781656553187	342.310383334559	146.418850778592	301.840331936309	193.95155861681	350.402745094417	265.407029884163	209.997329171557	306.547071969197	256.384026523682	336.259382187957	150.407045387928	233.669873167511	306.024268801895
Alkbh4	4.3020541539236	2.49552925967299	5.36651308592499	3.80598341090749	6.3977341972403	1.07704347824893	2.98072971039381	8.99568360792333	5.71597293524533	4.09300317033637	1.77088614463678	2.93911460822305	2.35851075099547	6.74973645472339	2.64453171879207	0.743704686896018	3.91474528278374	2.84932800857653	6.09093208780355	3.20041203887632	5.41417635760195	5.98088506747872	3.60311306009684	2.79375820930698	2.34197764875342	4.44271118795938	7.32525790067662	2.89048179531195	3.91685014031063	5.23141507091442	5.60777455919703
Alkbh5	4.3020541539236	0	0.766644726560713	1.90299170545374	1.59943354931008	1.07704347824893	0.99357657013127	0	1.90532431174844	0	0.885443072318388	1.46955730411152	0.786170250331823	0.964248064960484	0	0.743704686896018	1.30491509426125	0	1.21818641756071	0	0	1.70882430499392	0.900778265024209	2.79375820930698	3.12263686500456	0	0	1.9269878635413	2.35011008418638	0.871902511819071	0.801110651313862
Alkbh6	49.9038281855137	60.7245453187094	71.2979595701463	34.2538506981674	34.3878213101666	43.0817391299573	47.6916753663009	88.8323756282429	50.4910942613337	62.2136481891129	36.3031659650539	48.4953910356803	47.1702150199094	47.2481551830637	52.8906343758414	95.9379046095863	53.5015188647112	62.6852161886838	38.9819653619427	52.8067986414592	48.7275872184176	57.2456142172963	45.0389132512105	50.2876477675257	69.4786702463515	49.980500864543	34.7949750282139	42.3937329979086	54.0525319362867	78.4712260637164	23.232208888102
Alkbh7	101.528478032597	125.608306070207	99.6638144528927	109.42202306359	129.554117494116	126.014086955125	116.248458705359	91.0812965302238	133.372701822391	129.338900182629	154.952537655718	123.442813545368	135.221283057073	160.06517878344	116.359395626851	107.093474913027	147.455405651521	118.247112355926	152.273302195089	93.6120521371323	134.000864850648	118.763289197077	152.231526789091	163.434855244458	105.388994193904	146.60946920266	139.179900112856	131.998668652579	100.271363591952	115.963034071936	130.58103616416
Alkbh8	3.44164332313888	2.49552925967299	2.29993417968214	2.85448755818062	1.59943354931008	0	4.96788285065635	5.62230225495208	1.90532431174844	1.63720126813455	0.885443072318388	0	2.35851075099547	1.92849612992097	2.64453171879207	2.97481874758407	1.30491509426125	0	1.21818641756071	0.800103009719079	1.35354408940049	1.70882430499392	0	1.39687910465349	4.68395529750684	2.22135559397969	3.66262895033831	4.81746965885325	6.26696022449701	4.35951255909535	3.20444260525545
Allc	0	0	0	0.951495852726872	0.799716774655038	0	0.99357657013127	0	0	0.818600634067274	0	0	0.786170250331823	0	0	0	0	0	0	0	0	0	0.900778265024209	1.39687910465349	0	1.11067779698985	0	0	1.56674005612425	0	0
Alms1	12.0457516309861	7.48658777901897	3.83322363280356	6.6604709690881	4.79830064793023	1.07704347824893	1.98715314026254	10.1201440589138	0.952662155874222	2.45580190220182	3.54177228927355	7.34778652055762	5.50319175232276	6.74973645472339	6.17057401051483	2.97481874758407	3.91474528278374	5.69865601715307	3.65455925268213	7.20092708747171	4.06063226820146	6.83529721997568	1.80155653004842	4.19063731396047	7.02593294626026	2.22135559397969	3.66262895033831	1.9269878635413	8.61707030868339	14.8223427009242	4.80666390788317
Alox12	0.860410830784719	1.66368617311533	3.06657890624285	1.90299170545374	0.799716774655038	0	3.97430628052508	1.12446045099042	0	3.2744025362691	0	0	0	0	5.28906343758414	3.71852343448009	1.30491509426125	1.42466400428827	1.21818641756071	1.60020601943816	2.70708817880098	2.56323645749088	0	0	1.56131843250228	1.11067779698985	0	1.9269878635413	3.13348011224851	0	1.60222130262772
Alox15	229.72969181952	16.6368617311533	16.099539257775	1824.01754967741	254.309934340302	1634.95199998188	456.051645690253	23.6136694707988	1390.88674757636	194.008350273944	201.881020488592	1828.12928631474	1368.7224058277	114.745519730298	289.135467921266	17.1052077986084	1248.80374520801	193.754304583204	172.982471293621	331.242646023699	1616.13164274418	314.423672118881	315.272392758473	1500.24815839785	14.0518658925205	895.206304373815	1441.24449195813	266.88781910047	123.772464433816	20.9256602836577	394.947551097734
Alox5	0.860410830784719	0	0	3.80598341090749	2.39915032396511	3.2311304347468	0.99357657013127	1.12446045099042	5.71597293524533	4.09300317033637	2.65632921695516	10.2869011287807	6.28936200265458	1.92849612992097	1.76302114586138	0.743704686896018	3.91474528278374	1.42466400428827	6.09093208780355	0	4.06063226820146	3.41764860998784	4.50389132512105	5.58751641861396	2.34197764875342	3.33203339096954	1.83131447516916	4.81746965885325	3.13348011224851	1.74380502363814	0.801110651313862
Alox5ap	14.6269841233402	4.99105851934598	8.43309199216784	10.4664543799956	19.1932025917209	20.4638260867297	4.96788285065635	6.7467627059425	21.9112295851071	9.00460697474002	33.6468367480987	14.6955730411152	13.364894255641	20.2492093641702	13.2226585939604	6.69334218206416	18.2688113196575	12.8219760385944	24.3637283512142	6.40082407775264	18.9496172516068	12.8161822874544	23.4202348906294	36.3188567209908	7.02593294626026	26.6562671277563	32.9636605530448	24.0873482942662	7.83370028062127	7.84712260637164	24.0333195394159
Aloxe3	8.60410830784719	3.32737234623065	3.83322363280356	16.1754294963568	26.3906535636162	14.0015652172361	8.94218913118143	4.49784180396167	31.4378511438493	6.54880507253819	41.6158243989642	16.1651303452268	23.5851075099547	34.7129303385774	13.2226585939604	3.71852343448009	10.43932075409	7.12332002144134	32.8910332741392	4.0005150485954	14.8889849834054	10.2529458299635	31.5272392758473	15.3656701511884	3.12263686500456	22.2135559397969	20.1444592268607	25.0508422260369	6.26696022449701	2.61570753545721	18.4255449802188
Alpi	0.860410830784719	0	0	0.951495852726872	0	0	0	0	0	0	1.77088614463678	0	0	0	0.88151057293069	0	0	0	1.21818641756071	0	0	0	0	0	0	0	0	0	0.783370028062127	0	0
Alpk3	2.58123249235416	0.831843086557663	2.29993417968214	1.90299170545374	3.19886709862015	1.07704347824893	0	0	1.90532431174844	0	0.885443072318388	1.46955730411152	2.35851075099547	2.89274419488145	1.76302114586138	2.23111406068805	0	2.84932800857653	2.43637283512142	3.20041203887632	2.70708817880098	1.70882430499392	4.50389132512105	0	1.56131843250228	0	3.66262895033831	1.9269878635413	4.70022016837276	1.74380502363814	2.40333195394159
Alpl	5.16246498470831	3.32737234623065	2.29993417968214	40.9143216672555	38.3864051834418	39.8506086952105	7.94861256105016	3.37338135297125	39.0591483908431	20.4650158516819	26.5632921695516	39.6780472110112	40.094682766923	18.3207132342492	7.05208458344552	5.94963749516814	30.0130471680087	11.3973120343061	36.5455925268213	12.0015451457862	54.1417635760195	8.5441215249696	19.8171218305326	40.5094940349512	5.46461451375798	22.2135559397969	42.1202329288906	20.2333725671837	13.3172904770562	4.35951255909535	23.232208888102
Als2	0	1.66368617311533	0	1.90299170545374	0.799716774655038	0	0	1.12446045099042	0	0.818600634067274	0	0	0.786170250331823	0.964248064960484	1.76302114586138	0.743704686896018	0	0	1.21818641756071	1.60020601943816	1.35354408940049	1.70882430499392	0.900778265024209	0	0.78065921625114	1.11067779698985	0	0.96349393177065	0	0	1.60222130262772
Alx1	0.860410830784719	1.66368617311533	3.83322363280356	0.951495852726872	3.19886709862015	1.07704347824893	0	3.37338135297125	0	0.818600634067274	1.77088614463678	0	2.35851075099547	0	2.64453171879207	0	3.91474528278374	0	0	2.40030902915724	2.70708817880098	0	0	5.58751641861396	3.9032960812557	1.11067779698985	3.66262895033831	0.96349393177065	3.13348011224851	0.871902511819071	1.60222130262772
Alx3	6.02287581549303	2.49552925967299	0.766644726560713	0	1.59943354931008	1.07704347824893	1.98715314026254	2.24892090198083	0	1.63720126813455	1.77088614463678	0	0.786170250331823	2.89274419488145	1.76302114586138	4.46222812137611	0	2.84932800857653	0	0	1.35354408940049	0.85441215249696	0	0	0.78065921625114	2.22135559397969	0	0.96349393177065	2.35011008418638	1.74380502363814	0
Alyref	36.1372548929582	39.0966250682102	37.5655916014749	17.1269253490837	17.5937690424108	23.6949565214765	42.7237925156446	38.2316553336742	14.2899323381133	22.1022171198164	15.937975301731	13.2260157370037	11.7925537549773	15.4279690393677	22.0377643232673	44.622281213761	18.2688113196575	21.369960064324	14.6182370107285	37.6048414567967	8.12126453640293	42.720607624848	18.0155653004842	11.1750328372279	21.8584580550319	15.5494891578578	21.9757737020299	12.5254211130184	36.8183913189199	25.2851728427531	20.8288769341604
Amacr	11.1853408002013	7.48658777901897	6.89980253904641	9.51495852726872	6.3977341972403	8.61634782599146	9.9357657013127	10.1201440589138	9.52662155874222	7.36740570660547	9.73987379550226	11.7564584328922	11.0063835046455	5.7854883897629	7.93359515637621	11.1555703034403	5.21966037704499	5.69865601715307	10.9636777580464	10.401339126348	8.12126453640293	9.39853367746656	10.8093391802905	6.98439552326746	6.24527373000912	7.77474457892892	12.8192013261841	9.6349393177065	14.8840305331804	5.23141507091442	9.61332781576634
Ambra1	8.60410830784719	16.6368617311533	14.5662498046535	11.4179502327225	12.7954683944806	10.7704347824893	16.8908016922316	24.7381299217892	2.85798646762266	14.7348114132109	8.85443072318388	8.81734382466915	7.86170250331823	8.67823258464436	13.2226585939604	17.8489124855044	13.0491509426125	8.5479840257296	14.6182370107285	16.0020601943816	12.1818968046044	12.8161822874544	11.7101174453147	5.58751641861396	14.0518658925205	4.44271118795938	9.15657237584578	8.67144538593585	14.8840305331804	11.3347326536479	9.61332781576634
Amd1	80.8786180937636	45.7513697606715	49.8319072264463	156.996815699934	142.349585888597	151.8631304331	64.5824770585325	60.7208643534825	169.573863745611	63.0322488231801	110.680384039798	117.564584328922	189.467030329969	101.246046820851	75.8099092720394	43.878576526865	112.222698106467	86.9045042615843	98.6730998224175	64.0082407775264	136.707953029449	75.1882694197324	103.589500477784	117.337844790893	43.7169161100639	166.601669548477	80.5778369074428	120.436741471331	92.4376633113309	55.8017607564205	171.437679381166
Amdhd2	10.3249299694166	11.6458032118073	9.96638144528927	3.80598341090749	7.19745097189534	9.6933913042404	6.95503599091889	20.2402881178275	8.57395940286799	13.0976101450764	7.96898765086549	7.34778652055762	7.86170250331823	4.82124032480242	14.104169166891	16.3615031117124	5.21966037704499	4.2739920128648	7.30911850536426	12.0015451457862	12.1818968046044	12.8161822874544	8.10700438521788	9.77815373257444	13.2712066762694	8.88542237591876	9.15657237584578	4.81746965885325	11.7505504209319	13.9504401891051	6.4088852105109
Amelx	2.58123249235416	14.1413324714803	13.0329603515321	6.6604709690881	11.1960348451705	8.61634782599146	11.9229188415752	26.98705082377	11.4319458704907	13.0976101450764	7.0835445785471	5.8782292164461	14.9372347563046	8.67823258464436	16.7487008856831	22.3111406068805	10.43932075409	12.8219760385944	12.1818641756071	9.60123611662895	8.12126453640293	13.6705944399514	8.10700438521788	4.19063731396047	14.8325251087717	9.99610017290861	18.3131447516916	5.7809635906239	10.1838103648076	9.59092763000978	12.0166597697079
Amer1	0	0	2.29993417968214	1.90299170545374	1.59943354931008	2.15408695649787	0	1.12446045099042	2.85798646762266	0	1.77088614463678	0	0.786170250331823	3.85699225984194	4.40755286465345	1.48740937379204	2.6098301885225	2.84932800857653	0	0	0	0.85441215249696	0	2.79375820930698	2.34197764875342	1.11067779698985	0	0.96349393177065	2.35011008418638	1.74380502363814	0.801110651313862
Amh	0.860410830784719	0	0	0.951495852726872	0.799716774655038	0	0	0	0	0	0	1.46955730411152	0	0.964248064960484	0	0	0	0	1.21818641756071	0	0	0	0	0	0	0	0	0	0	0	0
Amhr2	24.0915032619721	27.4508218564029	19.9327628905785	117.985485738132	76.7728103668836	90.4716521729104	49.6788285065635	23.6136694707988	78.1182967816862	70.3996545297856	92.9715225934307	69.0691932932417	106.132983794796	104.138791015732	57.2981872404949	22.3111406068805	73.0752452786299	74.0825282229899	73.0911850536426	48.8062835928638	93.3945421686337	35.0308982523753	88.2762699723725	85.209625383863	28.103731785041	87.7435459621978	93.3970382336269	86.7144538593585	47.7855717117897	17.4380502363814	88.9232822958387
Amigo2	5.16246498470831	3.32737234623065	5.36651308592499	1.90299170545374	3.99858387327519	6.4622608694936	6.95503599091889	2.24892090198083	0.952662155874222	4.09300317033637	1.77088614463678	2.93911460822305	3.14468100132729	4.82124032480242	2.64453171879207	1.48740937379204	6.52457547130624	4.2739920128648	2.43637283512142	3.20041203887632	4.06063226820146	5.12647291498176	1.80155653004842	8.38127462792095	3.12263686500456	1.11067779698985	0	3.8539757270826	9.40044033674552	0	3.20444260525545
Amigo3	5.16246498470831	1.66368617311533	2.29993417968214	0.951495852726872	3.19886709862015	1.07704347824893	0	2.24892090198083	3.81064862349689	1.63720126813455	1.77088614463678	2.93911460822305	0	2.89274419488145	1.76302114586138	2.23111406068805	1.30491509426125	1.42466400428827	2.43637283512142	3.20041203887632	5.41417635760195	3.41764860998784	2.70233479507263	1.39687910465349	0.78065921625114	1.11067779698985	1.83131447516916	7.7079514541652	3.13348011224851	1.74380502363814	2.40333195394159
Ammecr1l	36.1372548929582	29.1145080295182	28.3658548827464	16.1754294963568	31.9886709862015	14.0015652172361	30.8008736740694	25.8625903727796	20.9585674292329	22.9208177538837	13.2816460847758	27.921588778119	13.364894255641	17.3564651692887	26.4453171879207	31.9793015365288	26.098301885225	28.4932800857653	12.1818641756071	40.005150485954	14.8889849834054	34.1764860998784	28.8249044807747	20.9531865698024	23.4197764875342	19.9922003458172	18.3131447516916	19.269878635413	35.2516512627957	27.0289778663912	18.4255449802188
Amn1	36.1372548929582	66.547446924613	61.331578124857	37.108338256348	27.9900871129263	32.311304347468	41.7302159455133	56.2230225495208	35.2484997673462	31.9254247286237	32.7613936757803	32.3302606904535	33.0191505139366	27.963193883854	40.5494863548117	55.0341468303053	37.8425377335762	38.4659281157832	29.236474021457	23.2029872818533	36.5456904138132	40.1573711673571	28.8249044807747	23.7469447791093	60.8914188675889	15.5494891578578	43.9515474040597	26.9778300895782	36.8183913189199	55.8017607564205	28.839983447299
Amotl2	61.9495798164998	38.2647819816525	44.4653941405213	29.496371434533	35.1875380848217	38.7735652169616	38.7494862351195	41.6050366866454	40.0118105467173	26.1952202901528	27.44873524187	35.2693752986766	33.0191505139366	33.7486822736169	29.0898489067128	43.134871839969	24.7933867909637	37.041264111495	36.5455925268213	69.6089618455599	47.3740431290171	43.5750197773449	44.1381349861863	43.3032522442582	34.3490055150502	39.9844006916344	23.807088177199	31.7952997484314	47.0022016837276	30.5165879136675	35.2488686578099
Ampd1	0	0.831843086557663	0	0	0	0	0	0	0	0.818600634067274	0	0	0	0	0	0	7.82949056556749	4.2739920128648	0	0	0	1.70882430499392	0.900778265024209	0	0.78065921625114	0	0	0	0	0	0
Ampd2	18.9290382772638	17.4687048177109	11.4996708984107	10.4664543799956	7.99716774655038	11.8474782607383	9.9357657013127	13.493525411885	5.71597293524533	12.2790095110091	5.31265843391033	8.81734382466915	8.64787275365005	9.64248064960484	15.8671903127524	19.3363218592965	9.13440565982873	12.8219760385944	10.9636777580464	18.4023692235388	5.41417635760195	15.3794187449453	9.9085609152663	12.5719119418814	11.7098882437671	9.99610017290861	12.8192013261841	12.5254211130184	14.8840305331804	13.9504401891051	9.61332781576634
Ampd3	22.3706816004027	14.1413324714803	12.2663156249714	23.7873963181718	31.1889542115465	34.4653913039659	17.8843782623629	11.2446045099042	36.2011619232204	19.6464152176146	19.4797475910045	20.5738022575613	30.6606397629411	36.6414264684984	28.2083383337821	14.8740937379204	31.3179622622699	21.369960064324	29.236474021457	12.0015451457862	35.1921463244127	21.360303812424	23.4202348906294	27.9375820930698	12.4905474600182	37.7630450976547	14.6505158013532	26.0143361578075	11.7505504209319	13.0785376772861	38.4533112630654
Amph	0	0	0	0.951495852726872	0	1.07704347824893	0.99357657013127	0	0	0	0	0	0	0.964248064960484	0	0	0	0	0	0	1.35354408940049	0	0	0	0	1.11067779698985	0	0.96349393177065	0.783370028062127	0	0
Amt	8.60410830784719	14.9731755580379	18.3994734374571	7.61196682181498	3.99858387327519	8.61634782599146	5.96145942078762	19.1158276668371	12.3846080263649	4.91160380440365	8.85443072318388	4.40867191233457	7.0755322529864	6.74973645472339	11.459637448099	17.1052077986084	5.21966037704499	4.2739920128648	8.52730492292497	4.80061805831448	8.12126453640293	11.1073579824605	5.40466959014526	8.38127462792095	24.2004357037853	4.44271118795938	10.9878868510149	11.5619271812478	8.61707030868339	14.8223427009242	8.01110651313862
Amy1a	0	0	0	0.951495852726872	0	0	0.99357657013127	0	0	0	0	0	0.786170250331823	0	0	0.743704686896018	1.30491509426125	0	0	0	0	0	0	0	0	0	0	0	0.783370028062127	0	0
Amz2	102.388888863382	73.2021916170743	67.4647359373427	174.123741049018	191.932025917209	172.326956519829	92.4026210222081	76.4633106673483	165.763215122115	129.338900182629	172.661399102086	157.242631539933	197.328732833287	193.813861057057	119.885437918574	66.9334218206416	112.222698106467	102.575808308755	157.146047865332	94.4121551468514	104.222894883838	83.732390944702	211.682892280689	107.559691058319	91.3371283013834	149.941502593629	130.02332773701	206.187701398919	125.33920448994	114.219229048298	155.415466354889
Anapc1	30.1143790774652	21.6279202504992	16.099539257775	7.61196682181498	13.5951851691356	19.3867826084808	19.8715314026254	22.4892090198083	4.76331077937111	9.82320760880729	14.1670891570942	11.7564584328922	10.2202132543137	6.74973645472339	15.8671903127524	17.1052077986084	5.21966037704499	14.2466400428827	15.8364234282892	23.2029872818533	12.1818968046044	22.214715964921	10.8093391802905	6.98439552326746	11.7098882437671	12.2174557668883	7.32525790067662	11.5619271812478	21.9343607857395	25.2851728427531	14.4199917236495
Anapc10	6.88328664627775	3.32737234623065	6.1331578124857	1.90299170545374	1.59943354931008	2.15408695649787	6.95503599091889	3.37338135297125	2.85798646762266	3.2744025362691	4.42721536159194	2.93911460822305	3.14468100132729	3.85699225984194	5.28906343758414	1.48740937379204	3.91474528278374	1.42466400428827	7.30911850536426	4.0005150485954	1.35354408940049	4.2720607624848	1.80155653004842	5.58751641861396	4.68395529750684	1.11067779698985	9.15657237584578	3.8539757270826	5.48359019643489	7.84712260637164	4.80666390788317
Anapc11	234.031745973444	301.127197333874	298.224798632117	215.989558569	219.12239625548	213.254608693289	261.310637944524	323.84460988524	232.44956603331	290.603225093882	230.215198802781	201.329350663279	220.913840343242	207.313333966504	275.031298754375	306.406331001159	191.822518856403	240.768216724717	230.237232918974	248.832036022634	219.274142482879	276.829537409015	242.309353291512	216.516261221291	325.534893176726	232.131659570878	212.432479119622	245.690952601516	256.161999176315	333.066759514885	215.498765203429
Anapc13	553.244164194574	619.723099485459	722.945977146752	806.868483112387	635.774835850755	699.001217383558	671.657761408738	770.255408928435	757.366413920006	746.563778269354	724.292433156441	787.682715003777	704.408544297313	701.972591291232	680.526162302493	711.725385359489	780.339226368226	759.345914285647	715.075427108137	484.062320880043	775.58076322648	644.226762982708	665.675137852891	789.236694129222	643.26319419094	675.292100569826	756.332878244861	611.818646674363	558.542830008296	724.550987321648	596.026324577513
Anapc15	56.7871148317915	90.6708964347853	101.197103906014	44.720305078163	51.9815903525775	56.0062608689445	51.665981646826	89.9568360792333	56.2070671965791	74.492657700122	67.2936734961975	66.1300786850186	51.1010662715685	72.3186048720363	61.7057401051483	84.03862961925	65.2457547130624	65.5345441972603	67.000252965839	47.2060775734257	33.8386022350122	60.6632628272841	54.0466959014526	62.8595597094071	94.459765166388	57.755245443472	54.9394342550747	70.3350570192574	61.1028621888459	103.756398906469	52.8733029867149
Anapc2	59.3683473241456	76.529563963305	60.5649333982963	49.4777843417973	33.5881045355116	50.6210434776999	48.6852519364322	92.2057569812142	35.2484997673462	44.2044342396328	33.6468367480987	45.5562764274573	40.8808530172548	27.963193883854	44.0755286465345	76.6015827502898	52.1966037704499	64.109880192972	24.3637283512142	66.4085498066836	44.6669549502161	51.2647291498176	35.1303523359442	40.5094940349512	54.6461451375798	31.0989783157157	42.1202329288906	35.649275475514	37.6017613469821	66.2645908982494	27.2377621446713
Anapc4	64.5308123088539	67.3792900111707	82.0309857419963	47.5747926363436	43.184705831372	59.2373913036913	82.4668553208954	82.0856129223004	47.6331077937111	63.0322488231801	53.1265843391033	67.5996359891301	55.8180877735594	69.4258606771549	93.4401207306532	77.3452874371858	48.2818584876662	68.3838722058368	53.6002023726712	68.0087558261217	46.0204990396166	76.8970937247264	53.1459176364283	55.8751641861396	53.0848267050775	49.980500864543	64.0960066309204	40.4667451343673	65.0197123291565	68.0083959218875	54.4755242893426
Anapc5	210.800653542256	164.704931138417	197.027694726103	163.657286669022	160.743071705663	172.326956519829	170.895170062578	188.90935576639	165.763215122115	189.915347103608	196.568362054682	218.964038312617	158.806390567028	179.35014008265	178.065135731999	205.262493583301	200.956924516232	215.124264647528	218.055368743367	209.626988546399	186.789084337267	175.154491261877	199.972774835374	174.609888081686	176.428982872758	168.823025142456	148.336472488702	193.662280285901	198.192617099718	168.277184781081	179.448785894305
Anapc7	18.9290382772638	22.4597633370569	23.7659865233821	17.1269253490837	10.3963180705155	12.9245217389872	22.8522611130192	25.8625903727796	20.9585674292329	16.3720126813455	17.7088614463678	17.6346876493383	18.0819157576319	15.4279690393677	22.0377643232673	21.5674359199845	11.7442358483512	22.7946240686123	9.74549134048568	16.8021632041007	16.2425290728059	13.6705944399514	13.5116739753631	12.5719119418814	21.8584580550319	15.5494891578578	10.9878868510149	12.5254211130184	8.61707030868339	21.7975627954768	12.0166597697079
Ang	0	0.831843086557663	1.53328945312143	1.90299170545374	0.799716774655038	2.15408695649787	0.99357657013127	0	0.952662155874222	3.2744025362691	2.65632921695516	0	0.786170250331823	1.92849612992097	1.76302114586138	0	2.6098301885225	0	0	0	0	1.70882430499392	0.900778265024209	2.79375820930698	1.56131843250228	1.11067779698985	1.83131447516916	0	1.56674005612425	0	0.801110651313862
Ang2	0	0	0	1.90299170545374	0	0	0	0	0	1.63720126813455	0.885443072318388	0	0	0.964248064960484	0	0	0	0	0	0.800103009719079	0	0	0	1.39687910465349	0	1.11067779698985	0	0	0	0	0.801110651313862
Angel1	9.46451913863191	10.8139601252496	6.89980253904641	2.85448755818062	3.99858387327519	9.6933913042404	1.98715314026254	12.3690649608946	2.85798646762266	0.818600634067274	2.65632921695516	7.34778652055762	4.71702150199094	4.82124032480242	6.17057401051483	7.43704686896018	5.21966037704499	5.69865601715307	1.21818641756071	12.0015451457862	8.12126453640293	9.39853367746656	2.70233479507263	12.5719119418814	10.1485698112648	2.22135559397969	7.32525790067662	1.9269878635413	6.26696022449701	11.3347326536479	8.01110651313862
Angel2	13.7665732925555	15.8050186445956	7.66644726560713	8.56346267454185	7.19745097189534	7.53930434774253	7.94861256105016	10.1201440589138	8.57395940286799	6.54880507253819	7.96898765086549	10.2869011287807	6.28936200265458	10.6067287145653	11.459637448099	8.18075155585619	5.21966037704499	11.3973120343061	4.87274567024284	7.20092708747171	8.12126453640293	12.8161822874544	4.50389132512105	5.58751641861396	11.7098882437671	5.55338898494923	3.66262895033831	5.7809635906239	10.1838103648076	8.71902511819071	7.20999586182476
Angpt1	4.3020541539236	11.6458032118073	9.96638144528927	13.3209419381762	11.1960348451705	16.155652173734	7.94861256105016	2.24892090198083	17.147918805736	16.3720126813455	14.1670891570942	10.2869011287807	22.7989372596229	17.3564651692887	8.8151057293069	7.43704686896018	15.658981131135	7.12332002144134	8.52730492292497	4.80061805831448	16.2425290728059	8.5441215249696	8.10700438521788	12.5719119418814	19.5164804062785	9.99610017290861	40.2889184537214	14.4524089765597	9.40044033674552	9.59092763000978	12.0166597697079
Angpt2	10.3249299694166	4.99105851934598	3.83322363280356	9.51495852726872	15.9943354931008	8.61634782599146	14.903648551969	8.99568360792333	15.2425944939875	12.2790095110091	13.2816460847758	14.6955730411152	9.43404300398187	12.5352248444863	14.9856797398217	8.92445624275221	14.3540660368737	5.69865601715307	14.6182370107285	12.0015451457862	14.8889849834054	14.5250065924483	16.2140087704358	12.5719119418814	7.8065921625114	8.88542237591876	12.8192013261841	9.6349393177065	9.40044033674552	5.23141507091442	17.624434328905
Angptl1	15.4873949541249	5.82290160590364	4.59986835936428	23.7873963181718	18.3934858170659	30.1572173909701	11.9229188415752	6.7467627059425	21.9112295851071	18.8278145835473	18.5943045186861	19.1042449534498	26.729788511282	32.7844342086565	20.2747431774059	8.92445624275221	14.3540660368737	22.7946240686123	24.3637283512142	20.002575242977	24.3637936092088	23.9235402699149	28.8249044807747	18.1594283604954	10.929229027516	25.5455893307664	32.9636605530448	20.2333725671837	18.800880673491	6.1033175827335	13.6188810723357
Angptl2	6.02287581549303	4.15921543278832	1.53328945312143	1.90299170545374	1.59943354931008	1.07704347824893	3.97430628052508	2.24892090198083	1.90532431174844	1.63720126813455	0.885443072318388	1.46955730411152	2.35851075099547	3.85699225984194	2.64453171879207	1.48740937379204	1.30491509426125	1.42466400428827	2.43637283512142	7.20092708747171	4.06063226820146	5.12647291498176	1.80155653004842	1.39687910465349	3.12263686500456	3.33203339096954	1.83131447516916	0.96349393177065	3.13348011224851	3.48761004727628	1.60222130262772
Angptl4	43.020541539236	64.05191766494	56.7317097654927	117.033989885405	15.1946187184457	117.397739129134	39.7430628052508	8.99568360792333	79.0709589375604	46.6602361418346	23.0215198802781	52.9040629480149	79.4031952835141	22.1777054940911	66.1132929698018	78.0889921240818	49.5867735819274	51.2879041543776	24.3637283512142	26.4033993207296	128.586688493046	14.5250065924483	9.00778265024209	110.353449267626	47.6202121913196	13.3281335638781	106.216239559811	8.67144538593585	36.8183913189199	46.2108331264107	33.6466473551822
Angptl6	0.860410830784719	0	0	0	0	1.07704347824893	0.99357657013127	0	0	0	1.77088614463678	0	0	1.92849612992097	0	0	0	2.84932800857653	0	0	1.35354408940049	0	0	0	0	0	0	0.96349393177065	0	0.871902511819071	0
Angptl8	0	0	0	0.951495852726872	1.59943354931008	0	0	0	0	0.818600634067274	0.885443072318388	2.93911460822305	0	0.964248064960484	2.64453171879207	0	1.30491509426125	0	0	0	0	0	0	1.39687910465349	0	2.22135559397969	1.83131447516916	0	10.1838103648076	0	0
Ank1	1.72082166156944	0	0.766644726560713	8.56346267454185	3.19886709862015	2.15408695649787	0.99357657013127	0	5.71597293524533	2.45580190220182	8.85443072318388	1.46955730411152	6.28936200265458	3.85699225984194	3.52604229172276	1.48740937379204	6.52457547130624	1.42466400428827	0	3.20041203887632	2.70708817880098	0.85441215249696	4.50389132512105	5.58751641861396	1.56131843250228	6.66406678193907	7.32525790067662	2.89048179531195	0.783370028062127	0.871902511819071	3.20444260525545
Ank3	34.4164332313888	54.0698006262481	59.0316439451749	45.6718009308899	27.1903703382713	36.6194782604637	43.7173690857759	32.6093530787221	47.6331077937111	31.9254247286237	36.3031659650539	39.6780472110112	29.0882992622774	26.9989458188936	26.4453171879207	29.0044827889447	40.4523679220987	34.1919361029184	24.3637283512142	54.4070046608974	51.4346753972185	32.4676617948845	23.4202348906294	30.7313403023768	48.4008714075707	49.980500864543	25.6384026523682	36.6127694072847	50.1356817959761	33.1322954491247	30.4422047499268
Ankfy1	36.9976657237429	38.2647819816525	33.7323679686714	23.7873963181718	27.9900871129263	20.4638260867297	21.8586845428879	37.1071948826837	26.6745403644782	15.5534120472782	24.7924060249149	16.1651303452268	17.2957455073001	21.2134574291307	22.0377643232673	37.9289390316969	23.4884716967025	32.7672720986302	23.1455419336535	39.2050474762349	16.2425290728059	33.3220739473814	20.7179000955568	15.3656701511884	40.5942792450593	17.7708447518375	10.9878868510149	16.379396840101	25.8512109260502	33.1322954491247	26.4366514933574
Ankh	2.58123249235416	2.49552925967299	0	1.90299170545374	4.79830064793023	1.07704347824893	0	1.12446045099042	0	2.45580190220182	1.77088614463678	4.40867191233457	2.35851075099547	2.89274419488145	4.40755286465345	0.743704686896018	3.91474528278374	1.42466400428827	2.43637283512142	2.40030902915724	2.70708817880098	0.85441215249696	0	1.39687910465349	0	5.55338898494923	1.83131447516916	3.8539757270826	1.56674005612425	0.871902511819071	1.60222130262772
Ankhd1	47.3225956931596	35.7692527219795	29.1324996093071	26.6418838763524	29.5895206622364	32.311304347468	37.7559096649883	33.7338135297125	27.6272025203524	21.2836164857491	20.3651906633229	16.1651303452268	25.9436182609501	19.2849612992097	20.2747431774059	37.1852343448009	33.9277924507924	24.2192880729005	24.3637283512142	38.4049444665158	27.0708817880098	30.7588374898905	18.0155653004842	12.5719119418814	31.2263686500456	22.2135559397969	10.9878868510149	25.0508422260369	35.2516512627957	26.1570753545721	32.8455367038683
Ankib1	23.2310924311874	17.4687048177109	14.5662498046535	9.51495852726872	4.79830064793023	9.6933913042404	12.9164954117065	13.493525411885	12.3846080263649	8.18600634067274	15.0525322294126	11.7564584328922	7.86170250331823	20.2492093641702	9.69661630223759	13.3866843641283	11.7442358483512	8.5479840257296	14.6182370107285	23.2029872818533	9.47480862580342	17.9426552024362	6.30544785516946	11.1750328372279	7.8065921625114	3.33203339096954	18.3131447516916	6.74445752239455	13.3172904770562	13.0785376772861	8.81221716445248
Ankle2	1.72082166156944	2.49552925967299	2.29993417968214	1.90299170545374	0.799716774655038	0	0.99357657013127	1.12446045099042	0.952662155874222	1.63720126813455	4.42721536159194	0	0.786170250331823	0.964248064960484	4.40755286465345	1.48740937379204	0	7.12332002144134	2.43637283512142	3.20041203887632	0	2.56323645749088	0.900778265024209	1.39687910465349	0.78065921625114	1.11067779698985	1.83131447516916	0	6.26696022449701	0	3.20444260525545
Ankmy2	60.2287581549303	91.5027395213429	54.4317755858106	90.3921060090529	78.3722439161937	87.2405217381636	78.4925490403703	69.7165479614058	104.792837146164	63.8508494572474	99.1696240996594	73.4778652055762	80.9755357841777	68.4616126121944	89.0325678659997	45.3659859006571	65.2457547130624	58.411224175819	97.4549134048568	56.0072106803356	92.0409980792332	73.4794451147385	103.589500477784	83.8127462792095	63.2333965163424	85.5221903682181	89.7344092832886	65.5175873604042	70.5033025255914	59.2893708036968	52.072192335401
Ankra2	15.4873949541249	9.15027395213429	10.73302617185	9.51495852726872	10.3963180705155	5.38521739124467	7.94861256105016	10.1201440589138	8.57395940286799	6.54880507253819	7.96898765086549	4.40867191233457	3.93085125165911	10.6067287145653	5.28906343758414	9.66816092964823	6.52457547130624	4.2739920128648	7.30911850536426	11.2014421360671	9.47480862580342	7.68970937247264	4.50389132512105	16.7625492558419	7.8065921625114	5.55338898494923	10.9878868510149	6.74445752239455	5.48359019643489	4.35951255909535	5.60777455919703
Ankrd1	1585.73716113624	2198.5612777719	2294.56766659621	2610.90461988254	2301.5848774572	1647.87652172087	1172.4203527549	2158.9640659016	1373.73882877063	1346.59804304067	1661.97664674161	1099.22886347542	1385.23198108467	1399.12394225766	1190.92078402936	1575.91023153266	1259.2430659621	1407.56803623681	1837.02511768155	1291.36625768659	1494.31267469814	1515.72715852961	2059.17911384534	1530.97949870023	1535.55667836599	1383.90453504935	1758.06189616239	2011.77532953712	1214.2235434963	2211.14476997316	2048.43993540955
Ankrd10	53.3454715086526	46.5832128472291	55.1984203123713	47.5747926363436	25.5909367889612	31.2342608692191	55.6402879273511	52.8496411965496	31.4378511438493	32.744025362691	36.3031659650539	36.7389326027881	30.6606397629411	32.7844342086565	29.0898489067128	42.391167153073	39.1474528278374	32.7672720986302	23.1455419336535	36.0046354373586	32.4850581456117	40.1573711673571	26.1225696857021	20.9531865698024	32.7876870825479	35.5416895036751	23.807088177199	26.0143361578075	46.2188316556655	34.0041979609438	34.4477580064961
Ankrd11	136.80532209477	133.926736935784	123.429800976275	123.694460854493	151.146470409802	135.707478259366	102.338386723521	78.7122315693292	127.656728887146	129.338900182629	104.48228253357	136.668829282372	154.089369065037	122.459504249981	123.411480210297	87.0134483668341	82.2096509384586	108.274464325908	96.2367269872961	168.021632041007	102.869350794437	105.092694757126	75.6653742620336	83.8127462792095	165.499753845242	137.724046826741	126.360698786672	104.05734463123	140.223235023121	149.095329521061	122.569929651021
Ankrd12	51.6246498470831	31.6100372891912	32.1990785155499	28.5448755818062	32.7883877608566	36.6194782604637	53.6531347870886	24.7381299217892	32.3905132997235	46.6602361418346	38.0740521096907	33.7998179945651	40.094682766923	25.0704496889726	51.12761322998	14.8740937379204	28.7081320737475	38.4659281157832	26.8001011863356	49.6063866025829	41.9598667714151	41.866195472351	37.8326871310168	30.7313403023768	31.2263686500456	36.6523673006649	45.7828618792289	36.6127694072847	39.1685014031063	31.3884904254865	42.4588645196347
Ankrd13a	34.4164332313888	29.9463511160759	26.0659207030642	17.1269253490837	12.7954683944806	24.7719999997255	20.8651079727567	43.8539575886263	12.3846080263649	19.6464152176146	17.7088614463678	16.1651303452268	13.364894255641	23.1419535590516	14.9856797398217	35.6978249710088	15.658981131135	21.369960064324	29.236474021457	40.805253495673	20.3031613410073	31.6132496423875	18.9163435655084	19.5563074651489	15.6131843250228	12.2174557668883	16.4818302765224	14.4524089765597	35.2516512627957	18.3099527482005	14.4199917236495
Ankrd13c	55.066293170222	58.2290160590364	33.7323679686714	49.4777843417973	40.7855555074069	22.6179130432276	56.6338644974824	50.6007202945688	21.9112295851071	43.3858336055655	22.1360768079597	20.5738022575613	25.9436182609501	26.0346977539331	50.2461026570493	43.134871839969	41.7572830163599	28.4932800857653	23.1455419336535	49.6063866025829	31.1315140562112	46.1382562348358	40.5350219260894	30.7313403023768	45.2782345425661	29.9883005187258	23.807088177199	33.7222876119727	28.9846910382987	45.3389306145917	26.4366514933574
Ankrd13d	0	1.66368617311533	0	0.951495852726872	0	1.07704347824893	0	0	0	0	0.885443072318388	0	0	0.964248064960484	0	0	1.30491509426125	0	0	0	1.35354408940049	0	0	0	0	1.11067779698985	0	0.96349393177065	0	0	0
Ankrd16	0	1.66368617311533	3.06657890624285	0	0	1.07704347824893	0	1.12446045099042	0.952662155874222	1.63720126813455	1.77088614463678	0	1.57234050066365	1.92849612992097	2.64453171879207	0.743704686896018	1.30491509426125	1.42466400428827	1.21818641756071	1.60020601943816	2.70708817880098	0	0	8.38127462792095	2.34197764875342	1.11067779698985	3.66262895033831	1.9269878635413	0.783370028062127	4.35951255909535	3.20444260525545
Ankrd17	74.8557422782706	85.6798379154393	99.6638144528927	52.332271899978	45.5838561553372	46.3128695647041	78.4925490403703	75.3388502163579	61.9230401318244	38.4742298011619	52.2411412667849	49.9649483397918	65.2521307775413	57.8548838976291	64.3502718239404	85.526038993042	63.9408396188011	68.3838722058368	56.0365752077926	77.6099919427507	43.3134108608156	74.3338572672355	39.6342436610652	46.0970104535652	71.0399886788538	55.5338898494923	32.9636605530448	47.2112026567618	83.8205930026475	80.2150310873545	71.2988479669337
Ankrd2	0	0.831843086557663	0.766644726560713	1.90299170545374	2.39915032396511	1.07704347824893	0.99357657013127	1.12446045099042	2.85798646762266	2.45580190220182	1.77088614463678	1.46955730411152	2.35851075099547	1.92849612992097	0	1.48740937379204	1.30491509426125	4.2739920128648	4.87274567024284	0.800103009719079	0	0.85441215249696	1.80155653004842	2.79375820930698	2.34197764875342	2.22135559397969	3.66262895033831	0.96349393177065	2.35011008418638	0.871902511819071	4.00555325656931
Ankrd23	6.88328664627775	3.32737234623065	4.59986835936428	24.7388921708987	21.592352915686	23.6949565214765	8.94218913118143	4.49784180396167	21.9112295851071	4.91160380440365	15.937975301731	19.1042449534498	14.9372347563046	24.1062016240121	12.3411480210297	4.46222812137611	28.7081320737475	2.84932800857653	14.6182370107285	8.00103009719079	20.3031613410073	4.2720607624848	8.10700438521788	12.5719119418814	5.46461451375798	17.7708447518375	20.1444592268607	26.9778300895782	5.48359019643489	5.23141507091442	26.4366514933574
Ankrd24	25.8123249235416	9.15027395213429	16.099539257775	37.108338256348	47.9830064793023	43.0817391299573	26.8265673935443	19.1158276668371	28.5798646762266	51.5718399462383	35.4177228927355	24.9824741698959	36.9500017655957	48.2124032480242	37.9049546360197	12.6429796772323	44.3671132048824	45.5892481372246	47.5092702848677	24.8031933012915	39.2527785926141	31.6132496423875	34.22957407092	61.4626806047536	19.5164804062785	44.4271118795938	47.614176354398	50.1016844520738	24.2844708699259	13.9504401891051	38.4533112630654
Ankrd27	10.3249299694166	4.99105851934598	10.73302617185	14.2724377909031	12.7954683944806	9.6933913042404	13.9100719818378	8.99568360792333	10.4792837146164	14.7348114132109	8.85443072318388	10.2869011287807	5.50319175232276	11.5709767795258	11.459637448099	8.92445624275221	7.82949056556749	11.3973120343061	9.74549134048568	9.60123611662895	12.1818968046044	13.6705944399514	9.9085609152663	12.5719119418814	9.36791059501368	9.99610017290861	7.32525790067662	5.7809635906239	17.2341406173668	5.23141507091442	4.80666390788317
Ankrd29	2.58123249235416	0	0.766644726560713	0.951495852726872	1.59943354931008	1.07704347824893	0	1.12446045099042	0.952662155874222	0.818600634067274	0	1.46955730411152	1.57234050066365	1.92849612992097	0	0	2.6098301885225	0	0	0.800103009719079	1.35354408940049	0.85441215249696	0	1.39687910465349	0.78065921625114	1.11067779698985	1.83131447516916	0.96349393177065	0	1.74380502363814	1.60222130262772
Ankrd33b	0.860410830784719	0	1.53328945312143	0	3.99858387327519	2.15408695649787	0	0	3.81064862349689	2.45580190220182	1.77088614463678	8.81734382466915	3.14468100132729	2.89274419488145	0.88151057293069	0	1.30491509426125	0	0	0.800103009719079	0	2.56323645749088	4.50389132512105	8.38127462792095	3.12263686500456	1.11067779698985	12.8192013261841	5.7809635906239	0.783370028062127	0.871902511819071	4.00555325656931
Ankrd34a	0.860410830784719	4.99105851934598	1.53328945312143	5.70897511636123	4.79830064793023	2.15408695649787	0	1.12446045099042	0	3.2744025362691	0	0	3.14468100132729	0.964248064960484	4.40755286465345	3.71852343448009	1.30491509426125	1.42466400428827	1.21818641756071	3.20041203887632	5.41417635760195	0	0	2.79375820930698	3.12263686500456	1.11067779698985	1.83131447516916	2.89048179531195	0.783370028062127	1.74380502363814	3.20444260525545
Ankrd34c	0	0	0	0	0.799716774655038	0	0.99357657013127	0	0.952662155874222	0.818600634067274	1.77088614463678	0	0.786170250331823	0	0	0	0	0	0	0	0	1.70882430499392	0	0	0	1.11067779698985	0	0.96349393177065	1.56674005612425	0.871902511819071	0.801110651313862
Ankrd37	1.72082166156944	1.66368617311533	3.06657890624285	8.56346267454185	3.99858387327519	7.53930434774253	2.98072971039381	5.62230225495208	9.52662155874222	3.2744025362691	2.65632921695516	10.2869011287807	11.7925537549773	3.85699225984194	5.28906343758414	7.43704686896018	5.21966037704499	5.69865601715307	7.30911850536426	0.800103009719079	5.41417635760195	4.2720607624848	10.8093391802905	5.58751641861396	2.34197764875342	6.66406678193907	9.15657237584578	5.7809635906239	7.05033025255914	3.48761004727628	10.4144384670802
Ankrd39	17.2082166156944	32.4418803757489	23.7659865233821	21.8844046127181	15.1946187184457	16.155652173734	21.8586845428879	32.6093530787221	15.2425944939875	22.1022171198164	10.6253168678207	11.7564584328922	18.8680860079637	20.2492093641702	17.6302114586138	31.2355968496327	23.4884716967025	31.3426080943419	12.1818641756071	17.6022662138197	14.8889849834054	20.505891659927	13.5116739753631	19.5563074651489	37.4716423800547	18.8815225488274	5.49394342550747	20.2333725671837	14.8840305331804	40.1075155436773	14.4199917236495
Ankrd40	43.020541539236	23.2916064236146	29.1324996093071	37.108338256348	31.9886709862015	23.6949565214765	35.7687565247257	31.4848926277317	27.6272025203524	22.9208177538837	23.0215198802781	41.1476045151227	27.5159587616138	30.8559380787355	23.8007854691286	29.0044827889447	23.4884716967025	52.7125681586659	32.8910332741392	65.6084467969645	46.0204990396166	43.5750197773449	32.4280175408715	20.9531865698024	24.2004357037853	26.6562671277563	14.6505158013532	37.5762633390553	36.0350212908578	29.6446854018484	28.839983447299
Ankrd42	1.72082166156944	2.49552925967299	2.29993417968214	0	3.19886709862015	3.2311304347468	3.97430628052508	3.37338135297125	1.90532431174844	4.91160380440365	1.77088614463678	4.40867191233457	2.35851075099547	3.85699225984194	3.52604229172276	1.48740937379204	3.91474528278374	0	2.43637283512142	0.800103009719079	5.41417635760195	3.41764860998784	1.80155653004842	1.39687910465349	0.78065921625114	3.33203339096954	3.66262895033831	3.8539757270826	5.48359019643489	0.871902511819071	4.80666390788317
Ankrd44	9.46451913863191	7.48658777901897	4.59986835936428	2.85448755818062	3.99858387327519	5.38521739124467	5.96145942078762	5.62230225495208	9.52662155874222	3.2744025362691	1.77088614463678	7.34778652055762	3.14468100132729	2.89274419488145	2.64453171879207	3.71852343448009	2.6098301885225	1.42466400428827	4.87274567024284	9.60123611662895	2.70708817880098	11.1073579824605	2.70233479507263	4.19063731396047	3.9032960812557	5.55338898494923	3.66262895033831	5.7809635906239	10.9671803928698	5.23141507091442	10.4144384670802
Ankrd46	69.6932772935622	79.8569363095357	87.3974988279213	103.713047947229	88.7685619867092	74.3159999991764	85.4475850312892	97.8280592361663	84.7869318728057	85.9530665770638	98.284181027341	94.0516674631376	79.4031952835141	65.5688684173129	86.3880361472076	92.2193811751062	87.4293113155036	74.0825282229899	77.9639307238854	71.2091678649981	82.5661894534298	73.4794451147385	86.4747134423241	81.0189880699025	95.2404243826391	89.9649015561775	78.7465224322737	56.8461419744683	72.8534126097778	97.6530813237359	80.1110651313862
Ankrd49	24.9519140927569	34.1055665488642	37.5655916014749	25.6903880236255	28.7898038875814	17.2326956519829	27.8201439636756	32.6093530787221	19.0532431174844	39.2928304352292	30.9905075311436	35.2693752986766	31.4468100132729	29.891690013775	29.9713594796435	31.9793015365288	20.87864150818	25.6439520771888	21.9273555160928	18.4023692235388	16.2425290728059	26.4867767274058	22.5194566256052	27.9375820930698	31.2263686500456	16.6601669548477	40.2889184537214	34.6857815437434	23.5011008418638	27.9008803782103	24.8344301907297
Ankrd50	11.1853408002013	9.98211703869196	4.59986835936428	7.61196682181498	4.79830064793023	12.9245217389872	11.9229188415752	6.7467627059425	7.62129724699377	4.91160380440365	8.85443072318388	5.8782292164461	10.2202132543137	8.67823258464436	12.3411480210297	9.66816092964823	9.13440565982873	14.2466400428827	8.52730492292497	14.4018541749434	16.2425290728059	13.6705944399514	3.60311306009684	6.98439552326746	7.8065921625114	5.55338898494923	9.15657237584578	10.5984332494772	12.533920448994	8.71902511819071	8.01110651313862
Ankrd52	0	0.831843086557663	0.766644726560713	0	1.59943354931008	0	0.99357657013127	0	0	0	0.885443072318388	0	1.57234050066365	0	0	0.743704686896018	0	0	0	0	0	0	0	1.39687910465349	0	0	0	0	0.783370028062127	0.871902511819071	0
Ankrd54	10.3249299694166	10.8139601252496	8.43309199216784	5.70897511636123	7.19745097189534	14.0015652172361	8.94218913118143	4.49784180396167	7.62129724699377	12.2790095110091	10.6253168678207	4.40867191233457	5.50319175232276	12.5352248444863	5.28906343758414	9.66816092964823	6.52457547130624	7.12332002144134	8.52730492292497	7.20092708747171	5.41417635760195	9.39853367746656	9.9085609152663	8.38127462792095	3.9032960812557	9.99610017290861	10.9878868510149	7.7079514541652	9.40044033674552	11.3347326536479	3.20444260525545
Ankrd55	0	0.831843086557663	1.53328945312143	0.951495852726872	3.19886709862015	0	0	1.12446045099042	0.952662155874222	0	1.77088614463678	0	3.93085125165911	0	1.76302114586138	0.743704686896018	0	1.42466400428827	2.43637283512142	0.800103009719079	2.70708817880098	1.70882430499392	1.80155653004842	1.39687910465349	0.78065921625114	5.55338898494923	1.83131447516916	0	1.56674005612425	0	1.60222130262772
Ankrd6	4.3020541539236	8.31843086557663	4.59986835936428	5.70897511636123	6.3977341972403	7.53930434774253	5.96145942078762	5.62230225495208	2.85798646762266	8.18600634067274	2.65632921695516	10.2869011287807	4.71702150199094	2.89274419488145	8.8151057293069	5.20593280827212	10.43932075409	5.69865601715307	2.43637283512142	4.0005150485954	4.06063226820146	5.12647291498176	4.50389132512105	8.38127462792095	3.9032960812557	4.44271118795938	10.9878868510149	2.89048179531195	4.70022016837276	5.23141507091442	4.80666390788317
Ankrd61	0.860410830784719	0	0	0	0	0	0	0	0	0.818600634067274	0	0	0	0	0	0	0	1.42466400428827	0	0.800103009719079	0	0	1.80155653004842	0	0	0	0	0	0.783370028062127	0	0.801110651313862
Ankrd7	0.860410830784719	0.831843086557663	0	0	0	1.07704347824893	0	0	0	0.818600634067274	0	0	0	0	0	0.743704686896018	0	0	0	0	0	0.85441215249696	0	0	0	0	0	0	0	0	0.801110651313862
Ankrd9	12.9061624617708	1.66368617311533	5.36651308592499	10.4664543799956	11.9957516198256	12.9245217389872	4.96788285065635	3.37338135297125	12.3846080263649	12.2790095110091	9.73987379550226	7.34778652055762	11.0063835046455	6.74973645472339	6.17057401051483	3.71852343448009	11.7442358483512	5.69865601715307	10.9636777580464	12.0015451457862	17.5960731622063	5.12647291498176	6.30544785516946	11.1750328372279	6.24527373000912	7.77474457892892	9.15657237584578	7.7079514541652	3.13348011224851	6.1033175827335	11.2155491183941
Anks1a	44.7413632008054	7.48658777901897	13.0329603515321	33.3023548454405	31.9886709862015	43.0817391299573	22.8522611130192	11.2446045099042	20.9585674292329	16.3720126813455	30.1050644588252	30.860703386342	25.9436182609501	23.1419535590516	24.6822960420593	11.8992749903363	35.2327075450537	35.6166001072067	24.3637283512142	28.8037083498869	27.0708817880098	20.505891659927	52.2451393714041	36.3188567209908	9.36791059501368	26.6562671277563	18.3131447516916	34.6857815437434	36.0350212908578	10.4628301418288	25.6355408420436
Anks1b	0.860410830784719	2.49552925967299	1.53328945312143	0	0.799716774655038	1.07704347824893	0	0	0	0.818600634067274	0	0	0.786170250331823	0	0	0	0	0	1.21818641756071	0	0	1.70882430499392	0	0	0.78065921625114	1.11067779698985	3.66262895033831	0	0.783370028062127	2.61570753545721	0.801110651313862
Anks3	11.1853408002013	7.48658777901897	6.1331578124857	5.70897511636123	7.19745097189534	9.6933913042404	12.9164954117065	11.2446045099042	6.66863509111955	9.00460697474002	10.6253168678207	7.34778652055762	7.86170250331823	6.74973645472339	6.17057401051483	8.92445624275221	10.43932075409	7.12332002144134	13.4000505931678	7.20092708747171	8.12126453640293	11.9617701349574	3.60311306009684	13.9687910465349	10.1485698112648	7.77474457892892	16.4818302765224	5.7809635906239	9.40044033674552	4.35951255909535	4.00555325656931
Anks4b	3.44164332313888	7.48658777901897	2.29993417968214	7.61196682181498	3.19886709862015	4.30817391299573	2.98072971039381	5.62230225495208	1.90532431174844	1.63720126813455	8.85443072318388	1.46955730411152	3.93085125165911	2.89274419488145	2.64453171879207	2.23111406068805	2.6098301885225	2.84932800857653	2.43637283512142	4.80061805831448	0	4.2720607624848	1.80155653004842	6.98439552326746	2.34197764875342	6.66406678193907	9.15657237584578	1.9269878635413	3.13348011224851	3.48761004727628	2.40333195394159
Anks6	2.58123249235416	0.831843086557663	3.06657890624285	0.951495852726872	1.59943354931008	1.07704347824893	1.98715314026254	3.37338135297125	0	1.63720126813455	1.77088614463678	1.46955730411152	0.786170250331823	3.85699225984194	2.64453171879207	0.743704686896018	0	2.84932800857653	0	4.80061805831448	1.35354408940049	2.56323645749088	0	0	2.34197764875342	0	3.66262895033831	1.9269878635413	1.56674005612425	0.871902511819071	3.20444260525545
Ankzf1	17.2082166156944	15.8050186445956	16.8661839843357	17.1269253490837	19.1932025917209	16.155652173734	25.832990823413	23.6136694707988	16.1952566498618	24.5580190220182	11.510759940139	14.6955730411152	25.1574480106183	22.1777054940911	26.4453171879207	20.0800265461925	18.2688113196575	12.8219760385944	21.9273555160928	20.8026782526961	23.0102495198083	14.5250065924483	18.0155653004842	18.1594283604954	19.5164804062785	15.5494891578578	16.4818302765224	10.5984332494772	21.1509907576774	19.1818552600196	14.4199917236495
Ano1	5.16246498470831	2.49552925967299	2.29993417968214	4.75747926363436	3.19886709862015	3.2311304347468	4.96788285065635	3.37338135297125	3.81064862349689	4.09300317033637	5.31265843391033	1.46955730411152	1.57234050066365	0	1.76302114586138	2.97481874758407	7.82949056556749	2.84932800857653	2.43637283512142	2.40030902915724	4.06063226820146	5.98088506747872	5.40466959014526	6.98439552326746	6.24527373000912	4.44271118795938	1.83131447516916	3.8539757270826	5.48359019643489	4.35951255909535	3.20444260525545
Ano4	1.72082166156944	0.831843086557663	0	0.951495852726872	2.39915032396511	1.07704347824893	2.98072971039381	0	1.90532431174844	0.818600634067274	0	1.46955730411152	0	2.89274419488145	1.76302114586138	0.743704686896018	1.30491509426125	0	2.43637283512142	2.40030902915724	1.35354408940049	4.2720607624848	0.900778265024209	0	0.78065921625114	3.33203339096954	3.66262895033831	0	1.56674005612425	1.74380502363814	2.40333195394159
Ano6	15.4873949541249	16.6368617311533	12.2663156249714	7.61196682181498	9.59660129586045	11.8474782607383	16.8908016922316	6.7467627059425	8.57395940286799	9.82320760880729	13.2816460847758	14.6955730411152	9.43404300398187	13.4994729094468	7.05208458344552	8.92445624275221	10.43932075409	12.8219760385944	14.6182370107285	11.2014421360671	8.12126453640293	14.5250065924483	16.2140087704358	13.9687910465349	9.36791059501368	7.77474457892892	10.9878868510149	10.5984332494772	12.533920448994	4.35951255909535	11.2155491183941
Anp32a	59.3683473241456	64.05191766494	75.8978279295106	71.3621889545154	85.569694888089	75.3930434774253	63.5889004884013	61.8453248044729	120.035431640152	94.9576735518038	70.835445785471	94.0516674631376	115.567026798778	95.4605584310879	103.136737032891	71.3956499420177	87.4293113155036	108.274464325908	103.54584549266	77.6099919427507	86.6268217216312	114.491228434593	110.795726597978	79.622108965249	88.2144914363789	95.5182905411267	115.372811935657	106.947826426542	61.886232216908	106.372106441927	75.304401223503
Anp32b	125.619981294569	143.908853974476	113.463419530985	70.4106931017885	74.3736600429185	82.9323478251679	133.13926039759	130.437412314888	65.7336887553213	82.6786640407947	51.3556981944665	96.9907820713606	73.1138332808595	78.1040932617992	88.151057293069	145.022413944723	69.1604999958461	118.247112355926	63.3456937131569	136.017511652243	73.0913808276264	117.90887704458	70.2607046718883	74.034592546635	119.440860086424	78.858123586279	71.421264531597	75.1525266781107	122.205724377692	149.96723203288	73.7021799208753
Anp32e	63.6704014780692	110.635130512169	148.729076952778	64.7017179854273	88.7685619867092	71.0848695644296	59.6145942078762	125.939570510927	75.2603103140635	73.6740570660547	45.1575966882378	64.6605213809071	80.1893655338459	85.8180777814831	64.3502718239404	111.555703034403	69.1604999958461	81.2058482444313	67.000252965839	85.6110220399415	64.9701162912234	77.7515058772233	66.6575916117915	39.1126149302977	148.325251087717	66.6406678193907	54.9394342550747	76.1160206098813	53.2691619082246	128.169669237403	45.6633071248901
Anpep	26.6727357543263	14.1413324714803	4.59986835936428	10.4664543799956	11.1960348451705	16.155652173734	24.8394142532817	10.1201440589138	10.4792837146164	6.54880507253819	8.85443072318388	8.81734382466915	8.64787275365005	3.85699225984194	8.8151057293069	14.8740937379204	14.3540660368737	17.0959680514592	12.1818641756071	28.8037083498869	13.5354408940049	25.6323645749088	14.4124522403873	16.7625492558419	9.36791059501368	4.44271118795938	12.8192013261841	15.4159029083304	25.067840897988	4.35951255909535	7.20999586182476
Antkmt	72.2745097859164	49.9105851934598	49.8319072264463	86.5861225981454	69.5753593949883	89.3946086946615	67.5632067689263	56.2230225495208	87.6449183404284	75.3112583341892	68.1791165685159	74.9474225096878	73.9000035311913	68.4616126121944	81.0989727096235	53.5467374565133	97.8686320695936	88.3291682658726	81.6184899765675	63.2081377678073	87.9803658110317	88.0044517071868	93.6809395625178	93.5909000117839	56.2074635700821	89.9649015561775	54.9394342550747	80.9334902687346	71.2866725536535	60.1612733155159	71.2988479669337
Antxr1	0.860410830784719	0	0	0	0	0	0	0	0.952662155874222	0	0	0	0	0	2.64453171879207	0.743704686896018	2.6098301885225	0	0	3.20041203887632	1.35354408940049	1.70882430499392	0	0	1.56131843250228	0	1.83131447516916	0	3.13348011224851	1.74380502363814	0
Anxa1	269.308590035617	196.314968427608	252.992759765035	279.7397807017	304.692091143569	301.572173909701	316.950925871875	264.248205982748	309.615200659122	380.649294841283	315.217733745346	389.432685589554	295.600014124765	338.45107080113	339.381570578316	219.392882634325	331.448433942357	368.987977110661	349.619501839924	233.630078837971	326.204125545518	344.328097456275	364.815197334805	438.620038861196	238.101060956598	393.179940134405	455.99730431712	383.470584844719	281.229840074303	231.926068143873	312.433154012406
Anxa10	55.9267040010067	37.4329388950948	24.5326312499428	61.8472304272467	45.5838561553372	51.6980869559488	24.8394142532817	30.3604321767413	39.0591483908431	56.4834437506419	40.7303813266458	48.4953910356803	62.107449776214	44.3554109881823	46.7200603653266	34.9541202841128	49.5867735819274	56.9865601715307	30.4546604390177	34.4044294179204	37.8992345032137	33.3220739473814	39.6342436610652	34.9219776163373	37.4716423800547	55.5338898494923	42.1202329288906	37.5762633390553	32.9015411786093	34.0041979609438	43.2599751709486
Anxa11	100.668067201812	84.016151742324	93.5306566404069	98.9555686835947	83.970261338779	108.781391303142	102.338386723521	106.82374284409	102.887512834416	82.6786640407947	115.993042473709	89.642995550803	120.284048300769	105.103039080693	91.6770995847918	85.526038993042	118.747273577774	101.151144304467	108.418591162903	112.81452437039	98.8087185262356	90.5676881646777	90.9786047674451	124.322240314161	86.6531730038766	82.1901569772485	115.372811935657	91.5319235182117	112.805284040946	99.3968863473741	114.558823137882
Anxa13	0	0	0	0.951495852726872	0	1.07704347824893	0	1.12446045099042	1.90532431174844	0	0	1.46955730411152	0	0	0	0	1.30491509426125	0	0	0	0	0	1.80155653004842	0	0	0	0	0	0	0	0
Anxa2	643.58730142697	744.499562469108	851.742291208952	452.912025897991	717.345946865569	422.201043473582	745.182427598452	745.517279006646	504.910942613337	817.782033433207	639.289898213876	474.667009228022	522.803216470662	730.900033240047	665.540482562671	776.427693119442	505.002141479103	641.09880192972	668.78434324083	656.884570979364	335.678934171321	738.212099757373	712.515607634149	505.670235884564	902.442053986318	665.296000396917	501.780166196349	812.225384482658	600.061441495589	903.291002244557	691.358492083863
Anxa3	117.015872986722	87.3435240885546	60.5649333982963	200.76562492537	208.726078184965	163.710608693838	152.017215230084	83.2100733732908	184.816458239599	151.441117302446	261.205706333924	221.90315292084	206.762775837269	241.062016240121	179.828156877861	69.1645358813296	169.638962253962	141.041736424538	203.437131732639	109.614112331514	186.789084337267	152.939775296956	213.484448810738	237.469447791093	64.7947149488446	232.131659570878	214.263793594791	215.822640716626	115.938764153195	69.7522009455257	171.437679381166
Anxa4	51.6246498470831	49.9105851934598	52.1318414061285	90.3921060090529	107.162047803775	80.77826086867	72.5310896195827	47.2273389415975	79.0709589375604	73.6740570660547	83.2316487979284	94.0516674631376	85.6925572861687	81.9610855216412	73.1653775532473	44.622281213761	82.2096509384586	85.479840257296	112.073150415585	60.007725728931	58.202395844221	88.0044517071868	113.49806139305	115.94096568624	41.3749384613104	78.858123586279	150.167786963871	114.655777880707	53.2691619082246	53.1860532209633	73.7021799208753
Anxa5	560.987861671637	638.855490476285	778.144397459123	578.509478457938	543.007689990771	507.287478255247	684.574256820445	821.980589673995	629.70968503286	688.443133250578	619.810150622871	595.170708165167	520.444705719667	574.691846716449	687.578246885938	798.738833726323	566.333150909382	638.249473921144	624.929632208644	469.6604667051	569.842061637605	629.701756390259	663.873581322842	560.14852096605	783.001193899894	550.896187306963	637.297437358866	615.672622401445	542.875429447054	723.679084809829	588.816328715689
Anxa6	396.649392991756	331.905391536508	457.686901756745	389.161803765291	404.656687975449	371.579999995882	432.205808007102	380.067632434761	390.591483908431	441.225741762261	386.938622603135	421.762946280008	356.135123400316	388.591970179075	383.45709922485	403.831644984537	412.353169786554	428.823865290768	456.819906585266	412.853153015045	370.871080495734	442.585494993425	440.480571596838	434.429401547236	391.110267341821	427.61095184109	413.877071388229	403.703957411902	388.551533918815	366.19905496401	438.207526268682
Anxa7	49.9038281855137	54.0698006262481	52.8984861326892	58.0412470163392	46.3835729299922	76.4700869556742	53.6531347870886	44.9784180396167	54.3017428848306	54.0276418484401	50.4702551221481	45.5562764274573	46.3840447695775	48.2124032480242	65.2317823968711	55.7778515172013	49.5867735819274	56.9865601715307	65.7820665482783	61.6079317483691	58.202395844221	64.9353235897689	49.5428045763315	53.0814059768327	41.3749384613104	44.4271118795938	45.7828618792289	57.809635906239	39.1685014031063	62.7769808509731	47.2655284275179
Anxa8	0	2.49552925967299	0.766644726560713	1.90299170545374	0.799716774655038	19.3867826084808	0	2.24892090198083	0.952662155874222	4.91160380440365	1.77088614463678	30.860703386342	7.0755322529864	0.964248064960484	0.88151057293069	1.48740937379204	2.6098301885225	2.84932800857653	0	0.800103009719079	12.1818968046044	0.85441215249696	0.900778265024209	44.7001313489117	3.12263686500456	2.22135559397969	49.4454908295672	7.7079514541652	0	2.61570753545721	1.60222130262772
Aoah	0	0	0	0	0	0	0	0	0.952662155874222	0.818600634067274	0	0	0	0	0	0	0	0	0	0	1.35354408940049	0	0	4.19063731396047	0	0	1.83131447516916	0.96349393177065	0.783370028062127	0	0
Aoc1	0.860410830784719	0.831843086557663	0	0	0	2.15408695649787	0	0	0.952662155874222	1.63720126813455	0	2.93911460822305	0.786170250331823	0	0	0	0	1.42466400428827	0	0	5.41417635760195	0	0	16.7625492558419	0	0	5.49394342550747	5.7809635906239	0.783370028062127	0	0
Aoc2-ps1	0	0.831843086557663	0	0	0.799716774655038	1.07704347824893	0.99357657013127	0	0	0	0	0	1.57234050066365	0	0.88151057293069	1.48740937379204	0	0	1.21818641756071	0.800103009719079	1.35354408940049	1.70882430499392	0.900778265024209	1.39687910465349	1.56131843250228	3.33203339096954	0	1.9269878635413	0.783370028062127	0	0
Aoc3	30.9747899082499	25.7871356832876	9.19973671872855	43.7688092254361	49.5824400286123	62.4685217384381	37.7559096649883	20.2402881178275	43.8224591702142	19.6464152176146	43.386710543601	47.0258337315688	37.7361720159275	44.3554109881823	27.3268277608514	15.6177984248164	52.1966037704499	22.7946240686123	52.3820159551105	40.805253495673	69.0307485594249	35.0308982523753	36.0311306009684	58.6689223954466	14.0518658925205	32.2096561127055	54.9394342550747	34.6857815437434	57.9693820765974	10.4628301418288	44.0610858222624
Aox1	1.72082166156944	0.831843086557663	0	3.80598341090749	0.799716774655038	1.07704347824893	0.99357657013127	2.24892090198083	2.85798646762266	1.63720126813455	4.42721536159194	1.46955730411152	3.14468100132729	1.92849612992097	5.28906343758414	0	0	0	2.43637283512142	1.60020601943816	6.76772044700244	0.85441215249696	1.80155653004842	2.79375820930698	0	0	1.83131447516916	3.8539757270826	2.35011008418638	1.74380502363814	0.801110651313862
Aox3	0	0.831843086557663	0	1.90299170545374	1.59943354931008	2.15408695649787	1.98715314026254	0	1.90532431174844	3.2744025362691	4.42721536159194	2.93911460822305	2.35851075099547	2.89274419488145	1.76302114586138	1.48740937379204	2.6098301885225	0	1.21818641756071	0	4.06063226820146	2.56323645749088	2.70233479507263	0	0.78065921625114	1.11067779698985	0	3.8539757270826	0	3.48761004727628	0.801110651313862
Aox4	0.860410830784719	2.49552925967299	0	0	0	0	0	0	0	0	0	0	0	0	0	0	0	0	0	0	1.35354408940049	0.85441215249696	0	0	1.56131843250228	0	0	0	1.56674005612425	0	0
Ap1ar	18.0686274464791	13.3094893849226	15.3328945312143	13.3209419381762	19.9929193663759	8.61634782599146	18.8779548324941	15.7424463138658	6.66863509111955	11.4604088769418	5.31265843391033	19.1042449534498	12.5787240053092	9.64248064960484	17.6302114586138	13.3866843641283	10.43932075409	11.3973120343061	14.6182370107285	16.8021632041007	21.6567054304078	21.360303812424	13.5116739753631	9.77815373257444	22.6391172712831	15.5494891578578	9.15657237584578	19.269878635413	9.40044033674552	15.6942452127433	8.01110651313862
Ap1b1	35.2768440621735	29.9463511160759	23.7659865233821	39.9628258145286	40.7855555074069	44.1587826082063	34.7751799545944	26.98705082377	31.4378511438493	17.1906133154128	37.1886090373723	48.4953910356803	28.3021290119456	31.820186143696	27.3268277608514	40.1600530923849	45.6720282991437	21.369960064324	46.291083867307	45.6058715539875	35.1921463244127	35.8853104048723	43.237356721162	23.7469447791093	19.5164804062785	26.6562671277563	25.6384026523682	39.5032512025966	36.8183913189199	22.6694653072958	37.6522006117515
Ap1g1	8.60410830784719	14.1413324714803	19.1661181640178	19.0299170545374	15.9943354931008	8.61634782599146	15.8972251221003	22.4892090198083	11.4319458704907	11.4604088769418	15.937975301731	17.6346876493383	18.8680860079637	11.5709767795258	13.2226585939604	11.1555703034403	18.2688113196575	14.2466400428827	10.9636777580464	18.4023692235388	9.47480862580342	17.9426552024362	15.3132305054116	4.19063731396047	8.58725137876254	14.438811360868	25.6384026523682	15.4159029083304	17.2341406173668	8.71902511819071	15.2211023749634
Ap1m1	82.599439755333	98.9893273003619	105.796972265378	80.8771474817841	65.5767755217131	110.93547825964	83.4604318910267	112.446045099042	87.6449183404284	103.962280526544	83.2316487979284	86.7038809425799	77.0446845325186	107.995783275574	93.4401207306532	131.635729580595	91.3440565982874	79.781184240143	92.5821677346139	99.2127732051658	96.1016303474347	101.675046147138	84.6731569122757	85.209625383863	100.705038896397	92.1862571501572	73.2525790067662	88.6414417228998	75.2035226939641	110.731619001022	80.9121757827001
Ap1m2	0.860410830784719	0	0	0	0	2.15408695649787	0	0	0	0.818600634067274	0	1.46955730411152	0.786170250331823	0	0	0	0	0	0	0	1.35354408940049	0	0	2.79375820930698	0.78065921625114	0	5.49394342550747	0	0	0.871902511819071	0
Ap1s1	53.3454715086526	40.7603112413255	53.6651308592499	30.4478672872599	34.3878213101666	29.0801739127212	30.8008736740694	42.7294971376358	27.6272025203524	48.2974374099692	39.8449382543274	47.0258337315688	24.3712777602865	33.7486822736169	33.4974017713662	43.134871839969	22.1835566024412	45.5892481372246	35.3274061092606	40.005150485954	40.6063226820146	21.360303812424	36.0311306009684	34.9219776163373	35.9103239475525	31.0989783157157	34.7949750282139	47.2112026567618	50.1356817959761	34.8761004727628	40.0555325656931
Ap1s2	18.9290382772638	15.8050186445956	11.4996708984107	19.0299170545374	34.3878213101666	20.4638260867297	32.7880268143319	17.9913672158467	20.9585674292329	23.739418387951	31.875950603462	17.6346876493383	22.012767009291	33.7486822736169	37.023444063089	20.8237312330885	35.2327075450537	28.4932800857653	36.5455925268213	27.2035023304487	33.8386022350122	30.7588374898905	33.3287958058957	19.5563074651489	17.1745027575251	35.5416895036751	20.1444592268607	29.8683118848901	37.6017613469821	16.5661477245623	41.6577538683208
Ap1s3	12.0457516309861	14.9731755580379	9.19973671872855	6.6604709690881	5.59801742258526	7.53930434774253	14.903648551969	22.4892090198083	7.62129724699377	16.3720126813455	12.3962030124574	8.81734382466915	5.50319175232276	10.6067287145653	12.3411480210297	21.5674359199845	3.91474528278374	11.3973120343061	14.6182370107285	8.00103009719079	8.12126453640293	3.41764860998784	13.5116739753631	18.1594283604954	10.1485698112648	6.66406678193907	5.49394342550747	8.67144538593585	10.9671803928698	21.7975627954768	5.60777455919703
Ap2a1	0	3.32737234623065	3.06657890624285	0.951495852726872	1.59943354931008	0	0	1.12446045099042	4.76331077937111	2.45580190220182	0.885443072318388	0	3.14468100132729	0.964248064960484	0.88151057293069	1.48740937379204	0	1.42466400428827	0	4.0005150485954	1.35354408940049	0.85441215249696	1.80155653004842	0	1.56131843250228	0	1.83131447516916	7.7079514541652	2.35011008418638	3.48761004727628	0
Ap2a2	20.6498599388333	14.9731755580379	13.0329603515321	11.4179502327225	7.19745097189534	14.0015652172361	31.7944502442006	16.8669067648562	10.4792837146164	9.00460697474002	15.937975301731	16.1651303452268	7.0755322529864	15.4279690393677	12.3411480210297	16.3615031117124	22.1835566024412	11.3973120343061	14.6182370107285	22.4028842721342	10.8283527152039	17.9426552024362	9.9085609152663	12.5719119418814	14.0518658925205	22.2135559397969	5.49394342550747	15.4159029083304	15.6674005612425	16.5661477245623	21.6299875854743
Ap2b1	73.9953314474859	79.025093222978	75.1311832029498	78.9741557763304	98.3651632825696	79.701217390421	71.5375130494514	79.8366920203196	71.4496616905666	80.2228621385929	108.024054822843	108.747240504253	73.1138332808595	89.675070041325	73.1653775532473	67.6771265075376	109.612867917945	74.0825282229899	99.8912862399782	80.0103009719079	85.2732776322307	56.3912020647993	93.6809395625178	90.7971418024769	67.1366925975981	79.9688013832689	60.4333776805821	93.458911381753	65.8030823572186	73.2398109928019	85.7188396905832
Ap2m1	295.981325789943	425.903660317523	427.787757420878	369.180390858026	371.868300214593	381.273391300122	368.616907518701	502.633821592716	385.82817312906	473.151166490885	409.960142483414	448.214977754015	361.638315152638	380.877985659391	427.532627871385	423.91167153073	399.304018843942	397.481257196427	350.837688257484	288.837186508588	458.851446306765	380.213407861147	420.663449766306	406.491819454166	411.407406964351	418.725529465172	424.864958239244	371.908657663471	346.24955240346	385.380910224029	364.505346347807
Ap2s1	39.5788982160971	49.9105851934598	44.4653941405213	40.9143216672555	35.9872548594767	43.0817391299573	29.8072971039381	56.2230225495208	43.8224591702142	49.9346386781037	53.1265843391033	45.5562764274573	43.2393637682502	52.0693955078661	57.2981872404949	44.622281213761	27.4032169794862	37.041264111495	56.0365752077926	52.0066956317402	43.3134108608156	45.2838440823389	48.6420263113073	47.4938895582187	38.2523015963059	45.5377896765837	31.1323460778756	61.6636116333216	46.2188316556655	47.9546381500489	39.2544219143792
Ap3b1	35.2768440621735	24.1234495101722	39.8655257811571	25.6903880236255	31.9886709862015	21.5408695649787	25.832990823413	21.3647485688179	23.8165538968555	20.4650158516819	29.2196213865068	19.1042449534498	25.9436182609501	32.7844342086565	33.4974017713662	23.7985499806726	26.098301885225	29.9179440900536	32.8910332741392	40.805253495673	29.7779699668107	34.1764860998784	25.2217914206779	23.7469447791093	23.4197764875342	37.7630450976547	29.3010316027065	23.1238543624956	37.6017613469821	35.7480029845819	39.2544219143792
Ap3b2	0	0.831843086557663	0	0	0.799716774655038	1.07704347824893	0	1.12446045099042	0	0	0.885443072318388	0	0	0	0	0	0	0	0	0	0	0	0.900778265024209	0	0	0	0	0	0	0	0
Ap3d1	41.2997198776665	44.9195266741138	49.8319072264463	33.3023548454405	24.7912200143062	37.6965217387127	34.7751799545944	41.6050366866454	20.0059052733587	27.0138209242201	36.3031659650539	36.7389326027881	22.7989372596229	26.9989458188936	34.3789123442969	35.6978249710088	37.8425377335762	32.7672720986302	28.0182876038963	46.4059745637066	37.8992345032137	37.5941347098662	22.5194566256052	34.9219776163373	34.3490055150502	28.877622721736	23.807088177199	20.2333725671837	37.6017613469821	34.8761004727628	44.0610858222624
Ap3m1	70.553688124347	41.5921543278832	52.8984861326892	65.6532138381542	81.5711110148139	67.8537391296828	74.5182427598452	42.7294971376358	76.2129724699377	70.3996545297856	69.9500027131526	63.1909640767956	74.6861737815232	65.5688684173129	64.3502718239404	37.9289390316969	83.5145660327199	72.6578642187016	85.2730492292497	57.6074166997737	74.4449249170268	73.4794451147385	100.887165682711	58.6689223954466	39.032960812557	74.4154123983196	71.421264531597	72.2620448827987	74.420152665902	41.8513205673154	72.0999586182476
Ap3m2	3.44164332313888	2.49552925967299	3.83322363280356	2.85448755818062	3.19886709862015	3.2311304347468	3.97430628052508	3.37338135297125	1.90532431174844	3.2744025362691	4.42721536159194	4.40867191233457	3.93085125165911	3.85699225984194	7.05208458344552	1.48740937379204	2.6098301885225	5.69865601715307	1.21818641756071	1.60020601943816	0	0	1.80155653004842	4.19063731396047	4.68395529750684	0	0	3.8539757270826	2.35011008418638	3.48761004727628	1.60222130262772
Ap3s1	18.0686274464791	15.8050186445956	21.4660523437	10.4664543799956	21.592352915686	18.3097391302319	22.8522611130192	17.9913672158467	10.4792837146164	21.2836164857491	21.2506337356413	11.7564584328922	12.5787240053092	13.4994729094468	17.6302114586138	21.5674359199845	23.4884716967025	9.97264803001787	15.8364234282892	25.6032963110105	16.2425290728059	29.9044253373936	23.4202348906294	15.3656701511884	21.0777988387808	11.1067779698985	18.3131447516916	9.6349393177065	18.0175106454289	18.3099527482005	12.8177704210218
Ap3s2	106.690943017305	142.24516780136	125.729735155957	120.839973296313	111.960348451705	103.396173911898	99.357657013127	122.566189157955	112.414134393158	125.245897012293	120.420257835301	119.034141633033	113.208516047782	107.995783275574	114.59637448099	120.480159277155	116.137443389251	112.548456338773	126.691387426314	115.214833399547	120.465423956643	116.200052739587	115.299617923099	117.337844790893	128.808770681438	106.625068511025	109.878868510149	115.619271812478	98.7046235358279	147.351524497423	101.74105271686
Ap4b1	18.9290382772638	16.6368617311533	17.6328287108964	28.5448755818062	27.1903703382713	35.5424347822148	30.8008736740694	13.493525411885	22.8638917409813	22.9208177538837	30.1050644588252	30.860703386342	29.8744695126093	26.0346977539331	27.3268277608514	19.3363218592965	30.0130471680087	25.6439520771888	19.4909826809714	22.4028842721342	33.8386022350122	28.1956010323997	29.7256827457989	30.7313403023768	18.7358211900274	23.3242337367868	23.807088177199	21.1968664989543	13.3172904770562	11.3347326536479	20.8288769341604
Ap4e1	3.44164332313888	0.831843086557663	0	1.90299170545374	0.799716774655038	0	1.98715314026254	1.12446045099042	4.76331077937111	0	1.77088614463678	1.46955730411152	1.57234050066365	0.964248064960484	0.88151057293069	0.743704686896018	1.30491509426125	1.42466400428827	0	0	2.70708817880098	0.85441215249696	0.900778265024209	1.39687910465349	1.56131843250228	2.22135559397969	0	0.96349393177065	3.13348011224851	1.74380502363814	0.801110651313862
Ap4m1	0.860410830784719	0.831843086557663	0.766644726560713	0	0	0	0.99357657013127	0	1.90532431174844	0	1.77088614463678	0	0	0	2.64453171879207	0.743704686896018	0	1.42466400428827	0	1.60020601943816	0	0.85441215249696	0	1.39687910465349	1.56131843250228	0	3.66262895033831	1.9269878635413	1.56674005612425	0.871902511819071	0.801110651313862
Ap4s1	18.0686274464791	19.9642340773839	21.4660523437	41.8658175199824	34.3878213101666	37.6965217387127	15.8972251221003	22.4892090198083	23.8165538968555	21.2836164857491	28.3341783141884	30.860703386342	34.5914910146002	26.9989458188936	19.3932326044752	23.0548452937765	26.098301885225	12.8219760385944	32.8910332741392	22.4028842721342	25.7173376986093	26.4867767274058	25.2217914206779	22.3500656744559	22.6391172712831	23.3242337367868	23.807088177199	25.0508422260369	25.8512109260502	17.4380502363814	43.2599751709486
Ap5b1	7.74369747706247	6.6547446924613	6.89980253904641	3.80598341090749	8.79688452120542	6.4622608694936	4.96788285065635	4.49784180396167	1.90532431174844	7.36740570660547	7.0835445785471	2.93911460822305	6.28936200265458	6.74973645472339	7.05208458344552	4.46222812137611	5.21966037704499	8.5479840257296	7.30911850536426	4.80061805831448	4.06063226820146	9.39853367746656	2.70233479507263	6.98439552326746	5.46461451375798	2.22135559397969	7.32525790067662	4.81746965885325	6.26696022449701	5.23141507091442	4.80666390788317
Ap5m1	23.2310924311874	12.4776462983649	13.7996050780928	19.0299170545374	24.7912200143062	26.9260869562233	20.8651079727567	24.7381299217892	21.9112295851071	24.5580190220182	16.8234183740494	16.1651303452268	25.9436182609501	20.2492093641702	13.2226585939604	13.3866843641283	16.9638962253962	21.369960064324	21.9273555160928	12.8016481555053	17.5960731622063	23.0691281174179	20.7179000955568	18.1594283604954	15.6131843250228	15.5494891578578	14.6505158013532	15.4159029083304	17.2341406173668	10.4628301418288	16.8233236775911
Ap5s1	12.0457516309861	9.98211703869196	13.7996050780928	9.51495852726872	8.79688452120542	18.3097391302319	14.903648551969	11.2446045099042	8.57395940286799	12.2790095110091	8.85443072318388	17.6346876493383	14.1510645059728	15.4279690393677	12.3411480210297	5.94963749516814	7.82949056556749	5.69865601715307	10.9636777580464	10.401339126348	21.6567054304078	13.6705944399514	9.00778265024209	9.77815373257444	8.58725137876254	15.5494891578578	12.8192013261841	8.67144538593585	8.61707030868339	7.84712260637164	14.4199917236495
Ap5z1	14.6269841233402	12.4776462983649	10.73302617185	12.3694460854493	13.5951851691356	10.7704347824893	7.94861256105016	14.6179858628754	14.2899323381133	10.6418082428746	11.510759940139	8.81734382466915	11.7925537549773	9.64248064960484	6.17057401051483	11.8992749903363	10.43932075409	9.97264803001787	7.30911850536426	7.20092708747171	13.5354408940049	11.9617701349574	9.00778265024209	11.1750328372279	5.46461451375798	8.88542237591876	12.8192013261841	7.7079514541652	10.9671803928698	13.0785376772861	10.4144384670802
Apaf1	5.16246498470831	7.48658777901897	1.53328945312143	5.70897511636123	3.19886709862015	0	7.94861256105016	4.49784180396167	4.76331077937111	4.09300317033637	4.42721536159194	2.93911460822305	1.57234050066365	2.89274419488145	7.05208458344552	4.46222812137611	3.91474528278374	2.84932800857653	3.65455925268213	4.80061805831448	1.35354408940049	5.12647291498176	2.70233479507263	5.58751641861396	7.02593294626026	3.33203339096954	3.66262895033831	3.8539757270826	6.26696022449701	7.84712260637164	5.60777455919703
Apba1	1.72082166156944	0	0	1.90299170545374	0	0	0	0	0.952662155874222	0	0	0	0.786170250331823	0	0	0	0	0	1.21818641756071	0	0	0.85441215249696	0	0	0	0	0	0	0	0.871902511819071	0.801110651313862
Apba3	9.46451913863191	6.6547446924613	8.43309199216784	13.3209419381762	13.5951851691356	8.61634782599146	14.903648551969	12.3690649608946	12.3846080263649	13.0976101450764	19.4797475910045	16.1651303452268	9.43404300398187	6.74973645472339	12.3411480210297	8.92445624275221	7.82949056556749	8.5479840257296	10.9636777580464	8.00103009719079	5.41417635760195	10.2529458299635	6.30544785516946	9.77815373257444	10.1485698112648	14.438811360868	20.1444592268607	9.6349393177065	13.3172904770562	10.4628301418288	7.20999586182476
Apbb1	51.6246498470831	39.9284681547678	34.4990126952321	80.8771474817841	87.9688452120541	86.1634782599147	48.6852519364322	47.2273389415975	80.0236210934346	58.9392456528438	59.324685845332	55.8431775562379	64.4659605272094	81.9610855216412	44.9570392194652	36.4415296579049	52.1966037704499	37.041264111495	65.7820665482783	58.4075197094928	64.9701162912234	43.5750197773449	85.5739351772999	82.415867174556	46.8395529750684	64.419312225411	60.4333776805821	60.7001177015509	60.3194921607837	32.2603929373056	64.8899627564228
Apbb1ip	12.9061624617708	5.82290160590364	3.83322363280356	6.6604709690881	10.3963180705155	7.53930434774253	9.9357657013127	13.493525411885	9.52662155874222	13.0976101450764	8.85443072318388	7.34778652055762	5.50319175232276	9.64248064960484	8.8151057293069	8.92445624275221	6.52457547130624	8.5479840257296	1.21818641756071	9.60123611662895	6.76772044700244	5.12647291498176	5.40466959014526	12.5719119418814	4.68395529750684	8.88542237591876	12.8192013261841	4.81746965885325	8.61707030868339	9.59092763000978	6.4088852105109
Apbb3	5.16246498470831	6.6547446924613	4.59986835936428	3.80598341090749	5.59801742258526	2.15408695649787	6.95503599091889	6.7467627059425	3.81064862349689	4.09300317033637	5.31265843391033	5.8782292164461	3.14468100132729	5.7854883897629	7.05208458344552	5.20593280827212	2.6098301885225	7.12332002144134	2.43637283512142	5.60072106803356	2.70708817880098	2.56323645749088	1.80155653004842	1.39687910465349	5.46461451375798	5.55338898494923	1.83131447516916	1.9269878635413	8.61707030868339	6.1033175827335	2.40333195394159
Apc	18.9290382772638	12.4776462983649	16.099539257775	6.6604709690881	14.3949019437907	12.9245217389872	19.8715314026254	8.99568360792333	11.4319458704907	12.2790095110091	15.0525322294126	4.40867191233457	6.28936200265458	13.4994729094468	20.2747431774059	15.6177984248164	9.13440565982873	22.7946240686123	10.9636777580464	20.002575242977	9.47480862580342	17.9426552024362	4.50389132512105	22.3500656744559	15.6131843250228	7.77474457892892	7.32525790067662	11.5619271812478	14.8840305331804	20.0537577718386	15.2211023749634
Apc2	12.0457516309861	8.31843086557663	9.96638144528927	2.85448755818062	1.59943354931008	3.2311304347468	10.929342271444	8.99568360792333	0.952662155874222	3.2744025362691	2.65632921695516	0	2.35851075099547	0.964248064960484	2.64453171879207	10.4118656165442	2.6098301885225	5.69865601715307	3.65455925268213	5.60072106803356	4.06063226820146	6.83529721997568	2.70233479507263	1.39687910465349	5.46461451375798	1.11067779698985	1.83131447516916	2.89048179531195	7.05033025255914	4.35951255909535	1.60222130262772
Apeh	31.8352007390346	27.4508218564029	20.6994076171392	36.1568424036211	24.7912200143062	32.311304347468	27.8201439636756	34.8582739807029	20.9585674292329	27.0138209242201	36.3031659650539	26.4520314740074	20.4404265086274	30.8559380787355	32.6158911984355	25.2859593544646	31.3179622622699	38.4659281157832	23.1455419336535	32.8042233984823	23.0102495198083	26.4867767274058	29.7256827457989	34.9219776163373	24.2004357037853	33.3203339096954	27.4697171275373	17.3428907718717	29.7680610663608	28.7727828900293	26.4366514933574
Apex1	120.457516309861	159.713872619071	174.794997655843	79.9256516290573	57.5796077751627	73.2389565209275	109.29342271444	199.029499825304	92.4082291197995	131.794702084831	81.4607626532917	67.5996359891301	64.4659605272094	103.174542950772	93.4401207306532	208.237312330885	58.7211792417562	159.562368480286	77.9639307238854	96.8124641760086	70.3842926488254	116.200052739587	91.8793830324693	83.8127462792095	185.796893467771	85.5221903682181	89.7344092832886	79.0065024051933	106.538323816449	204.025187765663	84.1166183879555
Apex2	7.74369747706247	2.49552925967299	3.83322363280356	7.61196682181498	3.99858387327519	5.38521739124467	8.94218913118143	8.99568360792333	8.57395940286799	6.54880507253819	6.19810150622871	1.46955730411152	3.14468100132729	4.82124032480242	8.8151057293069	6.69334218206416	7.82949056556749	9.97264803001787	7.30911850536426	7.20092708747171	8.12126453640293	15.3794187449453	4.50389132512105	2.79375820930698	6.24527373000912	9.99610017290861	7.32525790067662	4.81746965885325	3.13348011224851	13.0785376772861	6.4088852105109
Aph1a	33.556022400604	19.9642340773839	23.7659865233821	16.1754294963568	15.9943354931008	18.3097391302319	18.8779548324941	35.9827344316933	22.8638917409813	30.2882234604892	11.510759940139	22.0433595616729	19.6542562582956	22.1777054940911	11.459637448099	26.7733687282566	26.098301885225	17.0959680514592	29.236474021457	27.2035023304487	24.3637936092088	27.3411888799027	18.0155653004842	22.3500656744559	34.3490055150502	6.66406678193907	20.1444592268607	17.3428907718717	19.5842507015532	19.1818552600196	11.2155491183941
Aph1b	40.4393090468818	80.6887793960933	62.8648675779784	24.7388921708987	37.5866884087868	46.3128695647041	25.832990823413	52.8496411965496	25.721878208604	33.5626259967582	26.5632921695516	29.3911460822305	31.4468100132729	29.891690013775	40.5494863548117	57.2652608909933	28.7081320737475	31.3426080943419	30.4546604390177	40.805253495673	36.5456904138132	40.1573711673571	28.8249044807747	29.3344611977233	61.6720780838401	25.5455893307664	36.6262895033831	34.6857815437434	35.2516512627957	49.698443173687	23.232208888102
Api5	53.3454715086526	47.4150559337868	46.7653283202035	33.3023548454405	50.3821568032674	43.0817391299573	68.5567833390576	47.2273389415975	42.86979701434	49.1160380440365	41.6158243989642	51.4345056439034	50.3148960212366	37.6056745334589	41.4309969277424	55.0341468303053	49.5867735819274	45.5892481372246	45.0728974497463	61.6079317483691	54.1417635760195	48.7014926923267	50.4435828413557	58.6689223954466	43.7169161100639	39.9844006916344	54.9394342550747	38.539757270826	58.7527521046595	60.1612733155159	38.4533112630654
Apip	44.7413632008054	53.2379575396904	57.4983544920535	84.6831308926916	55.1804574511976	72.1619130426785	58.6210176377449	39.3561157846646	77.1656346258119	72.8554564319874	54.89747048374	54.3736202521264	78.6170250331823	68.4616126121944	50.2461026570493	49.0845093351372	58.7211792417562	62.6852161886838	56.0365752077926	48.0061805831448	79.8591012746288	45.2838440823389	72.0622612019367	85.209625383863	47.6202121913196	58.8659232404618	65.9273211060896	52.9921662473857	53.2691619082246	65.3926883864303	52.8733029867149
Aplf	1.72082166156944	1.66368617311533	3.06657890624285	0.951495852726872	3.19886709862015	4.30817391299573	1.98715314026254	1.12446045099042	1.90532431174844	1.63720126813455	1.77088614463678	1.46955730411152	2.35851075099547	1.92849612992097	2.64453171879207	2.97481874758407	1.30491509426125	4.2739920128648	7.30911850536426	3.20041203887632	1.35354408940049	5.12647291498176	3.60311306009684	2.79375820930698	1.56131843250228	1.11067779698985	0	1.9269878635413	2.35011008418638	0	1.60222130262772
Apln	36.1372548929582	5.82290160590364	4.59986835936428	7.61196682181498	11.9957516198256	22.6179130432276	28.8137205338068	5.62230225495208	6.66863509111955	18.00921394948	19.4797475910045	13.2260157370037	14.1510645059728	16.3922171043282	22.0377643232673	2.97481874758407	14.3540660368737	25.6439520771888	19.4909826809714	42.4054595151112	6.76772044700244	29.9044253373936	21.618678360581	16.7625492558419	4.68395529750684	8.88542237591876	5.49394342550747	33.7222876119727	38.3851313750442	6.1033175827335	19.2266556315327
Aplnr	113.574229663583	67.3792900111707	60.5649333982963	61.8472304272467	109.56119812774	64.622608694936	122.209918126146	57.3474830005113	51.443756417208	108.05528369688	115.993042473709	51.4345056439034	55.8180877735594	110.888527470456	115.47788505392	58.7526702647854	69.1604999958461	113.973120343061	125.473201008753	140.018026700839	82.5661894534298	123.889762112059	99.085609152663	86.6065044885164	51.5235082725753	85.5221903682181	78.7465224322737	98.2763810406063	124.555834461878	59.2893708036968	79.3099544800723
Aplp1	4.3020541539236	4.15921543278832	3.83322363280356	1.90299170545374	2.39915032396511	3.2311304347468	2.98072971039381	2.24892090198083	1.90532431174844	5.73020443847092	2.65632921695516	1.46955730411152	3.14468100132729	2.89274419488145	4.40755286465345	5.94963749516814	3.91474528278374	5.69865601715307	4.87274567024284	3.20041203887632	5.41417635760195	3.41764860998784	2.70233479507263	2.79375820930698	5.46461451375798	3.33203339096954	0	1.9269878635413	7.05033025255914	4.35951255909535	0.801110651313862
Aplp2	171.221755326159	158.882029532514	157.928813671507	110.373518916317	122.356666522221	151.8631304331	160.959404361266	177.664751256486	128.60939104302	108.873884330947	122.191143979937	121.973256241257	99.0574515418096	123.423752314942	131.345075366673	142.791299884035	144.845575462999	138.192408415962	148.618742942407	200.825855439489	132.647320761248	190.533910006822	122.505844043292	150.862943302577	146.763932655214	116.621168683934	100.722296134304	158.013004810387	153.540525500177	119.450644119213	158.619908960145
Apmap	18.0686274464791	17.4687048177109	36.0323021483535	11.4179502327225	7.99716774655038	11.8474782607383	10.929342271444	14.6179858628754	12.3846080263649	20.4650158516819	5.31265843391033	13.2260157370037	11.0063835046455	12.5352248444863	14.9856797398217	20.0800265461925	10.43932075409	9.97264803001787	9.74549134048568	14.4018541749434	12.1818968046044	10.2529458299635	18.0155653004842	8.38127462792095	14.8325251087717	11.1067779698985	16.4818302765224	9.6349393177065	20.3676207296153	16.5661477245623	4.80666390788317
Apoa1	2.58123249235416	0.831843086557663	0.766644726560713	0.951495852726872	0.799716774655038	0	0	0	2.85798646762266	0	2.65632921695516	1.46955730411152	1.57234050066365	0	0.88151057293069	0.743704686896018	0	1.42466400428827	0	1.60020601943816	0	0.85441215249696	1.80155653004842	4.19063731396047	0.78065921625114	72.1940568043399	3.66262895033831	0	0.783370028062127	0	1.60222130262772
Apoa2	0	0	0	0	0	0	0	0	0	0	0.885443072318388	0	0	0	0	1.48740937379204	0	0	0	0	0	0.85441215249696	0	0	0.78065921625114	5.55338898494923	0	0	0.783370028062127	0	0
Apob	0.860410830784719	1.66368617311533	1.53328945312143	0	0.799716774655038	1.07704347824893	0	0	0.952662155874222	0	0.885443072318388	0	0	0	1.76302114586138	0	0	0	0	0	1.35354408940049	0	0	0	0	2.22135559397969	1.83131447516916	1.9269878635413	0	0.871902511819071	0.801110651313862
Apobec1	2.58123249235416	3.32737234623065	0.766644726560713	2.85448755818062	6.3977341972403	7.53930434774253	5.96145942078762	1.12446045099042	6.66863509111955	3.2744025362691	4.42721536159194	5.8782292164461	1.57234050066365	4.82124032480242	0	3.71852343448009	5.21966037704499	2.84932800857653	2.43637283512142	3.20041203887632	2.70708817880098	0	0.900778265024209	8.38127462792095	7.02593294626026	7.77474457892892	5.49394342550747	2.89048179531195	3.91685014031063	2.61570753545721	6.4088852105109
Apobec2	490.43417354729	571.476200465115	560.417295115881	645.114188148819	685.357275879367	582.680521732673	424.257195446052	564.479146397189	695.443373788182	599.215664137245	726.948762373396	681.874589107747	697.333012044327	637.36797093888	590.612083863562	585.295588587166	584.601962229039	568.440937711019	629.802377878887	497.664072045267	557.660164833001	482.742866160782	657.568133467673	521.035906035752	628.430669082168	618.647532923344	532.912512274224	637.83298283217	556.19271992411	636.488833627922	627.269639978754
Apobec3	4.3020541539236	6.6547446924613	4.59986835936428	0.951495852726872	3.19886709862015	2.15408695649787	1.98715314026254	10.1201440589138	2.85798646762266	4.09300317033637	1.77088614463678	2.93911460822305	3.14468100132729	1.92849612992097	6.17057401051483	6.69334218206416	5.21966037704499	7.12332002144134	4.87274567024284	3.20041203887632	1.35354408940049	5.98088506747872	4.50389132512105	6.98439552326746	1.56131843250228	3.33203339096954	1.83131447516916	2.89048179531195	3.91685014031063	8.71902511819071	2.40333195394159
Apobr	4.3020541539236	7.48658777901897	3.83322363280356	4.75747926363436	9.59660129586045	10.7704347824893	10.929342271444	8.99568360792333	13.3372701822391	6.54880507253819	5.31265843391033	5.8782292164461	11.0063835046455	5.7854883897629	5.28906343758414	6.69334218206416	3.91474528278374	5.69865601715307	7.30911850536426	4.0005150485954	6.76772044700244	12.8161822874544	11.7101174453147	11.1750328372279	7.02593294626026	6.66406678193907	12.8192013261841	10.5984332494772	3.91685014031063	2.61570753545721	4.80666390788317
Apoc1	1.72082166156944	8.31843086557663	2.29993417968214	4.75747926363436	2.39915032396511	5.38521739124467	2.98072971039381	0	0.952662155874222	2.45580190220182	0.885443072318388	1.46955730411152	2.35851075099547	0	1.76302114586138	0.743704686896018	2.6098301885225	0	0	0	1.35354408940049	3.41764860998784	0.900778265024209	5.58751641861396	2.34197764875342	97.7396461351064	3.66262895033831	1.9269878635413	1.56674005612425	1.74380502363814	1.60222130262772
Apoc3	1.72082166156944	1.66368617311533	0.766644726560713	0.951495852726872	1.59943354931008	1.07704347824893	0.99357657013127	1.12446045099042	0.952662155874222	2.45580190220182	0	1.46955730411152	0.786170250331823	0.964248064960484	0	0.743704686896018	1.30491509426125	1.42466400428827	0	0.800103009719079	0	0	0	2.79375820930698	0.78065921625114	88.8542237591876	1.83131447516916	0.96349393177065	1.56674005612425	1.74380502363814	0
Apoc4	0	0	1.53328945312143	0	1.59943354931008	0	0	0	0	0.818600634067274	0	1.46955730411152	0	0.964248064960484	0	0.743704686896018	0	0	0	0.800103009719079	1.35354408940049	0.85441215249696	0	2.79375820930698	0.78065921625114	4.44271118795938	0	0	0	0.871902511819071	0.801110651313862
Apod	1.72082166156944	0	3.83322363280356	3.80598341090749	0.799716774655038	1.07704347824893	3.97430628052508	3.37338135297125	0	4.09300317033637	2.65632921695516	0	0.786170250331823	2.89274419488145	3.52604229172276	6.69334218206416	0	1.42466400428827	0	2.40030902915724	1.35354408940049	1.70882430499392	0.900778265024209	0	7.02593294626026	3.33203339096954	3.66262895033831	3.8539757270826	7.83370028062127	2.61570753545721	3.20444260525545
Apoe	182.40709612636	138.085952368572	101.963748632575	274.982301438066	295.895206622364	206.792347823795	245.413412822424	93.3302174322046	242.928849747927	238.212784513577	270.060137057108	233.659611353732	237.42341560021	242.026264305082	284.727915056613	117.505340529571	186.602858479358	180.93232854461	254.600961270188	180.823280196512	228.748951108682	176.863315566871	210.782114015665	219.310019430598	118.660200870173	224.356914991949	271.034542325035	227.384567897873	209.94316752065	95.0373737882787	188.261003058758
Apoh	0	0	0.766644726560713	0	0.799716774655038	0	0	1.12446045099042	0.952662155874222	0	0	0	0.786170250331823	0	0	0	0	0	0	0	0	0	0	0	0	36.6523673006649	0	0.96349393177065	0	0	0
Apol3	39.5788982160971	43.2558405009985	32.1990785155499	64.7017179854273	31.1889542115465	45.2358260864552	43.7173690857759	37.1071948826837	62.8757022876986	51.5718399462383	49.5848120498297	51.4345056439034	50.3148960212366	65.5688684173129	44.9570392194652	31.9793015365288	46.9769433934049	56.9865601715307	47.5092702848677	42.4054595151112	50.0811313078181	35.8853104048723	48.6420263113073	60.0658015001001	43.7169161100639	44.4271118795938	51.2768053047363	51.0651783838444	36.0350212908578	43.5951255909535	35.2488686578099
Apol9a	65.3912231396387	31.6100372891912	26.8325654296249	220.747037832634	135.152134916701	186.328521737065	67.5632067689263	42.7294971376358	226.733593098065	72.0368557979201	168.234183740494	201.329350663279	243.712777602865	176.457395887769	73.1653775532473	47.5970999613451	190.517603762142	91.1784962744491	165.673352788256	76.0097859233125	173.253643443262	74.3338572672355	158.536974644261	187.181800023568	43.7169161100639	142.1667580147	142.842529063194	133.92565651612	62.6696022449701	43.5951255909535	177.045453940364
Apold1	12.9061624617708	9.15027395213429	12.2663156249714	4.75747926363436	9.59660129586045	7.53930434774253	19.8715314026254	7.87122315693292	4.76331077937111	4.91160380440365	14.1670891570942	10.2869011287807	14.9372347563046	9.64248064960484	7.93359515637621	10.4118656165442	5.21966037704499	11.3973120343061	8.52730492292497	9.60123611662895	4.06063226820146	9.39853367746656	12.6108957103389	4.19063731396047	4.68395529750684	7.77474457892892	3.66262895033831	6.74445752239455	7.83370028062127	13.0785376772861	10.4144384670802
Apom	3.44164332313888	4.99105851934598	3.06657890624285	2.85448755818062	0.799716774655038	0	0	6.7467627059425	0	2.45580190220182	0	1.46955730411152	0.786170250331823	0	0.88151057293069	0.743704686896018	0	5.69865601715307	1.21818641756071	0	4.06063226820146	0	3.60311306009684	1.39687910465349	3.9032960812557	7.77474457892892	0	0	4.70022016837276	4.35951255909535	0.801110651313862
Apoo	298.562558282298	192.15575299482	298.991443358678	668.901584466991	540.608539666806	539.598782602715	352.719682396601	203.527341629265	599.224496044885	459.234955711741	644.602556647786	655.42255763374	580.193644744885	544.800156702674	352.604229172276	224.598815442597	626.359245245399	414.577225247886	694.366258009604	272.835126314206	628.044457481826	390.466353691111	666.575916117915	585.292344849813	244.346334686607	656.410578020999	575.032745203115	509.688289906674	347.032922431522	255.467435962988	532.738583123718
Apool	105.83053218652	104.812228906266	121.896511523153	174.123741049018	163.941938804283	147.554956520104	122.209918126146	114.694966001023	142.899323381133	139.980708425504	180.630386752951	183.694663013941	188.680860079637	172.600403627927	119.885437918574	113.043112408195	193.127433950665	153.863712463133	170.546098458499	81.6105069913461	167.839467085661	116.200052739587	169.346313824551	174.609888081686	100.705038896397	168.823025142456	175.806189616239	123.327223266643	111.238543984822	107.244008953746	153.813245052261
App	85.1806722476872	43.2558405009985	48.2986177733249	30.4478672872599	39.9858387327519	44.1587826082063	67.5632067689263	44.9784180396167	46.6804456378369	35.1998272648928	32.7613936757803	38.2084899068996	40.094682766923	39.5341706633799	52.8906343758414	49.0845093351372	37.8425377335762	38.4659281157832	32.8910332741392	90.411640098256	32.4850581456117	69.2073843522537	36.9319088659926	40.5094940349512	53.0848267050775	21.1028781428071	49.4454908295672	38.539757270826	57.9693820765974	47.0827356382298	37.6522006117515
Appbp2	35.2768440621735	45.7513697606715	45.2320388670821	18.0784212018106	36.7869716341317	35.5424347822148	42.7237925156446	43.8539575886263	21.9112295851071	22.9208177538837	19.4797475910045	17.6346876493383	28.3021290119456	21.2134574291307	29.9713594796435	44.622281213761	45.6720282991437	27.0686160814771	14.6182370107285	57.6074166997737	18.9496172516068	36.7397225573693	15.3132305054116	20.9531865698024	44.497575326315	14.438811360868	27.4697171275373	36.6127694072847	39.1685014031063	43.5951255909535	25.6355408420436
Appl2	43.020541539236	24.9552925967299	21.4660523437	33.3023548454405	32.7883877608566	29.0801739127212	43.7173690857759	31.4848926277317	29.5325268321009	25.3766196560855	35.4177228927355	33.7998179945651	31.4468100132729	34.7129303385774	38.7864652089504	23.0548452937765	20.87864150818	22.7946240686123	38.9819653619427	20.002575242977	46.0204990396166	35.8853104048723	48.6420263113073	32.1282194070303	15.6131843250228	53.3125342555126	20.1444592268607	30.8318058166608	34.4682812347336	20.9256602836577	40.0555325656931
Aprt	101.528478032597	131.431207676111	160.99539257775	229.310500507176	239.115315621856	232.64139130177	119.229188415752	155.175542236678	247.692160527298	185.822343933271	265.632921695516	230.720496745509	231.134053597556	270.953706253896	162.197945419247	173.283192046772	211.396245270322	136.767744411674	247.291842764824	117.615142428705	240.930847913287	94.8397489271625	269.332701242239	237.469447791093	177.99030130526	296.550971796289	195.9506488431	266.88781910047	105.754953788387	156.070549615614	237.929863440217
Aptr	1.72082166156944	0.831843086557663	0	0	5.59801742258526	4.30817391299573	2.98072971039381	6.7467627059425	4.76331077937111	4.91160380440365	6.19810150622871	1.46955730411152	5.50319175232276	4.82124032480242	0	0.743704686896018	3.91474528278374	5.69865601715307	1.21818641756071	3.20041203887632	5.41417635760195	1.70882430499392	1.80155653004842	2.79375820930698	2.34197764875342	3.33203339096954	3.66262895033831	4.81746965885325	7.05033025255914	6.1033175827335	4.00555325656931
Aptx	5.16246498470831	8.31843086557663	13.7996050780928	8.56346267454185	2.39915032396511	3.2311304347468	9.9357657013127	7.87122315693292	5.71597293524533	5.73020443847092	1.77088614463678	1.46955730411152	6.28936200265458	4.82124032480242	5.28906343758414	11.1555703034403	6.52457547130624	8.5479840257296	3.65455925268213	5.60072106803356	2.70708817880098	5.98088506747872	3.60311306009684	12.5719119418814	7.02593294626026	2.22135559397969	5.49394342550747	7.7079514541652	7.83370028062127	11.3347326536479	5.60777455919703
Aqp1	20.6498599388333	14.9731755580379	16.8661839843357	28.5448755818062	51.1818735779224	36.6194782604637	12.9164954117065	17.9913672158467	25.721878208604	15.5534120472782	43.386710543601	45.5562764274573	38.5223422662593	52.0693955078661	17.6302114586138	17.1052077986084	23.4884716967025	5.69865601715307	37.763778944382	20.8026782526961	23.0102495198083	23.0691281174179	26.1225696857021	34.9219776163373	17.1745027575251	32.2096561127055	40.2889184537214	35.649275475514	17.2341406173668	25.2851728427531	27.2377621446713
Aqp11	0	0	1.53328945312143	0	0	0	0	1.12446045099042	0.952662155874222	0.818600634067274	0.885443072318388	0	0	0	0	1.48740937379204	0	1.42466400428827	0	0.800103009719079	0	3.41764860998784	0	0	0	2.22135559397969	0	0	0.783370028062127	0.871902511819071	0
Aqp2	0.860410830784719	0.831843086557663	0	0	0	1.07704347824893	0	0	0	0	0.885443072318388	0	0	0	0	0.743704686896018	0	0	0	0	0	0.85441215249696	0	0	0	0	0	0.96349393177065	0.783370028062127	0.871902511819071	0
Aqp3	0.860410830784719	1.66368617311533	1.53328945312143	0	0	0	0	1.12446045099042	0	0	0.885443072318388	0	0	0	0.88151057293069	1.48740937379204	0	0	0	0	0	0	0.900778265024209	0	3.9032960812557	0	0	1.9269878635413	0	1.74380502363814	0
Aqp4	0	2.49552925967299	3.06657890624285	0	1.59943354931008	0	0	0	0	0	0	1.46955730411152	1.57234050066365	0	0.88151057293069	1.48740937379204	0	1.42466400428827	1.21818641756071	1.60020601943816	2.70708817880098	0.85441215249696	0	8.38127462792095	4.68395529750684	0	0	0.96349393177065	3.13348011224851	0.871902511819071	0.801110651313862
Aqp5	0	0.831843086557663	0	0	0	12.9245217389872	0	0	0	0	0	5.8782292164461	5.50319175232276	0.964248064960484	0	0	0	0	0	0	1.35354408940049	0.85441215249696	0	13.9687910465349	0	1.11067779698985	21.9757737020299	14.4524089765597	0	0	0
Aqp7	113.574229663583	30.7781942026335	37.5655916014749	614.666320861559	191.932025917209	547.138086950458	144.068602669034	41.6050366866454	667.816171267829	198.10135344428	254.122161755377	683.344146411859	558.967047985926	226.598295265714	200.984410628197	48.3408046482411	609.395349020003	198.028296596069	221.709927996049	138.417820681401	610.44838431962	113.636816282096	179.254874739818	636.976871721992	37.4716423800547	165.490991751487	666.598468961573	168.611438059864	169.207926061419	33.1322954491247	182.653228499561
Aqp8	0	1.66368617311533	2.29993417968214	0	0	0	0	0	0	0	0	0	0	0	0	0.743704686896018	1.30491509426125	0	0	0	0	0	0	0	3.12263686500456	0	5.49394342550747	0	0.783370028062127	0	0
Aqp9	0.860410830784719	0	0	0	0.799716774655038	0	0.99357657013127	0	0	0	1.77088614463678	0	0	0	0	0.743704686896018	0	0	1.21818641756071	0	0	0	0.900778265024209	0	0	0	0	0.96349393177065	0	0.871902511819071	0
Aqr	30.1143790774652	29.1145080295182	37.5655916014749	21.8844046127181	20.792636141031	11.8474782607383	13.9100719818378	39.3561157846646	17.147918805736	17.1906133154128	18.5943045186861	23.5129168657844	12.5787240053092	24.1062016240121	15.8671903127524	31.9793015365288	19.5737264139187	31.3426080943419	19.4909826809714	27.2035023304487	8.12126453640293	23.0691281174179	18.9163435655084	23.7469447791093	34.3490055150502	14.438811360868	16.4818302765224	21.1968664989543	26.6345809541123	26.1570753545721	28.0388727959852
Ar	11.1853408002013	3.32737234623065	2.29993417968214	6.6604709690881	11.1960348451705	11.8474782607383	7.94861256105016	0	18.1005809616102	9.00460697474002	14.1670891570942	11.7564584328922	13.364894255641	14.4637209744073	7.05208458344552	2.23111406068805	7.82949056556749	5.69865601715307	25.5819147687749	8.80113310690987	5.41417635760195	9.39853367746656	9.9085609152663	11.1750328372279	0.78065921625114	11.1067779698985	14.6505158013532	9.6349393177065	7.83370028062127	1.74380502363814	12.8177704210218
Araf	110.992997171229	105.644071992823	96.5972355466498	153.190832289026	143.149302663252	141.09269565061	122.209918126146	106.82374284409	167.668539433863	123.608695744158	146.983550004852	163.120860756379	173.743625323333	136.923225224389	119.003927345643	109.324588973715	144.845575462999	102.575808308755	159.582420700453	102.413185244042	129.940232582447	128.161822874544	170.247092089576	164.831734349112	94.459765166388	152.162858187609	142.842529063194	148.37806549268	109.671803928698	88.9340562055452	128.177704210218
Arap2	2.58123249235416	3.32737234623065	0.766644726560713	2.85448755818062	4.79830064793023	5.38521739124467	3.97430628052508	0	5.71597293524533	4.09300317033637	1.77088614463678	11.7564584328922	4.71702150199094	4.82124032480242	2.64453171879207	0	6.52457547130624	4.2739920128648	7.30911850536426	3.20041203887632	10.8283527152039	2.56323645749088	4.50389132512105	5.58751641861396	3.9032960812557	6.66406678193907	3.66262895033831	0.96349393177065	3.13348011224851	1.74380502363814	5.60777455919703
Arc	1.72082166156944	0	2.29993417968214	1.90299170545374	0.799716774655038	1.07704347824893	3.97430628052508	1.12446045099042	3.81064862349689	1.63720126813455	2.65632921695516	2.93911460822305	0.786170250331823	0.964248064960484	0.88151057293069	1.48740937379204	2.6098301885225	0	0	3.20041203887632	1.35354408940049	0	1.80155653004842	4.19063731396047	0	0	3.66262895033831	0.96349393177065	0	1.74380502363814	1.60222130262772
Arcn1	111.853408002013	79.8569363095357	78.9644068357534	53.2837677527048	58.3793245498178	70.0078260861807	104.325539863783	101.201440589138	72.4023238464408	60.5764469209783	49.5848120498297	47.0258337315688	58.1765985245549	81.9610855216412	89.9140784389304	98.9127233571703	75.6850754671524	66.9592082015486	77.9639307238854	148.01905679803	86.6268217216312	113.636816282096	54.9474741664768	68.4470761280211	104.608334977653	71.0833790073501	56.7707487302438	74.18903274634	99.4879935638901	92.4216662528215	83.3155077366416
Areg	0	0	0	0	0	3.2311304347468	0	0	0	0.818600634067274	0	0	0	0	0	0.743704686896018	0	0	0	0.800103009719079	0	0	0.900778265024209	0	1.56131843250228	1.11067779698985	1.83131447516916	0	0	0	0
Arel1	21.510270769618	19.9642340773839	12.2663156249714	7.61196682181498	17.5937690424108	8.61634782599146	14.903648551969	19.1158276668371	13.3372701822391	13.9162107791437	10.6253168678207	19.1042449534498	15.7234050066365	14.4637209744073	14.9856797398217	11.8992749903363	14.3540660368737	17.0959680514592	9.74549134048568	13.6017511652243	10.8283527152039	18.7970673549331	11.7101174453147	8.38127462792095	20.2971396225296	14.438811360868	14.6505158013532	10.5984332494772	14.1006605051183	7.84712260637164	15.2211023749634
Arf1	16.3478057849097	18.3005479042686	16.099539257775	13.3209419381762	19.1932025917209	14.0015652172361	9.9357657013127	15.7424463138658	17.147918805736	18.00921394948	13.2816460847758	13.2260157370037	15.7234050066365	20.2492093641702	13.2226585939604	12.6429796772323	19.5737264139187	11.3973120343061	18.2727962634106	11.2014421360671	10.8283527152039	11.1073579824605	8.10700438521788	15.3656701511884	20.2971396225296	26.6562671277563	16.4818302765224	15.4159029083304	13.3172904770562	22.6694653072958	14.4199917236495
Arf2	49.043417354729	62.3882314918247	78.9644068357534	55.1867594581586	59.9787580991278	44.1587826082063	52.6595582169573	87.7079151772525	43.8224591702142	49.9346386781037	70.835445785471	64.6605213809071	57.390428274223	60.7476280925105	52.0091238029107	75.1141733764978	50.8916886761887	58.411224175819	60.9093208780355	45.6058715539875	51.4346753972185	70.0617965047507	62.1537002866704	47.4938895582187	76.5046031926118	75.5260901953095	65.9273211060896	79.9699963369639	38.3851313750442	65.3926883864303	60.0832988485396
Arf3	25.8123249235416	37.4329388950948	36.7989468749142	18.0784212018106	12.7954683944806	18.3097391302319	33.7816033844632	25.8625903727796	13.3372701822391	16.3720126813455	17.7088614463678	16.1651303452268	16.5095752569683	15.4279690393677	19.3932326044752	39.4163484054889	13.0491509426125	12.8219760385944	13.4000505931678	24.0030902915724	12.1818968046044	35.8853104048723	12.6108957103389	16.7625492558419	31.2263686500456	5.55338898494923	12.8192013261841	8.67144538593585	28.9846910382987	28.7727828900293	16.8233236775911
Arf4	243.496265112076	251.216612140414	281.358614647782	167.463270079929	227.919280776686	166.941739128585	266.27852079518	238.385615609968	213.396322915826	271.775410510335	185.057602114543	192.51200683861	191.825541080965	186.099876537373	249.467492139385	311.612263809431	200.956924516232	263.562840793329	229.019046501413	211.227194565837	188.142628426668	282.810422476494	268.431922977214	167.625492558419	284.940613931666	209.918103631081	210.601164644453	242.800470806204	238.144488530886	265.930266104817	239.532084742845
Arf5	77.4369747706247	60.7245453187094	54.4317755858106	82.7801391872379	77.5725271415387	82.9323478251679	70.5439364793202	69.7165479614058	58.1123915083275	39.2928304352292	61.0955719899687	80.8256517261339	70.755322529864	65.5688684173129	60.8242295322176	55.7778515172013	62.6359245245399	47.0139121415128	67.000252965839	93.6120521371323	59.5559399336215	73.4794451147385	52.2451393714041	68.4470761280211	63.2333965163424	72.1940568043399	45.7828618792289	69.3715630874868	66.5864523852808	56.6736632682396	80.1110651313862
Arf6	35.2768440621735	19.9642340773839	24.5326312499428	20.9329087599912	18.3934858170659	11.8474782607383	29.8072971039381	32.6093530787221	20.0059052733587	7.36740570660547	15.0525322294126	13.2260157370037	12.5787240053092	14.4637209744073	8.8151057293069	23.7985499806726	15.658981131135	21.369960064324	14.6182370107285	34.4044294179204	12.1818968046044	17.0882430499392	16.2140087704358	22.3500656744559	17.9551619737762	11.1067779698985	7.32525790067662	20.2333725671837	28.2013210102366	20.0537577718386	11.2155491183941
Arfgap1	18.9290382772638	5.82290160590364	13.7996050780928	13.3209419381762	7.19745097189534	12.9245217389872	11.9229188415752	10.1201440589138	5.71597293524533	9.82320760880729	7.0835445785471	5.8782292164461	7.86170250331823	8.67823258464436	8.8151057293069	8.18075155585619	14.3540660368737	9.97264803001787	12.1818641756071	20.002575242977	8.12126453640293	18.7970673549331	10.8093391802905	8.38127462792095	11.7098882437671	7.77474457892892	1.83131447516916	7.7079514541652	18.800880673491	15.6942452127433	12.0166597697079
Arfgap2	90.3431372323955	88.1753671751123	82.797630468557	95.1495852726872	76.7728103668836	94.7798260859061	94.3897741624706	106.82374284409	92.4082291197995	73.6740570660547	91.2006364487939	99.9298966795837	77.0446845325186	77.1398451968387	91.6770995847918	92.2193811751062	97.8686320695936	72.6578642187016	79.1821171414461	96.0123611662895	105.576438973238	86.2956274021929	78.3677090571062	113.147207476933	93.6791059501368	85.5221903682181	93.3970382336269	64.5540934286335	76.7702627500884	76.7274210400782	88.1221716445248
Arfgap3	26.6727357543263	34.9374096354219	35.2656574217928	23.7873963181718	30.3892374368914	35.5424347822148	42.7237925156446	42.7294971376358	26.6745403644782	57.3020443847092	26.5632921695516	23.5129168657844	28.3021290119456	31.820186143696	41.4309969277424	43.134871839969	31.3179622622699	32.7672720986302	24.3637283512142	42.4054595151112	23.0102495198083	24.7779524224118	27.0233479507263	23.7469447791093	39.8136200288082	31.0989783157157	49.4454908295672	25.0508422260369	46.2188316556655	43.5951255909535	37.6522006117515
Arfgef1	60.2287581549303	73.2021916170743	78.1977621091927	49.4777843417973	50.3821568032674	57.0833043471935	61.6017473481387	62.9697852554633	46.6804456378369	58.9392456528438	31.875950603462	33.7998179945651	56.6042580238912	35.6771784035379	51.12761322998	45.3659859006571	31.3179622622699	59.8358881801072	36.5455925268213	64.8083437872454	43.3134108608156	53.8279656073085	34.22957407092	39.1126149302977	88.99515065263	39.9844006916344	54.9394342550747	33.7222876119727	56.4026420204731	78.4712260637164	45.6633071248901
Arfgef2	9.46451913863191	8.31843086557663	5.36651308592499	4.75747926363436	5.59801742258526	7.53930434774253	5.96145942078762	7.87122315693292	8.57395940286799	6.54880507253819	7.96898765086549	5.8782292164461	7.0755322529864	2.89274419488145	5.28906343758414	8.92445624275221	2.6098301885225	5.69865601715307	3.65455925268213	11.2014421360671	8.12126453640293	5.98088506747872	6.30544785516946	8.38127462792095	5.46461451375798	3.33203339096954	5.49394342550747	1.9269878635413	3.91685014031063	4.35951255909535	8.81221716445248
Arfip1	7.74369747706247	4.99105851934598	7.66644726560713	4.75747926363436	4.79830064793023	3.2311304347468	4.96788285065635	3.37338135297125	5.71597293524533	4.91160380440365	7.0835445785471	4.40867191233457	3.14468100132729	0	4.40755286465345	3.71852343448009	6.52457547130624	2.84932800857653	3.65455925268213	7.20092708747171	0	5.98088506747872	3.60311306009684	1.39687910465349	7.8065921625114	7.77474457892892	5.49394342550747	7.7079514541652	10.1838103648076	8.71902511819071	2.40333195394159
Arfip2	15.4873949541249	18.3005479042686	19.1661181640178	21.8844046127181	11.9957516198256	15.0786086954851	13.9100719818378	14.6179858628754	16.1952566498618	15.5534120472782	23.0215198802781	16.1651303452268	22.7989372596229	9.64248064960484	21.1562537503366	26.0296640413606	14.3540660368737	11.3973120343061	9.74549134048568	18.4023692235388	13.5354408940049	16.2338308974422	21.618678360581	12.5719119418814	17.1745027575251	11.1067779698985	14.6505158013532	18.3063847036423	24.2844708699259	14.8223427009242	17.624434328905
Arfrp1	73.9953314474859	76.529563963305	109.630195898182	71.3621889545154	87.9688452120541	80.77826086867	84.4540084611579	98.9525196871567	78.1182967816862	76.9484596023238	94.7424087380675	77.8865371179108	80.9755357841777	103.174542950772	79.3359515637621	92.2193811751062	88.7342264097649	125.370432377368	90.1457948994925	60.80782873865	77.1520130958278	85.441215249696	96.3832743575904	85.209625383863	102.266357328899	83.3008347742384	78.7465224322737	78.0430084734226	55.619271992411	104.628301418288	62.4866308024812
Arg1	3.44164332313888	9.15027395213429	1.53328945312143	2.85448755818062	3.99858387327519	5.38521739124467	6.95503599091889	6.7467627059425	1.90532431174844	6.54880507253819	0.885443072318388	2.93911460822305	10.2202132543137	0.964248064960484	14.104169166891	5.94963749516814	2.6098301885225	9.97264803001787	3.65455925268213	9.60123611662895	2.70708817880098	7.68970937247264	0.900778265024209	5.58751641861396	4.68395529750684	8.88542237591876	7.32525790067662	4.81746965885325	6.26696022449701	0.871902511819071	1.60222130262772
Arg2	1.72082166156944	0.831843086557663	3.06657890624285	1.90299170545374	3.19886709862015	1.07704347824893	0	2.24892090198083	2.85798646762266	2.45580190220182	2.65632921695516	1.46955730411152	5.50319175232276	3.85699225984194	3.52604229172276	0.743704686896018	3.91474528278374	1.42466400428827	4.87274567024284	2.40030902915724	2.70708817880098	3.41764860998784	1.80155653004842	4.19063731396047	0	1.11067779698985	1.83131447516916	1.9269878635413	3.91685014031063	0	0.801110651313862
Arglu1	49.043417354729	64.8837607514977	48.2986177733249	40.9143216672555	34.3878213101666	38.7735652169616	33.7816033844632	67.467627059425	40.0118105467173	31.9254247286237	30.9905075311436	70.5387505973532	43.2393637682502	40.4984187283403	33.4974017713662	60.2400796385774	44.3671132048824	39.8905921200715	48.7274567024284	68.8088588358408	29.7779699668107	57.2456142172963	22.5194566256052	26.5407029884163	49.962189840073	31.0989783157157	21.9757737020299	24.0873482942662	47.0022016837276	44.4670281027726	25.6355408420436
Arhgap1	109.272175509659	170.527832744321	210.827299804196	87.5376184508722	67.9759258456782	90.4716521729104	117.24203527549	192.282737119361	63.8283644435728	117.05989067162	89.4297503041572	86.7038809425799	70.755322529864	81.9610855216412	129.582054220811	165.102440490916	84.8194811269811	131.069088394521	81.6184899765675	132.817099613367	71.7378367382259	129.870647179538	81.970822117203	101.972174639705	189.700189549027	78.858123586279	89.7344092832886	78.0430084734226	122.205724377692	165.661477245623	93.7299462037219
Arhgap10	7.74369747706247	2.49552925967299	7.66644726560713	10.4664543799956	11.9957516198256	11.8474782607383	3.97430628052508	4.49784180396167	26.6745403644782	6.54880507253819	7.0835445785471	7.34778652055762	7.86170250331823	15.4279690393677	7.05208458344552	2.23111406068805	7.82949056556749	5.69865601715307	6.09093208780355	3.20041203887632	4.06063226820146	5.12647291498176	2.70233479507263	4.19063731396047	9.36791059501368	8.88542237591876	10.9878868510149	15.4159029083304	14.1006605051183	9.59092763000978	10.4144384670802
Arhgap11a	18.0686274464791	28.2826649429605	38.3322363280356	1.90299170545374	15.1946187184457	2.15408695649787	16.8908016922316	32.6093530787221	3.81064862349689	10.6418082428746	2.65632921695516	4.40867191233457	9.43404300398187	3.85699225984194	15.8671903127524	29.0044827889447	5.21966037704499	14.2466400428827	4.87274567024284	15.2019571846625	9.47480862580342	12.8161822874544	3.60311306009684	6.98439552326746	22.6391172712831	4.44271118795938	1.83131447516916	6.74445752239455	17.2341406173668	31.3884904254865	10.4144384670802
Arhgap12	11.1853408002013	11.6458032118073	12.2663156249714	16.1754294963568	12.7954683944806	14.0015652172361	14.903648551969	21.3647485688179	7.62129724699377	12.2790095110091	12.3962030124574	16.1651303452268	18.0819157576319	10.6067287145653	7.93359515637621	11.1555703034403	9.13440565982873	18.5206320557475	9.74549134048568	15.2019571846625	14.8889849834054	9.39853367746656	8.10700438521788	9.77815373257444	14.8325251087717	15.5494891578578	16.4818302765224	7.7079514541652	9.40044033674552	14.8223427009242	12.8177704210218
Arhgap15	1.72082166156944	2.49552925967299	2.29993417968214	1.90299170545374	7.19745097189534	4.30817391299573	0.99357657013127	1.12446045099042	2.85798646762266	5.73020443847092	7.96898765086549	1.46955730411152	5.50319175232276	1.92849612992097	1.76302114586138	1.48740937379204	2.6098301885225	2.84932800857653	7.30911850536426	0.800103009719079	5.41417635760195	4.2720607624848	0.900778265024209	4.19063731396047	1.56131843250228	6.66406678193907	7.32525790067662	4.81746965885325	3.13348011224851	0.871902511819071	1.60222130262772
Arhgap17	18.9290382772638	9.15027395213429	6.1331578124857	6.6604709690881	5.59801742258526	7.53930434774253	11.9229188415752	4.49784180396167	5.71597293524533	4.91160380440365	9.73987379550226	10.2869011287807	6.28936200265458	8.67823258464436	9.69661630223759	8.18075155585619	9.13440565982873	9.97264803001787	1.21818641756071	14.4018541749434	14.8889849834054	10.2529458299635	9.9085609152663	1.39687910465349	7.8065921625114	4.44271118795938	7.32525790067662	5.7809635906239	6.26696022449701	10.4628301418288	5.60777455919703
Arhgap18	67.1120448012081	56.5653298859211	82.0309857419963	32.3508589927136	68.7756426203332	47.3899130429531	74.5182427598452	60.7208643534825	49.5384321054595	68.762453261651	60.2101289176504	23.5129168657844	56.6042580238912	63.640372287392	67.8763141156631	73.6267640027057	43.0621981106212	55.5618961672424	42.6365246146248	52.8067986414592	24.3637936092088	74.3338572672355	64.8560350817431	69.8439552326745	64.0140557325935	54.4232120525024	47.614176354398	68.4080691557161	39.9518714311684	72.3679084809829	64.8899627564228
Arhgap20	0.860410830784719	0	0.766644726560713	0.951495852726872	2.39915032396511	1.07704347824893	0.99357657013127	3.37338135297125	0	0	1.77088614463678	1.46955730411152	0.786170250331823	0.964248064960484	3.52604229172276	0.743704686896018	1.30491509426125	1.42466400428827	0	0.800103009719079	1.35354408940049	2.56323645749088	1.80155653004842	2.79375820930698	0	0	3.66262895033831	0.96349393177065	0.783370028062127	0	0.801110651313862
Arhgap21	35.2768440621735	21.6279202504992	21.4660523437	24.7388921708987	31.9886709862015	20.4638260867297	23.8458376831505	16.8669067648562	26.6745403644782	16.3720126813455	33.6468367480987	20.5738022575613	22.7989372596229	26.0346977539331	31.7343806255048	16.3615031117124	18.2688113196575	18.5206320557475	35.3274061092606	48.8062835928638	39.2527785926141	29.9044253373936	28.8249044807747	13.9687910465349	19.5164804062785	15.5494891578578	25.6384026523682	27.9413240213488	29.7680610663608	13.0785376772861	31.2433154012406
Arhgap22	0.860410830784719	1.66368617311533	0.766644726560713	0.951495852726872	0	1.07704347824893	0	0	0.952662155874222	0	3.54177228927355	4.40867191233457	0	0	0.88151057293069	0.743704686896018	2.6098301885225	0	0	0	0	0.85441215249696	0	1.39687910465349	1.56131843250228	0	1.83131447516916	3.8539757270826	0	0	0
Arhgap24	22.3706816004027	34.9374096354219	40.6321705077178	27.5933797290793	16.7940522677558	19.3867826084808	35.7687565247257	41.6050366866454	19.0532431174844	20.4650158516819	15.0525322294126	22.0433595616729	18.8680860079637	16.3922171043282	23.8007854691286	22.3111406068805	18.2688113196575	21.369960064324	32.8910332741392	22.4028842721342	24.3637936092088	29.9044253373936	14.4124522403873	25.1438238837628	48.4008714075707	18.8815225488274	20.1444592268607	24.0873482942662	19.5842507015532	39.2356130318582	16.8233236775911
Arhgap25	3.44164332313888	5.82290160590364	6.89980253904641	7.61196682181498	6.3977341972403	7.53930434774253	1.98715314026254	10.1201440589138	5.71597293524533	6.54880507253819	10.6253168678207	8.81734382466915	4.71702150199094	8.67823258464436	8.8151057293069	3.71852343448009	3.91474528278374	8.5479840257296	7.30911850536426	6.40082407775264	6.76772044700244	6.83529721997568	5.40466959014526	8.38127462792095	10.929229027516	12.2174557668883	7.32525790067662	16.379396840101	7.05033025255914	12.206635165467	4.00555325656931
Arhgap26	3.44164332313888	0.831843086557663	0.766644726560713	0	0.799716774655038	5.38521739124467	0.99357657013127	1.12446045099042	2.85798646762266	0.818600634067274	2.65632921695516	0	5.50319175232276	4.82124032480242	1.76302114586138	0	2.6098301885225	1.42466400428827	0	4.0005150485954	0	0.85441215249696	2.70233479507263	2.79375820930698	1.56131843250228	7.77474457892892	1.83131447516916	9.6349393177065	3.13348011224851	3.48761004727628	2.40333195394159
Arhgap27	0.860410830784719	0.831843086557663	3.83322363280356	0	1.59943354931008	2.15408695649787	3.97430628052508	6.7467627059425	0.952662155874222	1.63720126813455	1.77088614463678	0	3.14468100132729	0	5.28906343758414	2.23111406068805	0	0	1.21818641756071	0	1.35354408940049	0.85441215249696	0	0	4.68395529750684	3.33203339096954	0	1.9269878635413	0.783370028062127	8.71902511819071	1.60222130262772
Arhgap28	2.58123249235416	8.31843086557663	4.59986835936428	2.85448755818062	4.79830064793023	1.07704347824893	4.96788285065635	1.12446045099042	0	4.09300317033637	1.77088614463678	0	0.786170250331823	3.85699225984194	1.76302114586138	8.18075155585619	1.30491509426125	2.84932800857653	1.21818641756071	4.80061805831448	2.70708817880098	5.98088506747872	3.60311306009684	0	4.68395529750684	2.22135559397969	0	1.9269878635413	7.05033025255914	6.97522009455257	0.801110651313862
Arhgap29	14.6269841233402	9.98211703869196	12.2663156249714	7.61196682181498	19.1932025917209	17.2326956519829	23.8458376831505	8.99568360792333	15.2425944939875	25.3766196560855	15.937975301731	14.6955730411152	24.3712777602865	22.1777054940911	34.3789123442969	16.3615031117124	18.2688113196575	14.2466400428827	24.3637283512142	34.4044294179204	12.1818968046044	17.0882430499392	23.4202348906294	9.77815373257444	17.9551619737762	25.5455893307664	20.1444592268607	34.6857815437434	18.0175106454289	6.97522009455257	17.624434328905
Arhgap30	0	1.66368617311533	0.766644726560713	0	0.799716774655038	0	0	0	0.952662155874222	0.818600634067274	0.885443072318388	0	0	0.964248064960484	0	0	0	1.42466400428827	0	0.800103009719079	1.35354408940049	0	1.80155653004842	0	0	0	0	0	0	0.871902511819071	0.801110651313862
Arhgap31	5.16246498470831	2.49552925967299	0.766644726560713	0.951495852726872	0	1.07704347824893	0.99357657013127	3.37338135297125	0	5.73020443847092	0.885443072318388	0	0.786170250331823	0	0	1.48740937379204	0	4.2739920128648	1.21818641756071	0.800103009719079	0	3.41764860998784	0.900778265024209	1.39687910465349	2.34197764875342	2.22135559397969	1.83131447516916	3.8539757270826	2.35011008418638	0.871902511819071	2.40333195394159
Arhgap35	49.043417354729	51.5742713665751	52.1318414061285	27.5933797290793	25.5909367889612	33.3883478257169	35.7687565247257	40.480576235655	20.0059052733587	20.4650158516819	25.6778490972332	26.4520314740074	19.6542562582956	30.8559380787355	44.0755286465345	46.1096905875531	20.87864150818	35.6166001072067	32.8910332741392	51.2065926220211	20.3031613410073	33.3220739473814	30.6264610108231	25.1438238837628	46.8395529750684	35.5416895036751	29.3010316027065	26.9778300895782	42.3019815153548	48.826540661868	29.6410940986129
Arhgap39	2.58123249235416	4.99105851934598	3.83322363280356	0	1.59943354931008	4.30817391299573	0.99357657013127	4.49784180396167	0.952662155874222	2.45580190220182	0	1.46955730411152	2.35851075099547	2.89274419488145	0.88151057293069	2.97481874758407	1.30491509426125	2.84932800857653	1.21818641756071	3.20041203887632	1.35354408940049	1.70882430499392	1.80155653004842	0	3.9032960812557	1.11067779698985	1.83131447516916	1.9269878635413	3.13348011224851	3.48761004727628	1.60222130262772
Arhgap4	0.860410830784719	1.66368617311533	1.53328945312143	0	2.39915032396511	0	0.99357657013127	1.12446045099042	0	4.91160380440365	1.77088614463678	0	2.35851075099547	0	0.88151057293069	0	1.30491509426125	0	3.65455925268213	0	4.06063226820146	0.85441215249696	1.80155653004842	1.39687910465349	0.78065921625114	0	3.66262895033831	1.9269878635413	1.56674005612425	1.74380502363814	2.40333195394159
Arhgap45	0.860410830784719	6.6547446924613	0.766644726560713	0.951495852726872	2.39915032396511	2.15408695649787	0.99357657013127	3.37338135297125	0.952662155874222	4.91160380440365	2.65632921695516	1.46955730411152	3.14468100132729	2.89274419488145	2.64453171879207	5.20593280827212	5.21966037704499	1.42466400428827	0	5.60072106803356	2.70708817880098	1.70882430499392	1.80155653004842	5.58751641861396	3.9032960812557	9.99610017290861	1.83131447516916	0.96349393177065	3.13348011224851	1.74380502363814	6.4088852105109
Arhgap5	34.4164332313888	33.2737234623065	26.0659207030642	40.9143216672555	50.3821568032674	45.2358260864552	27.8201439636756	24.7381299217892	35.2484997673462	18.8278145835473	43.386710543601	47.0258337315688	40.8808530172548	45.3196590531428	37.9049546360197	27.5170734151526	40.4523679220987	31.3426080943419	30.4546604390177	48.0061805831448	44.6669549502161	34.1764860998784	29.7256827457989	16.7625492558419	55.426804353831	35.5416895036751	73.2525790067662	34.6857815437434	38.3851313750442	31.3884904254865	39.2544219143792
Arhgap8	2.58123249235416	3.32737234623065	0	4.75747926363436	1.59943354931008	5.38521739124467	2.98072971039381	6.7467627059425	1.90532431174844	4.09300317033637	1.77088614463678	7.34778652055762	4.71702150199094	4.82124032480242	3.52604229172276	2.23111406068805	5.21966037704499	2.84932800857653	7.30911850536426	4.80061805831448	2.70708817880098	0.85441215249696	4.50389132512105	8.38127462792095	1.56131843250228	1.11067779698985	1.83131447516916	3.8539757270826	3.13348011224851	1.74380502363814	4.00555325656931
Arhgap9	5.16246498470831	1.66368617311533	0.766644726560713	2.85448755818062	0.799716774655038	2.15408695649787	0	2.24892090198083	2.85798646762266	2.45580190220182	2.65632921695516	2.93911460822305	2.35851075099547	3.85699225984194	1.76302114586138	0.743704686896018	0	1.42466400428827	1.21818641756071	3.20041203887632	1.35354408940049	1.70882430499392	1.80155653004842	0	0	0	5.49394342550747	2.89048179531195	0.783370028062127	0	1.60222130262772
Arhgdia	357.930905606443	411.762327846043	410.154928709981	394.870778881652	390.261786031658	423.278086951831	388.488438921327	426.170510925368	412.502713493538	506.713792487643	371.000647301404	390.902242893666	378.147890409607	378.94948952947	478.660241101365	507.206596463084	417.572830163599	438.796513320786	398.346958542352	376.848517577686	370.871080495734	427.20607624848	455.79380210225	494.495203047336	415.310703045607	433.16434082604	503.611480671518	449.951666136893	380.717833638193	443.798378515907	396.549772400362
Arhgdib	76.57656393984	52.4061144531328	45.2320388670821	103.713047947229	149.547036860492	121.705913042129	102.338386723521	58.4719434515017	132.420039666517	157.989922374984	166.463297595857	167.529532668714	116.35319704911	158.136682653519	103.136737032891	58.0089655778894	120.052188672035	106.84980032162	124.255014591192	55.2071076706165	93.3945421686337	95.6941610796595	160.338531174309	208.13498659337	57.7687820025844	139.945402420721	216.09510806996	135.852644379662	72.0700425817156	39.2356130318582	127.376593558904
Arhgef1	19.7894491080485	10.8139601252496	13.0329603515321	7.61196682181498	13.5951851691356	8.61634782599146	24.8394142532817	7.87122315693292	9.52662155874222	9.82320760880729	12.3962030124574	7.34778652055762	15.7234050066365	11.5709767795258	12.3411480210297	13.3866843641283	13.0491509426125	9.97264803001787	7.30911850536426	20.002575242977	12.1818968046044	16.2338308974422	10.8093391802905	22.3500656744559	10.929229027516	6.66406678193907	9.15657237584578	13.4889150447891	16.4507705893047	10.4628301418288	17.624434328905
Arhgef11	2.58123249235416	2.49552925967299	0	15.22393364363	17.5937690424108	8.61634782599146	0.99357657013127	2.24892090198083	6.66863509111955	1.63720126813455	16.8234183740494	10.2869011287807	7.86170250331823	9.64248064960484	5.28906343758414	5.94963749516814	5.21966037704499	5.69865601715307	6.09093208780355	6.40082407775264	2.70708817880098	0.85441215249696	8.10700438521788	5.58751641861396	3.9032960812557	1.11067779698985	10.9878868510149	7.7079514541652	7.05033025255914	7.84712260637164	2.40333195394159
Arhgef12	10.3249299694166	5.82290160590364	6.89980253904641	10.4664543799956	13.5951851691356	10.7704347824893	7.94861256105016	3.37338135297125	11.4319458704907	16.3720126813455	9.73987379550226	20.5738022575613	16.5095752569683	7.71398451968387	9.69661630223759	4.46222812137611	10.43932075409	8.5479840257296	9.74549134048568	9.60123611662895	4.06063226820146	7.68970937247264	8.10700438521788	6.98439552326746	11.7098882437671	12.2174557668883	21.9757737020299	9.6349393177065	7.05033025255914	12.206635165467	8.01110651313862
Arhgef15	18.9290382772638	10.8139601252496	9.19973671872855	10.4664543799956	15.9943354931008	9.6933913042404	11.9229188415752	10.1201440589138	9.52662155874222	11.4604088769418	15.0525322294126	11.7564584328922	7.0755322529864	9.64248064960484	11.459637448099	7.43704686896018	19.5737264139187	8.5479840257296	10.9636777580464	13.6017511652243	16.2425290728059	15.3794187449453	19.8171218305326	9.77815373257444	8.58725137876254	14.438811360868	9.15657237584578	17.3428907718717	13.3172904770562	7.84712260637164	10.4144384670802
Arhgef16	4.3020541539236	3.32737234623065	4.59986835936428	0	1.59943354931008	0	3.97430628052508	1.12446045099042	1.90532431174844	2.45580190220182	3.54177228927355	1.46955730411152	0.786170250331823	0.964248064960484	0.88151057293069	7.43704686896018	1.30491509426125	5.69865601715307	3.65455925268213	2.40030902915724	1.35354408940049	2.56323645749088	2.70233479507263	2.79375820930698	0.78065921625114	2.22135559397969	0	0.96349393177065	2.35011008418638	5.23141507091442	4.00555325656931
Arhgef18	6.02287581549303	1.66368617311533	6.89980253904641	1.90299170545374	5.59801742258526	6.4622608694936	2.98072971039381	4.49784180396167	0.952662155874222	0.818600634067274	4.42721536159194	2.93911460822305	3.93085125165911	1.92849612992097	2.64453171879207	2.97481874758407	7.82949056556749	8.5479840257296	1.21818641756071	5.60072106803356	2.70708817880098	2.56323645749088	3.60311306009684	5.58751641861396	3.12263686500456	5.55338898494923	7.32525790067662	8.67144538593585	3.91685014031063	4.35951255909535	8.81221716445248
Arhgef19	0.860410830784719	0	0	0.951495852726872	0.799716774655038	0	0	1.12446045099042	0	0.818600634067274	0	0	0	0.964248064960484	0.88151057293069	0	0	0	1.21818641756071	0.800103009719079	0	0	0	1.39687910465349	0.78065921625114	0	0	0.96349393177065	2.35011008418638	0	0.801110651313862
Arhgef2	30.1143790774652	26.6189787698452	15.3328945312143	12.3694460854493	11.9957516198256	14.0015652172361	25.832990823413	22.4892090198083	11.4319458704907	13.9162107791437	17.7088614463678	10.2869011287807	6.28936200265458	15.4279690393677	17.6302114586138	22.3111406068805	6.52457547130624	21.369960064324	12.1818641756071	23.2029872818533	20.3031613410073	23.9235402699149	11.7101174453147	11.1750328372279	24.9810949200365	11.1067779698985	10.9878868510149	14.4524089765597	21.9343607857395	17.4380502363814	13.6188810723357
Arhgef25	13.7665732925555	14.9731755580379	10.73302617185	4.75747926363436	8.79688452120542	6.4622608694936	14.903648551969	19.1158276668371	11.4319458704907	5.73020443847092	7.96898765086549	2.93911460822305	7.0755322529864	2.89274419488145	12.3411480210297	11.1555703034403	7.82949056556749	15.6713040471709	12.1818641756071	18.4023692235388	4.06063226820146	7.68970937247264	4.50389132512105	2.79375820930698	13.2712066762694	8.88542237591876	3.66262895033831	3.8539757270826	10.9671803928698	5.23141507091442	0.801110651313862
Arhgef28	5.16246498470831	6.6547446924613	0.766644726560713	0.951495852726872	2.39915032396511	2.15408695649787	3.97430628052508	0	0.952662155874222	4.91160380440365	4.42721536159194	0	2.35851075099547	1.92849612992097	4.40755286465345	1.48740937379204	2.6098301885225	4.2739920128648	3.65455925268213	3.20041203887632	1.35354408940049	5.98088506747872	1.80155653004842	2.79375820930698	1.56131843250228	3.33203339096954	5.49394342550747	3.8539757270826	3.91685014031063	1.74380502363814	2.40333195394159
Arhgef3	18.9290382772638	9.98211703869196	13.7996050780928	11.4179502327225	16.7940522677558	15.0786086954851	16.8908016922316	14.6179858628754	12.3846080263649	14.7348114132109	19.4797475910045	14.6955730411152	14.1510645059728	26.0346977539331	15.8671903127524	17.8489124855044	13.0491509426125	11.3973120343061	21.9273555160928	13.6017511652243	16.2425290728059	15.3794187449453	12.6108957103389	29.3344611977233	11.7098882437671	8.88542237591876	23.807088177199	20.2333725671837	16.4507705893047	11.3347326536479	17.624434328905
Arhgef37	0.860410830784719	0.831843086557663	0	1.90299170545374	0.799716774655038	3.2311304347468	0.99357657013127	2.24892090198083	0.952662155874222	0	0	2.93911460822305	4.71702150199094	0	0.88151057293069	0.743704686896018	2.6098301885225	1.42466400428827	1.21818641756071	1.60020601943816	2.70708817880098	0	0.900778265024209	0	0.78065921625114	2.22135559397969	3.66262895033831	0	0.783370028062127	0	3.20444260525545
Arhgef39	2.58123249235416	2.49552925967299	3.83322363280356	0	0	1.07704347824893	0	3.37338135297125	0.952662155874222	0.818600634067274	0.885443072318388	0	0.786170250331823	0	0	3.71852343448009	2.6098301885225	1.42466400428827	1.21818641756071	6.40082407775264	0	0.85441215249696	0	0	3.12263686500456	2.22135559397969	0	0	1.56674005612425	2.61570753545721	0
Arhgef40	23.2310924311874	29.1145080295182	21.4660523437	11.4179502327225	13.5951851691356	8.61634782599146	15.8972251221003	25.8625903727796	4.76331077937111	9.82320760880729	11.510759940139	10.2869011287807	10.2202132543137	12.5352248444863	11.459637448099	21.5674359199845	6.52457547130624	15.6713040471709	15.8364234282892	27.2035023304487	6.76772044700244	26.4867767274058	17.11478703546	5.58751641861396	21.8584580550319	2.22135559397969	9.15657237584578	2.89048179531195	23.5011008418638	18.3099527482005	12.8177704210218
Arhgef6	1.72082166156944	0	0.766644726560713	3.80598341090749	3.99858387327519	3.2311304347468	0	2.24892090198083	7.62129724699377	1.63720126813455	1.77088614463678	5.8782292164461	4.71702150199094	7.71398451968387	0.88151057293069	0	1.30491509426125	0	0	3.20041203887632	0	1.70882430499392	2.70233479507263	2.79375820930698	3.9032960812557	5.55338898494923	5.49394342550747	1.9269878635413	3.13348011224851	1.74380502363814	3.20444260525545
Arhgef7	63.6704014780692	55.7334867993634	62.0982228514177	41.8658175199824	44.7841393806821	45.2358260864552	60.6081707780075	68.5920875104154	41.9171348584658	42.5672329714983	59.324685845332	35.2693752986766	56.6042580238912	47.2481551830637	66.1132929698018	66.9334218206416	48.2818584876662	52.7125681586659	38.9819653619427	72.0092708747171	54.1417635760195	52.9735534548115	51.3443611063799	30.7313403023768	49.962189840073	47.7591452705633	32.9636605530448	39.5032512025966	50.1356817959761	71.4960059691638	44.0610858222624
Arhgef9	12.0457516309861	8.31843086557663	9.96638144528927	13.3209419381762	11.1960348451705	12.9245217389872	16.8908016922316	7.87122315693292	8.57395940286799	13.0976101450764	9.73987379550226	14.6955730411152	9.43404300398187	6.74973645472339	14.9856797398217	4.46222812137611	6.52457547130624	9.97264803001787	4.87274567024284	8.00103009719079	16.2425290728059	9.39853367746656	5.40466959014526	16.7625492558419	6.24527373000912	15.5494891578578	10.9878868510149	9.6349393177065	10.9671803928698	5.23141507091442	8.81221716445248
Arid1a	86.9014939092566	78.1932501364203	78.9644068357534	32.3508589927136	35.9872548594767	32.311304347468	51.665981646826	87.7079151772525	32.3905132997235	21.2836164857491	33.6468367480987	33.7998179945651	29.8744695126093	39.5341706633799	47.6015709382573	70.6519452551217	39.1474528278374	47.0139121415128	35.3274061092606	102.413185244042	32.4850581456117	68.3529721997568	28.8249044807747	37.7157358256443	56.2074635700821	35.5416895036751	21.9757737020299	26.0143361578075	61.1028621888459	45.3389306145917	38.4533112630654
Arid3a	0	0.831843086557663	0.766644726560713	0	0.799716774655038	0	0	0	0.952662155874222	0	0	0	0	0	1.76302114586138	0	0	0	0	0.800103009719079	0	0	0.900778265024209	0	0.78065921625114	0	0	0	0.783370028062127	0	0
Arid3b	4.3020541539236	0	1.53328945312143	2.85448755818062	3.99858387327519	1.07704347824893	0.99357657013127	3.37338135297125	1.90532431174844	2.45580190220182	2.65632921695516	5.8782292164461	3.14468100132729	0.964248064960484	2.64453171879207	0.743704686896018	5.21966037704499	2.84932800857653	0	2.40030902915724	1.35354408940049	4.2720607624848	2.70233479507263	1.39687910465349	3.12263686500456	4.44271118795938	0	0.96349393177065	2.35011008418638	1.74380502363814	1.60222130262772
Arid4a	18.0686274464791	17.4687048177109	22.9993417968214	18.0784212018106	18.3934858170659	14.0015652172361	22.8522611130192	14.6179858628754	18.1005809616102	22.9208177538837	15.937975301731	14.6955730411152	18.8680860079637	10.6067287145653	19.3932326044752	10.4118656165442	22.1835566024412	21.369960064324	21.9273555160928	22.4028842721342	13.5354408940049	6.83529721997568	14.4124522403873	15.3656701511884	18.7358211900274	12.2174557668883	18.3131447516916	16.379396840101	16.4507705893047	12.206635165467	14.4199917236495
Arid4b	40.4393090468818	36.6010958085372	34.4990126952321	23.7873963181718	35.9872548594767	39.8506086952105	36.762333094857	37.1071948826837	35.2484997673462	34.3812266308255	22.1360768079597	30.860703386342	43.2393637682502	34.7129303385774	36.1419334901583	21.5674359199845	32.6228773565312	27.0686160814771	36.5455925268213	42.4054595151112	35.1921463244127	40.1573711673571	26.1225696857021	26.5407029884163	48.4008714075707	28.877622721736	47.614176354398	18.3063847036423	35.2516512627957	42.7232230791345	24.8344301907297
Arid5a	23.2310924311874	14.1413324714803	14.5662498046535	13.3209419381762	15.1946187184457	16.155652173734	21.8586845428879	11.2446045099042	20.0059052733587	18.8278145835473	20.3651906633229	11.7564584328922	12.5787240053092	23.1419535590516	9.69661630223759	11.1555703034403	26.098301885225	34.1919361029184	14.6182370107285	19.2024722332579	29.7779699668107	22.214715964921	30.6264610108231	15.3656701511884	8.58725137876254	22.2135559397969	23.807088177199	16.379396840101	18.800880673491	14.8223427009242	28.839983447299
Arid5b	48.1830065239443	49.9105851934598	46.7653283202035	30.4478672872599	39.1861219580968	40.9276521734595	59.6145942078762	53.97410164754	26.6745403644782	37.6556291670946	34.5322798204171	45.5562764274573	38.5223422662593	23.1419535590516	51.12761322998	36.4415296579049	43.0621981106212	38.4659281157832	38.9819653619427	40.005150485954	46.0204990396166	32.4676617948845	45.0389132512105	41.9063731396047	44.497575326315	24.4349115337766	75.0838934819354	35.649275475514	33.6849112066714	43.5951255909535	27.2377621446713
Arih1	24.0915032619721	29.1145080295182	24.5326312499428	12.3694460854493	26.3906535636162	34.4653913039659	30.8008736740694	30.3604321767413	24.7692160527298	15.5534120472782	16.8234183740494	23.5129168657844	22.012767009291	20.2492093641702	13.2226585939604	29.0044827889447	39.1474528278374	31.3426080943419	15.8364234282892	32.0041203887632	17.5960731622063	29.0500131848966	25.2217914206779	33.5250985116838	24.9810949200365	36.6523673006649	10.9878868510149	22.1603604307249	35.2516512627957	22.6694653072958	31.2433154012406
Arih2	42.1601307084512	48.2468990203445	55.1984203123713	48.5262884890705	44.7841393806821	43.0817391299573	38.7494862351195	48.3517993925879	39.0591483908431	41.748632337431	46.0430397605562	38.2084899068996	37.7361720159275	38.5699225984194	40.5494863548117	47.5970999613451	37.8425377335762	25.6439520771888	43.8547110321855	32.0041203887632	37.8992345032137	31.6132496423875	30.6264610108231	32.1282194070303	46.8395529750684	37.7630450976547	31.1323460778756	26.9778300895782	33.6849112066714	40.9794180554963	43.2599751709486
Arl1	18.9290382772638	13.3094893849226	12.2663156249714	15.22393364363	17.5937690424108	10.7704347824893	17.8843782623629	19.1158276668371	15.2425944939875	27.0138209242201	15.937975301731	23.5129168657844	21.2265967589592	11.5709767795258	20.2747431774059	14.8740937379204	16.9638962253962	8.5479840257296	15.8364234282892	16.0020601943816	10.8283527152039	14.5250065924483	18.0155653004842	20.9531865698024	14.8325251087717	15.5494891578578	29.3010316027065	21.1968664989543	14.1006605051183	18.3099527482005	25.6355408420436
Arl11	2.58123249235416	5.82290160590364	6.1331578124857	4.75747926363436	10.3963180705155	9.6933913042404	0	1.12446045099042	10.4792837146164	5.73020443847092	10.6253168678207	0	7.0755322529864	1.92849612992097	5.28906343758414	5.20593280827212	10.43932075409	4.2739920128648	4.87274567024284	2.40030902915724	4.06063226820146	3.41764860998784	9.9085609152663	8.38127462792095	4.68395529750684	3.33203339096954	9.15657237584578	4.81746965885325	4.70022016837276	6.1033175827335	4.80666390788317
Arl13b	36.9976657237429	23.2916064236146	26.0659207030642	26.6418838763524	34.3878213101666	25.8490434779744	25.832990823413	19.1158276668371	29.5325268321009	33.5626259967582	34.5322798204171	27.921588778119	37.7361720159275	29.891690013775	36.1419334901583	23.7985499806726	22.1835566024412	32.7672720986302	24.3637283512142	34.4044294179204	20.3031613410073	29.9044253373936	27.9241262157505	13.9687910465349	24.9810949200365	34.4310117066852	32.9636605530448	22.1603604307249	39.9518714311684	20.0537577718386	21.6299875854743
Arl14ep	30.9747899082499	43.2558405009985	45.9986835936428	32.3508589927136	35.1875380848217	32.311304347468	46.6980987961697	55.0985620985304	27.6272025203524	40.1114310692964	38.0740521096907	35.2693752986766	38.5223422662593	41.4626667933008	39.6679757818811	38.6726437185929	35.2327075450537	35.6166001072067	28.0182876038963	32.0041203887632	31.1315140562112	38.4485468623632	44.1381349861863	41.9063731396047	61.6720780838401	32.2096561127055	45.7828618792289	33.7222876119727	37.6017613469821	65.3926883864303	34.4477580064961
Arl2	60.2287581549303	65.7156038380554	64.3981570310999	54.2352636054317	62.3779084230929	51.6980869559488	58.6210176377449	75.3388502163579	66.6863509111955	65.488050725382	81.4607626532917	73.4778652055762	75.472344031855	78.1040932617992	63.4687612510097	79.5764014978739	69.1604999958461	92.6031602787374	68.2184393833997	66.4085498066836	78.5055571852283	83.732390944702	73.8638177319852	103.369053744358	56.2074635700821	79.9688013832689	84.2404658577811	66.4810812921748	65.0197123291565	65.3926883864303	60.8844094998535
Arl2bp	55.066293170222	66.547446924613	50.598551953007	56.1382553108855	39.1861219580968	49.5439999994509	47.6916753663009	55.0985620985304	63.8283644435728	41.748632337431	50.4702551221481	61.721406772684	55.0319175232276	48.2124032480242	51.12761322998	55.7778515172013	57.4162641474949	47.0139121415128	51.1638295375498	76.0097859233125	59.5559399336215	75.1882694197324	48.6420263113073	47.4938895582187	68.6980110301003	34.4310117066852	47.614176354398	55.8826480426977	51.7024218521004	50.5703456855061	61.6855201511674
Arl3	75.7161531090553	53.2379575396904	78.9644068357534	65.6532138381542	73.5739432682635	62.4685217384381	82.4668553208954	74.2143897653675	74.3076481581893	76.9484596023238	92.0860795211123	95.5212247672491	73.9000035311913	76.1755971318782	107.544289897544	75.8578780633938	78.2949056556749	86.9045042615843	86.4912356468104	70.409064855279	56.8488517548205	88.8588638596838	79.2684873221304	92.1940209071304	78.065921625114	72.1940568043399	67.7586355812587	79.9699963369639	75.2035226939641	74.111713504621	60.0832988485396
Arl4a	42.1601307084512	39.0966250682102	32.1990785155499	62.7987262799736	47.1832897046472	64.622608694936	55.6402879273511	37.1071948826837	76.2129724699377	57.3020443847092	30.1050644588252	63.1909640767956	55.8180877735594	41.4626667933008	46.7200603653266	29.0044827889447	54.8064339589724	48.4385761458011	40.2001517795034	39.2050474762349	109.63707124144	48.7014926923267	26.1225696857021	62.8595597094071	39.032960812557	28.877622721736	80.5778369074428	28.9048179531195	40.7352414592306	27.9008803782103	34.4477580064961
Arl4c	12.0457516309861	19.9642340773839	29.1324996093071	8.56346267454185	15.1946187184457	9.6933913042404	31.7944502442006	33.7338135297125	6.66863509111955	22.1022171198164	7.96898765086549	17.6346876493383	13.364894255641	8.67823258464436	17.6302114586138	19.3363218592965	7.82949056556749	9.97264803001787	2.43637283512142	23.2029872818533	8.12126453640293	14.5250065924483	7.20622612019367	4.19063731396047	11.7098882437671	8.88542237591876	5.49394342550747	6.74445752239455	18.0175106454289	6.97522009455257	8.81221716445248
Arl4d	1.72082166156944	3.32737234623065	3.06657890624285	3.80598341090749	3.99858387327519	0	4.96788285065635	1.12446045099042	2.85798646762266	4.09300317033637	5.31265843391033	0	2.35851075099547	2.89274419488145	0	0.743704686896018	6.52457547130624	2.84932800857653	3.65455925268213	4.0005150485954	1.35354408940049	4.2720607624848	1.80155653004842	1.39687910465349	2.34197764875342	4.44271118795938	3.66262895033831	4.81746965885325	2.35011008418638	1.74380502363814	0
Arl5a	2.58123249235416	2.49552925967299	0.766644726560713	0.951495852726872	2.39915032396511	0	1.98715314026254	2.24892090198083	1.90532431174844	0.818600634067274	1.77088614463678	2.93911460822305	0.786170250331823	2.89274419488145	0	0.743704686896018	1.30491509426125	1.42466400428827	2.43637283512142	4.0005150485954	2.70708817880098	2.56323645749088	1.80155653004842	0	2.34197764875342	2.22135559397969	1.83131447516916	0.96349393177065	2.35011008418638	2.61570753545721	1.60222130262772
Arl5b	0.860410830784719	6.6547446924613	2.29993417968214	2.85448755818062	0.799716774655038	2.15408695649787	3.97430628052508	2.24892090198083	0.952662155874222	5.73020443847092	2.65632921695516	2.93911460822305	4.71702150199094	3.85699225984194	2.64453171879207	0	2.6098301885225	2.84932800857653	2.43637283512142	4.80061805831448	0	0.85441215249696	2.70233479507263	0	3.9032960812557	2.22135559397969	1.83131447516916	2.89048179531195	2.35011008418638	8.71902511819071	2.40333195394159
Arl5c	0	2.49552925967299	2.29993417968214	2.85448755818062	2.39915032396511	0	0	0	1.90532431174844	10.6418082428746	0.885443072318388	0	2.35851075099547	0	1.76302114586138	2.23111406068805	0	2.84932800857653	3.65455925268213	0	0	0	2.70233479507263	2.79375820930698	1.56131843250228	3.33203339096954	1.83131447516916	4.81746965885325	0.783370028062127	3.48761004727628	2.40333195394159
Arl6	2.58123249235416	1.66368617311533	1.53328945312143	1.90299170545374	3.99858387327519	0	0.99357657013127	2.24892090198083	1.90532431174844	3.2744025362691	4.42721536159194	4.40867191233457	3.14468100132729	4.82124032480242	1.76302114586138	2.97481874758407	3.91474528278374	1.42466400428827	3.65455925268213	0.800103009719079	2.70708817880098	1.70882430499392	5.40466959014526	1.39687910465349	0.78065921625114	2.22135559397969	0	2.89048179531195	3.91685014031063	1.74380502363814	3.20444260525545
Arl6ip1	161.757236187527	336.896450055854	375.655916014749	128.451940118128	194.331176241174	162.633565215589	265.284944225049	349.70720025802	167.668539433863	275.868413680671	218.704438862642	173.40776188516	176.102136074328	215.991566551148	208.918005784574	380.033095003865	197.042179233448	223.672248673258	160.800607118014	166.421426021569	139.41504120825	228.128044716688	209.881335750641	157.847338825844	321.63159709547	186.593869894294	186.794076467254	184.027340968194	193.492396931345	355.736224822181	190.664335012699
Arl6ip4	65.3912231396387	75.6977208767473	84.3309199216784	94.1980894199603	99.9645968318797	81.8553043469189	83.4604318910267	110.197124197061	93.3608912756737	96.5948748199384	97.3987379550226	85.2343236384684	86.4787275365005	87.7465739114041	86.3880361472076	101.143837417858	84.8194811269811	102.575808308755	86.4912356468104	77.6099919427507	108.283527152039	80.3147423347142	85.5739351772999	96.3846582210909	92.1177875176346	94.4076127441368	89.7344092832886	95.3858992452943	73.6367826378399	91.5497637410024	88.1221716445248
Arl6ip5	10.3249299694166	4.99105851934598	4.59986835936428	10.4664543799956	23.9915032396511	14.0015652172361	13.9100719818378	5.62230225495208	13.3372701822391	10.6418082428746	9.73987379550226	16.1651303452268	12.5787240053092	13.4994729094468	7.93359515637621	5.20593280827212	11.7442358483512	4.2739920128648	7.30911850536426	4.80061805831448	12.1818968046044	3.41764860998784	8.10700438521788	22.3500656744559	6.24527373000912	11.1067779698985	23.807088177199	15.4159029083304	15.6674005612425	6.97522009455257	16.8233236775911
Arl6ip6	33.556022400604	19.9642340773839	28.3658548827464	20.9329087599912	19.9929193663759	33.3883478257169	24.8394142532817	31.4848926277317	26.6745403644782	23.739418387951	29.2196213865068	29.3911460822305	21.2265967589592	24.1062016240121	32.6158911984355	33.4667109103208	31.3179622622699	27.0686160814771	35.3274061092606	20.8026782526961	20.3031613410073	29.0500131848966	36.9319088659926	32.1282194070303	28.103731785041	27.7669449247461	20.1444592268607	12.5254211130184	16.4507705893047	25.2851728427531	29.6410940986129
Arl8a	23.2310924311874	17.4687048177109	13.0329603515321	6.6604709690881	7.19745097189534	9.6933913042404	21.8586845428879	17.9913672158467	4.76331077937111	6.54880507253819	4.42721536159194	8.81734382466915	8.64787275365005	8.67823258464436	8.8151057293069	17.1052077986084	10.43932075409	8.5479840257296	9.74549134048568	23.2029872818533	8.12126453640293	17.0882430499392	7.20622612019367	6.98439552326746	12.4905474600182	6.66406678193907	7.32525790067662	7.7079514541652	12.533920448994	10.4628301418288	10.4144384670802
Arl8b	86.0410830784719	76.529563963305	80.4976962888748	96.1010811254141	120.757232972911	92.6257391294082	83.4604318910267	77.5877711183388	99.076864210919	68.762453261651	101.825953316615	111.686355112476	107.70532429546	91.603566171246	73.1653775532473	73.6267640027057	116.137443389251	72.6578642187016	104.764031910221	81.6105069913461	93.3945421686337	76.8970937247264	100.887165682711	96.3846582210909	70.2593294626026	97.7396461351064	89.7344092832886	85.7509599275878	67.3698224133429	71.4960059691638	106.547716624744
Armc1	48.1830065239443	59.8927022321517	67.4647359373427	61.8472304272467	63.977341972403	62.4685217384381	55.6402879273511	49.4762598435783	47.6331077937111	53.2090412143728	61.9810150622871	58.782292164461	69.1829820292004	55.9263877677081	42.3125075006731	57.2652608909933	56.1113490532337	49.8632401500894	42.6365246146248	48.0061805831448	51.4346753972185	46.9926683873328	53.1459176364283	40.5094940349512	64.0140557325935	75.5260901953095	56.7707487302438	66.4810812921748	50.9190518240382	71.4960059691638	73.7021799208753
Armc10	30.1143790774652	21.6279202504992	26.0659207030642	12.3694460854493	11.9957516198256	10.7704347824893	19.8715314026254	22.4892090198083	10.4792837146164	9.82320760880729	10.6253168678207	10.2869011287807	16.5095752569683	10.6067287145653	27.3268277608514	28.2607781020487	13.0491509426125	11.3973120343061	13.4000505931678	26.4033993207296	14.8889849834054	32.4676617948845	9.9085609152663	12.5719119418814	24.2004357037853	14.438811360868	10.9878868510149	16.379396840101	16.4507705893047	23.5413678191149	15.2211023749634
Armc3	0.860410830784719	0.831843086557663	1.53328945312143	1.90299170545374	1.59943354931008	3.2311304347468	0	1.12446045099042	0.952662155874222	0.818600634067274	0	1.46955730411152	1.57234050066365	1.92849612992097	2.64453171879207	1.48740937379204	1.30491509426125	1.42466400428827	3.65455925268213	0	0	0	2.70233479507263	1.39687910465349	1.56131843250228	1.11067779698985	1.83131447516916	1.9269878635413	0.783370028062127	0	0
Armc5	7.74369747706247	7.48658777901897	10.73302617185	0.951495852726872	5.59801742258526	1.07704347824893	6.95503599091889	6.7467627059425	3.81064862349689	1.63720126813455	6.19810150622871	4.40867191233457	3.14468100132729	2.89274419488145	9.69661630223759	5.94963749516814	2.6098301885225	14.2466400428827	3.65455925268213	8.80113310690987	0	5.98088506747872	5.40466959014526	2.79375820930698	7.02593294626026	1.11067779698985	3.66262895033831	4.81746965885325	4.70022016837276	5.23141507091442	3.20444260525545
Armc6	0	0	0	0.951495852726872	0.799716774655038	2.15408695649787	0	1.12446045099042	0	0	0.885443072318388	0	2.35851075099547	1.92849612992097	0.88151057293069	0	1.30491509426125	0	0	0	2.70708817880098	0	0	0	0	1.11067779698985	0	0	0	0.871902511819071	0
Armc7	3.44164332313888	2.49552925967299	3.06657890624285	3.80598341090749	0.799716774655038	3.2311304347468	3.97430628052508	8.99568360792333	0.952662155874222	2.45580190220182	1.77088614463678	0	4.71702150199094	0.964248064960484	7.05208458344552	5.94963749516814	1.30491509426125	1.42466400428827	3.65455925268213	9.60123611662895	4.06063226820146	6.83529721997568	1.80155653004842	1.39687910465349	3.9032960812557	2.22135559397969	5.49394342550747	2.89048179531195	4.70022016837276	4.35951255909535	4.00555325656931
Armc8	43.020541539236	33.2737234623065	30.6657890624285	45.6718009308899	38.3864051834418	56.0062608689445	47.6916753663009	40.480576235655	53.3490807289564	42.5672329714983	54.89747048374	52.9040629480149	44.0255340185821	46.2839071181032	51.12761322998	30.4918921627367	43.0621981106212	41.3152561243598	40.2001517795034	42.4054595151112	39.2527785926141	46.9926683873328	46.8404697812589	46.0970104535652	23.4197764875342	48.8698230675532	47.614176354398	32.7587936802021	37.6017613469821	18.3099527482005	36.8510899604377
Armc9	13.7665732925555	11.6458032118073	16.099539257775	8.56346267454185	7.99716774655038	8.61634782599146	5.96145942078762	13.493525411885	4.76331077937111	12.2790095110091	11.510759940139	2.93911460822305	11.0063835046455	13.4994729094468	6.17057401051483	10.4118656165442	7.82949056556749	9.97264803001787	10.9636777580464	7.20092708747171	5.41417635760195	10.2529458299635	8.10700438521788	12.5719119418814	16.3938435412739	8.88542237591876	14.6505158013532	6.74445752239455	3.13348011224851	20.9256602836577	5.60777455919703
Armcx1	40.4393090468818	33.2737234623065	36.0323021483535	31.3993631399868	57.5796077751627	46.3128695647041	53.6531347870886	34.8582739807029	35.2484997673462	53.2090412143728	49.5848120498297	45.5562764274573	37.7361720159275	45.3196590531428	64.3502718239404	42.391167153073	43.0621981106212	38.4659281157832	52.3820159551105	44.0056655345494	47.3740431290171	45.2838440823389	35.1303523359442	34.9219776163373	39.032960812557	49.980500864543	62.2646921557513	49.1381905203031	54.8359019643489	46.2108331264107	42.4588645196347
Armcx2	25.8123249235416	32.4418803757489	29.8991443358678	7.61196682181498	2.39915032396511	6.4622608694936	15.8972251221003	22.4892090198083	5.71597293524533	5.73020443847092	4.42721536159194	4.40867191233457	4.71702150199094	2.89274419488145	12.3411480210297	28.2607781020487	6.52457547130624	9.97264803001787	4.87274567024284	30.403914369325	2.70708817880098	17.0882430499392	2.70233479507263	8.38127462792095	33.568346298799	0	3.66262895033831	5.7809635906239	14.8840305331804	21.7975627954768	4.00555325656931
Armcx3	84.3202614169025	105.644071992823	105.796972265378	54.2352636054317	81.5711110148139	58.1603478254424	81.4732787507641	120.317268255975	54.3017428848306	80.2228621385929	59.324685845332	60.2518494685725	49.5287257709048	82.9253335866016	111.951842762198	83.294924932354	70.4654150901074	82.6305122487195	91.3639813170532	68.0087558261217	67.6772044700244	89.7132760121808	63.0544785516946	82.415867174556	97.5824020313925	102.182357323066	65.9273211060896	82.8604781322759	62.6696022449701	107.244008953746	91.3266142497803
Armcx6	5.16246498470831	13.3094893849226	10.73302617185	8.56346267454185	3.19886709862015	3.2311304347468	10.929342271444	13.493525411885	2.85798646762266	4.91160380440365	8.85443072318388	8.81734382466915	3.14468100132729	8.67823258464436	7.05208458344552	9.66816092964823	5.21966037704499	11.3973120343061	4.87274567024284	7.20092708747171	1.35354408940049	9.39853367746656	6.30544785516946	2.79375820930698	16.3938435412739	4.44271118795938	10.9878868510149	4.81746965885325	6.26696022449701	14.8223427009242	6.4088852105109
Armh1	0	0	0	0	0	0	0	0	1.90532431174844	1.63720126813455	0	0	0.786170250331823	0	0.88151057293069	0.743704686896018	2.6098301885225	0	2.43637283512142	1.60020601943816	0	0	0.900778265024209	1.39687910465349	0	1.11067779698985	0	0	0.783370028062127	0.871902511819071	0
Armh4	4.3020541539236	7.48658777901897	6.89980253904641	2.85448755818062	2.39915032396511	0	2.98072971039381	2.24892090198083	0	4.91160380440365	0.885443072318388	1.46955730411152	1.57234050066365	1.92849612992097	4.40755286465345	4.46222812137611	0	1.42466400428827	2.43637283512142	0.800103009719079	1.35354408940049	3.41764860998784	0	1.39687910465349	4.68395529750684	3.33203339096954	5.49394342550747	2.89048179531195	5.48359019643489	1.74380502363814	0
Armt1	27.533146585111	18.3005479042686	30.6657890624285	36.1568424036211	47.9830064793023	50.6210434776999	26.8265673935443	22.4892090198083	54.3017428848306	28.6510221923546	61.9810150622871	57.3127348603495	56.6042580238912	47.2481551830637	29.9713594796435	28.2607781020487	39.1474528278374	29.9179440900536	49.9456431199891	28.0036053401678	54.1417635760195	32.4676617948845	59.4513654915978	55.8751641861396	27.3230725687899	55.5338898494923	54.9394342550747	42.3937329979086	44.6520915995412	27.9008803782103	64.088852105109
Arnt	0	4.15921543278832	2.29993417968214	1.90299170545374	3.99858387327519	2.15408695649787	0	3.37338135297125	4.76331077937111	3.2744025362691	3.54177228927355	1.46955730411152	2.35851075099547	2.89274419488145	2.64453171879207	0.743704686896018	0	0	2.43637283512142	2.40030902915724	1.35354408940049	2.56323645749088	2.70233479507263	1.39687910465349	0	5.55338898494923	0	0.96349393177065	1.56674005612425	1.74380502363814	4.00555325656931
Arnt2	3.44164332313888	0	3.83322363280356	0.951495852726872	0	1.07704347824893	3.97430628052508	0	0	1.63720126813455	0	0	0	0	0.88151057293069	0.743704686896018	0	1.42466400428827	1.21818641756071	2.40030902915724	0	0	0.900778265024209	1.39687910465349	0.78065921625114	1.11067779698985	1.83131447516916	1.9269878635413	2.35011008418638	0	0
Arntl	21.510270769618	10.8139601252496	9.96638144528927	14.2724377909031	12.7954683944806	6.4622608694936	9.9357657013127	12.3690649608946	10.4792837146164	3.2744025362691	15.937975301731	19.1042449534498	9.43404300398187	24.1062016240121	7.93359515637621	10.4118656165442	14.3540660368737	17.0959680514592	29.236474021457	9.60123611662895	1.35354408940049	15.3794187449453	13.5116739753631	5.58751641861396	12.4905474600182	6.66406678193907	9.15657237584578	8.67144538593585	7.05033025255914	8.71902511819071	12.8177704210218
Arntl2	0.860410830784719	0	0.766644726560713	0	0	0	1.98715314026254	0	0	0	0.885443072318388	0	0.786170250331823	0.964248064960484	0.88151057293069	0	0	0	0	0	0	0	0	0	1.56131843250228	0	0	0	0	0	0
Arpc1a	191.871615264992	199.642340773839	216.960457616682	215.989558569	222.3212633541	239.103652171263	176.856629483366	204.651802080256	230.544241721562	252.128995292721	242.611401815238	195.451121446833	224.058521344569	208.277582031465	212.444048076296	229.061043563973	202.261839610493	182.356992548898	232.673605754096	185.623898254826	220.62768657228	179.426552024362	257.622583796924	220.706898535252	197.506781711539	255.455893307664	216.09510806996	221.603604307249	172.341406173668	211.872310372034	209.089879992918
Arpc1b	331.258169852117	335.232763882738	322.75742988206	380.598341090749	499.023267384744	409.276521734595	392.462745201852	283.364033649585	319.141822217864	471.51396522275	467.513942184109	393.841357501889	489.784065956725	436.804373427099	449.570392194652	328.71747160804	388.864698089852	317.700072956284	554.274819990123	429.655316219146	387.11360956854	318.695732881366	464.801584752492	414.873094082087	375.497083016798	573.10974324676	355.275008182816	527.994674610316	365.833803105013	377.533787617658	423.787534545033
Arpc2	180.686274464791	178.01442052334	182.46144492145	134.160915234489	167.140805902903	133.553391302868	150.030062089822	175.415830354505	164.81055296624	158.808523009051	155.837980728036	117.564584328922	153.303198814705	165.850667173203	154.264350262871	177.745420168148	169.638962253962	180.93232854461	137.65506518436	156.02008689522	129.940232582447	187.970673549331	162.140087704358	176.00676718634	190.480848765278	148.830824796639	168.480931715562	166.684450196322	167.641186005295	202.281382742024	154.614355703575
Arpc3	156.594771202819	215.447359418435	177.094931835525	131.306427676308	149.547036860492	152.940173911348	194.741007745729	158.548923589649	149.567958472253	203.012957248684	150.525322294126	163.120860756379	147.013836812051	171.636155562966	162.197945419247	237.985499806726	155.284896217088	183.781656553187	144.964183689724	149.619262817468	128.586688493046	160.629484669428	176.552539944745	160.641097035151	195.945463279036	147.720146999649	155.661730389378	161.866980537469	166.857815977233	228.438458096597	165.829904821969
Arpc4	194.452847757347	187.164694475474	198.560984179225	200.76562492537	217.52296270617	274.646086953478	234.48407055098	239.510076060959	222.922944474568	296.333429532353	227.558869585826	260.11164282774	245.285118103529	231.419535590516	211.562537503366	203.775084209509	223.140481118673	217.973592656105	233.891792171656	184.823795245107	236.870215645085	224.7103961067	249.515579411706	220.706898535252	232.63644644284	213.25013702205	208.769850169284	259.179867646305	175.474886285916	212.744212883853	193.067666966641
Arpc5	112.713818832798	96.4937980406889	95.0639460935284	71.3621889545154	103.1634639305	64.622608694936	101.34481015339	93.3302174322046	74.3076481581893	107.236683062813	65.5227873515607	91.1125528549145	73.9000035311913	79.0683413267597	102.25522645996	95.1941999226902	69.1604999958461	88.3291682658726	99.8912862399782	89.6115370885369	86.6268217216312	109.364755519611	96.3832743575904	89.4002626978234	94.459765166388	74.4154123983196	80.5778369074428	95.3858992452943	85.3873330587718	95.0373737882787	80.1110651313862
Arpc5l	91.2035480631802	65.7156038380554	69.7646701170249	117.985485738132	139.950435564632	94.7798260859061	81.4732787507641	71.9654688633867	137.183350445888	96.5948748199384	108.024054822843	121.973256241257	121.856388801433	133.066232964547	124.292990783227	83.294924932354	117.442358483512	94.0278242830257	134.000505931678	72.8093738844362	89.3339099004322	86.2956274021929	136.017518018656	108.956570162972	70.2593294626026	136.613369029751	71.421264531597	125.254211130184	71.2866725536535	81.9588361109926	98.536610111605
Arpin	24.0915032619721	10.8139601252496	16.099539257775	6.6604709690881	11.9957516198256	19.3867826084808	7.94861256105016	8.99568360792333	20.9585674292329	9.82320760880729	15.0525322294126	13.2260157370037	19.6542562582956	13.4994729094468	14.9856797398217	21.5674359199845	13.0491509426125	19.9452960600357	18.2727962634106	13.6017511652243	13.5354408940049	15.3794187449453	19.8171218305326	15.3656701511884	14.8325251087717	17.7708447518375	9.15657237584578	15.4159029083304	14.1006605051183	16.5661477245623	14.4199917236495
Arpp19	109.272175509659	138.91779545513	160.228747851189	122.742965001766	98.3651632825696	128.168173911623	123.203494696277	139.433095922812	120.988093796026	115.422689403486	126.618359341529	126.381928153591	106.132983794796	134.030481029507	126.937522502019	139.816481136451	121.357103766296	126.795096381656	144.964183689724	84.8109190302224	142.122129387051	109.364755519611	117.101174453147	131.306635837428	139.737999708954	132.170657841792	120.866755361164	112.728790017166	90.0875532271446	147.351524497423	129.779925512846
Arpp21	2.58123249235416	2.49552925967299	0.766644726560713	0.951495852726872	0.799716774655038	2.15408695649787	4.96788285065635	3.37338135297125	0.952662155874222	12.2790095110091	2.65632921695516	0	0.786170250331823	0.964248064960484	2.64453171879207	2.97481874758407	1.30491509426125	0	0	0.800103009719079	1.35354408940049	3.41764860998784	1.80155653004842	4.19063731396047	3.12263686500456	2.22135559397969	0	4.81746965885325	0	2.61570753545721	2.40333195394159
Arrb1	1.72082166156944	0	0	0	0	0	0	0	0	0	0	0	1.57234050066365	0	0	0.743704686896018	0	0	0	0	0	0	0	0	0.78065921625114	0	1.83131447516916	0	0.783370028062127	0	0.801110651313862
Arrb2	0	1.66368617311533	1.53328945312143	1.90299170545374	0.799716774655038	3.2311304347468	2.98072971039381	0	0.952662155874222	2.45580190220182	0.885443072318388	0	1.57234050066365	2.89274419488145	0.88151057293069	2.97481874758407	2.6098301885225	1.42466400428827	0	2.40030902915724	1.35354408940049	0	0.900778265024209	0	3.9032960812557	0	1.83131447516916	1.9269878635413	2.35011008418638	2.61570753545721	0
Arrdc1	12.9061624617708	12.4776462983649	9.96638144528927	13.3209419381762	6.3977341972403	10.7704347824893	10.929342271444	20.2402881178275	8.57395940286799	4.91160380440365	10.6253168678207	13.2260157370037	13.364894255641	6.74973645472339	10.5781268751683	11.8992749903363	10.43932075409	12.8219760385944	12.1818641756071	16.8021632041007	13.5354408940049	14.5250065924483	9.9085609152663	9.77815373257444	13.2712066762694	9.99610017290861	18.3131447516916	7.7079514541652	14.1006605051183	7.84712260637164	8.81221716445248
Arrdc2	1.72082166156944	1.66368617311533	1.53328945312143	3.80598341090749	3.99858387327519	6.4622608694936	2.98072971039381	3.37338135297125	4.76331077937111	0.818600634067274	2.65632921695516	4.40867191233457	4.71702150199094	0.964248064960484	0.88151057293069	2.23111406068805	5.21966037704499	7.12332002144134	0	2.40030902915724	4.06063226820146	1.70882430499392	3.60311306009684	2.79375820930698	0.78065921625114	3.33203339096954	3.66262895033831	4.81746965885325	3.91685014031063	0.871902511819071	1.60222130262772
Arrdc3	1.72082166156944	0.831843086557663	0	2.85448755818062	2.39915032396511	2.15408695649787	2.98072971039381	3.37338135297125	4.76331077937111	0.818600634067274	1.77088614463678	1.46955730411152	4.71702150199094	2.89274419488145	5.28906343758414	0	3.91474528278374	2.84932800857653	2.43637283512142	2.40030902915724	4.06063226820146	0.85441215249696	0.900778265024209	1.39687910465349	1.56131843250228	0	5.49394342550747	1.9269878635413	3.91685014031063	0.871902511819071	2.40333195394159
Arrdc4	1.72082166156944	0.831843086557663	0	0	0.799716774655038	1.07704347824893	0	1.12446045099042	0	0	0	0	0	0	0	0.743704686896018	0	0	0	0.800103009719079	0	0	0	0	0	0	1.83131447516916	0	0.783370028062127	0	0
Arsa	1.72082166156944	0.831843086557663	5.36651308592499	0.951495852726872	0	0	2.98072971039381	3.37338135297125	0	0.818600634067274	1.77088614463678	2.93911460822305	6.28936200265458	0.964248064960484	2.64453171879207	1.48740937379204	0	4.2739920128648	1.21818641756071	7.20092708747171	1.35354408940049	3.41764860998784	2.70233479507263	1.39687910465349	1.56131843250228	0	0	0	5.48359019643489	3.48761004727628	3.20444260525545
Arsb	6.88328664627775	3.32737234623065	1.53328945312143	1.90299170545374	1.59943354931008	4.30817391299573	3.97430628052508	3.37338135297125	3.81064862349689	0	4.42721536159194	4.40867191233457	3.93085125165911	2.89274419488145	2.64453171879207	5.94963749516814	3.91474528278374	1.42466400428827	0	8.00103009719079	4.06063226820146	2.56323645749088	3.60311306009684	4.19063731396047	2.34197764875342	4.44271118795938	1.83131447516916	7.7079514541652	3.91685014031063	5.23141507091442	2.40333195394159
Arse	0.860410830784719	3.32737234623065	2.29993417968214	2.85448755818062	3.19886709862015	6.4622608694936	2.98072971039381	3.37338135297125	3.81064862349689	3.2744025362691	0.885443072318388	0	1.57234050066365	5.7854883897629	4.40755286465345	3.71852343448009	2.6098301885225	1.42466400428827	1.21818641756071	2.40030902915724	1.35354408940049	2.56323645749088	4.50389132512105	1.39687910465349	2.34197764875342	1.11067779698985	3.66262895033831	2.89048179531195	3.91685014031063	0.871902511819071	4.00555325656931
Arsi	1.72082166156944	0	0	0.951495852726872	2.39915032396511	1.07704347824893	0	0	0	0.818600634067274	0	0	0	0	0.88151057293069	0	2.6098301885225	0	0	0	0	0.85441215249696	0	0	0	2.22135559397969	0	0.96349393177065	0	0	0
Arsj	0.860410830784719	0.831843086557663	0.766644726560713	0	0	0	1.98715314026254	0	0.952662155874222	0.818600634067274	0.885443072318388	0	0	0	0.88151057293069	0	0	1.42466400428827	1.21818641756071	0.800103009719079	0	0	0.900778265024209	0	0	0	1.83131447516916	0	0.783370028062127	0.871902511819071	1.60222130262772
Arsk	0	0	0	0.951495852726872	0	4.30817391299573	0	2.24892090198083	0	1.63720126813455	0	0	0.786170250331823	0	0.88151057293069	1.48740937379204	1.30491509426125	0	2.43637283512142	0.800103009719079	1.35354408940049	0	0.900778265024209	1.39687910465349	0.78065921625114	3.33203339096954	0	0.96349393177065	0.783370028062127	0.871902511819071	0.801110651313862
Art1	0.860410830784719	0.831843086557663	0	1.90299170545374	5.59801742258526	4.30817391299573	0	1.12446045099042	4.76331077937111	0.818600634067274	2.65632921695516	2.93911460822305	0.786170250331823	1.92849612992097	1.76302114586138	0	3.91474528278374	0	2.43637283512142	0.800103009719079	1.35354408940049	0	0	4.19063731396047	0.78065921625114	1.11067779698985	3.66262895033831	1.9269878635413	0.783370028062127	0	2.40333195394159
Art2b	0	0	0	0	2.39915032396511	0	0.99357657013127	1.12446045099042	0	0	0.885443072318388	1.46955730411152	0.786170250331823	0	0	0	0	0	0	0	1.35354408940049	0	0	0	0.78065921625114	0	1.83131447516916	0	0	0.871902511819071	0
Art3	634.983193119123	387.638878335871	374.889271288189	758.342194623317	658.966622315751	770.086086947987	617.011050051519	365.449646571885	923.129629042121	778.489202997978	693.301925625298	634.848755376179	790.101101583482	836.00307232074	768.677219595562	333.923404416312	625.054330151138	854.798402572961	713.857240690576	637.682098746106	825.661894534298	619.448810560296	731.431951199658	764.09287024546	340.367418285497	620.868888517324	911.994608634239	552.082022904582	741.851416574834	333.066759514885	704.977373156199
Art4	18.9290382772638	15.8050186445956	22.9993417968214	6.6604709690881	5.59801742258526	4.30817391299573	3.97430628052508	26.98705082377	8.57395940286799	14.7348114132109	11.510759940139	7.34778652055762	3.14468100132729	6.74973645472339	5.28906343758414	24.5422546675686	2.6098301885225	19.9452960600357	3.65455925268213	8.80113310690987	10.8283527152039	15.3794187449453	9.9085609152663	8.38127462792095	29.6650502175433	2.22135559397969	5.49394342550747	5.7809635906239	10.1838103648076	21.7975627954768	8.01110651313862
Art5	0	0	0.766644726560713	0.951495852726872	0	0	1.98715314026254	0	0	0	0.885443072318388	0	0	0.964248064960484	0.88151057293069	0	0	0	0	0	0	0	0.900778265024209	0	0.78065921625114	2.22135559397969	0	0	0	0.871902511819071	0.801110651313862
Artn	0	0	0.766644726560713	0	0	1.07704347824893	0	0	0	0	0	0	0	0	0	0	0	0	0	0	0	0	0	1.39687910465349	0.78065921625114	0	0	0.96349393177065	0	0.871902511819071	0
Arv1	12.0457516309861	19.1323909908263	16.8661839843357	6.6604709690881	9.59660129586045	9.6933913042404	10.929342271444	10.1201440589138	6.66863509111955	6.54880507253819	4.42721536159194	13.2260157370037	7.86170250331823	11.5709767795258	11.459637448099	14.1303890510243	7.82949056556749	12.8219760385944	8.52730492292497	11.2014421360671	9.47480862580342	10.2529458299635	9.9085609152663	5.58751641861396	10.929229027516	6.66406678193907	3.66262895033831	13.4889150447891	11.7505504209319	15.6942452127433	8.81221716445248
Arvcf	15.4873949541249	16.6368617311533	14.5662498046535	6.6604709690881	3.99858387327519	11.8474782607383	3.97430628052508	12.3690649608946	8.57395940286799	7.36740570660547	5.31265843391033	11.7564584328922	10.2202132543137	7.71398451968387	14.9856797398217	14.8740937379204	6.52457547130624	18.5206320557475	8.52730492292497	13.6017511652243	10.8283527152039	15.3794187449453	8.10700438521788	6.98439552326746	15.6131843250228	5.55338898494923	5.49394342550747	4.81746965885325	16.4507705893047	18.3099527482005	9.61332781576634
As3mt	66.2516339704234	63.2200745783824	61.331578124857	66.6047096908811	59.9787580991278	63.5455652166871	81.4732787507641	76.4633106673483	66.6863509111955	88.4088684792656	60.2101289176504	66.1300786850186	76.2585142821868	70.3901087421153	88.151057293069	70.6519452551217	90.0391415040261	86.9045042615843	57.2547616253533	61.6079317483691	62.2630281124224	92.2765124696716	84.6731569122757	100.575295535051	64.7947149488446	69.9727012103603	100.722296134304	72.2620448827987	70.5033025255914	79.3431285755354	59.2821881972258
Asah1	154.873949541249	118.121718291188	152.562300585582	165.560278374476	164.741655578938	172.326956519829	159.965827791134	133.81079366786	171.47918805736	158.808523009051	176.203171391359	168.999089972825	158.806390567028	169.707659433045	175.420604013207	154.690574874372	180.078283008052	152.439048458845	188.81889472191	119.215348448143	192.203260694869	149.522126686968	204.476666160495	189.975558232875	117.879541653922	176.597769721385	227.082994920975	176.319389514029	141.006605051183	103.756398906469	157.818798308831
Asah2	10.3249299694166	4.99105851934598	5.36651308592499	4.75747926363436	5.59801742258526	9.6933913042404	4.96788285065635	2.24892090198083	3.81064862349689	6.54880507253819	5.31265843391033	1.46955730411152	5.50319175232276	5.7854883897629	2.64453171879207	5.20593280827212	1.30491509426125	4.2739920128648	7.30911850536426	8.80113310690987	0	4.2720607624848	8.10700438521788	2.79375820930698	17.1745027575251	3.33203339096954	3.66262895033831	1.9269878635413	8.61707030868339	3.48761004727628	3.20444260525545
Asap1	16.3478057849097	8.31843086557663	9.96638144528927	7.61196682181498	8.79688452120542	11.8474782607383	7.94861256105016	5.62230225495208	5.71597293524533	10.6418082428746	5.31265843391033	5.8782292164461	7.86170250331823	14.4637209744073	15.8671903127524	15.6177984248164	5.21966037704499	11.3973120343061	10.9636777580464	9.60123611662895	4.06063226820146	5.98088506747872	6.30544785516946	4.19063731396047	13.2712066762694	9.99610017290861	7.32525790067662	1.9269878635413	13.3172904770562	13.9504401891051	6.4088852105109
Asb1	0	2.49552925967299	1.53328945312143	6.6604709690881	1.59943354931008	3.2311304347468	0	0	0.952662155874222	2.45580190220182	2.65632921695516	2.93911460822305	2.35851075099547	0.964248064960484	1.76302114586138	1.48740937379204	3.91474528278374	1.42466400428827	3.65455925268213	2.40030902915724	5.41417635760195	0	1.80155653004842	5.58751641861396	1.56131843250228	8.88542237591876	3.66262895033831	0	0.783370028062127	2.61570753545721	3.20444260525545
Asb10	1.72082166156944	0	0.766644726560713	7.61196682181498	13.5951851691356	16.155652173734	5.96145942078762	1.12446045099042	12.3846080263649	6.54880507253819	15.937975301731	17.6346876493383	18.8680860079637	15.4279690393677	14.104169166891	0.743704686896018	9.13440565982873	9.97264803001787	17.0546098458499	0.800103009719079	13.5354408940049	5.12647291498176	27.9241262157505	15.3656701511884	0	8.88542237591876	9.15657237584578	13.4889150447891	4.70022016837276	0	15.2211023749634
Asb11	135.084500433201	56.5653298859211	39.0988810545963	240.728450739899	244.713333044442	179.866260867572	119.229188415752	66.3431666084346	201.964377045335	183.366542031069	285.998112358839	220.433595616729	213.838308090256	218.88431074603	148.093776252356	43.878576526865	189.212688667881	146.740392441692	249.728215599945	115.214833399547	205.738701588874	103.383870452132	241.408575026488	164.831734349112	49.1815306238218	247.681148728735	197.781963318269	194.625774217671	122.205724377692	75.8555185282592	253.952076466494
Asb12	77.4369747706247	48.2468990203445	61.331578124857	126.548948412674	91.9674290853293	119.551826085632	73.524666189714	61.8453248044729	125.751404575397	85.9530665770638	126.618359341529	120.503698937145	117.925537549773	99.3175506909299	72.2838669803166	52.0593280827212	129.186594331864	91.1784962744491	101.109472657539	44.0056655345494	169.193011175061	64.080911437272	104.490278742808	93.5909000117839	50.7428490563241	95.5182905411267	146.505158013532	78.0430084734226	72.8534126097778	46.2108331264107	93.7299462037219
Asb13	4.3020541539236	5.82290160590364	1.53328945312143	1.90299170545374	3.99858387327519	2.15408695649787	4.96788285065635	3.37338135297125	5.71597293524533	4.09300317033637	0.885443072318388	1.46955730411152	3.14468100132729	0.964248064960484	1.76302114586138	1.48740937379204	3.91474528278374	2.84932800857653	2.43637283512142	4.0005150485954	2.70708817880098	0.85441215249696	0.900778265024209	0	0.78065921625114	3.33203339096954	1.83131447516916	1.9269878635413	3.91685014031063	2.61570753545721	2.40333195394159
Asb14	25.8123249235416	3.32737234623065	0.766644726560713	25.6903880236255	13.5951851691356	20.4638260867297	20.8651079727567	1.12446045099042	23.8165538968555	17.1906133154128	34.5322798204171	23.5129168657844	24.3712777602865	24.1062016240121	17.6302114586138	5.94963749516814	19.5737264139187	24.2192880729005	37.763778944382	12.8016481555053	21.6567054304078	21.360303812424	17.11478703546	26.5407029884163	3.12263686500456	41.0950784886243	23.807088177199	17.3428907718717	22.7177308138017	6.1033175827335	26.4366514933574
Asb18	3.44164332313888	1.66368617311533	0.766644726560713	4.75747926363436	3.99858387327519	5.38521739124467	5.96145942078762	2.24892090198083	5.71597293524533	2.45580190220182	6.19810150622871	7.34778652055762	3.14468100132729	5.7854883897629	6.17057401051483	0	6.52457547130624	4.2739920128648	2.43637283512142	3.20041203887632	10.8283527152039	5.98088506747872	5.40466959014526	4.19063731396047	3.12263686500456	5.55338898494923	10.9878868510149	2.89048179531195	3.13348011224851	1.74380502363814	2.40333195394159
Asb2	184.988328618715	222.933947197454	236.1265757807	230.261996359903	255.909367889612	231.564347823521	181.824512334022	217.02086704115	198.153728421838	139.980708425504	318.75950603462	199.859793359167	225.630861845233	309.523628852315	185.998730888376	190.38839984538	180.078283008052	168.110352506016	292.36474021457	182.42348621595	185.435540247867	175.154491261877	252.217914206779	180.1974045003	220.926558199073	248.791826525725	166.649617240393	256.289385850993	157.457375640487	211.872310372034	254.753187117808
Asb3	4.3020541539236	12.4776462983649	13.0329603515321	7.61196682181498	18.3934858170659	15.0786086954851	13.9100719818378	10.1201440589138	22.8638917409813	17.1906133154128	9.73987379550226	5.8782292164461	9.43404300398187	11.5709767795258	9.69661630223759	14.1303890510243	10.43932075409	8.5479840257296	15.8364234282892	6.40082407775264	5.41417635760195	17.0882430499392	15.3132305054116	11.1750328372279	12.4905474600182	9.99610017290861	7.32525790067662	7.7079514541652	7.83370028062127	12.206635165467	24.8344301907297
Asb4	0	0	0	0.951495852726872	0	0	0.99357657013127	0	0	1.63720126813455	0	0	0.786170250331823	0	0.88151057293069	1.48740937379204	1.30491509426125	0	0	0	0	0	0	0	2.34197764875342	0	0	0	0	1.74380502363814	0
Asb5	0.860410830784719	0	0.766644726560713	5.70897511636123	6.3977341972403	4.30817391299573	2.98072971039381	0	0.952662155874222	4.09300317033637	10.6253168678207	1.46955730411152	3.93085125165911	4.82124032480242	2.64453171879207	1.48740937379204	5.21966037704499	2.84932800857653	8.52730492292497	2.40030902915724	2.70708817880098	2.56323645749088	4.50389132512105	6.98439552326746	0	2.22135559397969	5.49394342550747	5.7809635906239	3.91685014031063	0	10.4144384670802
Asb6	23.2310924311874	13.3094893849226	16.099539257775	19.0299170545374	9.59660129586045	11.8474782607383	11.9229188415752	16.8669067648562	11.4319458704907	9.82320760880729	7.0835445785471	10.2869011287807	14.1510645059728	12.5352248444863	11.459637448099	14.1303890510243	9.13440565982873	9.97264803001787	14.6182370107285	9.60123611662895	8.12126453640293	10.2529458299635	20.7179000955568	11.1750328372279	14.8325251087717	8.88542237591876	14.6505158013532	11.5619271812478	11.7505504209319	13.9504401891051	10.4144384670802
Asb7	0.860410830784719	0	0	0	0	0	0	1.12446045099042	0	0.818600634067274	0.885443072318388	0	0.786170250331823	0	0	0.743704686896018	0	0	0	0.800103009719079	0	0	0.900778265024209	0	0	0	0	0	0	0	0
Asb8	86.0410830784719	103.980385819708	114.230064257546	132.257923529035	146.348169761872	108.781391303142	94.3897741624706	93.3302174322046	131.467377510643	139.162107791437	141.670891570942	132.260157370037	147.800007062383	114.745519730298	124.292990783227	120.480159277155	129.186594331864	112.548456338773	129.127760261435	61.6079317483691	123.172512135444	82.8779787922051	121.605065778268	125.719119418814	99.924379680146	142.1667580147	142.842529063194	151.268547287992	116.722134181257	119.450644119213	116.16104444051
Asb9	0	0	0	0	0	0	0	0	0	0	0	0	0	0	1.76302114586138	0	0	0	1.21818641756071	0	0	0.85441215249696	0.900778265024209	0	0	1.11067779698985	0	0	0.783370028062127	0	0.801110651313862
Ascc1	64.5308123088539	76.529563963305	75.1311832029498	90.3921060090529	103.963180705155	79.701217390421	77.4989724702391	91.0812965302238	88.5975804963026	81.0414627726602	94.7424087380675	63.1909640767956	96.6989407908142	91.603566171246	99.610694741168	73.6267640027057	92.6489716925486	69.8085362101251	59.6911344604748	60.007725728931	77.1520130958278	71.7706208097446	87.3754917073483	72.6377134419815	105.388994193904	93.296934947147	87.9030948081194	118.50975360779	75.2035226939641	112.47542402466	68.8955160129921
Ascc2	8.60410830784719	9.98211703869196	16.099539257775	9.51495852726872	7.19745097189534	8.61634782599146	15.8972251221003	12.3690649608946	12.3846080263649	13.0976101450764	6.19810150622871	10.2869011287807	10.2202132543137	7.71398451968387	11.459637448099	7.43704686896018	6.52457547130624	14.2466400428827	10.9636777580464	11.2014421360671	13.5354408940049	12.8161822874544	9.00778265024209	12.5719119418814	10.929229027516	13.3281335638781	10.9878868510149	7.7079514541652	17.2341406173668	17.4380502363814	10.4144384670802
Ascc3	17.2082166156944	9.15027395213429	9.19973671872855	8.56346267454185	20.792636141031	9.6933913042404	19.8715314026254	13.493525411885	16.1952566498618	14.7348114132109	15.937975301731	11.7564584328922	13.364894255641	19.2849612992097	10.5781268751683	16.3615031117124	20.87864150818	7.12332002144134	20.7091690985321	23.2029872818533	17.5960731622063	17.9426552024362	14.4124522403873	15.3656701511884	10.929229027516	15.5494891578578	10.9878868510149	15.4159029083304	13.3172904770562	8.71902511819071	22.4310982367881
Ascl2	1.72082166156944	0.831843086557663	3.83322363280356	0	1.59943354931008	0	0	2.24892090198083	0.952662155874222	4.91160380440365	1.77088614463678	0	3.14468100132729	1.92849612992097	1.76302114586138	2.23111406068805	1.30491509426125	0	2.43637283512142	2.40030902915724	2.70708817880098	0	0	1.39687910465349	3.12263686500456	1.11067779698985	0	0	2.35011008418638	3.48761004727628	0
Ascl3	0	1.66368617311533	1.53328945312143	0.951495852726872	5.59801742258526	0	1.98715314026254	2.24892090198083	2.85798646762266	0	0.885443072318388	1.46955730411152	2.35851075099547	1.92849612992097	0	2.23111406068805	1.30491509426125	1.42466400428827	0	0.800103009719079	1.35354408940049	0.85441215249696	0.900778265024209	2.79375820930698	0	7.77474457892892	3.66262895033831	1.9269878635413	0	0.871902511819071	1.60222130262772
Asf1a	32.6956115698193	56.5653298859211	45.9986835936428	37.108338256348	25.5909367889612	31.2342608692191	33.7816033844632	51.7251807455592	46.6804456378369	32.744025362691	33.6468367480987	20.5738022575613	33.8053207642684	33.7486822736169	52.0091238029107	55.0341468303053	30.0130471680087	35.6166001072067	28.0182876038963	40.805253495673	28.4244258774102	42.720607624848	27.9241262157505	30.7313403023768	62.4527373000912	38.8737228946446	36.6262895033831	28.9048179531195	32.9015411786093	49.698443173687	32.0444260525545
Asf1b	19.7894491080485	39.9284681547678	34.4990126952321	7.61196682181498	13.5951851691356	6.4622608694936	15.8972251221003	37.1071948826837	6.66863509111955	22.1022171198164	12.3962030124574	4.40867191233457	10.2202132543137	10.6067287145653	8.8151057293069	53.5467374565133	10.43932075409	9.97264803001787	10.9636777580464	15.2019571846625	5.41417635760195	10.2529458299635	11.7101174453147	4.19063731396047	41.3749384613104	13.3281335638781	3.66262895033831	12.5254211130184	19.5842507015532	55.8017607564205	12.0166597697079
Asgr1	0.860410830784719	1.66368617311533	0.766644726560713	2.85448755818062	1.59943354931008	5.38521739124467	2.98072971039381	1.12446045099042	6.66863509111955	1.63720126813455	0.885443072318388	7.34778652055762	4.71702150199094	0	0	0	9.13440565982873	0	1.21818641756071	0	1.35354408940049	0	0.900778265024209	5.58751641861396	0	0	1.83131447516916	1.9269878635413	3.13348011224851	0.871902511819071	0
[truncated: 12,049 more rows]
