# Supplementary material for: Changes in transcriptomic landscape with macronutrients intake switch are independent from O-GlcNAcylation levels in heart throughout postnatal development in rats
Source: Heliyon. 2024 Apr 30;10(9):e30526. doi: 10.1016/j.heliyon.2024.e30526 (PMC11087977; doi:10.1016/j.heliyon.2024.e30526)
Supplement: Multimedia component 8 [file mmc8.zip]

Archive with 1 entries (1 files):
- exprTransformed.tsv
