# Supplementary material for: Changes in transcriptomic landscape with macronutrients intake switch are independent from O-GlcNAcylation levels in heart throughout postnatal development in rats
Source: Heliyon. 2024 Apr 30;10(9):e30526. doi: 10.1016/j.heliyon.2024.e30526 (PMC11087977; doi:10.1016/j.heliyon.2024.e30526)
Supplement: Multimedia component 8 [file mmc8.zip › exprTransformed.tsv]

Name	48_Rat_J12	45_Rat_J0	46_Rat_J0	63_Rat_J28_F	66_Rat_J28_Ctrl	58_Rat_J28_F	54_Rat_J12	41_Rat_J0	57_Rat_J28_F	53_Rat_J12	68_Rat_J28_Ctrl	56_Rat_J28_F	61_Rat_J28_F	65_Rat_J28_Ctrl	51_Rat_J12	44_Rat_J0	55_Rat_J28_F	47_Rat_J12	69_Rat_J28_Ctrl	49_Rat_J12	62_Rat_J28_F	50_Rat_J12	71_Rat_J28_Ctrl	59_Rat_J28_F	42_Rat_J0	64_Rat_J28_Ctrl	60_Rat_J28_F	67_Rat_J28_Ctrl	52_Rat_J12	43_Rat_J0	70_Rat_J28_Ctrl
A2m	2.53255500383054	2.53255500383054	2.53255500383054	3.11366525721468	2.53255500383054	2.53255500383054	3.12620172217333	3.16351727133727	2.53255500383054	2.53255500383054	2.53255500383054	2.53255500383054	2.53255500383054	2.53255500383054	2.53255500383054	3.04705843675096	3.21141289291913	2.53255500383054	2.53255500383054	2.53255500383054	2.53255500383054	3.08359612731144	2.53255500383054	2.53255500383054	3.27380759315111	3.60267118562645	2.53255500383054	2.53255500383054	3.27506583516428	2.53255500383054	3.2832437001417
A3galt2	4.19785159184396	3.82847830290112	3.42771422097903	4.0144338222781	4.06811353955554	4.52629764985402	4.52576122030809	3.90263290137857	4.27577049928536	4.42447198950431	4.29308481216639	4.33640162133207	3.88903422668095	4.36103398011381	4.8543099646693	4.34608502769093	3.85594267086755	4.4198925245949	4.47567619220087	4.76238052642496	4.56647896266646	4.33375716665651	4.62204427737946	4.17823831744873	3.6865045885131	4.55298526444922	5.10458786599873	4.36040128312209	4.26540743960604	4.20784037407968	4.62251171899012
A4galt	4.87581653763416	4.75314302334168	5.25915834888111	3.52613306998985	3.69979161422212	3.58703826547158	4.13919370152458	4.82699724943882	3.34948472839718	4.16077807007416	3.49228557674084	3.93127954044172	3.06138568374093	3.11749425453733	4.21612772648912	4.96933475608516	3.68811082490033	4.61172103798859	3.45304119299613	4.71705253741224	3.70834632026823	3.8448345566994	3.76737701993803	3.89867938094446	4.98139439618632	3.75943584798032	3.88797104282962	3.11726855256623	4.74266553280823	5.16692517644074	3.80578030776578
AA926063	2.53255500383054	3.07635570409268	2.53255500383054	2.53255500383054	2.53255500383054	3.15027439315023	2.53255500383054	2.53255500383054	2.53255500383054	2.53255500383054	2.53255500383054	2.53255500383054	2.53255500383054	3.11749425453733	2.53255500383054	2.53255500383054	2.53255500383054	2.53255500383054	3.18885966243233	2.53255500383054	2.53255500383054	2.53255500383054	2.53255500383054	2.53255500383054	2.53255500383054	2.53255500383054	2.53255500383054	3.11726855256623	2.53255500383054	2.53255500383054	3.2832437001417
Aaas	5.32152081445329	5.25342589453908	5.52705658823801	4.67141146517807	5.11252258655279	4.78614031381683	4.87320248301075	5.09621583254007	4.92976540692589	5.44450725448302	5.10889085026437	4.54628563606467	4.98840753369296	5.11743446799959	5.17836471032043	5.39268251120953	5.14649834847706	4.92678601935223	4.84183869512762	4.92960188308699	4.73084098550193	5.10960375196813	5.12658634237871	5.27214167098778	5.36475329662884	4.92909228760505	4.93655161761543	5.03160580318916	5.15793564447573	5.42810053977319	5.30618113965068
Aacs	4.19785159184396	4.09599700453849	4.03867569347778	2.53255500383054	3.28260467779736	3.74174688770301	3.94043390793551	3.41803464761726	3.34948472839718	2.53255500383054	3.32085774470949	3.75499004038639	3.57342522171091	3.35430796996127	3.63199624195452	3.66020094166081	4.00043095708608	3.52526856468407	3.18885966243233	3.446423725755	3.70834632026823	3.8448345566994	3.50026499948453	3.23448092435228	3.56992052320581	3.41275444591698	3.88797104282962	3.35399497491684	3.88677957382962	3.62626087631524	3.4469804924467
Aadat	2.53255500383054	3.07635570409268	3.42771422097903	3.67274225114131	3.58198197580912	3.15027439315023	2.53255500383054	3.41803464761726	3.11401655706172	3.29121217985566	3.49228557674084	2.53255500383054	3.06138568374093	3.53251625375109	3.63199624195452	2.53255500383054	3.68811082490033	2.53255500383054	3.18885966243233	2.53255500383054	2.53255500383054	2.53255500383054	2.53255500383054	4.04712039463771	2.53255500383054	3.1596985804056	3.88797104282962	3.35399497491684	2.53255500383054	3.08913938764589	3.2832437001417
Aagab	2.53255500383054	3.07635570409268	2.53255500383054	3.34899744884315	3.28260467779736	3.15027439315023	3.36637969638039	3.16351727133727	2.53255500383054	3.07205998516678	3.63433347228696	3.25214919998305	3.57342522171091	2.53255500383054	3.09215999027881	3.25641787050734	3.48414274140681	2.53255500383054	2.53255500383054	3.2827818064937	2.53255500383054	3.30724945521241	3.50026499948453	3.23448092435228	3.27380759315111	3.1596985804056	2.53255500383054	2.53255500383054	3.27506583516428	3.08913938764589	2.53255500383054
Aak1	3.47909501930026	3.46378083440288	3.67661473220547	3.52613306998985	2.53255500383054	3.58703826547158	3.36637969638039	4.0232349504856	3.34948472839718	3.45658407818997	3.09339137413563	4.21632008354502	3.57342522171091	3.35430796996127	3.31914746434674	3.85431372859753	4.00043095708608	2.53255500383054	3.65092211369424	3.446423725755	2.53255500383054	3.61572786342946	3.32748858951763	3.51590203868186	3.05954928826326	3.60267118562645	3.65209779013971	3.11726855256623	3.27506583516428	3.62626087631524	3.4469804924467
Aamdc	6.04727626385007	5.25342589453908	5.57496625013832	7.08716215866556	6.59687178960385	6.92069851367718	6.08132604001667	5.61829893767155	6.9729784300621	6.43456367606259	7.07987390884993	7.19517762699552	6.87553171513853	6.87472233101281	6.23799667670537	5.25598823498463	6.41887808012938	6.20561782870968	7.06995533346748	5.99671487614695	6.93414809845464	6.11245153034073	6.8094221448881	6.8410795198749	5.44597896087616	6.61268708260105	6.96399719735655	6.57051834849927	6.15831038286322	5.45754043502979	6.72501179191016
Aamp	7.82901105591149	7.91799273663373	8.01291447862022	7.92836718268275	7.75050084048125	7.98126568877457	7.64518448216038	8.00954222989849	8.22479265991312	7.95426908475567	7.78966810602732	7.92851570976854	7.91285766493459	7.86545745580492	8.08477767763569	8.2109041970562	7.79124175410459	7.86836718003716	7.87256516295962	7.69652081524322	8.04744085346221	7.87826927586229	7.72987741309643	8.04592537112	7.89374028631083	8.01129787655983	8.20609759096361	7.77195118684007	7.76969367750842	7.95258022479828	7.9621297795613
Aar2	3.47909501930026	4.24459371748267	3.56094530577228	3.52613306998985	3.98719961296763	3.15027439315023	3.54702092976746	3.60900023709767	3.52671883443215	4.16077807007416	4.14106202428863	3.93127954044172	3.57342522171091	3.67998087194446	4.13781473363972	3.54605401740189	4.00043095708608	4.19294232262393	4.07896334403997	3.58222474820904	3.70834632026823	3.73694444316045	3.87765289986858	2.53255500383054	3.6865045885131	3.60267118562645	3.33386456775038	3.80712439397363	3.88677957382962	3.85733549315714	3.98836919053334
Aard	3.74093470481358	3.72178498458651	3.87321189940824	2.53255500383054	2.53255500383054	2.53255500383054	3.82565288621932	3.90263290137857	3.11401655706172	3.59377554935429	2.53255500383054	3.25214919998305	3.06138568374093	3.11749425453733	3.9630992134804	3.66020094166081	3.21141289291913	4.06085321173655	2.53255500383054	3.2827818064937	2.53255500383054	3.8448345566994	3.50026499948453	2.53255500383054	3.27380759315111	3.1596985804056	2.53255500383054	3.35399497491684	3.57164616676607	3.74853414976011	3.80578030776578
Aars	6.33719595800317	6.52193636175789	6.01613468986467	5.64132984758975	6.15136538368092	6.13613642002009	6.35237220096674	6.18900178358031	5.92023430515813	5.8698287838892	6.11955684089008	6.37812555314946	6.04652035997549	6.261236153263	6.11412353928951	6.50429519612215	6.12543547011537	6.23336717547081	6.26526335141357	6.18426996120931	6.30057050198498	6.32845442569758	5.96300239983253	6.33989591822711	5.93038626501936	6.3619132728206	5.87319669229555	6.2044744117844	6.15831038286322	5.98544747831727	6.47416154846137
Aars2	3.30990047189843	3.07635570409268	2.53255500383054	2.53255500383054	2.53255500383054	2.53255500383054	2.53255500383054	3.41803464761726	2.53255500383054	3.07205998516678	3.09339137413563	2.53255500383054	3.06138568374093	3.11749425453733	2.53255500383054	2.53255500383054	2.53255500383054	2.53255500383054	2.53255500383054	2.53255500383054	2.53255500383054	2.53255500383054	2.53255500383054	3.23448092435228	2.53255500383054	3.1596985804056	3.33386456775038	3.11726855256623	3.06045342289425	2.53255500383054	2.53255500383054
Aarsd1	6.8718017138104	6.7177053525409	7.1147145744529	7.08716215866556	7.12190897770378	6.9835753895285	7.00622540989268	6.95125469817076	7.40528053476805	7.20194978019079	7.03177982825975	7.37219781251855	7.08257291431243	7.27639364099803	7.05494178939936	6.94081415367404	7.18733694662909	7.06439669127414	7.31071820309759	6.8491853686178	7.37220225259794	6.98474003152061	7.22947912397048	7.03835752472384	7.15469366801024	7.02411161063236	6.87655677285856	7.19211649661684	6.99149447361705	6.95159791838422	7.38878130419602
Aasdhppt	7.17696336849933	7.21529744282983	7.46115641868757	7.70958782661789	7.6215845925489	7.47837258624825	7.36958725880844	7.39915438465209	7.75011142637636	7.69387565478282	7.81259307031131	7.80114613548786	7.56277148567399	7.69455053295498	7.49694650489501	7.51715709646355	7.5207239704928	7.42932068559328	7.73899847922837	7.06325861114113	7.66966993644513	7.32989457839634	7.74813972476879	7.39079568640636	7.54117282951212	7.66927275710058	7.68319366625424	7.44468543277133	7.10277281327123	7.55088287697881	7.50161936897612
Aass	2.53255500383054	3.07635570409268	3.05484898433457	2.53255500383054	3.28260467779736	3.15027439315023	3.12620172217333	2.53255500383054	3.11401655706172	2.53255500383054	3.09339137413563	3.25214919998305	2.53255500383054	3.11749425453733	3.09215999027881	3.25641787050734	3.21141289291913	2.53255500383054	2.53255500383054	3.06599893921176	2.53255500383054	3.61572786342946	3.09816640027275	2.53255500383054	2.53255500383054	3.60267118562645	2.53255500383054	3.35399497491684	3.27506583516428	3.3149515718196	3.06633096268904
Aatf	4.63527948949059	5.22084110083456	4.88788190584479	5.06202092479041	4.84815296588597	5.18997728986785	4.82131127938723	4.94122522694908	5.10499626812622	4.95212195802226	4.81193025602983	4.80794577037875	4.8726968824122	4.68353446126689	4.42441610189833	5.16695760210767	4.97195029528765	5.18163754261662	4.84183869512762	4.76238052642496	5.00847698171343	4.91224823403488	4.67673103260347	5.04021606283393	5.36475329662884	4.47814901839637	4.93655161761543	4.7386247104813	4.82838295710908	5.16692517644074	5.0795521405634
Aatk	3.08550386822004	3.07635570409268	2.53255500383054	2.53255500383054	3.06587161534518	3.3997175545011	2.53255500383054	2.53255500383054	3.11401655706172	2.53255500383054	3.09339137413563	2.53255500383054	2.53255500383054	2.53255500383054	3.09215999027881	2.53255500383054	2.53255500383054	3.24129166220469	3.18885966243233	2.53255500383054	2.53255500383054	2.53255500383054	2.53255500383054	2.53255500383054	3.05954928826326	3.1596985804056	2.53255500383054	2.53255500383054	3.43712137759858	2.53255500383054	3.06633096268904
Abat	2.53255500383054	2.53255500383054	2.53255500383054	3.11366525721468	2.53255500383054	3.3997175545011	3.36637969638039	3.41803464761726	2.53255500383054	2.53255500383054	3.09339137413563	2.53255500383054	2.53255500383054	2.53255500383054	3.09215999027881	3.04705843675096	2.53255500383054	2.53255500383054	2.53255500383054	2.53255500383054	3.50108516038739	3.08359612731144	3.09816640027275	2.53255500383054	2.53255500383054	2.53255500383054	2.53255500383054	3.35399497491684	2.53255500383054	2.53255500383054	3.2832437001417
Abca1	3.30990047189843	3.29718529201336	3.67661473220547	3.11366525721468	2.53255500383054	3.15027439315023	3.54702092976746	3.7665945968175	3.11401655706172	3.71277955288657	3.32085774470949	2.53255500383054	3.43868561428049	3.35430796996127	4.13781473363972	3.04705843675096	3.21141289291913	3.9112597589324	2.53255500383054	3.2827818064937	3.22371401365219	3.8448345566994	3.50026499948453	3.23448092435228	3.56992052320581	3.41275444591698	3.33386456775038	3.35399497491684	3.06045342289425	3.48517636231388	3.4469804924467
Abca13	3.08550386822004	2.53255500383054	3.05484898433457	2.53255500383054	3.69979161422212	3.3997175545011	3.12620172217333	2.53255500383054	2.53255500383054	3.29121217985566	2.53255500383054	3.54019067494006	2.53255500383054	2.53255500383054	3.31914746434674	3.41462775839625	2.53255500383054	3.24129166220469	2.53255500383054	3.06599893921176	3.22371401365219	2.53255500383054	2.53255500383054	2.53255500383054	3.27380759315111	2.53255500383054	2.53255500383054	3.35399497491684	2.53255500383054	2.53255500383054	3.06633096268904
Abca17	2.53255500383054	3.07635570409268	3.05484898433457	2.53255500383054	3.4462102120665	3.15027439315023	2.53255500383054	2.53255500383054	2.53255500383054	3.07205998516678	3.09339137413563	2.53255500383054	3.06138568374093	2.53255500383054	3.4902271041107	3.04705843675096	2.53255500383054	2.53255500383054	3.45304119299613	3.06599893921176	2.53255500383054	2.53255500383054	2.53255500383054	2.53255500383054	3.05954928826326	2.53255500383054	2.53255500383054	3.35399497491684	3.06045342289425	2.53255500383054	2.53255500383054
Abca2	4.46617434321476	3.60195496100929	3.26726532639343	4.0144338222781	4.06811353955554	4.45220335426839	4.13919370152458	3.90263290137857	3.67340657970951	4.00294056806077	4.05693838087943	3.75499004038639	4.05614814030085	3.35430796996127	4.0538323637877	3.93913834005291	2.53255500383054	4.85477279110387	3.81397246768376	4.34527228198939	4.02536206637191	4.11518720277105	3.87765289986858	4.29616676803886	3.27380759315111	3.41275444591698	4.08052295989045	4.02300073768433	4.19898250218823	3.48517636231388	3.98836919053334
Abca4	3.30990047189843	3.07635570409268	3.42771422097903	3.67274225114131	3.4462102120665	3.15027439315023	2.53255500383054	3.41803464761726	2.53255500383054	3.07205998516678	3.49228557674084	2.53255500383054	2.53255500383054	2.53255500383054	2.53255500383054	3.25641787050734	2.53255500383054	2.53255500383054	3.18885966243233	2.53255500383054	3.87875648103315	3.08359612731144	3.32748858951763	3.72602974131104	3.43560417517183	3.1596985804056	3.65209779013971	3.35399497491684	2.53255500383054	3.08913938764589	3.4469804924467
Abca5	3.08550386822004	3.82847830290112	3.42771422097903	2.53255500383054	2.53255500383054	3.15027439315023	3.36637969638039	3.60900023709767	3.11401655706172	2.53255500383054	2.53255500383054	2.53255500383054	3.27636314915483	3.11749425453733	3.09215999027881	3.04705843675096	2.53255500383054	3.52526856468407	2.53255500383054	3.06599893921176	2.53255500383054	2.53255500383054	2.53255500383054	3.89867938094446	3.27380759315111	3.41275444591698	3.65209779013971	2.53255500383054	3.57164616676607	3.3149515718196	3.2832437001417
Abca7	5.44287354942929	6.21609914153158	5.83246215506133	5.94149271232268	6.27643206352801	5.75579798294754	5.63363727255415	5.83512512656756	5.94295602367428	6.2597065735596	6.06294351663936	5.70256523495639	5.76004891741349	5.81498390320698	5.82835971238514	5.87277219010566	5.48386843966829	5.8581977245852	5.77652247526966	5.69292953532501	5.48094119244465	5.67451183526693	5.55117983277328	5.90457628272321	6.07214450080497	5.95708373007343	5.91799795077012	5.95647451798287	5.73457827736998	6.08217999496593	5.82385650695915
Abca8a	6.24146369781462	5.18746523696441	4.80784575739105	5.77423430572729	5.21176051229359	5.92036816788439	6.12334979080837	4.82699724943882	6.00901490273454	5.23640399968941	5.87815283282072	5.74319384800068	5.31540256873629	5.76413066885699	5.66043782654465	4.89647715517571	6.17873028952117	5.8581977245852	5.83992252478572	5.82237745854687	5.68730003309721	5.94104349756693	5.20102153690846	6.12434769979384	4.98139439618632	5.26560960793031	6.12295475574836	5.44500522450768	6.10970552953757	4.20784037407968	5.82385650695915
Abcb10	4.19785159184396	4.0138473206176	3.67661473220547	4.4213922629914	3.98719961296763	4.52629764985402	3.69642370151779	4.1320698521421	4.10875956339681	3.71277955288657	4.21950305718241	4.88474357476453	3.79456116023006	3.67998087194446	3.31914746434674	3.76197600519143	4.12821004484602	4.06085321173655	4.29353757731824	4.46307284100505	4.15493110834623	4.19260371237569	3.87765289986858	3.72602974131104	3.79039131482003	3.89478637899874	3.88797104282962	4.11689509639703	4.26540743960604	4.35001238103975	3.90098356512078
Abcb11	2.53255500383054	2.53255500383054	2.53255500383054	3.11366525721468	2.53255500383054	2.53255500383054	2.53255500383054	3.16351727133727	2.53255500383054	3.07205998516678	2.53255500383054	2.53255500383054	3.06138568374093	2.53255500383054	2.53255500383054	2.53255500383054	2.53255500383054	2.53255500383054	2.53255500383054	2.53255500383054	2.53255500383054	2.53255500383054	3.09816640027275	2.53255500383054	3.43560417517183	2.53255500383054	2.53255500383054	2.53255500383054	2.53255500383054	2.53255500383054	2.53255500383054
Abcb1a	2.53255500383054	2.53255500383054	2.53255500383054	2.53255500383054	2.53255500383054	3.3997175545011	3.12620172217333	2.53255500383054	3.34948472839718	3.07205998516678	3.32085774470949	2.53255500383054	3.57342522171091	3.11749425453733	2.53255500383054	3.04705843675096	3.21141289291913	2.53255500383054	2.53255500383054	2.53255500383054	3.50108516038739	2.53255500383054	2.53255500383054	3.23448092435228	2.53255500383054	3.1596985804056	2.53255500383054	3.11726855256623	3.06045342289425	2.53255500383054	3.06633096268904
Abcb1b	2.53255500383054	2.53255500383054	2.53255500383054	2.53255500383054	3.06587161534518	3.3997175545011	2.53255500383054	2.53255500383054	2.53255500383054	2.53255500383054	2.53255500383054	2.53255500383054	3.06138568374093	2.53255500383054	3.09215999027881	3.04705843675096	3.21141289291913	2.53255500383054	2.53255500383054	2.53255500383054	3.22371401365219	2.53255500383054	2.53255500383054	2.53255500383054	2.53255500383054	2.53255500383054	2.53255500383054	2.53255500383054	3.27506583516428	2.53255500383054	3.06633096268904
Abcb4	3.08550386822004	3.60195496100929	3.26726532639343	3.52613306998985	3.89987439902655	4.19891949538893	3.94043390793551	3.41803464761726	3.34948472839718	3.29121217985566	3.75741442631693	3.54019067494006	3.57342522171091	3.80759299681858	3.75484354606756	3.54605401740189	3.68811082490033	3.52526856468407	3.81397246768376	3.446423725755	4.37781812326066	3.73694444316045	3.76737701993803	4.17823831744873	3.43560417517183	3.60267118562645	3.88797104282962	3.11726855256623	3.97338989252897	3.62626087631524	4.21587941762712
Abcb6	5.41351480527807	4.84329326931357	5.06927837390257	5.46321070274529	5.11252258655279	5.1456030702497	5.30520223657664	5.58440306080917	5.02021461214688	4.9910853572061	5.10889085026437	5.52717476539555	5.12871899871253	4.98778971619765	5.3154599235156	4.89647715517571	5.2000452532051	5.8581977245852	5.36507296030139	5.04260367158494	5.4357461234865	5.43515560589655	5.55117983277328	5.68455172658494	5.01778935328373	5.38789190163313	5.10458786599873	5.19666197949136	5.05674946826783	5.0149853350154	5.18129442684138
Abcb7	3.94713975589303	4.0138473206176	4.2487377438312	4.10788013969648	4.34488441866293	3.99395043020818	3.82565288621932	4.23154866693257	4.27577049928536	4.42447198950431	4.66113943662373	4.21632008354502	4.44830552753995	4.28520804616753	4.13781473363972	4.28728994605071	4.53459819220965	3.24129166220469	3.65092211369424	4.14399414194577	3.87875648103315	3.94255941262198	4.67673103260347	4.50251505145223	4.05124392477684	4.62367778316244	4.63672303257564	3.35399497491684	3.57164616676607	4.35001238103975	4.76355836724932
Abcb8	3.08550386822004	3.72178498458651	3.56094530577228	3.52613306998985	3.69979161422212	3.15027439315023	3.54702092976746	3.90263290137857	3.11401655706172	3.71277955288657	3.63433347228696	2.53255500383054	3.06138568374093	3.53251625375109	3.63199624195452	3.41462775839625	3.85594267086755	2.53255500383054	2.53255500383054	3.58222474820904	2.53255500383054	2.53255500383054	3.09816640027275	3.23448092435228	3.43560417517183	3.1596985804056	2.53255500383054	3.67955432496541	3.57164616676607	3.74853414976011	3.2832437001417
Abcb9	3.74093470481358	3.29718529201336	2.53255500383054	4.19429830105899	3.98719961296763	3.87539121323467	3.82565288621932	2.53255500383054	3.34948472839718	3.45658407818997	4.05693838087943	3.75499004038639	4.44830552753995	3.53251625375109	2.53255500383054	3.25641787050734	4.24326121533476	3.52526856468407	3.18885966243233	3.80502751495502	3.22371401365219	3.4759027858243	3.50026499948453	3.72602974131104	3.27380759315111	3.60267118562645	3.88797104282962	4.02300073768433	3.57164616676607	3.3149515718196	3.80578030776578
Abcc1	4.91909448170924	5.04517013841409	4.37062678476327	4.4213922629914	4.4626658027614	4.78614031381683	4.9713061240803	4.0232349504856	4.4224082735034	4.48241422327723	4.29308481216639	4.44573733498062	4.74598544500036	4.68353446126689	4.35885113712985	4.16030458926684	4.90837454952539	4.31170592411747	4.84183869512762	4.67009894900661	4.27152596690398	5.03407846383985	4.30660759569724	4.40362436049408	4.49696328677094	4.75444931577542	4.74442010239305	4.84359899687516	4.94741024438552	4.47739773979245	4.67124244552392
Abcc10	3.08550386822004	3.07635570409268	3.05484898433457	2.53255500383054	2.53255500383054	2.53255500383054	3.54702092976746	3.41803464761726	2.53255500383054	2.53255500383054	2.53255500383054	2.53255500383054	3.27636314915483	2.53255500383054	3.09215999027881	3.41462775839625	2.53255500383054	3.52526856468407	3.18885966243233	3.446423725755	3.22371401365219	3.08359612731144	3.09816640027275	2.53255500383054	3.05954928826326	2.53255500383054	2.53255500383054	2.53255500383054	3.27506583516428	3.48517636231388	3.2832437001417
Abcc2	2.53255500383054	2.53255500383054	2.53255500383054	3.11366525721468	3.28260467779736	2.53255500383054	3.36637969638039	3.16351727133727	2.53255500383054	3.45658407818997	3.49228557674084	3.25214919998305	2.53255500383054	3.35430796996127	3.09215999027881	2.53255500383054	2.53255500383054	3.24129166220469	2.53255500383054	3.2827818064937	3.22371401365219	2.53255500383054	3.64339200222446	2.53255500383054	2.53255500383054	3.1596985804056	3.33386456775038	3.11726855256623	3.06045342289425	2.53255500383054	3.06633096268904
Abcc3	6.13883835989396	6.11515756305798	5.89010722758679	6.33299138462367	6.30605695235438	5.92036816788439	6.18414648073282	6.12023992591109	5.87366716027296	6.68551883760938	5.81078021970953	5.70256523495639	5.55531981086942	5.50937538237837	6.74610707942646	5.89114295988089	5.52600880020913	6.43784264300616	5.56716209025103	6.21586606167455	5.90060372319706	6.43250160025947	5.33879477024897	5.72368907551676	6.05517960067982	5.73193739419185	5.82693025686713	5.73709177786886	6.57046686503078	6.00532830960148	5.88439832411313
Abcc4	4.12023446534522	4.0138473206176	3.77970940761975	4.0144338222781	4.34488441866293	3.58703826547158	4.38539127967482	3.60900023709767	3.80036990400047	3.59377554935429	4.14106202428863	4.08269643292233	4.13119042730248	3.35430796996127	3.63199624195452	3.66020094166081	3.48414274140681	3.52526856468407	3.95452258098592	4.28185683189336	4.27152596690398	3.94255941262198	3.97747221010101	2.53255500383054	3.79039131482003	3.1596985804056	3.65209779013971	3.53214007749104	3.97338989252897	3.74853414976011	4.0693375952249
Abcc5	4.19785159184396	4.65635598215857	4.42731309903537	4.27481636216941	4.4626658027614	4.19891949538893	4.6521505069446	4.32335921195735	4.48969797720936	4.36370591414171	4.42811436303698	3.75499004038639	4.33120251486987	4.1174593792699	4.13781473363972	4.34608502769093	4.24326121533476	4.4198925245949	4.47567619220087	4.57076525573038	4.80586671492288	4.39862879711482	4.15363930217563	4.67984485357172	4.6478343185963	4.55298526444922	4.38976037210743	4.36040128312209	4.38821684266567	4.59307175757138	4.46413413554563
Abcc8	4.83108818387587	5.15325698918948	4.84846544905752	4.78034268974255	4.80574255479855	4.45220335426839	5.01779977143802	4.1320698521421	4.72814182031864	4.91199627016581	4.85859351765499	4.80794577037875	4.39113755033537	4.50001478530935	4.98509667171362	5.03845380211662	4.44486650002936	4.99513023748832	4.96386142029889	4.67009894900661	4.65126180985789	4.68066000317325	4.96427933732768	4.59423504530696	5.01778935328373	4.6907014933835	5.02317501769038	4.62451963664177	4.90889952889643	4.20784037407968	5.04387733393989
Abcc9	5.55449165854739	5.22084110083456	4.92616909594383	4.8316058650554	5.52457115867096	5.35441083350351	5.41210883970252	5.19052637381558	5.22304176388705	5.06579642878465	5.18301941915141	4.44573733498062	5.16164922918781	5.50937538237837	5.60853497953041	4.96933475608516	5.2000452532051	4.77864098998688	5.02095485716894	5.86301674486784	5.18462749308395	5.51957418153871	5.49372770071497	4.83588004775445	5.21780274295106	5.17761969544734	5.25415717249076	5.50850112693919	5.69095084684361	5.23699792368265	5.33571299301318
Abcd1	3.47909501930026	3.07635570409268	2.53255500383054	4.0144338222781	4.14364110020089	3.87539121323467	3.12620172217333	3.41803464761726	3.80036990400047	3.71277955288657	3.63433347228696	3.54019067494006	3.88903422668095	3.92098684231162	3.75484354606756	3.25641787050734	4.12821004484602	3.52526856468407	3.95452258098592	3.2827818064937	4.02536206637191	3.61572786342946	4.06896990486402	3.89867938094446	3.05954928826326	2.53255500383054	4.08052295989045	3.35399497491684	3.27506583516428	3.3149515718196	3.80578030776578
Abcd2	4.19785159184396	3.60195496100929	3.77970940761975	4.27481636216941	4.06811353955554	3.74174688770301	4.13919370152458	3.41803464761726	4.01526948188893	4.2997840927557	4.14106202428863	3.54019067494006	4.13119042730248	4.1174593792699	3.86413959008123	3.41462775839625	3.68811082490033	3.52526856468407	3.65092211369424	3.90018185806316	4.02536206637191	3.8448345566994	3.87765289986858	4.04712039463771	3.6865045885131	4.2221563869714	4.84395299576881	4.28459598908928	3.79244455427392	3.95586080783385	3.70075627507427
Abcd3	5.90828236643453	6.21609914153158	6.06689845943408	6.62600959332571	5.97779055533538	6.9077859468401	6.08132604001667	6.2545970024105	6.82287100968014	6.19631239926558	6.52014693209986	7.39759762380809	6.55094287294413	6.29725728217413	5.75882731462464	5.36640181196096	6.46241658813501	6.1484432321582	5.77652247526966	5.69292953532501	6.59243111161231	5.31398478490174	5.80769377248931	6.75014516649336	5.66464100380768	5.79167552905365	6.04448469880754	5.81406559424761	5.39615084145443	5.81548295075841	5.60093412499398
Abcd4	3.74093470481358	3.72178498458651	3.26726532639343	3.52613306998985	3.58198197580912	3.58703826547158	4.22700114460357	3.60900023709767	4.01526948188893	3.59377554935429	3.75741442631693	3.75499004038639	3.43868561428049	3.67998087194446	3.86413959008123	3.25641787050734	3.68811082490033	2.53255500383054	3.81397246768376	3.58222474820904	3.50108516038739	4.33375716665651	3.50026499948453	3.72602974131104	3.05954928826326	3.41275444591698	3.65209779013971	3.67955432496541	3.88677957382962	3.3149515718196	3.2832437001417
Abce1	6.60390550507054	6.91007292637353	7.32965747349139	7.1943209020145	6.74450704611181	6.84142161944149	6.72307792241084	7.27879570143604	7.0988647635146	6.94777149280567	6.86607529969339	6.83475722257412	6.82628195591976	6.85075760641783	6.9557728660336	7.10599954079877	7.07992629816767	6.96898703334892	6.90341009792362	6.8491853686178	7.02710001700305	6.95517932612107	7.07392790537658	6.90989407114013	7.0220852631703	7.17614086120331	6.89892106511071	6.86176815884524	6.69608708223855	7.10595828321846	6.81010264488739
Abcf1	7.4641879667625	7.35398095129521	7.64384987691827	7.03568147019953	7.16280969053225	7.21072425226293	7.36088255986856	7.14744091658746	7.04774531800361	7.20996111384735	7.15362662527324	7.34634165861262	7.21081303084223	7.23999387537094	7.22636891663567	7.33622165925305	7.14799222573026	7.54400772915615	7.39677003233252	7.79862566727121	7.04202375360004	7.44768550695064	7.43143307844395	7.29124997082119	7.65740374808346	7.19816630838131	7.18017801511657	7.10377273507901	7.33080607521438	7.36477938155645	7.25122335282228
Abcf2	6.24146369781462	6.34044833384275	6.26807829940594	6.53979065859149	6.29132138238091	6.2432232882738	6.26137206334818	6.29670868180635	6.40140620757366	6.55296152770172	6.34179310043753	6.77777676780752	6.58691552546161	6.52678364159735	6.51448828813516	6.36740739752369	6.88620798403663	6.6581295543055	6.66373616690933	6.44621936233926	6.50879917424044	6.41809353204671	6.91034614996413	6.78721328436662	6.40186877564695	6.76824304946332	6.26800063442142	6.22331517556813	6.4327575036721	6.39942988767056	6.46104610198418
Abcf3	6.13883835989396	6.13248599738288	6.40556539091796	6.63988806907186	6.47195643016087	6.26370793594815	5.850242085359	5.89141276801034	6.48083680456902	5.98719817662614	6.35753601291805	6.42845484073307	6.70069158660611	6.49616496805463	6.05754660333386	6.14147493093282	6.52533614629691	5.99456662999364	6.74815542820107	6.06781197616182	6.41997471235777	6.11245153034073	6.33120452469829	6.6926824174071	6.13804976404966	6.51054310797426	6.75918945804505	6.46388681108638	6.17415009292869	6.30665204351449	6.56275048160573
Abcg1	4.19785159184396	3.72178498458651	3.67661473220547	2.53255500383054	3.4462102120665	3.15027439315023	3.94043390793551	4.40873908234152	3.52671883443215	3.59377554935429	3.09339137413563	3.54019067494006	3.06138568374093	3.92098684231162	3.63199624195452	4.16030458926684	2.53255500383054	3.9112597589324	3.18885966243233	4.14399414194577	2.53255500383054	3.30724945521241	3.32748858951763	3.23448092435228	3.6865045885131	3.75943584798032	3.88797104282962	2.53255500383054	3.79244455427392	3.74853414976011	3.70075627507427
Abcg2	3.08550386822004	3.29718529201336	3.42771422097903	3.52613306998985	2.53255500383054	3.15027439315023	2.53255500383054	3.41803464761726	3.80036990400047	3.07205998516678	3.32085774470949	3.25214919998305	2.53255500383054	3.11749425453733	3.4902271041107	3.41462775839625	3.68811082490033	3.24129166220469	3.18885966243233	3.06599893921176	3.22371401365219	3.61572786342946	3.50026499948453	2.53255500383054	2.53255500383054	3.1596985804056	2.53255500383054	3.35399497491684	3.57164616676607	3.3149515718196	3.4469804924467
Abcg3	3.30990047189843	2.53255500383054	2.53255500383054	3.34899744884315	3.06587161534518	3.15027439315023	2.53255500383054	3.41803464761726	3.34948472839718	2.53255500383054	2.53255500383054	3.25214919998305	3.69036582557686	3.11749425453733	2.53255500383054	2.53255500383054	3.48414274140681	2.53255500383054	2.53255500383054	3.2827818064937	2.53255500383054	2.53255500383054	3.50026499948453	2.53255500383054	3.27380759315111	2.53255500383054	2.53255500383054	2.53255500383054	3.27506583516428	3.08913938764589	3.06633096268904
Abcg3l1	3.74093470481358	3.60195496100929	3.56094530577228	3.91242034817864	3.28260467779736	3.3997175545011	3.82565288621932	3.90263290137857	3.11401655706172	3.81875930327372	3.63433347228696	3.75499004038639	3.06138568374093	3.67998087194446	3.75484354606756	3.25641787050734	3.68811082490033	3.73720185979028	3.65092211369424	3.70005901264585	3.50108516038739	3.61572786342946	3.64339200222446	3.72602974131104	3.79039131482003	2.53255500383054	3.33386456775038	3.53214007749104	3.68840582781597	3.08913938764589	3.70075627507427
Abcg3l2	4.03701953474276	3.60195496100929	3.42771422097903	3.52613306998985	3.69979161422212	3.3997175545011	3.69642370151779	2.53255500383054	3.34948472839718	3.29121217985566	3.63433347228696	3.54019067494006	3.43868561428049	3.11749425453733	3.63199624195452	3.93913834005291	3.21141289291913	3.52526856468407	3.65092211369424	3.90018185806316	3.22371401365219	3.4759027858243	3.50026499948453	4.40362436049408	3.6865045885131	3.75943584798032	3.33386456775038	3.11726855256623	3.97338989252897	3.74853414976011	3.4469804924467
Abcg3l3	3.30990047189843	3.46378083440288	3.26726532639343	2.53255500383054	3.58198197580912	2.53255500383054	2.53255500383054	3.41803464761726	3.11401655706172	3.07205998516678	3.32085774470949	3.54019067494006	3.06138568374093	3.11749425453733	3.09215999027881	3.04705843675096	3.21141289291913	2.53255500383054	3.18885966243233	3.06599893921176	3.22371401365219	3.4759027858243	3.09816640027275	2.53255500383054	2.53255500383054	3.1596985804056	3.65209779013971	3.35399497491684	3.43712137759858	3.08913938764589	3.2832437001417
Abcg3l4	4.12023446534522	3.46378083440288	3.42771422097903	3.67274225114131	3.28260467779736	3.58703826547158	3.54702092976746	3.41803464761726	4.10875956339681	3.07205998516678	3.86691176760456	3.93127954044172	3.43868561428049	3.67998087194446	3.86413959008123	3.66020094166081	3.21141289291913	3.73720185979028	3.65092211369424	4.21492611988571	3.70834632026823	4.11518720277105	3.76737701993803	3.23448092435228	3.27380759315111	3.41275444591698	2.53255500383054	3.53214007749104	3.88677957382962	2.53255500383054	3.98836919053334
Abcg4	3.08550386822004	3.29718529201336	3.56094530577228	2.53255500383054	3.06587161534518	3.15027439315023	3.12620172217333	2.53255500383054	2.53255500383054	2.53255500383054	3.32085774470949	2.53255500383054	3.27636314915483	3.11749425453733	3.09215999027881	3.04705843675096	3.48414274140681	2.53255500383054	2.53255500383054	3.06599893921176	2.53255500383054	3.30724945521241	3.32748858951763	2.53255500383054	2.53255500383054	3.1596985804056	3.88797104282962	3.67955432496541	3.27506583516428	3.08913938764589	3.06633096268904
Abcg5	3.08550386822004	2.53255500383054	2.53255500383054	2.53255500383054	3.4462102120665	2.53255500383054	2.53255500383054	3.16351727133727	3.34948472839718	3.45658407818997	3.32085774470949	2.53255500383054	2.53255500383054	3.11749425453733	3.31914746434674	3.25641787050734	3.21141289291913	3.24129166220469	2.53255500383054	2.53255500383054	3.22371401365219	2.53255500383054	3.09816640027275	3.23448092435228	3.05954928826326	3.1596985804056	2.53255500383054	3.11726855256623	3.06045342289425	3.3149515718196	3.06633096268904
Abcg8	3.08550386822004	2.53255500383054	2.53255500383054	2.53255500383054	2.53255500383054	3.15027439315023	2.53255500383054	3.41803464761726	2.53255500383054	2.53255500383054	3.32085774470949	2.53255500383054	3.06138568374093	2.53255500383054	2.53255500383054	2.53255500383054	2.53255500383054	2.53255500383054	2.53255500383054	3.06599893921176	2.53255500383054	3.30724945521241	2.53255500383054	3.23448092435228	2.53255500383054	2.53255500383054	2.53255500383054	2.53255500383054	2.53255500383054	3.3149515718196	2.53255500383054
Abhd1	4.46617434321476	4.0138473206176	4.03867569347778	5.79937462268101	4.84815296588597	5.53582709304518	4.30877443193107	4.1320698521421	5.84979606182408	5.02895583080547	4.85859351765499	5.78268400180076	5.76004891741349	4.84434921765628	4.54606478637584	4.16030458926684	5.79009480755961	4.51942704590924	4.90423988778786	4.51806064543143	6.22381963085855	4.26525016278442	4.56493917056902	5.90457628272321	3.79039131482003	4.6907014933835	5.6782709643506	4.49934581312555	5.15793564447573	3.85733549315714	4.93083841515812
Abhd10	5.58105717249223	5.78270955936968	5.66613592987065	6.1506599001857	5.97779055533538	5.66570646895808	5.69099038215415	5.58440306080917	6.17148361515949	5.94914499491986	5.50354768771161	5.96510376769239	5.7170598147618	5.93464589697791	5.41003373350892	5.90927836408555	6.46241658813501	5.74653529164686	5.77652247526966	5.47322280902912	6.02680491490143	5.94104349756693	6.12188137561843	6.06494787306094	5.96717546607329	5.9040669971474	5.77909746753114	5.73709177786886	5.62286245593047	5.83787890590665	5.47462026737891
Abhd11	6.59104094725451	6.64738885163188	6.89951897037392	6.70733345899454	6.75525806447701	7.11292099070921	6.80249348438371	6.5952149748708	7.03729957346488	6.83823344753755	6.93047525808271	6.77777676780752	6.94176093577716	7.17399002609757	6.5959265928528	7.18197917653895	6.75254989668248	6.84902329543324	6.76445892190679	6.20015558502666	7.01201966737742	6.63283559967197	7.11207091443325	6.92659447279098	6.74524997911908	6.78290939835862	7.10527444192563	6.71027070953357	6.5095091106794	7.09678154975941	6.74676235544273
Abhd12	5.22297034286951	5.22084110083456	4.42731309903537	5.64132984758975	5.73685243377587	5.35441083350351	5.34176170039977	4.56376212747037	5.29645496588803	5.38816746622405	5.85605009102834	5.57312153659319	5.45375503648549	5.62833749573804	5.49858097129608	5.00433598612304	5.03266156058749	4.6978466154987	5.12839890036647	5.21226900060501	4.87686816507133	4.91224823403488	5.40285417953791	5.04021606283393	4.94399023251849	5.42636808486847	4.93655161761543	5.88706044162102	5.05674946826783	5.13049813484624	5.67159475209472
Abhd13	4.96101909611709	4.79898579786868	4.92616909594383	4.10788013969648	4.57034146926884	4.66270743458992	4.52576122030809	4.56376212747037	4.48969797720936	4.36370591414171	4.49049519798783	4.63948257094505	4.55538844015601	4.28520804616753	4.48670537070544	4.65035869081841	4.77135634708596	4.31170592411747	4.29353757731824	5.14690866556113	5.00847698171343	4.68066000317325	4.37638710190302	4.29616676803886	4.78295371642826	4.47814901839637	4.63672303257564	4.62451963664177	4.86924870774495	4.20784037407968	4.84982522151821
Abhd14a	4.83108818387587	4.0138473206176	4.2487377438312	5.55510207111895	5.0777743173485	5.1456030702497	4.45753747818317	4.1320698521421	5.55648223427996	4.82794335525333	5.10889085026437	4.9573653148149	4.50297875803888	4.62521956562778	5.06572792532969	4.69471302769412	4.84162969764415	4.92678601935223	4.96386142029889	4.28185683189336	5.34069630119317	4.77821601013175	4.77967571702921	5.32448372427974	4.54925480850598	4.8733852174738	5.02317501769038	4.94088849677039	4.98484862949081	4.69918787856965	5.18129442684138
Abhd14b	4.58135766426324	4.65635598215857	4.67789953802804	5.64132984758975	5.36273483418469	5.42983679067975	4.76730733256602	4.40873908234152	5.80080942033043	4.95212195802226	5.50354768771161	5.70256523495639	5.25594516411025	5.41299694004899	4.94290164748871	4.73760970562047	5.44041555261233	4.85477279110387	5.22800199664342	4.67009894900661	5.29061005790935	4.73034475306025	5.73552657538285	5.56014080024335	4.78295371642826	5.63729241321131	5.72958605972166	5.30859476589672	5.05674946826783	4.74917144074885	5.50081268345494
Abhd15	2.53255500383054	2.53255500383054	2.53255500383054	3.11366525721468	3.4462102120665	3.15027439315023	2.53255500383054	2.53255500383054	2.53255500383054	2.53255500383054	3.09339137413563	2.53255500383054	3.27636314915483	3.35430796996127	2.53255500383054	2.53255500383054	2.53255500383054	2.53255500383054	3.18885966243233	3.06599893921176	3.50108516038739	2.53255500383054	3.32748858951763	2.53255500383054	2.53255500383054	2.53255500383054	3.65209779013971	2.53255500383054	3.06045342289425	2.53255500383054	3.2832437001417
Abhd16a	7.06069031357908	7.41861256788768	7.12268679132044	8.078177009323	7.99182960001837	7.99960530353971	7.53346298879515	7.33017391143846	7.97992719657092	7.11074733794916	8.54203694368908	7.67185767968706	8.13094482105729	8.15145485531096	7.20062353276942	6.92320103187219	7.42527211204731	7.31765782828217	8.01532786578422	6.62121774384943	7.58058557289668	6.88374224116096	7.85310378057563	7.62342104100121	7.44739637044466	8.07807582447549	7.77054583384563	8.28574778927533	7.16720259148327	7.46083639239685	8.35714959120001
Abhd17a	5.11680600735719	5.48968477867078	5.13554258785303	5.06202092479041	4.7619287736247	5.05228067770045	5.10625895429435	5.04649686596608	4.55358297957677	5.29912244595117	5.21863194658641	4.9573653148149	4.91238636575382	5.07557940818195	5.44017923221103	5.13594848439943	4.69712558297285	5.23854993465346	4.77636413118513	5.21226900060501	5.38903428662224	5.18116483645192	5.08779134208237	5.10199009362187	5.49761039419404	4.98257898982683	5.02317501769038	4.68282066836516	5.36852419647789	5.20240849174164	5.14821483755071
Abhd17b	4.33935655843441	4.17264735439047	4.03867569347778	3.67274225114131	4.40517059107412	4.19891949538893	4.52576122030809	4.40873908234152	3.34948472839718	4.23230555006563	3.75741442631693	4.44573733498062	3.97576785536834	4.1174593792699	4.13781473363972	4.09126749352237	3.68811082490033	3.73720185979028	4.07896334403997	3.90018185806316	3.50108516038739	4.51903775108754	4.44243242206861	3.72602974131104	4.05124392477684	4.12312705090088	4.24512220159332	3.80712439397363	4.05365890887618	4.47739773979245	3.70075627507427
Abhd17c	4.91909448170924	4.70564498094256	4.80784575739105	4.0144338222781	4.14364110020089	4.10100834832328	4.82131127938723	5.04649686596608	4.19521696216772	4.2997840927557	4.81193025602983	4.63948257094505	4.33120251486987	4.1174593792699	4.0538323637877	5.39268251120953	3.68811082490033	4.19294232262393	4.19112833347612	4.92960188308699	4.73084098550193	5.10960375196813	4.37638710190302	4.67984485357172	4.49696328677094	4.2221563869714	4.63672303257564	4.20371487685095	4.82838295710908	4.53654754400038	4.51914447313098
Abhd18	4.96101909611709	4.55176469889911	4.63154630481147	6.35000568929405	6.01424346282004	6.20134935196917	5.37738094851585	4.63472706836903	5.92023430515813	5.76398756790787	6.32587470506425	6.18653375598482	6.1785352560591	5.95741092430619	5.60853497953041	4.77914912175527	6.17873028952117	4.92678601935223	6.04181593661908	4.88972242465835	6.39687889624947	5.10960375196813	5.98386194460684	5.90457628272321	4.78295371642826	5.76212274962182	6.26800063442142	6.10634061970964	5.05674946826783	4.74917144074885	6.2635459304693
Abhd2	3.08550386822004	2.53255500383054	3.05484898433457	2.53255500383054	3.58198197580912	3.15027439315023	3.36637969638039	3.16351727133727	3.11401655706172	2.53255500383054	3.09339137413563	2.53255500383054	3.69036582557686	3.35430796996127	2.53255500383054	3.25641787050734	4.00043095708608	3.24129166220469	3.65092211369424	3.2827818064937	2.53255500383054	3.08359612731144	3.09816640027275	2.53255500383054	3.43560417517183	3.41275444591698	2.53255500383054	3.80712439397363	3.06045342289425	3.3149515718196	3.5828578034814
Abhd3	2.53255500383054	2.53255500383054	3.05484898433457	3.11366525721468	3.28260467779736	2.53255500383054	3.36637969638039	2.53255500383054	3.34948472839718	3.29121217985566	3.49228557674084	3.25214919998305	3.06138568374093	3.35430796996127	3.09215999027881	3.04705843675096	3.21141289291913	2.53255500383054	3.65092211369424	3.446423725755	3.22371401365219	2.53255500383054	3.32748858951763	3.51590203868186	3.43560417517183	3.75943584798032	3.88797104282962	3.11726855256623	3.57164616676607	2.53255500383054	3.5828578034814
Abhd4	6.39762766382325	6.69464761660199	6.64628491063228	7.14659994249913	6.78703597062097	7.29240649139271	6.88991030792135	6.89771667367648	6.64146165105912	6.79623393743676	6.86607529969339	7.29319241792837	6.80609893081238	6.40016877616743	6.8711932509271	6.43125784262229	6.97887102242589	6.93572190933237	6.69810257749528	6.26198462755438	7.47467630844712	6.85200378871485	6.8885237373208	7.22534454717476	6.80707131618497	6.81179986427546	7.14321392257527	6.54085407495277	6.58235306241127	6.74374123494104	6.24833570368541
Abhd5	3.08550386822004	2.53255500383054	3.05484898433457	2.53255500383054	3.28260467779736	3.58703826547158	3.12620172217333	3.16351727133727	3.34948472839718	3.29121217985566	2.53255500383054	3.25214919998305	3.27636314915483	3.11749425453733	3.09215999027881	3.25641787050734	2.53255500383054	2.53255500383054	3.18885966243233	3.446423725755	3.22371401365219	3.08359612731144	3.50026499948453	2.53255500383054	3.05954928826326	3.41275444591698	2.53255500383054	3.53214007749104	3.06045342289425	3.3149515718196	3.4469804924467
Abhd6	4.33935655843441	4.49608075651156	4.31120833943489	4.35029118874168	4.62095551814316	4.66270743458992	4.38539127967482	4.40873908234152	4.67252492239645	4.08458584931884	4.71335329655547	4.80794577037875	4.44830552753995	4.84434921765628	4.42441610189833	4.5073443977081	4.53459819220965	4.31170592411747	5.07573757788422	4.34527228198939	4.02536206637191	4.26525016278442	4.82827989573557	4.59423504530696	4.19637923554041	4.55298526444922	4.93655161761543	4.68282066836516	4.49992579833677	4.20784037407968	4.40660556757437
Abhd8	4.03701953474276	4.24459371748267	4.11300563962098	4.19429830105899	4.21456051215199	4.10100834832328	3.82565288621932	3.7665945968175	4.01526948188893	4.78383668780737	4.29308481216639	3.93127954044172	4.05614814030085	3.80759299681858	3.9630992134804	4.55681080568781	3.21141289291913	4.31170592411747	3.95452258098592	3.70005901264585	4.27152596690398	3.94255941262198	4.15363930217563	3.89867938094446	4.12608671543058	3.89478637899874	4.51924062179839	4.4318049228331	4.19898250218823	4.28101778965933	3.4469804924467
Abi1	5.96952605284682	5.94889029121861	5.6880327699607	5.29514143922985	5.36273483418469	5.46606919784574	5.99335669000843	5.77650242188945	5.82551502318873	5.26811974065625	5.47462651807932	5.74319384800068	5.50546049115469	5.88798821009989	5.55463748353976	5.60925410641928	5.34921325900952	5.74653529164686	5.48980404684971	5.94095281426539	5.52471789623837	5.49199834770384	5.65946254895067	5.72368907551676	5.68695849410284	5.34831913795386	5.18141117703449	5.37847530151411	5.83808272443802	5.69783975810631	5.64843400231727
Abi2	4.63527948949059	5.40572842320636	5.79268318693735	4.55251459343816	4.66966037334759	4.52629764985402	5.01779977143802	5.32085750171721	4.19521696216772	4.87063170448204	4.05693838087943	4.21632008354502	4.26817589407323	4.28520804616753	4.89933885684568	5.22694743887389	4.34820229666594	4.92678601935223	4.47567619220087	5.14690866556113	4.73084098550193	4.62900503338407	4.56493917056902	4.29616676803886	5.39235943881268	4.31356628789154	4.63672303257564	4.36040128312209	4.74266553280823	5.56945568828897	4.71821368412849
Abi3	3.74093470481358	4.0138473206176	4.58346999512539	4.10788013969648	4.84815296588597	4.66270743458992	4.22700114460357	4.56376212747037	4.67252492239645	4.2997840927557	4.42811436303698	4.54628563606467	4.78958422167586	4.62521956562778	3.86413959008123	4.16030458926684	4.34820229666594	3.9112597589324	4.19112833347612	4.06845285032985	4.27152596690398	4.51903775108754	4.30660759569724	4.90750519379986	4.6478343185963	4.55298526444922	4.63672303257564	4.68282066836516	4.49992579833677	3.85733549315714	4.46413413554563
Abl1	5.65786090994695	5.31637227654594	5.55121643612265	4.48865474845457	4.7619287736247	4.84377466765428	5.22904525535227	5.4013818605651	4.27577049928536	4.7382059461141	4.54993972624889	4.9573653148149	4.44830552753995	4.56414797758594	4.60278451614993	5.28442962079131	4.69712558297285	5.44529102621649	4.63474249003472	5.52511222359377	4.37781812326066	5.18116483645192	4.30660759569724	4.17823831744873	5.24847157786128	4.8733852174738	3.88797104282962	4.7386247104813	5.12503381133899	5.13049813484624	4.67124244552392
Abl2	3.08550386822004	2.53255500383054	3.56094530577228	2.53255500383054	2.53255500383054	3.15027439315023	2.53255500383054	2.53255500383054	3.11401655706172	2.53255500383054	2.53255500383054	2.53255500383054	3.43868561428049	2.53255500383054	2.53255500383054	2.53255500383054	2.53255500383054	2.53255500383054	2.53255500383054	3.06599893921176	2.53255500383054	2.53255500383054	2.53255500383054	2.53255500383054	2.53255500383054	2.53255500383054	2.53255500383054	2.53255500383054	2.53255500383054	3.08913938764589	2.53255500383054
Ablim1	7.26849970927333	6.80639908249386	6.39239713484155	7.29404593337844	7.6215845925489	7.45196374658058	7.1747205960992	6.81346966102182	7.33030603415374	6.77476402786537	7.48166501864041	7.45920278026704	7.41758808620005	7.65365139707457	6.84924628856168	6.52783529649186	7.51042540129562	7.10982684783384	7.50727136930699	7.49991601917527	7.64058312429279	7.06993943146671	7.58837278025426	7.44968734581935	6.51750237243455	7.88812334722188	6.94263110387596	7.50721046497174	7.22130374292206	6.91026973811868	7.74750980779716
Ablim2	3.74093470481358	3.46378083440288	3.05484898433457	3.52613306998985	3.06587161534518	3.74174688770301	3.12620172217333	2.53255500383054	3.52671883443215	3.59377554935429	3.86691176760456	3.25214919998305	3.69036582557686	3.11749425453733	3.09215999027881	3.25641787050734	3.48414274140681	2.53255500383054	3.45304119299613	3.2827818064937	3.70834632026823	3.08359612731144	3.64339200222446	3.89867938094446	3.05954928826326	2.53255500383054	3.88797104282962	3.92048213831828	3.43712137759858	3.3149515718196	3.2832437001417
Ablim3	4.40438350402246	4.0138473206176	3.77970940761975	4.27481636216941	4.40517059107412	3.99395043020818	4.04419667606803	3.90263290137857	4.35127762358335	4.08458584931884	3.49228557674084	3.93127954044172	3.88903422668095	3.35430796996127	4.13781473363972	3.54605401740189	3.68811082490033	4.4198925245949	4.29353757731824	3.90018185806316	4.27152596690398	4.19260371237569	4.44243242206861	3.72602974131104	4.12608671543058	3.89478637899874	4.63672303257564	4.68282066836516	3.97338989252897	3.85733549315714	4.0693375952249
Abo	4.40438350402246	4.24459371748267	4.58346999512539	4.19429830105899	4.57034146926884	4.10100834832328	4.13919370152458	4.4886285137876	4.01526948188893	4.7382059461141	4.85859351765499	5.02626801596934	4.55538844015601	4.36103398011381	4.21612772648912	4.73760970562047	4.44486650002936	4.6978466154987	4.63474249003472	4.40556838066287	4.27152596690398	4.26525016278442	4.37638710190302	4.40362436049408	4.86590211961301	4.62367778316244	4.74442010239305	4.36040128312209	4.55227554951506	4.64721521321693	3.98836919053334
Abr	5.44287354942929	5.11817157024933	4.80784575739105	4.8316058650554	4.92912761078593	4.84377466765428	5.01779977143802	4.8853316338076	4.72814182031864	4.48241422327723	4.49049519798783	4.88474357476453	4.55538844015601	4.89388927345561	4.48670537070544	5.03845380211662	5.09076915385336	5.34577393362789	4.63474249003472	5.04260367158494	4.73084098550193	5.03407846383985	4.82827989573557	4.50251505145223	4.59948816072848	4.75444931577542	4.51924062179839	4.20371487685095	5.25215281219623	5.39802429500208	4.57187020507879
Abra	6.17387472434196	5.76049253488595	5.83246215506133	6.85733071216481	6.71176182638874	6.48901913866169	5.97048550683216	6.16644811919447	6.49620697495544	6.32040261013823	6.49192348395779	7.37219781251855	7.04864225452574	6.60058228467092	5.63472621809138	5.90927836408555	6.37397179292612	6.11897129896338	6.45839770895178	6.74513233438557	6.41997471235777	6.14788955221783	6.29838205542121	6.03429051978067	5.6189137065419	7.49352857780067	5.87319669229555	7.34549052434229	5.73457827736998	5.39802429500208	6.73592830543222
Abracl	7.45713346853819	7.72715874201943	7.82071737274369	6.82127565167981	7.23362147832629	6.92069851367718	7.8140511856093	7.40874428893962	7.26021570502761	7.89593107326717	7.04152825800355	7.30666490900246	6.96923589549555	7.44574165586296	7.70646147943603	7.7985279912582	6.96383639835912	7.1682500071676	7.15888002215195	7.38016611612026	6.8000424220937	7.68201455702569	7.39324616864194	6.8410795198749	7.83078434241682	7.07262509815124	7.33568018854324	7.40418170119391	7.5639206461905	7.7452990137079	7.00307462014812
Abraxas1	4.27068126704666	4.75314302334168	4.11300563962098	3.79963994305428	4.40517059107412	4.19891949538893	4.52576122030809	4.63472706836903	3.91320667823505	4.36370591414171	4.05693838087943	3.93127954044172	4.05614814030085	4.36103398011381	4.65711087843846	4.4021897501602	3.48414274140681	4.61172103798859	4.47567619220087	4.46307284100505	4.27152596690398	4.51903775108754	4.44243242206861	3.89867938094446	4.78295371642826	4.01480195808507	3.65209779013971	4.36040128312209	4.19898250218823	4.64721521321693	3.5828578034814
Abraxas2	5.7772207274171	5.73791987883946	6.17874168803355	5.72256800204434	5.82181011968112	6.02033152693907	6.10249310741248	6.23306556272343	5.61456609021567	6.0780938488505	5.9837700339342	5.85849716594349	6.01150815826037	5.78978629524771	5.55463748353976	5.71651665840333	6.0700666855674	5.92802222974736	5.92999121714394	5.49940855298965	5.86721548849768	6.05758204327369	5.75999487039487	6.06494787306094	5.79352969742869	5.76212274962182	6.00356258757639	5.88706044162102	5.87745037132004	5.69783975810631	6.08657466263123
Abt1	4.7848007975432	4.88617211106105	5.19874148934779	4.92856222361838	4.7619287736247	4.5963100340592	4.9713061240803	5.14418402564724	4.67252492239645	5.10166465758178	4.85859351765499	4.54628563606467	5.09497517201875	5.07557940818195	5.17836471032043	5.03845380211662	4.34820229666594	5.34577393362789	4.63474249003472	4.88972242465835	3.70834632026823	4.8244114506507	4.9204634421604	4.76017268712104	5.30783477625168	4.55298526444922	5.32325396595298	4.94088849677039	4.60256365052769	5.05459048260316	4.89094536972718
Abtb1	5.38352277537361	5.15325698918948	5.16750649251225	6.56911083297489	5.75857631388551	6.66838057500399	5.10625895429435	4.82699724943882	6.29986753860715	5.38816746622405	5.94246287191758	6.8895616884854	6.20971097003468	5.91150918121166	5.37922004276542	4.93340004576214	5.85726875616969	5.44529102621649	5.64046925470774	5.17997829395637	6.7093808473058	5.40583981689058	6.10296602377352	6.95942375507846	5.01778935328373	6.61268708260105	6.52018665835125	5.71047076307354	5.09131956849306	5.27073932288081	5.76060383431756
Abtb2	4.46617434321476	4.09599700453849	4.37062678476327	4.27481636216941	4.28147966041859	3.99395043020818	3.94043390793551	4.70200149422228	4.10875956339681	3.81875930327372	4.36245052297314	4.44573733498062	4.39113755033537	4.20430425424894	4.13781473363972	4.69471302769412	4.61841864251493	4.19294232262393	4.38795555403209	4.46307284100505	4.02536206637191	4.33375716665651	4.30660759569724	4.04712039463771	4.32559231515997	4.2221563869714	3.88797104282962	4.11689509639703	4.19898250218823	4.35001238103975	4.0693375952249
Ac1576	3.08550386822004	3.07635570409268	3.26726532639343	3.52613306998985	2.53255500383054	3.3997175545011	3.12620172217333	2.53255500383054	3.34948472839718	3.07205998516678	2.53255500383054	2.53255500383054	3.06138568374093	3.35430796996127	3.09215999027881	3.04705843675096	2.53255500383054	2.53255500383054	2.53255500383054	2.53255500383054	3.22371401365219	2.53255500383054	3.09816640027275	2.53255500383054	3.05954928826326	3.1596985804056	2.53255500383054	3.35399497491684	3.06045342289425	3.08913938764589	3.2832437001417
Acaa1a	4.58135766426324	4.49608075651156	4.53352292261616	4.55251459343816	4.28147966041859	4.78614031381683	4.04419667606803	4.4886285137876	4.27577049928536	4.00294056806077	4.85859351765499	4.72641876307756	4.74598544500036	3.92098684231162	4.48670537070544	4.60443382523225	4.44486650002936	4.19294232262393	3.81397246768376	4.46307284100505	4.94428276939028	4.77821601013175	4.50516643901452	4.50251505145223	4.19637923554041	4.2221563869714	4.51924062179839	4.7921535381211	4.65096140387935	4.97418591218813	4.34628359448319
Acaa2	9.74368444798854	9.61068490750996	9.5325621187602	11.7002337445227	10.0055955879236	11.4716123718704	10.3379043874251	9.81715551496162	11.9184151773522	10.7820992762905	10.3685090075913	11.5246722093278	11.7675367922191	10.4680718089416	10.6869528178851	10.073163698233	11.6967596189813	10.4851885351121	10.6373103364884	9.97221361330372	11.7544609687226	9.88087779955204	10.4046183205043	11.7473985681915	9.70854712181515	10.2966016927455	11.9317603233348	10.1508939306181	10.590092834065	9.88336444782603	10.1592557695182
Acaca	3.08550386822004	3.60195496100929	3.26726532639343	2.53255500383054	3.28260467779736	2.53255500383054	3.12620172217333	2.53255500383054	2.53255500383054	3.07205998516678	3.32085774470949	2.53255500383054	3.27636314915483	2.53255500383054	2.53255500383054	3.54605401740189	2.53255500383054	3.52526856468407	2.53255500383054	3.06599893921176	2.53255500383054	2.53255500383054	3.09816640027275	3.23448092435228	3.43560417517183	3.1596985804056	3.33386456775038	3.53214007749104	3.06045342289425	3.95586080783385	3.06633096268904
Acacb	3.84913891608193	3.72178498458651	3.67661473220547	3.34899744884315	2.53255500383054	3.74174688770301	3.12620172217333	3.16351727133727	3.52671883443215	3.29121217985566	3.49228557674084	3.54019067494006	3.79456116023006	3.53251625375109	3.4902271041107	3.04705843675096	3.21141289291913	4.06085321173655	3.45304119299613	3.80502751495502	4.02536206637191	3.61572786342946	3.09816640027275	3.23448092435228	3.05954928826326	2.53255500383054	4.08052295989045	3.35399497491684	3.27506583516428	3.48517636231388	3.2832437001417
Acad11	4.33935655843441	4.24459371748267	4.42731309903537	4.67141146517807	4.34488441866293	4.37345384988892	4.04419667606803	4.23154866693257	4.27577049928536	4.08458584931884	4.36245052297314	4.63948257094505	4.20166562637346	4.36103398011381	4.42441610189833	4.45586814706748	3.48414274140681	4.06085321173655	4.70746981136294	4.14399414194577	4.27152596690398	4.46027569275996	3.87765289986858	4.50251505145223	4.12608671543058	4.2221563869714	4.08052295989045	4.36040128312209	4.05365890887618	4.20784037407968	4.40660556757437
Acad9	6.04727626385007	6.41300296717648	6.20914695812363	6.66724819988509	6.58485941696146	6.45384837900252	6.47075537444046	6.23306556272343	6.79831824980679	6.27512434077578	6.85505543858336	6.52409206849626	6.58691552546161	6.643102669297	6.18622142434512	6.46824263074388	6.50466885107302	6.5300630949449	6.69810257749528	6.27703191687803	6.39687889624947	6.35896335461598	6.54200214094202	6.65305323012186	6.0889093202918	6.64517805715388	6.49099106323382	6.39918479699342	6.17415009292869	6.13720949697299	6.61101563043832
Acadl	9.71147216993116	9.28867826779689	9.29263048670119	11.6562539104543	10.4908940751367	11.2579226428959	9.97457058446131	9.24134377662636	11.5429673307844	10.1143495292404	10.9659720487071	11.5311341094393	11.6171483191948	10.7443114167189	10.1389559949	9.36476482309459	11.4234635432804	9.99463800140975	10.657036584386	9.92786899586287	11.5165872265482	9.74526312864775	10.8777210905773	11.3105616094571	9.34278346258137	10.7692764956153	11.2952719748882	10.4903326060391	10.0800284374723	9.44287566933773	10.4486009574878
Acadm	9.56510951618638	8.66160360740463	8.89043082179875	11.335615753386	10.5742283979214	11.0435152474787	9.89399943740118	9.02171186028891	11.5160013533872	9.94376616140719	10.879109003601	11.4830606754412	11.4860822754072	10.5695080411423	10.0227320007477	8.92697914625958	11.4733130078448	10.0976511709933	10.7467087919275	9.53531589737207	11.4093916385403	9.93351040869409	10.6073194813189	11.2978102891437	8.858858002719	10.6665490399812	11.2230577076494	10.4708753687298	10.0268528129951	8.90603004830792	10.2988366802673
Acads	5.82227188226827	5.66794658901491	5.62129132871577	7.15627166625737	6.65546773861972	6.66838057500399	5.94723946279075	5.71533787618129	6.93970470757107	6.27512434077578	6.96162368502206	6.94235099694246	7.24865104516239	6.85075760641783	6.05754660333386	5.81618326471224	6.94864275487061	5.8935404439285	7.01655687938945	5.82237745854687	6.8000424220937	6.14788955221783	6.64983917720263	6.75014516649336	6.21635922258454	6.88157974419038	6.65785115779914	6.73665752803836	5.87745037132004	5.76959651973232	6.63455177158597
Acadsb	3.30990047189843	3.29718529201336	3.26726532639343	3.52613306998985	3.28260467779736	3.58703826547158	3.12620172217333	3.41803464761726	3.11401655706172	2.53255500383054	3.32085774470949	3.75499004038639	3.06138568374093	4.02353701886823	3.63199624195452	3.04705843675096	3.21141289291913	3.52526856468407	3.65092211369424	3.06599893921176	2.53255500383054	3.30724945521241	3.32748858951763	3.51590203868186	3.43560417517183	2.53255500383054	3.88797104282962	4.02300073768433	3.43712137759858	3.08913938764589	3.70075627507427
Acadvl	8.63594377891826	7.85195875951235	7.97822763610527	9.68669091016714	9.03597108064626	9.50304177653512	8.57023803125818	8.02208415586634	9.77412526250397	8.59090727799892	9.07239619749786	9.73242146505406	9.66507291826785	8.99441714028784	8.78683572073738	8.2395970088216	9.7010001830206	8.73011560899495	9.18394694642015	8.59220799802019	9.84724091082411	8.52266292891652	9.03108077460675	9.6095655774408	7.87466053992895	9.0259944042567	9.56390680246142	8.88574129522689	8.68577443473038	8.06023074531109	9.12585398951471
Acap1	3.74093470481358	3.29718529201336	3.42771422097903	3.91242034817864	3.69979161422212	3.58703826547158	3.82565288621932	2.53255500383054	3.34948472839718	4.00294056806077	3.63433347228696	4.21632008354502	3.79456116023006	3.67998087194446	3.4902271041107	3.41462775839625	3.85594267086755	3.52526856468407	3.65092211369424	3.06599893921176	3.22371401365219	2.53255500383054	3.64339200222446	3.72602974131104	3.05954928826326	3.60267118562645	3.65209779013971	3.53214007749104	3.68840582781597	3.74853414976011	3.2832437001417
Acap2	4.03701953474276	3.92515092997656	3.42771422097903	3.79963994305428	3.98719961296763	4.37345384988892	4.45753747818317	4.23154866693257	3.91320667823505	4.42447198950431	4.29308481216639	3.75499004038639	4.13119042730248	3.92098684231162	4.60278451614993	4.01779463192488	3.48414274140681	4.06085321173655	3.95452258098592	3.98752382019081	3.87875648103315	4.03219341476551	3.76737701993803	4.17823831744873	4.05124392477684	4.01480195808507	4.38976037210743	4.36040128312209	3.97338989252897	4.12984238431506	4.14491468217104
Acap3	3.30990047189843	3.92515092997656	3.87321189940824	3.34899744884315	3.4462102120665	3.15027439315023	4.30877443193107	4.1320698521421	3.80036990400047	3.59377554935429	4.05693838087943	3.54019067494006	3.69036582557686	3.53251625375109	3.4902271041107	3.66020094166081	4.24326121533476	3.73720185979028	3.81397246768376	3.90018185806316	3.50108516038739	4.03219341476551	3.76737701993803	2.53255500383054	3.56992052320581	3.60267118562645	3.33386456775038	3.53214007749104	3.88677957382962	3.62626087631524	4.14491468217104
Acat1	9.82120212371864	9.7689966609899	9.90439861458059	10.7581041630371	10.3644451889543	10.6747713058927	9.95737119954728	9.97861772963953	10.8430215390565	10.1687158712773	10.7545044064144	10.7450346538956	10.6861256938019	10.6313297709283	10.0977679552427	9.96888727947935	10.7214136560947	10.1474308885106	10.7020418912784	9.68024566436034	10.7749603887009	10.1234002982675	10.7408946260943	10.75398558949	9.84461502206723	10.5334141542575	10.80555007029	10.3715467402617	9.97389131739564	9.86324640882505	10.2273632012561
Acat2	5.32152081445329	5.0821603031177	5.52705658823801	4.8316058650554	4.80574255479855	4.45220335426839	4.87320248301075	5.14418402564724	4.61442433241777	4.78383668780737	5.10889085026437	4.80794577037875	4.74598544500036	4.50001478530935	5.14184155073738	5.46866897300268	4.53459819220965	5.06018194062833	4.55768251365742	4.51806064543143	3.70834632026823	4.68066000317325	4.23257479616077	4.04712039463771	5.24847157786128	5.17761969544734	4.24512220159332	4.84359899687516	4.65096140387935	5.69783975810631	4.51914447313098
Acbd3	5.7772207274171	5.37657801938467	5.73082999699467	5.29514143922985	5.64644162108081	5.50138371395399	5.51137790412648	5.32085750171721	5.77566381628776	5.78579994868476	5.32025458782194	4.9573653148149	5.55531981086942	5.54007701502483	6.0766568218088	5.67458857508197	5.68292778286678	5.8581977245852	5.95878462533995	6.23140525647084	5.2386385942078	5.83602815698149	5.37119417207096	5.42358283683567	5.87334670675307	5.84898774518148	5.51201409517603	5.97887709245078	5.97133087196814	5.27073932288081	5.36462811518006
Acbd4	4.58135766426324	4.49608075651156	4.63154630481147	4.78034268974255	5.24330623812597	4.89901483240376	4.71099558109118	4.8853316338076	4.72814182031864	4.7382059461141	4.66113943662373	4.88474357476453	5.06037422241267	4.50001478530935	4.48670537070544	4.81942104679881	4.69712558297285	5.12226007276265	5.52901805033976	4.88972242465835	5.00847698171343	4.77821601013175	4.44243242206861	4.83588004775445	4.82507583325723	4.98257898982683	4.93655161761543	4.4318049228331	4.49992579833677	5.16692517644074	4.40660556757437
Acbd5	3.74093470481358	3.92515092997656	3.56094530577228	4.0144338222781	3.98719961296763	3.87539121323467	3.94043390793551	4.0232349504856	3.80036990400047	4.23230555006563	3.32085774470949	4.08269643292233	4.13119042730248	4.02353701886823	4.21612772648912	3.66020094166081	3.68811082490033	2.53255500383054	3.95452258098592	3.80502751495502	3.22371401365219	4.03219341476551	3.09816640027275	3.89867938094446	3.27380759315111	3.41275444591698	4.38976037210743	3.35399497491684	3.68840582781597	3.95586080783385	3.4469804924467
Acbd6	5.00167755641622	4.65635598215857	4.84846544905752	5.01898234075412	4.88925336572646	4.66270743458992	5.34176170039977	4.94122522694908	5.06326660310172	5.02895583080547	4.42811436303698	5.21420743954072	4.95093394845951	5.30943600976545	4.8543099646693	4.81942104679881	5.44041555261233	4.77864098998688	4.90423988778786	4.76238052642496	5.29061005790935	4.77821601013175	5.08779134208237	5.16108525385806	5.12145679182384	4.81525072603761	5.77909746753114	4.56346294502652	5.12503381133899	5.36728253565646	5.27600454138727
Acbd7	2.53255500383054	2.53255500383054	2.53255500383054	2.53255500383054	2.53255500383054	2.53255500383054	3.12620172217333	2.53255500383054	2.53255500383054	2.53255500383054	2.53255500383054	2.53255500383054	3.06138568374093	2.53255500383054	3.09215999027881	2.53255500383054	2.53255500383054	2.53255500383054	3.18885966243233	2.53255500383054	2.53255500383054	2.53255500383054	2.53255500383054	3.23448092435228	2.53255500383054	2.53255500383054	2.53255500383054	2.53255500383054	2.53255500383054	2.53255500383054	3.2832437001417
Accs	3.30990047189843	4.17264735439047	3.67661473220547	3.52613306998985	3.4462102120665	3.87539121323467	3.69642370151779	3.90263290137857	3.80036990400047	3.81875930327372	3.49228557674084	3.54019067494006	3.43868561428049	3.92098684231162	3.63199624195452	3.85431372859753	3.68811082490033	3.24129166220469	3.95452258098592	4.14399414194577	2.53255500383054	3.73694444316045	3.76737701993803	3.72602974131104	3.97108294099612	3.41275444591698	3.33386456775038	3.67955432496541	3.79244455427392	4.04620748965919	3.4469804924467
Acd	4.7848007975432	5.28525781903675	5.10281309891808	4.72700807204421	4.96785135014217	4.66270743458992	4.92315099782794	5.19052637381558	5.02021461214688	5.57613554229769	4.85859351765499	4.44573733498062	4.654183734687	4.89388927345561	4.8543099646693	5.19728021616694	4.84162969764415	4.85477279110387	4.84183869512762	4.57076525573038	4.73084098550193	5.34528434515247	4.96427933732768	5.16108525385806	5.27847236692426	5.17761969544734	4.84395299576881	4.7921535381211	4.82838295710908	5.05459048260316	4.96958007676136
Ace	3.47909501930026	3.07635570409268	3.42771422097903	3.52613306998985	3.28260467779736	3.87539121323467	3.69642370151779	4.23154866693257	3.34948472839718	3.81875930327372	3.75741442631693	3.75499004038639	3.57342522171091	3.53251625375109	3.09215999027881	3.41462775839625	4.00043095708608	3.52526856468407	4.07896334403997	3.90018185806316	4.02536206637191	3.4759027858243	3.32748858951763	4.17823831744873	3.43560417517183	2.53255500383054	4.24512220159332	3.67955432496541	3.68840582781597	3.08913938764589	3.2832437001417
Ace2	3.30990047189843	2.53255500383054	3.26726532639343	3.67274225114131	3.69979161422212	3.15027439315023	3.69642370151779	3.16351727133727	2.53255500383054	3.59377554935429	3.32085774470949	2.53255500383054	3.06138568374093	2.53255500383054	3.31914746434674	3.04705843675096	3.68811082490033	3.52526856468407	2.53255500383054	2.53255500383054	2.53255500383054	3.61572786342946	3.09816640027275	2.53255500383054	3.05954928826326	3.1596985804056	3.33386456775038	3.35399497491684	3.27506583516428	3.74853414976011	2.53255500383054
Ace3	2.53255500383054	2.53255500383054	2.53255500383054	2.53255500383054	2.53255500383054	2.53255500383054	2.53255500383054	2.53255500383054	3.11401655706172	3.07205998516678	3.09339137413563	2.53255500383054	2.53255500383054	3.11749425453733	2.53255500383054	2.53255500383054	2.53255500383054	2.53255500383054	2.53255500383054	2.53255500383054	2.53255500383054	2.53255500383054	2.53255500383054	3.23448092435228	2.53255500383054	2.53255500383054	2.53255500383054	2.53255500383054	2.53255500383054	2.53255500383054	3.06633096268904
Acer1	3.08550386822004	3.07635570409268	3.05484898433457	3.11366525721468	3.06587161534518	2.53255500383054	3.12620172217333	3.41803464761726	2.53255500383054	3.07205998516678	3.09339137413563	2.53255500383054	3.06138568374093	3.11749425453733	2.53255500383054	2.53255500383054	3.21141289291913	2.53255500383054	2.53255500383054	2.53255500383054	3.22371401365219	3.08359612731144	2.53255500383054	2.53255500383054	2.53255500383054	2.53255500383054	3.33386456775038	3.11726855256623	3.06045342289425	2.53255500383054	3.06633096268904
Acer2	4.19785159184396	4.31245740462435	4.31120833943489	4.67141146517807	4.62095551814316	5.39263574418169	4.30877443193107	4.56376212747037	4.72814182031864	3.91480406487422	4.29308481216639	4.88474357476453	4.78958422167586	3.80759299681858	4.13781473363972	3.54605401740189	4.24326121533476	4.31170592411747	4.29353757731824	3.98752382019081	5.00847698171343	4.39862879711482	4.23257479616077	4.97549299490897	4.26272129949149	4.39858589523557	5.56965254940073	3.92048213831828	4.44531647641937	4.12984238431506	3.90098356512078
Ache	3.61935398282494	3.46378083440288	3.26726532639343	3.11366525721468	3.28260467779736	3.15027439315023	3.82565288621932	2.53255500383054	3.34948472839718	3.07205998516678	3.32085774470949	2.53255500383054	3.57342522171091	3.11749425453733	3.09215999027881	3.25641787050734	3.68811082490033	2.53255500383054	2.53255500383054	3.06599893921176	2.53255500383054	3.30724945521241	3.50026499948453	3.23448092435228	3.43560417517183	3.41275444591698	3.33386456775038	3.11726855256623	3.43712137759858	3.3149515718196	3.2832437001417
Acin1	6.10291775600745	5.88883644270117	6.01613468986467	5.5844379463996	6.34937243864327	6.02033152693907	5.94723946279075	6.02306065523209	6.11271115772504	6.12996575311905	5.76401111613528	5.74319384800068	6.57502476191757	6.31493251896387	6.35196237294906	5.89114295988089	5.75527009271667	6.26058672322812	5.92999121714394	6.23140525647084	5.7979767987431	6.11245153034073	5.89851632887853	5.68455172658494	6.30498281641337	6.05751874856966	5.87319669229555	6.58512317897592	6.33767395772493	6.24127137544655	6.01634326792814
Ackr2	2.53255500383054	3.07635570409268	2.53255500383054	3.34899744884315	2.53255500383054	2.53255500383054	2.53255500383054	2.53255500383054	2.53255500383054	3.07205998516678	3.32085774470949	2.53255500383054	3.43868561428049	3.35430796996127	3.31914746434674	2.53255500383054	3.21141289291913	2.53255500383054	2.53255500383054	3.06599893921176	3.22371401365219	3.08359612731144	3.09816640027275	2.53255500383054	2.53255500383054	2.53255500383054	2.53255500383054	2.53255500383054	3.06045342289425	2.53255500383054	3.06633096268904
Ackr3	5.98936651990265	5.25342589453908	4.72265946633999	6.52490227463614	6.75525806447701	6.69870973997277	6.56496880108424	5.19052637381558	6.40140620757366	6.2124272031472	7.06082895862464	6.73849246306739	6.82628195591976	7.02144351179206	5.97842606138525	5.22694743887389	6.48369869316999	5.92802222974736	7.28837643850803	6.24677690675911	6.53016961812036	6.41809353204671	7.21202852946791	6.75014516649336	5.12145679182384	6.84012016995622	6.83075507730558	7.24813450293281	6.15831038286322	4.64721521321693	6.81010264488739
Acly	5.44287354942929	5.18746523696441	5.50247185058889	5.18353023972041	4.88925336572646	4.89901483240376	5.37738094851585	5.9455474680634	4.97574835643895	5.29912244595117	5.35253288367023	5.0918343436097	4.78958422167586	4.62521956562778	4.80770493346075	5.63137173294767	5.03266156058749	4.77864098998688	5.02095485716894	5.21226900060501	4.73084098550193	5.0723654002084	5.08779134208237	5.42358283683567	5.27847236692426	5.034025740794	5.02317501769038	5.19666197949136	5.50147727818705	5.6730845179891	5.24515315526517
Aco1	5.55449165854739	5.34680214507842	5.42600663132722	5.39840338394407	5.59895729153208	5.63434643897723	5.60405786341541	5.23535438817674	5.39974447931418	5.76398756790787	5.35253288367023	5.0918343436097	5.12871899871253	5.59953048550017	5.46968585394537	5.39268251120953	5.68292778286678	5.66685729107612	5.12839890036647	5.52511222359377	5.48094119244465	5.31398478490174	5.3056191829282	5.27214167098778	4.94399023251849	5.50027016089325	4.84395299576881	5.23499267295574	5.64592715215146	5.16692517644074	5.57656704991555
Aco2	11.0594727309781	11.0929755930607	11.3798747472645	11.9930636213227	11.8388373833223	11.8555778736994	11.4131013122539	11.4338399052792	12.119904072668	11.4802933982178	12.1153717120367	12.016794003332	11.9829086441609	11.8870524535605	11.3960040704593	11.4255432793672	12.2100525307644	11.4502847783103	12.0720224565789	10.9719834475096	12.0299198181481	11.3957556333839	11.9098847754947	12.0073747429038	11.1886004257701	11.9354253066307	11.9959109559686	11.7843697445829	11.1901949585745	11.2349143034417	11.9322758663132
Acod1	2.53255500383054	2.53255500383054	2.53255500383054	2.53255500383054	3.06587161534518	2.53255500383054	2.53255500383054	2.53255500383054	2.53255500383054	2.53255500383054	3.09339137413563	3.25214919998305	3.06138568374093	3.11749425453733	2.53255500383054	2.53255500383054	2.53255500383054	2.53255500383054	2.53255500383054	3.06599893921176	2.53255500383054	2.53255500383054	2.53255500383054	2.53255500383054	2.53255500383054	2.53255500383054	3.33386456775038	2.53255500383054	2.53255500383054	2.53255500383054	3.06633096268904
Acot1	3.74093470481358	4.84329326931357	4.63154630481147	4.27481636216941	2.53255500383054	4.10100834832328	4.45753747818317	3.90263290137857	4.78149543768759	4.08458584931884	2.53255500383054	4.9573653148149	4.39113755033537	3.11749425453733	4.13781473363972	4.96933475608516	4.77135634708596	4.06085321173655	3.18885966243233	4.21492611988571	4.65126180985789	3.8448345566994	3.50026499948453	4.59423504530696	4.19637923554041	2.53255500383054	3.65209779013971	3.11726855256623	3.79244455427392	4.84378585400707	3.06633096268904
Acot11	2.53255500383054	3.07635570409268	2.53255500383054	3.11366525721468	3.06587161534518	3.15027439315023	3.36637969638039	3.41803464761726	3.34948472839718	3.07205998516678	2.53255500383054	3.54019067494006	2.53255500383054	3.11749425453733	2.53255500383054	3.04705843675096	2.53255500383054	2.53255500383054	3.81397246768376	2.53255500383054	2.53255500383054	3.30724945521241	3.09816640027275	3.23448092435228	2.53255500383054	3.41275444591698	2.53255500383054	2.53255500383054	3.27506583516428	3.08913938764589	2.53255500383054
Acot13	9.04372446143359	7.57169350107041	7.98697792644476	10.0692639526549	10.0178892418119	9.91074243609816	9.02572776308551	7.63799225909183	9.98953294785928	9.44437840498275	10.0424693848627	10.1249600827412	10.0683171017476	9.8796380077912	9.05658837150852	7.81292351377786	10.1064982457685	9.57156528684889	9.97206149136093	8.71817377286593	10.1206613277119	9.15989089712024	9.96663953018743	9.98257190706578	7.79571003491126	10.0559101029278	9.9289757322089	9.9364158424076	9.02430342749881	8.04124654381192	9.9093745944374
Acot2	6.8823874529562	6.84877126632564	7.16961354266117	7.63552395594262	6.67825132493585	7.73350170564563	7.27081068837426	6.45373636362484	7.58082532056819	6.86894572838584	6.71576131692171	8.51429454620186	7.61002371179434	6.643102669297	6.83814568186044	6.70340194725497	7.41426485666691	6.46146105716902	6.4381830327269	7.05458517631849	7.46364396007325	6.40353876832195	5.89851632887853	7.50626412549668	6.20103792778895	5.98286661589247	7.26863398916671	5.78887134291663	6.57046686503078	6.52819820343633	6.55042567753657
Acot3	4.03701953474276	4.55176469889911	4.53352292261616	4.48865474845457	4.34488441866293	4.28933188889881	4.52576122030809	4.23154866693257	4.61442433241777	4.59089908871827	4.29308481216639	5.0918343436097	4.95093394845951	4.36103398011381	4.42441610189833	4.65035869081841	4.84162969764415	4.06085321173655	4.29353757731824	4.71705253741224	4.56647896266646	4.39862879711482	4.23257479616077	4.29616676803886	4.26272129949149	4.12312705090088	4.38976037210743	3.80712439397363	4.49992579833677	4.53654754400038	3.80578030776578
Acot4	3.08550386822004	3.72178498458651	3.56094530577228	3.34899744884315	2.53255500383054	3.58703826547158	3.54702092976746	3.16351727133727	3.80036990400047	3.45658407818997	2.53255500383054	3.54019067494006	2.53255500383054	2.53255500383054	2.53255500383054	3.41462775839625	4.12821004484602	3.24129166220469	2.53255500383054	3.446423725755	3.22371401365219	2.53255500383054	2.53255500383054	3.23448092435228	3.05954928826326	3.41275444591698	2.53255500383054	2.53255500383054	3.06045342289425	3.3149515718196	2.53255500383054
Acot5	2.53255500383054	2.53255500383054	2.53255500383054	3.11366525721468	3.06587161534518	2.53255500383054	3.12620172217333	3.16351727133727	2.53255500383054	2.53255500383054	2.53255500383054	2.53255500383054	2.53255500383054	3.11749425453733	2.53255500383054	2.53255500383054	2.53255500383054	2.53255500383054	3.18885966243233	3.06599893921176	2.53255500383054	2.53255500383054	2.53255500383054	2.53255500383054	3.05954928826326	2.53255500383054	2.53255500383054	2.53255500383054	2.53255500383054	2.53255500383054	2.53255500383054
Acot7	6.29013247254463	5.96835571574225	6.51892140745732	7.03568147019953	5.97779055533538	6.95875393024247	6.58008539951556	6.07248057126461	7.33883204648639	6.9284669587456	6.34179310043753	7.19517762699552	7.19539464529992	6.18634376121636	7.14770746554324	6.35428765212038	7.06591765007678	7.00149926327566	5.98700495457585	6.71238556309811	6.81750696331861	6.2654080067258	6.37906559920161	7.40276835898293	6.37485106608974	5.8767953548352	6.98505015161467	6.14640941702388	6.6851113321517	6.33825240404653	5.78200456910604
Acot8	5.18848790414327	4.88617211106105	4.96339402461541	5.43118424386761	5.36273483418469	5.09974056968048	4.9713061240803	4.82699724943882	5.10499626812622	5.02895583080547	4.60673883108575	5.02626801596934	5.25594516411025	5.1580439030108	4.8543099646693	4.96933475608516	5.09076915385336	4.92678601935223	5.02095485716894	4.71705253741224	5.06976134386621	5.14585230508198	5.16430961183285	4.83588004775445	5.05323121129017	5.034025740794	5.4518947883175	5.53919799385581	4.82838295710908	4.88867894814148	4.96958007676136
Acot9	6.55173907360595	6.64738885163188	6.7835247076579	7.35408736015471	7.15472209220746	7.26231653227754	6.87774340807008	6.89771667367648	7.52962766273372	7.11928168812339	7.40827999255203	7.15103647965811	7.32146623757966	7.13486727944507	7.12050081897131	6.86902718793042	7.10754056855621	7.10982684783384	7.24262433040936	6.85918747358711	7.39561303738413	6.7974952279665	7.41627966905942	7.14205240989178	7.11455218097326	7.26228847796948	7.67027086232931	7.44468543277133	6.89961777377124	6.76709364980429	7.19703437552256
Acox1	3.47909501930026	3.72178498458651	4.11300563962098	4.10788013969648	4.14364110020089	4.78614031381683	3.12620172217333	3.41803464761726	4.01526948188893	3.71277955288657	4.42811436303698	5.02626801596934	4.26817589407323	3.11749425453733	3.75484354606756	3.54605401740189	4.24326121533476	4.31170592411747	4.19112833347612	3.98752382019081	4.15493110834623	3.61572786342946	4.06896990486402	4.04712039463771	3.6865045885131	4.01480195808507	3.65209779013971	4.49934581312555	3.79244455427392	3.48517636231388	4.40660556757437
Acox3	3.30990047189843	3.29718529201336	2.53255500383054	2.53255500383054	2.53255500383054	3.15027439315023	2.53255500383054	2.53255500383054	2.53255500383054	2.53255500383054	3.09339137413563	2.53255500383054	3.06138568374093	3.35430796996127	3.09215999027881	3.04705843675096	2.53255500383054	2.53255500383054	2.53255500383054	3.06599893921176	2.53255500383054	2.53255500383054	3.09816640027275	2.53255500383054	3.27380759315111	3.1596985804056	3.33386456775038	2.53255500383054	3.06045342289425	2.53255500383054	3.06633096268904
Acoxl	2.53255500383054	3.46378083440288	3.05484898433457	3.34899744884315	3.06587161534518	2.53255500383054	3.36637969638039	2.53255500383054	2.53255500383054	2.53255500383054	2.53255500383054	2.53255500383054	3.27636314915483	2.53255500383054	3.09215999027881	3.04705843675096	2.53255500383054	2.53255500383054	2.53255500383054	2.53255500383054	3.22371401365219	3.4759027858243	2.53255500383054	3.72602974131104	3.05954928826326	2.53255500383054	3.65209779013971	3.11726855256623	2.53255500383054	2.53255500383054	2.53255500383054
Acp1	8.13761641955294	8.32977540507289	8.59957134372813	8.60447818740111	8.54285438846988	8.48062521261421	8.2832021463215	8.59639554955589	8.64791624931495	8.60006873620319	8.56583491563521	8.5026480727204	8.41975724689729	8.35642172797784	8.49055211750141	8.53696536526411	8.50184402588217	8.44758493294823	8.40584498060886	7.97424068526994	8.61409274137151	8.39295677526884	8.57971212889736	8.63815855984067	8.59321051636105	8.6958101829016	8.49689493488999	8.47348276906285	8.20475888709411	8.58743682858273	8.37467136180195
Acp2	5.22297034286951	5.59430691798581	5.62129132871577	4.61333260497849	5.21176051229359	5.53582709304518	5.54295810950484	5.86354891850668	5.22304176388705	5.23640399968941	5.38407650440982	5.32656646923021	5.25594516411025	5.30943600976545	5.71049190153751	5.54072708489407	5.30125960371601	5.53816792459149	5.32087601956263	5.07826717447979	5.2386385942078	5.18116483645192	5.27162769638567	5.56014080024335	5.49761039419404	5.17761969544734	5.18141117703449	4.98700919865116	5.5994123649788	5.51461835196234	5.11431539041783
Acp3	2.53255500383054	3.07635570409268	2.53255500383054	2.53255500383054	2.53255500383054	2.53255500383054	2.53255500383054	2.53255500383054	2.53255500383054	2.53255500383054	2.53255500383054	2.53255500383054	3.27636314915483	3.11749425453733	2.53255500383054	3.25641787050734	2.53255500383054	3.24129166220469	3.18885966243233	2.53255500383054	2.53255500383054	2.53255500383054	2.53255500383054	2.53255500383054	2.53255500383054	2.53255500383054	2.53255500383054	2.53255500383054	2.53255500383054	2.53255500383054	2.53255500383054
Acp5	3.94713975589303	3.46378083440288	4.2487377438312	2.53255500383054	3.89987439902655	4.52629764985402	3.94043390793551	3.7665945968175	3.91320667823505	4.16077807007416	4.29308481216639	4.08269643292233	4.13119042730248	3.35430796996127	3.9630992134804	4.34608502769093	3.21141289291913	4.06085321173655	4.47567619220087	4.46307284100505	4.15493110834623	3.61572786342946	3.87765289986858	4.40362436049408	4.6478343185963	2.53255500383054	4.38976037210743	4.28459598908928	4.26540743960604	3.74853414976011	3.4469804924467
Acp6	5.07950306872653	5.86823882184215	5.25915834888111	5.3304244229476	5.04211515193832	5.35441083350351	5.18932635763381	5.51404650899912	5.06326660310172	5.06579642878465	4.85859351765499	5.21420743954072	5.25594516411025	4.84434921765628	4.48670537070544	5.58678213984973	4.90837454952539	4.6978466154987	4.77636413118513	4.96833059235396	5.18462749308395	4.62900503338407	4.9204634421604	4.90750519379986	5.70892744770981	5.34831913795386	5.02317501769038	4.84359899687516	4.86924870774495	5.72216704816475	4.89094536972718
Acr	3.08550386822004	2.53255500383054	2.53255500383054	2.53255500383054	2.53255500383054	2.53255500383054	3.12620172217333	2.53255500383054	2.53255500383054	2.53255500383054	2.53255500383054	2.53255500383054	2.53255500383054	2.53255500383054	2.53255500383054	3.04705843675096	2.53255500383054	2.53255500383054	2.53255500383054	2.53255500383054	2.53255500383054	3.08359612731144	2.53255500383054	3.51590203868186	3.05954928826326	2.53255500383054	2.53255500383054	3.11726855256623	2.53255500383054	2.53255500383054	2.53255500383054
Acrbp	3.08550386822004	3.07635570409268	3.05484898433457	3.11366525721468	3.06587161534518	2.53255500383054	3.36637969638039	2.53255500383054	3.67340657970951	3.71277955288657	2.53255500383054	3.25214919998305	3.43868561428049	3.35430796996127	3.4902271041107	3.41462775839625	3.48414274140681	3.73720185979028	3.45304119299613	2.53255500383054	3.70834632026823	3.08359612731144	3.09816640027275	2.53255500383054	3.05954928826326	3.75943584798032	3.33386456775038	3.35399497491684	3.57164616676607	3.3149515718196	3.4469804924467
Acsbg1	3.30990047189843	3.60195496100929	3.77970940761975	3.11366525721468	3.28260467779736	2.53255500383054	3.12620172217333	3.90263290137857	3.67340657970951	3.07205998516678	2.53255500383054	2.53255500383054	2.53255500383054	3.11749425453733	2.53255500383054	3.41462775839625	2.53255500383054	2.53255500383054	2.53255500383054	2.53255500383054	2.53255500383054	2.53255500383054	2.53255500383054	2.53255500383054	2.53255500383054	2.53255500383054	3.33386456775038	2.53255500383054	3.43712137759858	3.85733549315714	3.06633096268904
Acsf2	6.06606646416581	5.56887550041297	5.66613592987065	6.85733071216481	6.43225170362687	6.7575088234815	6.08132604001667	5.9455474680634	6.57067523239582	5.49865604955206	6.34179310043753	6.69810177501582	6.50152865181184	6.643102669297	5.55463748353976	5.97958410587301	6.52533614629691	5.66685729107612	6.4381830327269	6.24677690675911	7.14236418443543	5.94104349756693	6.24768794413618	6.31466767502951	5.54740024985953	6.56252569436703	6.30206819434569	6.59958058456176	5.81798002388294	5.69783975810631	7.02990803136047
Acsl1	9.27572494688385	8.23334195159186	8.58235752711231	9.56328954742804	9.17421024233997	9.69336573611529	9.01745251295679	8.30466990459464	9.43405331099494	8.87374645771308	9.26743093868503	9.59661637019543	9.53044592456163	9.11473968499194	9.09430886583803	8.35554576674959	9.67359799138036	9.10337709228506	9.18394694642015	9.1688886165192	9.75984352012456	8.84301331339904	9.1225264240895	9.63766809377167	8.35938770345498	9.01674242840079	9.40539893456995	9.09595963678075	9.16089590215724	8.42121153450021	9.29363868373614
Acsl3	5.07950306872653	4.92771767250898	5.10281309891808	3.67274225114131	4.28147966041859	4.10100834832328	4.82131127938723	5.4013818605651	4.19521696216772	4.23230555006563	4.14106202428863	4.33640162133207	4.13119042730248	4.36103398011381	4.65711087843846	5.00433598612304	4.24326121533476	4.77864098998688	4.63474249003472	5.27466079192085	4.15493110834623	4.91224823403488	3.97747221010101	4.59423504530696	5.08777131561893	4.2221563869714	4.24512220159332	4.11689509639703	4.60256365052769	4.93211304553955	4.34628359448319
Acsl4	4.19785159184396	5.00714309202599	5.10281309891808	4.27481636216941	4.40517059107412	4.84377466765428	4.30877443193107	4.40873908234152	4.10875956339681	4.08458584931884	4.14106202428863	4.54628563606467	3.06138568374093	3.67998087194446	3.86413959008123	4.77914912175527	4.34820229666594	4.4198925245949	3.45304119299613	4.62138692011057	3.70834632026823	4.39862879711482	4.23257479616077	4.59423504530696	4.38538281349038	4.39858589523557	4.08052295989045	4.56346294502652	4.44531647641937	4.41533393373255	4.14491468217104
Acsl5	4.83108818387587	5.15325698918948	5.25915834888111	4.10788013969648	4.40517059107412	4.45220335426839	4.82131127938723	5.43995803124035	4.19521696216772	4.23230555006563	4.21950305718241	4.44573733498062	4.44830552753995	4.20430425424894	4.75939998966952	5.28442962079131	4.53459819220965	4.61172103798859	4.77636413118513	4.84861654862119	4.02536206637191	4.91224823403488	4.62204427737946	4.83588004775445	5.24847157786128	4.39858589523557	4.74442010239305	4.68282066836516	4.69761825968411	5.23699792368265	5.00723893507917
Acsl6	4.58135766426324	2.53255500383054	3.42771422097903	4.8316058650554	5.0054931014907	5.18997728986785	4.38539127967482	3.41803464761726	5.33174753641661	4.2997840927557	4.94729247299435	5.02626801596934	5.31540256873629	4.62521956562778	5.06572792532969	3.76197600519143	4.77135634708596	4.31170592411747	5.17910486114926	4.46307284100505	4.80586671492288	4.9946784786437	4.77967571702921	5.27214167098778	3.27380759315111	5.17761969544734	5.02317501769038	5.07478134463269	4.69761825968411	3.95586080783385	4.84982522151821
Acsm2	2.53255500383054	2.53255500383054	3.05484898433457	2.53255500383054	2.53255500383054	3.3997175545011	3.12620172217333	2.53255500383054	2.53255500383054	2.53255500383054	2.53255500383054	2.53255500383054	2.53255500383054	2.53255500383054	2.53255500383054	3.25641787050734	2.53255500383054	3.24129166220469	2.53255500383054	3.06599893921176	3.22371401365219	2.53255500383054	2.53255500383054	2.53255500383054	2.53255500383054	2.53255500383054	2.53255500383054	2.53255500383054	2.53255500383054	2.53255500383054	2.53255500383054
Acsm3	3.61935398282494	3.07635570409268	3.05484898433457	2.53255500383054	2.53255500383054	2.53255500383054	3.12620172217333	3.16351727133727	2.53255500383054	2.53255500383054	2.53255500383054	2.53255500383054	3.06138568374093	2.53255500383054	2.53255500383054	2.53255500383054	2.53255500383054	2.53255500383054	2.53255500383054	2.53255500383054	2.53255500383054	2.53255500383054	2.53255500383054	2.53255500383054	2.53255500383054	2.53255500383054	2.53255500383054	3.11726855256623	3.06045342289425	2.53255500383054	3.2832437001417
Acss1	6.60390550507054	4.37673504201189	4.53352292261616	7.68309404523976	7.70142011718437	7.29240649139271	6.51863716471136	4.63472706836903	7.32172920326522	6.32040261013823	7.75458182351739	7.66141468689883	7.52628612172793	7.54601410814011	6.20368967415223	4.5073443977081	7.58101489306924	6.83103711110409	7.82682464720773	6.73429961233051	7.83284020429731	6.93512872866131	7.50489595817284	7.32939111626573	4.32559231515997	7.43910744149581	6.98505015161467	7.37093751421119	6.67405090220624	4.97418591218813	7.65871543121051
Acss2	4.83108818387587	4.60512157495406	4.37062678476327	5.29514143922985	5.39104881665858	5.50138371395399	5.10625895429435	4.56376212747037	5.22304176388705	4.64188095128881	5.50354768771161	5.37949689402864	5.69506301805661	5.1580439030108	4.28959264604061	4.89647715517571	6.0124533951979	4.92678601935223	5.07573757788422	5.14690866556113	5.18462749308395	5.10960375196813	5.00671454864927	5.37491776194712	4.98139439618632	5.50027016089325	5.38906348799311	5.68333666542704	5.22145942211674	4.53654754400038	5.62488499347814
Acss3	2.53255500383054	2.53255500383054	3.42771422097903	2.53255500383054	2.53255500383054	2.53255500383054	2.53255500383054	2.53255500383054	2.53255500383054	3.07205998516678	2.53255500383054	2.53255500383054	3.43868561428049	3.11749425453733	2.53255500383054	2.53255500383054	2.53255500383054	3.24129166220469	3.45304119299613	3.2827818064937	2.53255500383054	2.53255500383054	2.53255500383054	3.23448092435228	3.05954928826326	2.53255500383054	3.33386456775038	2.53255500383054	3.27506583516428	2.53255500383054	2.53255500383054
Acta1	12.9183971343399	12.5519475150484	13.1812665963617	12.4848126089428	12.3452185981566	12.7676829656733	13.2733055081054	13.0827371499718	12.8252600633214	13.4376768511949	12.3453508125215	12.5443753298039	12.6303210872401	12.9329618321352	13.2451168422345	13.1911362215878	13.2990632464003	13.2632365494546	12.741473137215	13.0065760656819	12.9572491469073	12.9937661359763	12.7647202359783	12.5005047197667	13.183355257294	12.964302541927	12.29037095891	12.0983161286192	13.0536740505757	13.3073392187383	12.8142492832943
Acta2	4.03701953474276	4.65635598215857	4.84846544905752	4.19429830105899	3.98719961296763	3.74174688770301	4.38539127967482	4.40873908234152	3.80036990400047	4.08458584931884	4.14106202428863	3.25214919998305	3.69036582557686	4.02353701886823	4.48670537070544	4.4021897501602	4.12821004484602	4.61172103798859	4.19112833347612	3.98752382019081	3.50108516038739	4.46027569275996	3.87765289986858	3.51590203868186	4.49696328677094	4.2221563869714	4.24512220159332	4.20371487685095	4.69761825968411	4.74917144074885	3.2832437001417
Actb	8.67595654434185	8.4885998287238	8.12417784606285	7.77376582750155	7.86387494416274	7.8186158641438	8.12782877353478	7.94514124572498	7.48424675343254	7.92539526876069	7.46003962775664	7.44709086672811	7.5747306913814	8.12178441807544	7.82905531775136	8.3588187791603	8.15728030806698	9.17269129515022	7.67158467956947	9.10742829119076	7.49649057127432	8.30212056976729	7.96661686958404	7.741216963373	8.34905960822455	7.86079382789815	8.10412447933597	8.23588277305028	8.6692094234972	8.26227259918169	8.09070091532096
Actbl2	2.53255500383054	2.53255500383054	2.53255500383054	2.53255500383054	3.06587161534518	2.53255500383054	2.53255500383054	3.16351727133727	3.34948472839718	3.07205998516678	3.09339137413563	2.53255500383054	3.06138568374093	2.53255500383054	3.09215999027881	2.53255500383054	3.21141289291913	2.53255500383054	2.53255500383054	2.53255500383054	2.53255500383054	2.53255500383054	3.32748858951763	3.23448092435228	2.53255500383054	2.53255500383054	2.53255500383054	3.11726855256623	2.53255500383054	3.08913938764589	3.06633096268904
Actc1	14.2431980985913	14.3254327852693	14.7690374328091	14.7439107683237	14.8762542729661	14.4497583649228	14.0775562033482	14.3928040205618	14.7305900033767	14.233882735441	14.8612489798685	14.5851755523877	14.7008349815256	15.0131868825207	14.2403856424389	14.4510710344661	14.4647623773815	14.161462687897	14.879380178176	14.2715589540574	14.3377547009795	14.0258573205083	14.8601585822858	14.4341550612335	14.6536347334684	14.9931726426043	14.0481667738532	14.9715307154395	14.2118420527746	14.8522689217897	15.0035308850955
Actg1	10.3342474516127	10.2705125747447	10.1025142194364	9.66993615929368	10.0574058654077	9.73225125250963	10.3750781668831	9.89248386856235	9.83106687553776	10.3251172037658	9.93695070088445	9.69964987918853	10.0145045978267	10.3038990609592	10.307995459094	10.4061082725962	9.92474567403452	10.1636495927652	9.95975989422396	10.272982733752	9.41548986389498	10.2643680238284	10.2951040471762	9.90481676428934	10.1263638477861	10.0871815929798	9.7193014804221	10.531297664925	10.2306006626646	10.2339871905548	10.3296999899849
Actg2	6.10291775600745	6.65935041926431	6.09976079980439	4.97453022823368	5.69237310970238	4.89901483240376	5.82491690164101	6.16644811919447	4.83277644795029	6.00584872464391	4.76356363590672	5.0918343436097	4.95093394845951	5.07557940818195	5.95793698769997	5.79680523889898	5.34921325900952	6.05812987668915	5.17910486114926	6.16820519095152	4.80586671492288	6.00050856554265	5.65946254895067	4.76017268712104	5.94890020540025	5.13141412270151	5.25415717249076	5.15723003084904	6.48438001951666	6.08217999496593	5.11431539041783
Actl6a	4.46617434321476	4.49608075651156	4.88788190584479	4.27481636216941	4.84815296588597	4.37345384988892	4.59050904764376	4.82699724943882	4.48969797720936	4.23230555006563	4.54993972624889	4.33640162133207	4.60573288569082	4.43245651337668	4.94290164748871	4.45586814706748	4.53459819220965	4.6978466154987	4.84183869512762	4.21492611988571	4.56647896266646	4.26525016278442	4.15363930217563	4.04712039463771	4.59948816072848	4.62367778316244	4.84395299576881	4.56346294502652	4.55227554951506	4.41533393373255	4.57187020507879
Actl7a	3.08550386822004	2.53255500383054	2.53255500383054	2.53255500383054	2.53255500383054	2.53255500383054	3.12620172217333	2.53255500383054	2.53255500383054	2.53255500383054	2.53255500383054	3.25214919998305	2.53255500383054	2.53255500383054	2.53255500383054	2.53255500383054	2.53255500383054	3.24129166220469	2.53255500383054	3.06599893921176	2.53255500383054	2.53255500383054	2.53255500383054	2.53255500383054	2.53255500383054	2.53255500383054	2.53255500383054	2.53255500383054	2.53255500383054	3.3149515718196	2.53255500383054
Actn1	3.47909501930026	3.92515092997656	3.67661473220547	3.11366525721468	2.53255500383054	2.53255500383054	3.36637969638039	3.60900023709767	2.53255500383054	3.45658407818997	2.53255500383054	3.54019067494006	3.43868561428049	3.11749425453733	2.53255500383054	3.54605401740189	3.21141289291913	3.52526856468407	3.18885966243233	3.2827818064937	3.22371401365219	3.61572786342946	3.64339200222446	2.53255500383054	3.05954928826326	3.1596985804056	2.53255500383054	3.53214007749104	3.43712137759858	3.85733549315714	3.80578030776578
Actn2	10.811299026365	10.830366442926	11.1741298319292	11.5217303540085	11.3315049990708	11.4677771956586	10.9107798692714	10.9540935331866	11.5351155913533	11.248022554804	11.3083145151205	11.4038997243105	11.460552050872	11.3737346535498	11.1684977766624	11.0902443878323	11.3971797971443	11.0382075792537	11.3558545435543	10.9493949128812	11.5650850229541	10.8805630936405	11.4199691583641	11.4474687645735	11.1958204463013	11.4942974773262	11.2740913766413	11.2727749035474	10.8324853266927	11.2160019847158	11.3663240041692
Actn4	7.03246779465809	7.14059641798525	7.08237611821557	5.79937462268101	6.13493086478023	5.75579798294754	6.87774340807008	7.32004398910719	5.96531923728455	6.51457384248025	5.53188203803382	6.09582266343647	5.92000091622484	5.76413066885699	6.11412353928951	6.89636957913433	6.15233224138114	6.75674960200341	6.1702530511414	6.8491853686178	6.1426999356211	6.85200378871485	5.96300239983253	5.83497528688144	7.11455218097326	5.98286661589247	5.96142555640576	6.26026578291999	6.67405090220624	7.05947731658264	6.06933952472641
Actr10	7.21929421377928	7.3167792954718	7.49223627014789	7.9507458242707	7.76649638932563	7.54651580945278	7.44564749651481	7.41827072173093	7.72432732416493	7.66504814556371	7.66922940126748	7.75278311236776	7.73250041753973	7.88913729234568	7.54545344845903	7.55191215623241	7.81653238427645	7.33050136155454	7.68873620836867	7.20322312692232	7.78933744327159	7.25105767270537	7.90285099274486	7.77843475238879	7.53510755516895	7.73848757155876	7.6572310662294	7.82811892038941	7.41277781311244	7.40248679604711	7.75288184665761
Actr1a	7.68553469858163	7.9130192553519	7.93818023791495	7.77376582750155	7.77178901449954	7.83913130825628	7.78182437354319	8.03451788262812	7.6509448294723	7.9684919104122	7.85737689681533	7.91099496761407	7.80534544879596	7.96351493828678	7.76028392315029	8.2181311161828	7.68539092154645	7.79617960393702	7.92415631002728	7.66271334353925	7.9241599944469	7.63313717723635	7.85871682528071	7.7126587185498	8.19226703218822	7.90159615717835	7.97350170768863	7.96243733611276	7.57582796392933	8.30268399517469	7.72581905640346
Actr1b	6.51132783371457	6.23224867081205	6.67914151891342	6.58354881856754	6.63231610773236	6.57334056736555	6.369896387657	6.23306556272343	6.62758140613927	6.1635254395355	6.86607529969339	6.40351171709416	6.86581600971583	6.49616496805463	6.4132215725112	6.20140206254914	6.78714950408219	6.36455187857065	6.68102235283013	6.5733622311026	6.81750696331861	6.28143265792857	6.59693521433656	6.38905360483125	6.44146125969717	6.67694869423499	6.65785115779914	6.54085407495277	6.41955535303766	6.30665204351449	6.88063072713047
Actr2	6.22486456282364	5.76049253488595	5.85193941506477	5.43118424386761	6.63231610773236	6.15820754830961	6.35237220096674	6.12023992591109	6.46529970828687	6.57799317057931	6.56146530147801	5.93045211264562	6.24021928233048	6.69790250679715	6.39815120833843	6.24474923341666	6.30384925281801	6.31351557494733	6.01467493124024	6.18426996120931	5.90060372319706	6.24920128986827	6.59693521433656	6.28898554704632	6.0889093202918	6.38135931992954	6.73451832735081	6.61389353244479	6.4327575036721	6.25789960533194	6.32281537916853
Actr3	6.02823422240482	6.53498787960194	6.31073207927206	5.66893397049797	6.19956064041281	5.86761155537088	6.03802224238319	6.50844266642002	6.17148361515949	5.74183253057281	5.81078021970953	5.61760883667502	5.93878092906051	5.78978629524771	6.01853737011963	6.52783529649186	6.15233224138114	5.82194909262204	5.90060054139453	6.63293594653837	6.22381963085855	6.29727933247823	6.24768794413618	6.181366982245	6.154059921648	5.76212274962182	5.38906348799311	5.76321918333534	6.10970552953757	6.32253965182596	6.29348833102225
Actr3b	3.30990047189843	3.82847830290112	2.53255500383054	4.10788013969648	3.58198197580912	4.10100834832328	3.36637969638039	3.16351727133727	3.80036990400047	3.45658407818997	3.32085774470949	2.53255500383054	3.97576785536834	3.53251625375109	3.63199624195452	3.04705843675096	3.48414274140681	2.53255500383054	3.45304119299613	3.2827818064937	3.22371401365219	3.08359612731144	3.64339200222446	3.23448092435228	3.05954928826326	3.89478637899874	4.24512220159332	3.53214007749104	2.53255500383054	3.48517636231388	3.70075627507427
Actr5	3.84913891608193	3.72178498458651	3.87321189940824	3.79963994305428	3.06587161534518	3.58703826547158	3.54702092976746	3.41803464761726	3.11401655706172	3.71277955288657	3.09339137413563	4.08269643292233	3.57342522171091	3.11749425453733	3.09215999027881	3.41462775839625	3.48414274140681	3.73720185979028	3.95452258098592	3.80502751495502	2.53255500383054	4.03219341476551	3.32748858951763	3.89867938094446	3.56992052320581	3.60267118562645	2.53255500383054	3.53214007749104	4.05365890887618	3.3149515718196	3.70075627507427
Actr6	5.82227188226827	5.73791987883946	5.64389259551461	6.18903970377257	6.08445679572167	5.94602736664908	6.08132604001667	5.4013818605651	6.22792651987264	6.02425739895047	6.04356006593146	6.61373724254512	5.25594516411025	5.57011921147762	6.0766568218088	5.65314630757342	6.15233224138114	6.08887595948387	5.90060054139453	5.44653594499338	5.86721548849768	5.79173661742441	6.04466178214384	6.181366982245	6.05517960067982	5.6042725285273	5.91799795077012	6.08587492270707	5.85790352461742	5.30367497527568	6.12043066958403
Actr8	4.91909448170924	4.92771767250898	4.67789953802804	4.8316058650554	4.34488441866293	4.7258761957492	4.30877443193107	4.8853316338076	4.35127762358335	4.59089908871827	4.42811436303698	5.02626801596934	4.654183734687	4.98778971619765	4.98509667171362	4.69471302769412	4.77135634708596	4.4198925245949	4.90423988778786	5.14690866556113	5.34069630119317	4.95409451336549	4.62204427737946	4.29616676803886	5.01778935328373	3.75943584798032	4.63672303257564	3.92048213831828	4.94741024438552	5.05459048260316	4.71821368412849
Acvr1	3.61935398282494	3.29718529201336	2.53255500383054	3.34899744884315	3.58198197580912	3.15027439315023	2.53255500383054	3.41803464761726	3.67340657970951	3.07205998516678	2.53255500383054	2.53255500383054	3.43868561428049	2.53255500383054	3.09215999027881	3.41462775839625	2.53255500383054	3.52526856468407	3.45304119299613	3.2827818064937	2.53255500383054	3.73694444316045	3.09816640027275	2.53255500383054	3.56992052320581	3.60267118562645	3.33386456775038	3.53214007749104	3.68840582781597	2.53255500383054	3.2832437001417
Acvr1b	2.53255500383054	2.53255500383054	2.53255500383054	2.53255500383054	3.06587161534518	2.53255500383054	3.12620172217333	3.60900023709767	3.11401655706172	3.29121217985566	3.09339137413563	3.54019067494006	2.53255500383054	2.53255500383054	2.53255500383054	3.25641787050734	3.21141289291913	3.24129166220469	2.53255500383054	2.53255500383054	2.53255500383054	2.53255500383054	2.53255500383054	3.23448092435228	3.05954928826326	3.1596985804056	2.53255500383054	3.11726855256623	3.06045342289425	2.53255500383054	2.53255500383054
Acvr2a	3.84913891608193	3.46378083440288	2.53255500383054	3.52613306998985	3.06587161534518	3.15027439315023	3.54702092976746	4.0232349504856	3.11401655706172	2.53255500383054	3.86691176760456	3.25214919998305	3.27636314915483	3.35430796996127	3.86413959008123	3.41462775839625	3.68811082490033	3.24129166220469	3.18885966243233	3.70005901264585	3.50108516038739	3.4759027858243	3.50026499948453	3.23448092435228	3.56992052320581	2.53255500383054	3.65209779013971	3.53214007749104	4.05365890887618	3.74853414976011	3.5828578034814
Acvr2b	3.94713975589303	3.60195496100929	3.56094530577228	3.67274225114131	3.28260467779736	3.58703826547158	3.12620172217333	3.60900023709767	3.34948472839718	3.29121217985566	2.53255500383054	3.25214919998305	3.06138568374093	2.53255500383054	3.31914746434674	3.04705843675096	3.21141289291913	3.52526856468407	2.53255500383054	3.70005901264585	3.22371401365219	3.4759027858243	3.32748858951763	3.23448092435228	3.43560417517183	3.1596985804056	2.53255500383054	2.53255500383054	3.27506583516428	3.08913938764589	2.53255500383054
Acvrl1	4.58135766426324	4.84329326931357	4.4815358137181	4.67141146517807	4.57034146926884	5.27464268828061	4.6521505069446	4.4886285137876	4.78149543768759	4.36370591414171	4.54993972624889	4.88474357476453	4.8726968824122	4.79289238894731	4.48670537070544	4.16030458926684	4.44486650002936	4.51942704590924	5.02095485716894	4.71705253741224	4.87686816507133	5.10960375196813	4.30660759569724	5.32448372427974	3.88459233280674	4.31356628789154	4.93655161761543	4.4318049228331	4.98484862949081	3.62626087631524	4.14491468217104
Acy1	5.75414410244637	5.66794658901491	6.11591152479529	6.16997908381288	6.19956064041281	6.28390256662426	6.10249310741248	5.9455474680634	6.29986753860715	6.09559552011611	6.20917816453008	6.21553065886694	6.1466619005712	6.83862352691606	5.80556064149731	5.92718446441343	6.46241658813501	5.8581977245852	6.14547642093179	5.36325971019607	6.39687889624947	5.96114349785247	6.5833982259196	6.23619141346566	5.85381098600727	6.49278740255034	6.52018665835125	6.06511035311199	5.81798002388294	5.98544747831727	6.47416154846137
Acy3	3.74093470481358	4.60512157495406	4.58346999512539	4.27481636216941	3.98719961296763	3.58703826547158	4.30877443193107	4.63472706836903	4.19521696216772	4.08458584931884	3.75741442631693	3.93127954044172	3.43868561428049	4.28520804616753	3.9630992134804	4.5073443977081	3.85594267086755	4.19294232262393	3.18885966243233	3.98752382019081	3.87875648103315	3.73694444316045	4.44243242206861	4.17823831744873	4.49696328677094	3.75943584798032	4.51924062179839	3.92048213831828	4.26540743960604	4.41533393373255	3.90098356512078
Acyp1	6.69086161223652	6.65935041926431	6.74267848920573	7.49787546989545	7.0883294440512	6.95875393024247	6.81531231883627	6.5952149748708	6.98390057860598	7.22585114281054	7.33887399982557	7.10549725709743	7.19539464529992	7.01067422713427	6.9761618031668	6.72390938859787	7.07992629816767	6.46146105716902	7.08300061739402	6.63293594653837	6.96580504089446	6.81954769837898	7.27220130120595	7.11318060861912	6.6916154673884	6.94812481664	7.12436932323442	6.9319138507308	6.93707659798245	6.82386397426048	6.94785586940759
Acyp2	7.45004422999553	7.06180069740751	7.1147145744529	8.90293711998611	8.41682699659878	8.67186592486312	7.67356907005286	6.75442568598674	8.22479265991312	8.05988440879656	8.89053210512313	8.73439960029803	8.67143352597093	8.61605097485843	7.57245525299355	7.07444656352721	8.41071481046001	7.85953905416601	8.41101894906499	7.14723070278108	8.32226785353025	7.50993863355442	8.73725492501856	8.13468537418622	7.05640180759265	8.65663299786745	8.37482688911971	8.58268112137837	7.47133141262924	7.12413786665752	8.18509595396062
Ada	5.18848790414327	5.22084110083456	4.96339402461541	4.78034268974255	5.04211515193832	4.89901483240376	5.18932635763381	5.4013818605651	5.06326660310172	5.26811974065625	5.41491932895258	4.80794577037875	4.8317905324788	5.44586936979615	5.2824432757364	4.89647715517571	5.14649834847706	5.18163754261662	5.22800199664342	4.71705253741224	4.73084098550193	5.03407846383985	5.08779134208237	5.16108525385806	4.6478343185963	5.30758286860621	4.93655161761543	5.44500522450768	4.90889952889643	5.30367497527568	4.80739403609287
Adad1	3.08550386822004	2.53255500383054	3.05484898433457	2.53255500383054	2.53255500383054	2.53255500383054	3.12620172217333	3.16351727133727	2.53255500383054	3.29121217985566	2.53255500383054	2.53255500383054	2.53255500383054	2.53255500383054	2.53255500383054	3.04705843675096	2.53255500383054	2.53255500383054	2.53255500383054	2.53255500383054	2.53255500383054	2.53255500383054	3.09816640027275	2.53255500383054	2.53255500383054	3.1596985804056	2.53255500383054	2.53255500383054	2.53255500383054	2.53255500383054	2.53255500383054
Adal	3.08550386822004	3.29718529201336	3.42771422097903	3.11366525721468	3.4462102120665	3.3997175545011	3.12620172217333	2.53255500383054	3.52671883443215	3.59377554935429	3.09339137413563	3.54019067494006	3.06138568374093	3.35430796996127	3.4902271041107	3.41462775839625	3.48414274140681	3.9112597589324	3.18885966243233	3.446423725755	3.22371401365219	3.08359612731144	3.64339200222446	3.72602974131104	3.27380759315111	3.1596985804056	3.33386456775038	3.11726855256623	2.53255500383054	3.08913938764589	3.4469804924467
Adam10	5.73068347677978	4.31245740462435	4.37062678476327	5.25893356052853	5.11252258655279	5.39263574418169	5.37738094851585	4.63472706836903	4.97574835643895	5.62550495229769	4.85859351765499	4.88474357476453	5.12871899871253	4.79289238894731	5.60853497953041	4.34608502769093	5.30125960371601	5.53816792459149	5.32087601956263	5.49940855298965	5.38903428662224	5.72257845385044	4.9204634421604	4.97549299490897	5.01778935328373	5.17761969544734	5.10458786599873	5.15723003084904	5.57556341110738	4.64721521321693	4.96958007676136
Adam15	4.12023446534522	3.60195496100929	3.87321189940824	4.19429830105899	4.34488441866293	4.52629764985402	4.04419667606803	3.90263290137857	3.67340657970951	4.16077807007416	3.96604806279567	3.93127954044172	4.05614814030085	4.43245651337668	4.28959264604061	3.76197600519143	4.34820229666594	3.9112597589324	4.29353757731824	4.51806064543143	4.27152596690398	4.33375716665651	3.87765289986858	4.17823831744873	3.79039131482003	4.31356628789154	3.88797104282962	4.36040128312209	4.26540743960604	4.12984238431506	4.28284027373649
Adam17	5.58105717249223	5.00714309202599	5.03489544143822	5.25893356052853	5.97779055533538	5.97123033444294	5.60405786341541	5.36170412342148	5.43253378383868	5.26811974065625	5.53188203803382	5.93045211264562	5.60346389714871	5.47798376383113	5.68568748740066	5.44379820701567	5.75527009271667	5.34577393362789	5.98700495457585	5.11301959802096	5.12840166765629	5.57314583393455	5.71062586797192	5.37491776194712	5.44597896087616	5.63729241321131	5.6782709643506	5.65566880805502	5.36852419647789	5.13049813484624	5.96129187878151
Adam19	7.79025672204993	7.69274259369186	7.84498848493688	6.16997908381288	6.5105888012929	6.74303350406735	7.36958725880844	7.82142867639338	6.07213593818845	7.00417567717793	6.47760021883059	6.52409206849626	6.24021928233048	6.46487674996314	7.33289638772671	7.85989561073188	6.23010273916115	7.35584956114166	6.94689120285374	7.65700080604041	6.74633590618939	7.28311266097329	6.31488762160508	6.89299716353921	7.64055593635549	6.26050053392139	6.60436235187711	6.58512317897592	7.32375957878318	7.72759063287439	6.2635459304693
Adam1a	3.30990047189843	3.07635570409268	3.05484898433457	3.52613306998985	3.06587161534518	2.53255500383054	3.36637969638039	2.53255500383054	3.11401655706172	3.59377554935429	3.32085774470949	2.53255500383054	2.53255500383054	3.53251625375109	2.53255500383054	3.25641787050734	3.21141289291913	2.53255500383054	2.53255500383054	3.70005901264585	3.50108516038739	3.08359612731144	2.53255500383054	3.23448092435228	3.05954928826326	3.60267118562645	2.53255500383054	3.53214007749104	3.27506583516428	3.48517636231388	3.4469804924467
Adam23	3.08550386822004	3.07635570409268	3.05484898433457	3.11366525721468	2.53255500383054	2.53255500383054	3.12620172217333	2.53255500383054	2.53255500383054	2.53255500383054	3.09339137413563	2.53255500383054	2.53255500383054	2.53255500383054	3.09215999027881	3.25641787050734	2.53255500383054	2.53255500383054	2.53255500383054	3.06599893921176	2.53255500383054	3.08359612731144	3.09816640027275	2.53255500383054	3.05954928826326	2.53255500383054	2.53255500383054	3.11726855256623	3.06045342289425	2.53255500383054	3.06633096268904
Adam30	3.30990047189843	3.07635570409268	2.53255500383054	3.11366525721468	2.53255500383054	3.15027439315023	2.53255500383054	3.60900023709767	2.53255500383054	3.07205998516678	3.09339137413563	3.25214919998305	2.53255500383054	3.53251625375109	3.09215999027881	3.04705843675096	3.21141289291913	2.53255500383054	3.18885966243233	3.06599893921176	3.22371401365219	3.30724945521241	2.53255500383054	3.23448092435228	3.27380759315111	3.41275444591698	2.53255500383054	3.11726855256623	2.53255500383054	3.08913938764589	3.06633096268904
Adam32	2.53255500383054	2.53255500383054	3.05484898433457	2.53255500383054	2.53255500383054	2.53255500383054	3.12620172217333	2.53255500383054	2.53255500383054	2.53255500383054	2.53255500383054	2.53255500383054	3.27636314915483	2.53255500383054	3.31914746434674	2.53255500383054	2.53255500383054	2.53255500383054	2.53255500383054	2.53255500383054	2.53255500383054	3.08359612731144	2.53255500383054	2.53255500383054	3.05954928826326	3.1596985804056	2.53255500383054	2.53255500383054	3.27506583516428	2.53255500383054	2.53255500383054
Adam33	3.74093470481358	3.72178498458651	4.42731309903537	3.11366525721468	3.28260467779736	3.3997175545011	3.36637969638039	4.23154866693257	3.52671883443215	3.07205998516678	3.32085774470949	3.25214919998305	3.27636314915483	3.35430796996127	3.86413959008123	4.28728994605071	3.21141289291913	3.73720185979028	3.45304119299613	4.06845285032985	2.53255500383054	3.73694444316045	3.32748858951763	3.23448092435228	4.12608671543058	3.41275444591698	4.08052295989045	3.67955432496541	3.57164616676607	4.12984238431506	3.80578030776578
Adam4	3.30990047189843	3.07635570409268	3.67661473220547	3.11366525721468	3.58198197580912	3.3997175545011	3.36637969638039	3.41803464761726	3.80036990400047	3.07205998516678	3.32085774470949	2.53255500383054	3.27636314915483	3.80759299681858	3.86413959008123	3.66020094166081	3.48414274140681	3.73720185979028	3.65092211369424	3.70005901264585	3.50108516038739	3.73694444316045	2.53255500383054	2.53255500383054	3.56992052320581	2.53255500383054	3.33386456775038	3.11726855256623	3.57164616676607	2.53255500383054	3.5828578034814
Adam4l1	2.53255500383054	2.53255500383054	2.53255500383054	3.11366525721468	2.53255500383054	3.15027439315023	2.53255500383054	2.53255500383054	3.11401655706172	2.53255500383054	3.09339137413563	2.53255500383054	2.53255500383054	3.11749425453733	3.09215999027881	2.53255500383054	2.53255500383054	2.53255500383054	2.53255500383054	2.53255500383054	3.22371401365219	3.30724945521241	2.53255500383054	3.23448092435228	3.05954928826326	2.53255500383054	2.53255500383054	3.11726855256623	3.06045342289425	2.53255500383054	3.2832437001417
Adam7	2.53255500383054	2.53255500383054	2.53255500383054	2.53255500383054	2.53255500383054	3.15027439315023	2.53255500383054	2.53255500383054	2.53255500383054	2.53255500383054	2.53255500383054	2.53255500383054	2.53255500383054	3.11749425453733	3.09215999027881	2.53255500383054	2.53255500383054	3.24129166220469	3.45304119299613	2.53255500383054	3.50108516038739	2.53255500383054	2.53255500383054	2.53255500383054	2.53255500383054	3.41275444591698	2.53255500383054	2.53255500383054	2.53255500383054	2.53255500383054	2.53255500383054
Adam9	3.84913891608193	3.46378083440288	3.67661473220547	3.79963994305428	3.80473881769746	3.15027439315023	3.54702092976746	3.16351727133727	3.11401655706172	3.59377554935429	3.63433347228696	3.54019067494006	3.57342522171091	3.92098684231162	3.4902271041107	3.54605401740189	3.21141289291913	3.73720185979028	3.81397246768376	4.14399414194577	4.02536206637191	3.73694444316045	3.32748858951763	3.72602974131104	3.56992052320581	3.1596985804056	3.65209779013971	3.35399497491684	3.68840582781597	3.62626087631524	3.4469804924467
Adamts1	4.33935655843441	4.96801558613948	4.37062678476327	3.91242034817864	4.28147966041859	4.10100834832328	4.30877443193107	4.23154866693257	3.80036990400047	3.81875930327372	4.42811436303698	4.63948257094505	4.26817589407323	4.1174593792699	4.13781473363972	4.01779463192488	4.53459819220965	4.19294232262393	4.29353757731824	4.34527228198939	4.37781812326066	4.46027569275996	4.15363930217563	4.40362436049408	4.32559231515997	4.6907014933835	4.24512220159332	4.68282066836516	3.97338989252897	3.85733549315714	4.57187020507879
Adamts10	5.11680600735719	4.75314302334168	4.31120833943489	5.18353023972041	4.7619287736247	4.66270743458992	4.6521505069446	4.32335921195735	4.92976540692589	4.48241422327723	4.98953703243877	3.93127954044172	4.654183734687	4.20430425424894	4.65711087843846	4.45586814706748	4.34820229666594	4.51942704590924	4.63474249003472	4.57076525573038	4.37781812326066	5.03407846383985	4.15363930217563	5.04021606283393	4.94399023251849	4.39858589523557	4.08052295989045	4.94088849677039	4.94741024438552	5.16692517644074	4.46413413554563
Adamts12	6.02823422240482	5.25342589453908	4.58346999512539	5.66893397049797	5.52457115867096	5.86761155537088	5.9236058450067	5.04649686596608	5.84979606182408	5.17069013753856	5.03049966925858	5.57312153659319	5.93878092906051	5.54007701502483	5.34770670851184	5.07173416387115	5.85726875616969	5.39642341771438	5.07573757788422	6.18426996120931	5.72516642933606	5.46386670412005	5.12658634237871	5.32448372427974	5.44597896087616	5.42636808486847	5.10458786599873	5.03160580318916	5.91575232490192	4.59307175757138	5.42071115563484
Adamts15	3.74093470481358	4.0138473206176	4.11300563962098	3.91242034817864	4.14364110020089	4.19891949538893	3.94043390793551	4.0232349504856	4.01526948188893	4.00294056806077	3.86691176760456	3.93127954044172	4.13119042730248	3.80759299681858	3.31914746434674	3.76197600519143	4.12821004484602	3.24129166220469	3.95452258098592	4.06845285032985	4.27152596690398	4.11518720277105	3.64339200222446	3.51590203868186	3.43560417517183	3.75943584798032	3.88797104282962	4.11689509639703	3.79244455427392	3.08913938764589	3.80578030776578
Adamts16	3.08550386822004	3.29718529201336	3.05484898433457	3.11366525721468	2.53255500383054	2.53255500383054	2.53255500383054	3.41803464761726	3.11401655706172	2.53255500383054	3.09339137413563	2.53255500383054	3.06138568374093	2.53255500383054	2.53255500383054	3.04705843675096	2.53255500383054	2.53255500383054	2.53255500383054	2.53255500383054	2.53255500383054	3.08359612731144	2.53255500383054	2.53255500383054	3.05954928826326	2.53255500383054	3.33386456775038	2.53255500383054	3.27506583516428	2.53255500383054	2.53255500383054
Adamts19	4.33935655843441	3.92515092997656	3.77970940761975	4.27481636216941	3.80473881769746	3.99395043020818	4.30877443193107	3.7665945968175	4.19521696216772	3.71277955288657	4.05693838087943	3.54019067494006	3.79456116023006	4.02353701886823	4.54606478637584	3.76197600519143	4.12821004484602	4.19294232262393	3.45304119299613	4.14399414194577	4.02536206637191	3.8448345566994	4.15363930217563	3.72602974131104	3.97108294099612	3.1596985804056	4.24512220159332	4.20371487685095	4.05365890887618	3.95586080783385	3.98836919053334
Adamts2	5.1531162965293	4.75314302334168	4.31120833943489	4.67141146517807	4.14364110020089	4.19891949538893	4.76730733256602	4.63472706836903	4.48969797720936	4.08458584931884	4.90367749036933	4.21632008354502	4.20166562637346	4.36103398011381	4.35885113712985	4.60443382523225	4.61841864251493	4.51942704590924	4.55768251365742	5.3915766258875	4.15493110834623	5.28196037281165	4.30660759569724	4.17823831744873	4.73944361399289	4.31356628789154	4.24512220159332	4.7386247104813	5.15793564447573	4.41533393373255	4.71821368412849
Adamts3	2.53255500383054	2.53255500383054	3.05484898433457	2.53255500383054	2.53255500383054	2.53255500383054	3.54702092976746	2.53255500383054	3.11401655706172	2.53255500383054	2.53255500383054	2.53255500383054	2.53255500383054	3.11749425453733	2.53255500383054	3.04705843675096	3.21141289291913	3.24129166220469	3.18885966243233	3.2827818064937	3.22371401365219	2.53255500383054	2.53255500383054	2.53255500383054	3.05954928826326	3.1596985804056	2.53255500383054	2.53255500383054	3.68840582781597	3.08913938764589	3.06633096268904
Adamts4	4.33935655843441	3.92515092997656	4.11300563962098	3.52613306998985	3.80473881769746	3.74174688770301	3.69642370151779	3.16351727133727	3.52671883443215	3.45658407818997	3.49228557674084	3.93127954044172	3.69036582557686	3.53251625375109	4.0538323637877	4.09126749352237	3.21141289291913	4.51942704590924	3.45304119299613	3.98752382019081	3.70834632026823	3.61572786342946	3.64339200222446	3.51590203868186	3.88459233280674	3.60267118562645	3.65209779013971	3.67955432496541	3.57164616676607	3.95586080783385	4.14491468217104
Adamts5	3.61935398282494	3.72178498458651	3.05484898433457	3.34899744884315	3.28260467779736	3.74174688770301	3.12620172217333	2.53255500383054	3.34948472839718	3.07205998516678	3.09339137413563	3.54019067494006	3.27636314915483	3.53251625375109	3.86413959008123	3.04705843675096	3.85594267086755	3.24129166220469	3.45304119299613	4.14399414194577	3.50108516038739	2.53255500383054	3.32748858951763	3.51590203868186	3.6865045885131	3.41275444591698	3.88797104282962	3.35399497491684	3.06045342289425	2.53255500383054	3.5828578034814
Adamts6	4.03701953474276	4.37673504201189	3.77970940761975	3.34899744884315	3.4462102120665	3.3997175545011	3.54702092976746	4.23154866693257	3.52671883443215	3.91480406487422	3.63433347228696	3.75499004038639	3.79456116023006	3.11749425453733	4.42441610189833	4.22548984784804	3.21141289291913	3.9112597589324	3.18885966243233	3.70005901264585	4.02536206637191	3.61572786342946	3.09816640027275	3.51590203868186	4.05124392477684	3.41275444591698	2.53255500383054	3.35399497491684	3.88677957382962	3.85733549315714	3.5828578034814
Adamts7	5.04114848410124	5.34680214507842	5.16750649251225	4.4213922629914	4.28147966041859	4.66270743458992	5.34176170039977	5.36170412342148	4.83277644795029	5.10166465758178	4.05693838087943	4.88474357476453	4.8317905324788	4.50001478530935	5.46968585394537	4.89647715517571	4.77135634708596	5.18163754261662	4.84183869512762	4.76238052642496	4.87686816507133	5.03407846383985	4.77967571702921	4.59423504530696	5.24847157786128	4.55298526444922	4.38976037210743	4.4318049228331	4.60256365052769	5.13049813484624	4.40660556757437
Adamts9	5.22297034286951	4.75314302334168	5.10281309891808	4.67141146517807	4.40517059107412	4.89901483240376	4.76730733256602	4.32335921195735	4.67252492239645	4.2997840927557	4.60673883108575	4.33640162133207	4.39113755033537	4.43245651337668	4.70925510970856	5.31229684012664	4.53459819220965	4.85477279110387	4.47567619220087	4.84861654862119	4.27152596690398	4.68066000317325	3.87765289986858	4.76017268712104	4.78295371642826	4.12312705090088	5.10458786599873	4.56346294502652	4.69761825968411	4.74917144074885	4.57187020507879
Adamtsl3	4.68704421321528	3.46378083440288	3.77970940761975	3.91242034817864	3.69979161422212	4.10100834832328	4.38539127967482	3.60900023709767	4.19521696216772	4.08458584931884	3.49228557674084	3.54019067494006	3.88903422668095	3.80759299681858	3.75484354606756	3.66020094166081	4.12821004484602	4.31170592411747	3.81397246768376	4.40556838066287	4.02536206637191	4.77821601013175	3.87765289986858	4.04712039463771	3.6865045885131	3.41275444591698	3.65209779013971	3.80712439397363	4.38821684266567	3.08913938764589	3.80578030776578
Adamtsl4	5.22297034286951	4.31245740462435	4.03867569347778	5.3304244229476	5.39104881665858	5.09974056968048	5.06274915117582	4.82699724943882	5.61456609021567	4.82794335525333	5.10889085026437	4.9573653148149	5.16164922918781	5.03239532907275	4.70925510970856	4.22548984784804	5.2000452532051	4.99513023748832	5.32087601956263	5.14690866556113	5.64838609806267	5.21559068502235	5.33879477024897	4.76017268712104	4.12608671543058	5.42636808486847	4.93655161761543	5.34397562910287	5.42323878578767	4.28101778965933	5.11431539041783
Adamtsl5	3.08550386822004	3.29718529201336	3.56094530577228	3.52613306998985	3.28260467779736	2.53255500383054	3.54702092976746	3.16351727133727	3.11401655706172	3.07205998516678	2.53255500383054	2.53255500383054	3.27636314915483	3.11749425453733	2.53255500383054	3.41462775839625	2.53255500383054	3.24129166220469	3.45304119299613	3.2827818064937	3.22371401365219	2.53255500383054	3.09816640027275	3.23448092435228	3.6865045885131	2.53255500383054	3.33386456775038	3.11726855256623	3.27506583516428	3.74853414976011	2.53255500383054
Adap1	2.53255500383054	3.29718529201336	3.26726532639343	2.53255500383054	2.53255500383054	2.53255500383054	2.53255500383054	3.41803464761726	2.53255500383054	3.07205998516678	2.53255500383054	2.53255500383054	2.53255500383054	3.11749425453733	2.53255500383054	2.53255500383054	2.53255500383054	2.53255500383054	2.53255500383054	3.06599893921176	2.53255500383054	2.53255500383054	3.09816640027275	2.53255500383054	2.53255500383054	3.1596985804056	2.53255500383054	3.11726855256623	2.53255500383054	2.53255500383054	2.53255500383054
Adap2	3.84913891608193	3.07635570409268	3.05484898433457	3.79963994305428	3.69979161422212	3.99395043020818	3.69642370151779	3.16351727133727	3.91320667823505	3.59377554935429	3.75741442631693	4.08269643292233	3.69036582557686	3.92098684231162	3.09215999027881	3.85431372859753	4.12821004484602	3.24129166220469	4.29353757731824	3.446423725755	3.50108516038739	3.30724945521241	4.15363930217563	4.17823831744873	3.27380759315111	4.01480195808507	4.08052295989045	3.67955432496541	3.97338989252897	3.08913938764589	3.80578030776578
Adar	3.30990047189843	3.07635570409268	3.42771422097903	3.34899744884315	3.58198197580912	3.3997175545011	3.54702092976746	3.41803464761726	3.34948472839718	3.29121217985566	3.86691176760456	3.75499004038639	3.57342522171091	3.53251625375109	4.0538323637877	3.25641787050734	3.48414274140681	3.9112597589324	3.95452258098592	3.70005901264585	4.37781812326066	3.61572786342946	3.50026499948453	3.89867938094446	3.6865045885131	3.41275444591698	3.88797104282962	4.11689509639703	3.68840582781597	3.74853414976011	3.2832437001417
Adarb1	4.87581653763416	5.66794658901491	4.99961761343319	4.4213922629914	4.34488441866293	4.45220335426839	4.87320248301075	4.70200149422228	4.19521696216772	4.16077807007416	4.29308481216639	4.63948257094505	4.55538844015601	4.20430425424894	4.35885113712985	4.89647715517571	4.34820229666594	4.61172103798859	4.38795555403209	4.84861654862119	4.56647896266646	4.46027569275996	4.30660759569724	4.40362436049408	5.24847157786128	4.31356628789154	4.63672303257564	4.62451963664177	4.55227554951506	5.20240849174164	4.51914447313098
Adat1	3.08550386822004	2.53255500383054	3.05484898433457	3.34899744884315	2.53255500383054	2.53255500383054	2.53255500383054	2.53255500383054	3.34948472839718	3.07205998516678	2.53255500383054	2.53255500383054	3.27636314915483	2.53255500383054	3.09215999027881	3.41462775839625	3.21141289291913	3.24129166220469	2.53255500383054	2.53255500383054	3.22371401365219	2.53255500383054	2.53255500383054	2.53255500383054	3.05954928826326	3.1596985804056	2.53255500383054	2.53255500383054	3.06045342289425	2.53255500383054	2.53255500383054
Adat2	4.19785159184396	5.11817157024933	4.84846544905752	3.79963994305428	3.98719961296763	4.37345384988892	3.94043390793551	4.56376212747037	3.80036990400047	4.36370591414171	4.29308481216639	4.44573733498062	3.97576785536834	3.92098684231162	4.54606478637584	5.22694743887389	3.85594267086755	3.52526856468407	4.19112833347612	4.57076525573038	4.02536206637191	4.39862879711482	3.87765289986858	4.29616676803886	4.90551535739265	4.01480195808507	4.84395299576881	4.02300073768433	3.88677957382962	5.0149853350154	3.90098356512078
Adat3	2.53255500383054	2.53255500383054	3.77970940761975	3.34899744884315	3.58198197580912	2.53255500383054	3.36637969638039	3.16351727133727	3.11401655706172	3.71277955288657	3.09339137413563	3.75499004038639	3.06138568374093	3.11749425453733	3.75484354606756	3.04705843675096	3.21141289291913	3.24129166220469	2.53255500383054	3.06599893921176	2.53255500383054	3.30724945521241	2.53255500383054	2.53255500383054	3.56992052320581	3.1596985804056	2.53255500383054	3.35399497491684	3.06045342289425	3.3149515718196	3.2832437001417
Adck1	4.12023446534522	3.92515092997656	3.77970940761975	4.19429830105899	4.14364110020089	3.99395043020818	4.22700114460357	4.1320698521421	4.01526948188893	3.91480406487422	4.29308481216639	4.21632008354502	4.13119042730248	3.80759299681858	4.13781473363972	3.93913834005291	4.24326121533476	4.06085321173655	3.95452258098592	3.98752382019081	4.27152596690398	3.73694444316045	3.87765289986858	4.59423504530696	4.05124392477684	4.2221563869714	4.51924062179839	4.11689509639703	3.88677957382962	3.74853414976011	3.90098356512078
Adck2	3.94713975589303	3.92515092997656	3.87321189940824	3.91242034817864	4.14364110020089	4.28933188889881	4.04419667606803	3.41803464761726	4.19521696216772	3.91480406487422	3.63433347228696	3.93127954044172	3.79456116023006	3.67998087194446	4.28959264604061	3.85431372859753	4.00043095708608	4.19294232262393	3.81397246768376	4.06845285032985	4.56647896266646	3.94255941262198	3.32748858951763	4.67984485357172	3.88459233280674	4.12312705090088	3.65209779013971	3.80712439397363	4.60256365052769	3.74853414976011	3.80578030776578
Adck5	4.27068126704666	4.31245740462435	4.53352292261616	4.61333260497849	3.89987439902655	4.66270743458992	4.38539127967482	4.4886285137876	4.4224082735034	4.64188095128881	4.66113943662373	4.72641876307756	4.20166562637346	4.43245651337668	4.65711087843846	4.65035869081841	4.24326121533476	4.92678601935223	4.63474249003472	4.46307284100505	4.87686816507133	4.46027569275996	4.37638710190302	4.76017268712104	4.44241605434117	4.39858589523557	4.84395299576881	4.02300073768433	4.82838295710908	4.53654754400038	4.28284027373649
Adcy10	2.53255500383054	3.29718529201336	3.05484898433457	2.53255500383054	3.28260467779736	2.53255500383054	3.36637969638039	3.16351727133727	2.53255500383054	3.29121217985566	2.53255500383054	2.53255500383054	3.06138568374093	3.35430796996127	3.09215999027881	3.66020094166081	3.21141289291913	4.06085321173655	3.18885966243233	3.446423725755	3.22371401365219	2.53255500383054	3.32748858951763	2.53255500383054	3.05954928826326	3.1596985804056	2.53255500383054	3.11726855256623	2.53255500383054	3.3149515718196	3.4469804924467
Adcy2	3.08550386822004	3.29718529201336	2.53255500383054	3.34899744884315	2.53255500383054	3.15027439315023	3.36637969638039	3.41803464761726	3.11401655706172	2.53255500383054	3.09339137413563	3.54019067494006	2.53255500383054	3.11749425453733	3.4902271041107	3.25641787050734	2.53255500383054	2.53255500383054	3.45304119299613	3.2827818064937	3.22371401365219	3.08359612731144	3.09816640027275	2.53255500383054	3.05954928826326	2.53255500383054	3.65209779013971	3.35399497491684	3.43712137759858	2.53255500383054	3.06633096268904
Adcy3	3.08550386822004	3.60195496100929	3.05484898433457	3.34899744884315	2.53255500383054	2.53255500383054	3.12620172217333	2.53255500383054	2.53255500383054	3.29121217985566	3.09339137413563	2.53255500383054	2.53255500383054	2.53255500383054	3.4902271041107	3.04705843675096	2.53255500383054	3.52526856468407	2.53255500383054	3.446423725755	2.53255500383054	3.4759027858243	2.53255500383054	2.53255500383054	3.27380759315111	2.53255500383054	3.33386456775038	3.11726855256623	3.43712137759858	3.3149515718196	3.06633096268904
Adcy4	4.33935655843441	3.82847830290112	4.18282838066016	4.27481636216941	4.40517059107412	4.28933188889881	4.13919370152458	3.90263290137857	4.19521696216772	3.91480406487422	4.36245052297314	3.93127954044172	4.20166562637346	3.80759299681858	4.70925510970856	4.45586814706748	4.84162969764415	4.19294232262393	4.55768251365742	4.46307284100505	4.73084098550193	3.94255941262198	4.56493917056902	4.17823831744873	4.12608671543058	4.47814901839637	4.08052295989045	4.28459598908928	3.97338989252897	4.04620748965919	4.40660556757437
Adcy5	5.44287354942929	5.11817157024933	4.84846544905752	5.06202092479041	4.84815296588597	5.39263574418169	5.10625895429435	5.5496669252727	5.29645496588803	5.02895583080547	4.85859351765499	4.88474357476453	5.19380602371977	5.07557940818195	5.06572792532969	4.93340004576214	4.97195029528765	4.92678601935223	5.17910486114926	5.73741269891083	5.38903428662224	5.10960375196813	5.20102153690846	5.21773479355259	5.05323121129017	5.13141412270151	4.84395299576881	4.893128357876	5.19006515583448	4.74917144074885	5.42071115563484
Adcy6	5.86593074721789	5.8045822191194	5.55121643612265	5.61317226566242	5.33383067169636	5.56944251279449	5.77286231420012	5.77650242188945	5.64273014211269	4.87063170448204	5.21863194658641	5.32656646923021	5.84228612567769	5.27311943658839	5.21393997608062	5.79680523889898	5.52600880020913	5.70725994762525	5.32087601956263	6.03270824373696	6.08593289647616	5.64984816474802	5.33879477024897	5.42358283683567	5.64196344915351	5.6042725285273	5.62501223822104	5.27228456752253	5.64592715215146	5.42810053977319	5.78200456910604
Adcy7	2.53255500383054	2.53255500383054	2.53255500383054	2.53255500383054	2.53255500383054	3.15027439315023	3.12620172217333	3.41803464761726	2.53255500383054	3.07205998516678	2.53255500383054	2.53255500383054	3.06138568374093	2.53255500383054	3.09215999027881	3.41462775839625	2.53255500383054	3.24129166220469	3.18885966243233	2.53255500383054	3.22371401365219	2.53255500383054	2.53255500383054	2.53255500383054	2.53255500383054	2.53255500383054	2.53255500383054	2.53255500383054	2.53255500383054	3.08913938764589	3.2832437001417
Adcy9	4.87581653763416	4.60512157495406	4.03867569347778	4.67141146517807	4.4626658027614	5.09974056968048	4.22700114460357	4.0232349504856	4.27577049928536	4.00294056806077	3.49228557674084	4.63948257094505	4.44830552753995	4.43245651337668	4.0538323637877	4.22548984784804	4.12821004484602	4.19294232262393	4.47567619220087	4.40556838066287	3.70834632026823	3.8448345566994	4.06896990486402	4.83588004775445	4.19637923554041	4.2221563869714	3.65209779013971	4.28459598908928	4.44531647641937	4.28101778965933	3.98836919053334
Adcyap1	2.53255500383054	2.53255500383054	2.53255500383054	2.53255500383054	2.53255500383054	2.53255500383054	2.53255500383054	2.53255500383054	3.11401655706172	3.07205998516678	3.09339137413563	3.25214919998305	2.53255500383054	2.53255500383054	2.53255500383054	3.04705843675096	2.53255500383054	2.53255500383054	3.18885966243233	2.53255500383054	2.53255500383054	3.08359612731144	2.53255500383054	2.53255500383054	2.53255500383054	3.1596985804056	2.53255500383054	2.53255500383054	3.06045342289425	2.53255500383054	3.2832437001417
Adcyap1r1	3.61935398282494	3.29718529201336	3.05484898433457	3.34899744884315	3.06587161534518	2.53255500383054	3.82565288621932	3.16351727133727	3.34948472839718	2.53255500383054	3.09339137413563	3.54019067494006	2.53255500383054	3.35430796996127	3.63199624195452	3.25641787050734	2.53255500383054	2.53255500383054	2.53255500383054	3.06599893921176	3.50108516038739	3.61572786342946	3.09816640027275	3.23448092435228	3.27380759315111	3.41275444591698	2.53255500383054	3.53214007749104	3.27506583516428	2.53255500383054	3.2832437001417
Add1	6.85039315419734	6.79560763271489	6.67914151891342	6.13107494683728	6.39141282350996	6.65297190734867	6.86547251937933	6.87018004837662	6.0925682543748	6.33518173294041	6.20917816453008	6.42845484073307	6.3137515170781	6.36668209333889	6.60906051382034	6.64005852136245	6.23010273916115	6.2872965430128	6.35433846049356	7.2188285684843	6.46507632460535	6.7750985459323	6.31488762160508	6.75014516649336	6.6695869969381	6.43815850454789	6.46118729845129	6.49517223039779	6.83161714012245	6.59502705090815	6.1697506738018
Add2	2.53255500383054	3.29718529201336	2.53255500383054	4.61333260497849	4.14364110020089	4.10100834832328	3.12620172217333	3.16351727133727	4.01526948188893	3.45658407818997	4.14106202428863	4.9573653148149	3.69036582557686	3.35430796996127	3.31914746434674	3.41462775839625	3.85594267086755	3.24129166220469	4.63474249003472	2.53255500383054	4.56647896266646	3.4759027858243	3.50026499948453	4.59423504530696	3.43560417517183	4.2221563869714	4.24512220159332	4.02300073768433	3.06045342289425	2.53255500383054	3.80578030776578
Add3	6.33719595800317	6.16652253520436	5.57496625013832	6.13107494683728	6.39141282350996	6.4715418476854	6.51863716471136	5.9455474680634	6.15216115534396	6.14684448658505	5.92134898096262	5.89493175576275	6.16268775439667	5.83973988609884	6.4132215725112	5.94486708752747	6.0700666855674	6.1484432321582	6.53651561422172	6.59748982672873	5.96510772189213	6.71752754467624	6.14054857318743	6.00295683255904	5.93038626501936	6.15132130936387	6.26800063442142	6.10634061970964	6.6851113321517	5.98544747831727	5.96129187878151
Adgrb2	2.53255500383054	2.53255500383054	2.53255500383054	3.11366525721468	3.06587161534518	2.53255500383054	2.53255500383054	2.53255500383054	2.53255500383054	3.07205998516678	3.09339137413563	3.25214919998305	2.53255500383054	2.53255500383054	2.53255500383054	2.53255500383054	2.53255500383054	3.24129166220469	2.53255500383054	2.53255500383054	2.53255500383054	2.53255500383054	2.53255500383054	2.53255500383054	3.05954928826326	2.53255500383054	2.53255500383054	2.53255500383054	2.53255500383054	2.53255500383054	3.06633096268904
Adgrb3	3.08550386822004	2.53255500383054	2.53255500383054	2.53255500383054	3.28260467779736	2.53255500383054	3.12620172217333	2.53255500383054	3.11401655706172	2.53255500383054	2.53255500383054	3.25214919998305	3.06138568374093	2.53255500383054	3.09215999027881	2.53255500383054	2.53255500383054	2.53255500383054	2.53255500383054	2.53255500383054	2.53255500383054	2.53255500383054	3.09816640027275	2.53255500383054	2.53255500383054	3.1596985804056	3.33386456775038	3.35399497491684	2.53255500383054	3.08913938764589	2.53255500383054
Adgre1	3.84913891608193	3.29718529201336	3.67661473220547	3.67274225114131	4.28147966041859	3.74174688770301	4.38539127967482	3.41803464761726	4.01526948188893	3.81875930327372	3.96604806279567	4.54628563606467	4.05614814030085	4.28520804616753	3.4902271041107	3.66020094166081	4.12821004484602	3.73720185979028	3.81397246768376	3.90018185806316	2.53255500383054	4.39862879711482	4.50516643901452	3.51590203868186	3.05954928826326	3.75943584798032	4.08052295989045	4.28459598908928	4.32835512495593	3.48517636231388	4.57187020507879
Adgre5	5.68255629028055	4.88617211106105	5.06927837390257	5.36483036592755	5.54980830715946	5.53582709304518	5.34176170039977	5.4013818605651	5.46456835265213	5.13661313302412	5.41491932895258	5.0918343436097	5.40005646103897	5.83973988609884	5.21393997608062	5.51711834232944	4.84162969764415	5.53816792459149	5.80857824515854	5.69292953532501	5.12840166765629	5.83602815698149	5.65946254895067	6.03429051978067	5.41942756686084	5.08359085346231	6.00356258757639	5.9105784476592	5.73457827736998	5.27073932288081	5.78200456910604
Adgrf5	5.70682554704572	5.0821603031177	5.03489544143822	6.13107494683728	6.27643206352801	6.15820754830961	5.850242085359	4.82699724943882	6.11271115772504	5.55078289324449	6.69117145354813	6.21553065886694	6.13045358030337	6.10729453631501	5.82835971238514	5.25598823498463	6.12543547011537	5.66685729107612	6.1702530511414	5.86301674486784	5.68730003309721	5.81405598651516	6.31488762160508	5.93813417025072	5.21780274295106	6.12844410449269	6.39964911229464	6.38254112061068	5.85790352461742	5.13049813484624	6.39360143520739
Adgrg1	5.25660916219531	4.79898579786868	4.80784575739105	5.22174874455949	5.59895729153208	5.46606919784574	5.10625895429435	5.27876807321764	5.67034051141565	5.10166465758178	5.66554318329855	5.57312153659319	5.02486885383462	4.98778971619765	5.24861746454436	4.93340004576214	5.5669158841799	5.66685729107612	5.71013877944938	5.69292953532501	5.60836341766904	5.31398478490174	5.46409025169947	5.32448372427974	5.08777131561893	5.46380883017348	5.4518947883175	4.98700919865116	5.25215281219623	4.7973243671756	5.47462026737891
Adgrg2	3.08550386822004	3.72178498458651	3.56094530577228	3.11366525721468	3.98719961296763	3.3997175545011	3.54702092976746	3.60900023709767	2.53255500383054	3.45658407818997	3.49228557674084	3.54019067494006	2.53255500383054	3.35430796996127	3.75484354606756	3.04705843675096	2.53255500383054	2.53255500383054	3.95452258098592	3.446423725755	2.53255500383054	3.73694444316045	3.97747221010101	3.23448092435228	3.27380759315111	2.53255500383054	3.33386456775038	3.53214007749104	3.68840582781597	3.3149515718196	3.2832437001417
Adgrg5	2.53255500383054	2.53255500383054	2.53255500383054	2.53255500383054	3.06587161534518	2.53255500383054	2.53255500383054	3.16351727133727	2.53255500383054	3.07205998516678	2.53255500383054	2.53255500383054	3.06138568374093	2.53255500383054	2.53255500383054	2.53255500383054	3.48414274140681	2.53255500383054	2.53255500383054	2.53255500383054	2.53255500383054	2.53255500383054	2.53255500383054	2.53255500383054	3.27380759315111	2.53255500383054	2.53255500383054	2.53255500383054	3.06045342289425	3.08913938764589	2.53255500383054
Adgrg7	3.08550386822004	2.53255500383054	2.53255500383054	3.11366525721468	2.53255500383054	3.15027439315023	3.12620172217333	3.16351727133727	2.53255500383054	2.53255500383054	3.32085774470949	2.53255500383054	2.53255500383054	2.53255500383054	3.09215999027881	2.53255500383054	3.21141289291913	2.53255500383054	2.53255500383054	2.53255500383054	2.53255500383054	2.53255500383054	2.53255500383054	2.53255500383054	3.27380759315111	2.53255500383054	3.65209779013971	2.53255500383054	3.06045342289425	2.53255500383054	2.53255500383054
Adgrl1	4.58135766426324	3.60195496100929	3.67661473220547	3.52613306998985	3.89987439902655	3.74174688770301	4.71099558109118	3.41803464761726	3.11401655706172	4.23230555006563	3.63433347228696	2.53255500383054	3.57342522171091	4.02353701886823	3.75484354606756	4.01779463192488	3.68811082490033	4.4198925245949	3.45304119299613	3.98752382019081	3.22371401365219	4.26525016278442	3.64339200222446	3.23448092435228	3.6865045885131	3.75943584798032	2.53255500383054	3.67955432496541	4.44531647641937	3.48517636231388	3.5828578034814
Adgrl2	6.29013247254463	5.94889029121861	6.26807829940594	5.10373786094712	5.54980830715946	5.56944251279449	6.12334979080837	6.18900178358031	5.67034051141565	5.4718444699943	5.55965360205114	5.47966636444004	5.34419886293162	5.44586936979615	5.52689018632212	5.94486708752747	5.5669158841799	5.78474587707296	5.44945626863227	6.36412895615962	5.38903428662224	5.87897378091217	5.63316523343538	5.47060289444239	6.26135921167779	5.53580355041225	4.38976037210743	5.68333666542704	6.14229248264661	5.76959651973232	5.69438014894852
Adgrl3	3.30990047189843	3.07635570409268	2.53255500383054	3.11366525721468	2.53255500383054	2.53255500383054	3.36637969638039	2.53255500383054	3.11401655706172	3.71277955288657	3.49228557674084	2.53255500383054	3.27636314915483	3.11749425453733	2.53255500383054	2.53255500383054	3.21141289291913	3.24129166220469	3.18885966243233	3.58222474820904	2.53255500383054	3.08359612731144	3.09816640027275	3.51590203868186	3.27380759315111	2.53255500383054	3.65209779013971	3.35399497491684	3.06045342289425	2.53255500383054	3.2832437001417
Adgrl4	5.38352277537361	4.60512157495406	4.63154630481147	5.22174874455949	5.54980830715946	5.27464268828061	5.41210883970252	4.63472706836903	5.55648223427996	5.52496244185318	5.53188203803382	5.21420743954072	5.25594516411025	5.27311943658839	5.66043782654465	4.73760970562047	5.34921325900952	5.49250185622521	5.32087601956263	5.44653594499338	5.18462749308395	5.64984816474802	5.43380894851278	5.16108525385806	4.98139439618632	5.034025740794	5.4518947883175	4.98700919865116	5.25215281219623	4.97418591218813	5.36462811518006
Adh1	2.53255500383054	4.0138473206176	3.42771422097903	4.19429830105899	4.51764496239344	5.35441083350351	3.12620172217333	3.41803464761726	4.4224082735034	3.29121217985566	4.36245052297314	4.54628563606467	3.06138568374093	4.20430425424894	3.4902271041107	3.54605401740189	3.21141289291913	3.73720185979028	4.29353757731824	3.446423725755	5.12840166765629	3.61572786342946	3.76737701993803	4.29616676803886	3.43560417517183	4.47814901839637	5.10458786599873	4.20371487685095	3.43712137759858	3.08913938764589	3.2832437001417
Adh5	7.36966735521299	7.36859644491926	7.5286675666647	7.34566187751321	7.3795162875062	7.28244626653806	7.38684028359852	7.42773451957961	7.50711599788591	7.42477765581763	7.30691873854688	7.37219781251855	7.49515911957275	7.32932272494907	7.26827963175814	7.38202298217827	7.25061017070462	7.35584956114166	7.48780086645473	7.18744650297555	7.31195289122859	7.38261803765767	7.22947912397048	7.12768898003209	7.45384179058879	7.401648995503	7.39974111369194	7.12387909871197	7.42599710618987	7.35711787847066	7.09063704600167
Adh6	2.53255500383054	3.07635570409268	2.53255500383054	2.53255500383054	2.53255500383054	2.53255500383054	2.53255500383054	2.53255500383054	2.53255500383054	3.07205998516678	2.53255500383054	3.25214919998305	2.53255500383054	2.53255500383054	2.53255500383054	2.53255500383054	2.53255500383054	2.53255500383054	2.53255500383054	3.06599893921176	3.50108516038739	2.53255500383054	2.53255500383054	2.53255500383054	2.53255500383054	3.1596985804056	3.65209779013971	3.11726855256623	2.53255500383054	2.53255500383054	2.53255500383054
Adh6a	2.53255500383054	2.53255500383054	2.53255500383054	2.53255500383054	2.53255500383054	2.53255500383054	3.12620172217333	2.53255500383054	3.11401655706172	3.07205998516678	2.53255500383054	2.53255500383054	2.53255500383054	2.53255500383054	2.53255500383054	3.04705843675096	3.21141289291913	2.53255500383054	2.53255500383054	2.53255500383054	2.53255500383054	2.53255500383054	3.32748858951763	2.53255500383054	2.53255500383054	3.1596985804056	2.53255500383054	2.53255500383054	2.53255500383054	2.53255500383054	2.53255500383054
Adh7	2.53255500383054	2.53255500383054	3.05484898433457	3.11366525721468	3.4462102120665	2.53255500383054	2.53255500383054	2.53255500383054	2.53255500383054	2.53255500383054	3.09339137413563	2.53255500383054	2.53255500383054	3.11749425453733	2.53255500383054	2.53255500383054	2.53255500383054	2.53255500383054	2.53255500383054	3.06599893921176	2.53255500383054	2.53255500383054	2.53255500383054	2.53255500383054	2.53255500383054	2.53255500383054	3.33386456775038	2.53255500383054	2.53255500383054	2.53255500383054	3.06633096268904
Adhfe1	5.00167755641622	4.4378311997954	4.11300563962098	6.26283075252595	5.82181011968112	6.15820754830961	5.22904525535227	4.4886285137876	6.17148361515949	5.06579642878465	6.02390848538364	5.82109906591008	6.24021928233048	6.40016877616743	5.17836471032043	4.28728994605071	6.20464799759383	5.12226007276265	5.74372142385295	4.34527228198939	6.19728966441922	5.21559068502235	6.04466178214384	6.28898554704632	4.6478343185963	6.12844410449269	6.26800063442142	5.76321918333534	4.94741024438552	4.53654754400038	6.01634326792814
Adi1	5.82227188226827	5.73791987883946	5.39955579253278	5.96385164687341	5.59895729153208	5.99599327394357	5.79912949701933	5.71533787618129	6.07213593818845	5.82843887748301	6.04356006593146	6.03196657324588	6.0806904464635	5.81498390320698	5.73486686092445	5.41847517244534	5.64531234792396	5.70725994762525	5.56716209025103	5.47322280902912	5.7979767987431	5.69875034747358	5.80769377248931	6.00295683255904	5.8139105958156	5.95708373007343	5.4518947883175	5.83881832545745	5.83808272443802	5.48637121459549	5.71680245197828
Adipoq	4.73683220717068	3.29718529201336	2.53255500383054	4.35029118874168	4.28147966041859	4.10100834832328	3.69642370151779	2.53255500383054	3.67340657970951	5.06579642878465	4.21950305718241	3.25214919998305	3.79456116023006	5.65656520655294	3.31914746434674	2.53255500383054	3.48414274140681	4.06085321173655	3.95452258098592	3.80502751495502	3.22371401365219	3.61572786342946	3.97747221010101	3.72602974131104	2.53255500383054	3.60267118562645	6.36785712676489	3.53214007749104	6.20531069020146	3.3149515718196	3.4469804924467
Adipor1	6.83956794111984	6.98793885209662	6.7322825716309	7.10724903315597	6.63231610773236	6.97121826816079	6.65336427666059	6.67702956155061	6.78588251112726	6.0780938488505	6.7035190984525	7.08999122475067	6.55094287294413	6.18634376121636	6.27149757421533	6.58504578500008	6.80414135844375	6.46146105716902	6.64623895894078	6.86912037123801	7.10021573829188	6.54282167374491	6.67557632985107	6.65305323012186	6.41518847907381	6.82602986983649	6.30206819434569	6.59958058456176	6.58235306241127	6.44365340604886	6.89042915514952
Adipor2	3.84913891608193	3.60195496100929	3.05484898433457	3.91242034817864	4.06811353955554	4.37345384988892	3.82565288621932	3.41803464761726	4.01526948188893	3.81875930327372	3.49228557674084	3.93127954044172	3.88903422668095	3.53251625375109	3.4902271041107	3.76197600519143	3.68811082490033	3.52526856468407	3.18885966243233	3.2827818064937	3.50108516038739	3.30724945521241	3.76737701993803	3.89867938094446	3.43560417517183	3.41275444591698	4.08052295989045	3.35399497491684	3.43712137759858	3.62626087631524	4.0693375952249
Adk	7.1155253970755	7.05277292419663	7.48607374489852	7.82312609998704	7.70142011718437	7.95644408984899	7.08238278981061	7.1925719866852	7.96899214710934	7.33242248779088	7.97380534650532	7.80114613548786	7.32146623757966	7.75380103000407	6.50045315540345	7.05031881170997	7.78271191728915	7.45300065933816	7.91689827107242	6.60940290999703	7.95598288273599	7.23475828743032	7.73599061008081	7.92668888275193	7.1704416558646	7.89487549795819	7.67027086232931	7.98457060691554	7.26610969640864	7.42464599503938	7.65871543121051
Adm	4.19785159184396	4.49608075651156	4.4815358137181	4.88096374450928	4.7619287736247	4.7258761957492	4.13919370152458	4.0232349504856	4.72814182031864	4.42447198950431	4.76356363590672	5.21420743954072	4.654183734687	3.35430796996127	4.65711087843846	4.73760970562047	4.53459819220965	4.31170592411747	4.70746981136294	4.34527228198939	4.65126180985789	4.11518720277105	4.77967571702921	4.59423504530696	5.01778935328373	4.39858589523557	4.51924062179839	4.49934581312555	4.26540743960604	4.47739773979245	4.34628359448319
Adnp	6.39762766382325	6.58603573382713	6.41861343480056	5.61317226566242	5.54980830715946	5.60226993813232	6.33463033128887	6.95125469817076	5.69741907505615	5.98719817662614	5.76401111613528	5.85849716594349	5.47984730999966	5.30943600976545	5.82835971238514	6.43125784262229	5.8896955590124	6.11897129896338	5.36507296030139	6.5733622311026	5.34069630119317	6.00050856554265	5.46409025169947	5.10199009362187	6.44146125969717	5.46380883017348	5.72958605972166	5.15723003084904	6.10970552953757	6.19019034548031	5.47462026737891
Adnp2	4.03701953474276	3.72178498458651	3.42771422097903	3.67274225114131	3.06587161534518	3.15027439315023	3.54702092976746	4.0232349504856	2.53255500383054	3.29121217985566	3.09339137413563	2.53255500383054	3.43868561428049	3.67998087194446	3.31914746434674	3.85431372859753	3.48414274140681	3.24129166220469	3.45304119299613	3.90018185806316	3.22371401365219	3.4759027858243	3.64339200222446	2.53255500383054	3.27380759315111	2.53255500383054	3.33386456775038	3.92048213831828	3.57164616676607	3.62626087631524	3.80578030776578
Ado	3.08550386822004	2.53255500383054	2.53255500383054	3.11366525721468	3.4462102120665	3.15027439315023	2.53255500383054	2.53255500383054	2.53255500383054	2.53255500383054	2.53255500383054	2.53255500383054	2.53255500383054	2.53255500383054	3.09215999027881	3.04705843675096	3.21141289291913	2.53255500383054	2.53255500383054	2.53255500383054	3.22371401365219	3.08359612731144	3.09816640027275	2.53255500383054	2.53255500383054	2.53255500383054	3.65209779013971	3.11726855256623	3.43712137759858	3.08913938764589	2.53255500383054
Adora1	2.53255500383054	2.53255500383054	2.53255500383054	3.11366525721468	2.53255500383054	3.3997175545011	2.53255500383054	3.16351727133727	2.53255500383054	2.53255500383054	2.53255500383054	2.53255500383054	2.53255500383054	2.53255500383054	3.09215999027881	2.53255500383054	2.53255500383054	2.53255500383054	2.53255500383054	3.06599893921176	2.53255500383054	2.53255500383054	2.53255500383054	3.23448092435228	2.53255500383054	3.1596985804056	2.53255500383054	2.53255500383054	2.53255500383054	2.53255500383054	3.2832437001417
Adora2a	4.46617434321476	3.60195496100929	4.31120833943489	3.79963994305428	4.57034146926884	4.45220335426839	4.71099558109118	3.90263290137857	3.91320667823505	4.16077807007416	4.42811436303698	4.21632008354502	4.50297875803888	4.62521956562778	4.48670537070544	4.22548984784804	4.00043095708608	4.19294232262393	4.63474249003472	4.62138692011057	4.15493110834623	4.51903775108754	4.77967571702921	4.40362436049408	3.79039131482003	4.31356628789154	3.65209779013971	4.36040128312209	4.55227554951506	3.95586080783385	4.51914447313098
Adora2b	3.08550386822004	3.07635570409268	3.56094530577228	3.11366525721468	3.06587161534518	3.15027439315023	3.69642370151779	3.16351727133727	3.11401655706172	2.53255500383054	3.09339137413563	3.25214919998305	3.43868561428049	3.11749425453733	3.09215999027881	3.25641787050734	2.53255500383054	2.53255500383054	3.18885966243233	3.06599893921176	2.53255500383054	3.08359612731144	3.32748858951763	3.23448092435228	3.6865045885131	2.53255500383054	2.53255500383054	3.35399497491684	2.53255500383054	3.3149515718196	3.06633096268904
Adpgk	5.11680600735719	4.24459371748267	3.95907825549858	4.19429830105899	4.14364110020089	4.28933188889881	4.30877443193107	4.4886285137876	4.19521696216772	4.2997840927557	3.96604806279567	4.72641876307756	4.05614814030085	3.80759299681858	4.65711087843846	4.28728994605071	4.12821004484602	4.51942704590924	3.95452258098592	4.67009894900661	4.27152596690398	5.24917524185267	3.97747221010101	4.17823831744873	4.12608671543058	4.12312705090088	4.38976037210743	3.92048213831828	4.65096140387935	3.95586080783385	4.46413413554563
Adprh	6.24146369781462	6.13248599738288	6.3656908938634	5.79937462268101	6.01424346282004	5.81281094892186	5.77286231420012	6.27580821282254	6.24625480963078	6.02425739895047	6.15608498011452	6.24394938096557	6.04652035997549	6.06605960349995	6.038175889944	6.17175366865819	6.15233224138114	6.05812987668915	5.80857824515854	5.67014935797479	5.96510772189213	5.94104349756693	6.37906559920161	5.68455172658494	6.36114818444107	6.26050053392139	6.08426099088995	5.97887709245078	5.97133087196814	6.35379414529341	5.88439832411313
Adprhl1	8.43176653817028	7.85714713226394	8.41093523434641	9.29263532102168	9.45302365544924	9.00093458513637	8.72733236092085	8.4555886320574	8.91324121580519	8.81725945204267	9.55582244448525	9.24480962667183	9.08261499903634	9.44722495569258	8.86256896833608	8.1963407532092	9.04152183217989	8.81472369147513	9.58271373252269	8.29049731459645	9.04223039006731	8.7714648834477	9.4187051376211	8.77328272469145	8.20377700304545	9.56163493782421	8.82287278905268	9.18224336353073	8.31891103859468	8.22490775088437	9.49126630074946
Adprm	5.00167755641622	4.84329326931357	4.88788190584479	5.55510207111895	5.04211515193832	5.1456030702497	4.87320248301075	5.09621583254007	5.52651108222659	5.23640399968941	5.63981036130646	5.02626801596934	5.53061238888459	5.07557940818195	5.10431586536116	5.07173416387115	5.52600880020913	5.53816792459149	5.52901805033976	5.21226900060501	5.64838609806267	5.0723654002084	5.3056191829282	5.37491776194712	4.86590211961301	5.42636808486847	5.62501223822104	5.15723003084904	5.02127630113319	5.13049813484624	5.21359470133464
Adprs	5.60712836321563	5.51658325896771	5.45196398247501	5.29514143922985	5.0777743173485	5.53582709304518	5.54295810950484	5.4013818605651	4.97574835643895	5.02895583080547	5.10889085026437	5.47966636444004	5.19380602371977	5.37932848171061	5.2824432757364	5.67458857508197	5.30125960371601	5.23854993465346	5.07573757788422	5.73741269891083	5.18462749308395	5.34528434515247	5.579044592111	5.37491776194712	5.54740024985953	4.98257898982683	4.63672303257564	5.07478134463269	5.69095084684361	5.6730845179891	5.30618113965068
Adra1a	3.30990047189843	2.53255500383054	2.53255500383054	3.34899744884315	3.28260467779736	3.3997175545011	2.53255500383054	2.53255500383054	2.53255500383054	3.29121217985566	3.09339137413563	2.53255500383054	3.06138568374093	2.53255500383054	3.09215999027881	2.53255500383054	3.21141289291913	3.52526856468407	3.45304119299613	3.2827818064937	3.22371401365219	2.53255500383054	3.09816640027275	3.72602974131104	3.56992052320581	3.1596985804056	3.33386456775038	3.11726855256623	2.53255500383054	3.08913938764589	3.06633096268904
Adra1b	4.83108818387587	4.24459371748267	3.95907825549858	5.14421597757392	4.62095551814316	5.27464268828061	4.82131127938723	3.41803464761726	5.10499626812622	5.29912244595117	5.03049966925858	5.15438839842645	5.12871899871253	5.37932848171061	4.54606478637584	4.16030458926684	4.44486650002936	4.6978466154987	4.77636413118513	4.51806064543143	5.06976134386621	4.51903775108754	5.16430961183285	5.21773479355259	4.26272129949149	4.81525072603761	4.24512220159332	5.03160580318916	5.34033614435175	4.12984238431506	4.46413413554563
Adra1d	4.27068126704666	2.53255500383054	3.05484898433457	4.19429830105899	4.51764496239344	3.87539121323467	4.45753747818317	3.16351727133727	4.19521696216772	4.2997840927557	4.14106202428863	3.25214919998305	4.39113755033537	4.79289238894731	3.9630992134804	3.04705843675096	4.12821004484602	4.4198925245949	3.65092211369424	3.98752382019081	4.02536206637191	3.8448345566994	3.64339200222446	4.29616676803886	3.05954928826326	4.39858589523557	4.24512220159332	4.49934581312555	4.12859998105364	2.53255500383054	4.21587941762712
Adra2b	3.08550386822004	3.72178498458651	3.26726532639343	2.53255500383054	3.06587161534518	3.3997175545011	3.54702092976746	2.53255500383054	3.11401655706172	3.71277955288657	3.32085774470949	3.54019067494006	3.27636314915483	3.53251625375109	3.63199624195452	3.66020094166081	3.48414274140681	3.24129166220469	2.53255500383054	3.446423725755	2.53255500383054	3.8448345566994	3.09816640027275	3.23448092435228	3.56992052320581	3.1596985804056	3.33386456775038	2.53255500383054	2.53255500383054	3.08913938764589	3.2832437001417
Adrb2	3.30990047189843	2.53255500383054	3.05484898433457	3.52613306998985	3.4462102120665	3.58703826547158	3.54702092976746	3.16351727133727	3.52671883443215	3.29121217985566	3.32085774470949	3.75499004038639	3.27636314915483	3.67998087194446	3.4902271041107	3.25641787050734	2.53255500383054	3.24129166220469	3.65092211369424	3.2827818064937	3.22371401365219	2.53255500383054	3.50026499948453	4.04712039463771	3.05954928826326	3.1596985804056	4.08052295989045	3.11726855256623	3.43712137759858	2.53255500383054	3.2832437001417
Adrm1	5.18848790414327	5.11817157024933	5.34509304400271	5.36483036592755	5.2741453775221	5.35441083350351	5.06274915117582	5.27876807321764	5.67034051141565	5.20394009830697	5.50354768771161	4.88474357476453	5.73871828751093	5.19748318580604	5.3154599235156	5.25598823498463	6.12543547011537	5.78474587707296	4.96386142029889	5.36325971019607	5.12840166765629	5.37589235938969	5.579044592111	5.56014080024335	5.12145679182384	5.34831913795386	5.18141117703449	5.50850112693919	5.28217725236471	5.42810053977319	5.42071115563484
Adsl	7.41406468816531	7.40449871737996	7.62714893234673	7.70958782661789	7.64484984216322	7.65851792285341	7.36958725880844	7.62159693004818	7.99617575817989	7.54359650627313	7.73070706062744	7.72296628865509	7.70556510195676	7.66054907733757	7.43943188167448	7.46339898241399	7.80815140444744	7.53294149643455	7.77958430218424	7.23426651354731	7.75356400466243	7.62065419065311	7.93508659618943	7.88464547056515	7.45384179058879	7.75342723378458	7.39974111369194	7.54495316075165	7.11098621102456	7.49613924890155	7.69265796581594
Adss	4.96101909611709	5.43427999690822	5.03489544143822	4.4213922629914	4.96785135014217	4.89901483240376	5.37738094851585	5.23535438817674	4.48969797720936	4.78383668780737	4.54993972624889	4.44573733498062	4.39113755033537	4.73935144578917	4.70925510970856	5.39268251120953	4.24326121533476	4.92678601935223	4.70746981136294	5.49940855298965	4.47567846141625	4.95409451336549	4.56493917056902	4.67984485357172	5.36475329662884	4.6907014933835	4.84395299576881	4.7921535381211	5.28217725236471	5.0149853350154	5.21359470133464
Adtrp	4.12023446534522	3.07635570409268	3.26726532639343	3.91242034817864	3.06587161534518	4.10100834832328	3.12620172217333	3.16351727133727	4.10875956339681	3.07205998516678	3.32085774470949	3.75499004038639	4.05614814030085	2.53255500383054	3.86413959008123	3.25641787050734	4.24326121533476	3.24129166220469	3.18885966243233	3.70005901264585	4.15493110834623	4.11518720277105	2.53255500383054	3.89867938094446	3.43560417517183	3.41275444591698	3.65209779013971	3.11726855256623	4.26540743960604	3.08913938764589	3.06633096268904
Aebp1	6.00893338983002	5.73791987883946	5.31703756028694	5.66893397049797	5.44600256597842	5.97123033444294	5.89957127134637	5.71533787618129	5.69741907505615	5.52496244185318	5.21863194658641	5.9989288814863	5.45375503648549	5.34482297063661	5.71049190153751	5.51711834232944	6.04155208903438	5.78474587707296	6.06844811236706	6.16820519095152	5.83302012095541	5.81405598651516	5.27162769638567	5.83497528688144	5.83400159431482	5.30758286860621	6.19732258539427	5.62744520725459	6.47164800509155	5.62222640999492	5.76060383431756
Aebp2	3.47909501930026	3.29718529201336	3.05484898433457	3.11366525721468	3.06587161534518	2.53255500383054	3.12620172217333	3.60900023709767	2.53255500383054	2.53255500383054	3.32085774470949	3.25214919998305	3.57342522171091	3.35430796996127	3.4902271041107	2.53255500383054	3.21141289291913	2.53255500383054	2.53255500383054	3.2827818064937	2.53255500383054	2.53255500383054	3.32748858951763	3.23448092435228	3.27380759315111	2.53255500383054	2.53255500383054	3.11726855256623	3.06045342289425	2.53255500383054	3.2832437001417
Aen	3.74093470481358	3.60195496100929	3.42771422097903	4.67141146517807	3.98719961296763	3.58703826547158	3.82565288621932	3.41803464761726	2.53255500383054	3.81875930327372	3.86691176760456	3.25214919998305	4.05614814030085	3.67998087194446	4.0538323637877	3.85431372859753	3.85594267086755	4.06085321173655	3.81397246768376	4.46307284100505	3.87875648103315	3.8448345566994	3.64339200222446	3.89867938094446	3.6865045885131	3.60267118562645	2.53255500383054	4.4318049228331	4.05365890887618	3.48517636231388	3.80578030776578
Afap1	5.07950306872653	5.04517013841409	4.84846544905752	4.35029118874168	4.62095551814316	4.52629764985402	4.45753747818317	4.99488644124253	4.92976540692589	5.06579642878465	4.21950305718241	4.54628563606467	4.654183734687	4.79289238894731	5.24861746454436	4.28728994605071	4.44486650002936	4.31170592411747	4.55768251365742	4.96833059235396	4.73084098550193	4.73034475306025	4.72921319538535	4.40362436049408	4.78295371642826	4.6907014933835	3.88797104282962	4.62451963664177	4.82838295710908	4.93211304553955	4.67124244552392
Afap1l1	5.18848790414327	4.70564498094256	4.4815358137181	5.87221746020245	5.52457115867096	5.81281094892186	5.77286231420012	4.63472706836903	5.80080942033043	5.32944473811373	5.71563770174369	5.70256523495639	5.62692981415343	5.41299694004899	5.75882731462464	5.39268251120953	5.30125960371601	6.0267038481736	5.17910486114926	5.88290667402523	5.38903428662224	5.96114349785247	5.75999487039487	5.56014080024335	4.73944361399289	5.70109113241591	5.72958605972166	5.65566880805502	5.36852419647789	4.84378585400707	5.73887331660805
Afap1l2	4.83108818387587	4.17264735439047	3.95907825549858	3.79963994305428	4.28147966041859	3.99395043020818	4.59050904764376	4.23154866693257	3.91320667823505	3.91480406487422	3.86691176760456	4.21632008354502	4.05614814030085	4.1174593792699	4.0538323637877	3.76197600519143	3.85594267086755	4.51942704590924	4.07896334403997	4.40556838066287	3.87875648103315	4.46027569275996	3.64339200222446	4.40362436049408	3.43560417517183	3.89478637899874	4.08052295989045	3.80712439397363	4.49992579833677	3.74853414976011	3.80578030776578
Afdn	5.82227188226827	5.37657801938467	5.81271270506068	5.69600649975037	5.75857631388551	5.53582709304518	5.69099038215415	5.43995803124035	5.14548648757331	5.78579994868476	5.58688492829887	5.43048271290054	5.7170598147618	5.57011921147762	5.63472621809138	5.54072708489407	5.75527009271667	6.11897129896338	5.48980404684971	6.03270824373696	5.4357461234865	5.51957418153871	5.63316523343538	5.21773479355259	5.33658647105992	5.53580355041225	5.87319669229555	5.78887134291663	5.50147727818705	5.39802429500208	5.50081268345494
Aff1	4.7848007975432	4.37673504201189	4.42731309903537	4.72700807204421	4.62095551814316	4.89901483240376	4.22700114460357	4.40873908234152	4.97574835643895	4.36370591414171	4.76356363590672	4.54628563606467	5.22522652538983	4.68353446126689	4.60278451614993	4.4021897501602	3.68811082490033	4.77864098998688	4.70746981136294	4.46307284100505	4.73084098550193	4.46027569275996	4.44243242206861	4.59423504530696	4.69444244770243	4.62367778316244	4.63672303257564	4.68282066836516	5.28217725236471	4.47739773979245	4.93083841515812
Aff1-as1	2.53255500383054	2.53255500383054	2.53255500383054	2.53255500383054	2.53255500383054	2.53255500383054	2.53255500383054	3.16351727133727	2.53255500383054	2.53255500383054	2.53255500383054	3.75499004038639	2.53255500383054	2.53255500383054	3.31914746434674	2.53255500383054	2.53255500383054	2.53255500383054	2.53255500383054	2.53255500383054	2.53255500383054	2.53255500383054	3.09816640027275	3.23448092435228	2.53255500383054	2.53255500383054	3.33386456775038	3.11726855256623	3.06045342289425	3.08913938764589	2.53255500383054
Aff3	3.08550386822004	3.07635570409268	2.53255500383054	2.53255500383054	3.28260467779736	3.15027439315023	2.53255500383054	2.53255500383054	2.53255500383054	3.07205998516678	3.32085774470949	3.54019067494006	3.43868561428049	3.53251625375109	3.4902271041107	3.04705843675096	3.48414274140681	2.53255500383054	3.18885966243233	3.2827818064937	2.53255500383054	3.30724945521241	2.53255500383054	3.23448092435228	3.27380759315111	3.41275444591698	2.53255500383054	3.11726855256623	3.27506583516428	3.48517636231388	3.06633096268904
Aff4	6.46974224580028	6.35525703774148	6.3246713605123	5.46321070274529	5.88233449853327	5.81281094892186	6.20384867012616	6.27580821282254	5.55648223427996	5.64955317899578	5.41491932895258	5.70256523495639	5.7170598147618	5.1580439030108	5.78238742881887	5.96233183723478	5.39556273948409	5.8935404439285	5.36507296030139	6.43286084038379	5.52471789623837	6.34379035859518	5.75999487039487	5.37491776194712	6.18555010451301	5.34831913795386	5.51201409517603	5.4771144631107	6.14229248264661	6.33825240404653	5.73887331660805
Afg1l	5.1531162965293	5.15325698918948	4.88788190584479	6.0288886964734	6.03212479361654	5.97123033444294	5.57384110789191	4.94122522694908	6.05140564631861	5.55078289324449	6.15608498011452	6.18653375598482	5.7170598147618	6.02359253944673	5.34770670851184	5.56394396359851	6.17873028952117	5.18163754261662	6.35433846049356	5.07826717447979	5.7979767987431	5.76905865836043	6.04466178214384	6.23619141346566	5.18643399049802	5.8767953548352	5.87319669229555	6.26026578291999	5.47588255423223	5.27073932288081	5.42071115563484
Afg3l1	6.17387472434196	6.79560763271489	6.94521410088781	6.92683300613612	6.84855535524394	7.05556620578459	6.76333518956674	6.69284660306957	7.1384905336187	6.9284669587456	6.85505543858336	7.08999122475067	6.95097777056811	6.90993569222207	6.89280975562055	7.23999876623042	7.00847634119132	6.43784264300616	6.74815542820107	6.30665863822316	6.63248421167467	6.24920128986827	7.09312591636259	6.73124559890052	6.82710036085476	6.99922655844797	6.65785115779914	6.65599398373937	6.55848118369392	6.76709364980429	6.96649894757951
Afg3l2	7.1155253970755	7.87771579660835	7.21505722654243	8.14276966662767	7.96436089375132	7.61950950269098	7.14459544711655	7.11263802423037	7.7308167440995	7.68815612327152	8.12337476820636	7.42255695830447	8.17086481395064	8.10165930887157	7.51793560911516	7.35602955235576	7.2992983233987	6.84902329543324	7.51690876263508	7.53148530836607	7.29959427609186	6.70573073433325	7.69264320227877	6.67300476841391	8.00758504300588	7.81880233924373	7.64407213675079	7.96243733611276	7.99474228920218	8.31458978495337	7.87614417746182
Afmid	4.19785159184396	4.55176469889911	4.72265946633999	4.67141146517807	4.28147966041859	4.95206449986371	4.6521505069446	4.4886285137876	4.61442433241777	4.82794335525333	4.54993972624889	4.54628563606467	4.74598544500036	4.79289238894731	4.75939998966952	4.55681080568781	4.53459819220965	4.06085321173655	4.07896334403997	4.80620037689549	4.27152596690398	4.68066000317325	4.15363930217563	4.50251505145223	4.73944361399289	4.39858589523557	4.38976037210743	4.56346294502652	4.60256365052769	4.7973243671756	5.04387733393989
Aftph	4.7848007975432	4.09599700453849	4.03867569347778	4.61333260497849	4.71660718981926	4.52629764985402	4.45753747818317	4.40873908234152	4.19521696216772	4.08458584931884	4.36245052297314	4.44573733498062	4.44830552753995	4.28520804616753	4.42441610189833	4.4021897501602	4.12821004484602	4.61172103798859	4.77636413118513	4.80620037689549	3.50108516038739	4.19260371237569	4.23257479616077	4.17823831744873	4.49696328677094	4.01480195808507	4.38976037210743	4.36040128312209	4.69761825968411	4.12984238431506	4.14491468217104
Aga	6.52492540570893	6.63532660518957	6.55479525658836	6.61199537363531	6.62059849631765	6.28390256662426	6.84061152098778	6.7392770204672	6.44959198897845	6.95732732828141	6.60162476629808	6.40351171709416	6.55094287294413	6.54185080455062	7.0160916170689	6.52783529649186	6.48369869316999	7.00149926327566	6.81228639599756	6.41937633360533	6.81750696331861	6.91479425103076	6.48487678392369	6.95942375507846	6.31923263994613	6.75342521068946	7.08592251684954	6.68338920302497	6.85137678607912	6.41432358472745	6.46104610198418
Agap1	7.23588376703312	7.30922214164957	6.97194925984048	7.72265419884151	7.50563187226124	7.91195020001398	6.80249348438371	6.69284660306957	7.66456818562214	7.79844260402225	7.37013503869074	7.54124768166506	7.71639974027416	7.5681948101908	7.39473582024034	6.83174124511962	6.94864275487061	6.86678689808087	7.4580923003231	6.96484384637219	7.47467630844712	6.58209374604098	7.6800148035205	7.48389950562911	7.17825144685527	7.4574773583805	7.75838658991603	7.42862044630584	7.29522336125041	7.07825044618418	7.14072345041492
Agap2	3.30990047189843	2.53255500383054	2.53255500383054	3.11366525721468	3.06587161534518	3.58703826547158	3.36637969638039	3.16351727133727	2.53255500383054	2.53255500383054	3.32085774470949	3.25214919998305	3.06138568374093	3.11749425453733	3.09215999027881	2.53255500383054	3.21141289291913	2.53255500383054	3.18885966243233	3.446423725755	3.50108516038739	3.08359612731144	3.09816640027275	3.51590203868186	2.53255500383054	3.60267118562645	2.53255500383054	2.53255500383054	3.27506583516428	2.53255500383054	3.06633096268904
Agap3	4.96101909611709	4.31245740462435	4.11300563962098	4.10788013969648	4.40517059107412	4.37345384988892	4.13919370152458	4.70200149422228	4.27577049928536	4.36370591414171	3.96604806279567	4.21632008354502	4.13119042730248	4.43245651337668	4.21612772648912	4.81942104679881	4.53459819220965	4.19294232262393	4.84183869512762	4.67009894900661	4.02536206637191	4.68066000317325	3.97747221010101	4.29616676803886	4.6478343185963	3.89478637899874	3.65209779013971	4.4318049228331	4.65096140387935	4.47739773979245	4.28284027373649
Agbl4	2.53255500383054	3.60195496100929	3.05484898433457	2.53255500383054	2.53255500383054	3.58703826547158	2.53255500383054	2.53255500383054	3.11401655706172	3.07205998516678	2.53255500383054	2.53255500383054	2.53255500383054	2.53255500383054	2.53255500383054	3.25641787050734	2.53255500383054	2.53255500383054	2.53255500383054	3.2827818064937	3.22371401365219	2.53255500383054	2.53255500383054	2.53255500383054	2.53255500383054	2.53255500383054	2.53255500383054	2.53255500383054	2.53255500383054	3.3149515718196	3.2832437001417
Agbl5	2.53255500383054	2.53255500383054	3.05484898433457	2.53255500383054	3.06587161534518	3.15027439315023	3.12620172217333	3.16351727133727	2.53255500383054	3.07205998516678	2.53255500383054	2.53255500383054	2.53255500383054	3.11749425453733	2.53255500383054	2.53255500383054	2.53255500383054	3.24129166220469	3.18885966243233	3.06599893921176	2.53255500383054	3.08359612731144	3.09816640027275	2.53255500383054	3.27380759315111	2.53255500383054	2.53255500383054	2.53255500383054	2.53255500383054	2.53255500383054	3.06633096268904
Ager	4.40438350402246	4.0138473206176	3.95907825549858	4.88096374450928	4.40517059107412	7.94387110850012	4.30877443193107	4.23154866693257	4.67252492239645	4.36370591414171	4.60673883108575	8.13124733486847	6.73313501337702	4.56414797758594	4.48670537070544	3.93913834005291	4.69712558297285	4.6978466154987	4.63474249003472	4.06845285032985	6.78236269907612	4.03219341476551	5.37119417207096	9.28713114707021	4.05124392477684	4.6907014933835	9.26643830017705	7.00964243943551	4.49992579833677	3.74853414976011	4.51914447313098
Agfg1	5.47162607389469	5.11817157024933	5.10281309891808	4.88096374450928	4.84815296588597	5.31510179782369	5.63363727255415	5.74625188855114	4.72814182031864	4.53781111046372	4.90367749036933	4.63948257094505	4.654183734687	4.62521956562778	4.94290164748871	5.31229684012664	5.30125960371601	4.99513023748832	5.02095485716894	5.44653594499338	4.56647896266646	5.49199834770384	4.87516739862752	4.76017268712104	5.36475329662884	5.034025740794	4.63672303257564	4.94088849677039	5.28217725236471	5.23699792368265	5.24515315526517
Agfg2	4.63527948949059	4.31245740462435	4.03867569347778	4.10788013969648	4.7619287736247	4.19891949538893	4.45753747818317	4.56376212747037	4.19521696216772	3.91480406487422	4.14106202428863	4.21632008354502	4.05614814030085	4.73935144578917	4.42441610189833	3.85431372859753	4.24326121533476	4.61172103798859	4.90423988778786	4.62138692011057	4.47567846141625	4.26525016278442	4.06896990486402	4.04712039463771	3.79039131482003	4.6907014933835	4.74442010239305	4.4318049228331	4.12859998105364	4.28101778965933	4.67124244552392
Agk	5.25660916219531	5.59430691798581	5.81271270506068	5.96385164687341	5.88233449853327	5.66570646895808	5.26764941086532	5.77650242188945	5.92023430515813	5.38816746622405	5.61359720327958	5.47966636444004	5.73871828751093	5.1580439030108	5.41003373350892	5.75723233634405	5.68292778286678	5.23854993465346	5.98700495457585	4.84861654862119	5.68730003309721	5.51957418153871	5.83095223148646	5.16108525385806	5.79352969742869	5.73193739419185	5.77909746753114	5.44500522450768	5.42323878578767	5.90301401834486	5.73887331660805
Agl	7.27653944785346	6.34044833384275	6.63516315943778	7.13686272279805	7.32292087096794	7.20017995703729	6.84061152098778	6.52622297984596	7.1286860083907	6.65056581511383	7.03177982825975	7.48312512089091	7.24116264979959	7.27639364099803	6.74610707942646	6.36740739752369	7.36937423183782	6.91879590554343	7.3757346349032	6.81875394394273	7.28712858648824	7.24293106576285	7.15836919609285	6.78721328436662	6.49260171431979	7.23058467067162	6.33534150809212	6.94327877294887	6.85137678607912	6.42906370328046	7.16512719686644
Agmat	3.08550386822004	2.53255500383054	3.26726532639343	2.53255500383054	2.53255500383054	3.15027439315023	2.53255500383054	2.53255500383054	2.53255500383054	2.53255500383054	2.53255500383054	2.53255500383054	2.53255500383054	2.53255500383054	3.31914746434674	3.54605401740189	2.53255500383054	2.53255500383054	2.53255500383054	2.53255500383054	2.53255500383054	2.53255500383054	3.09816640027275	2.53255500383054	2.53255500383054	2.53255500383054	2.53255500383054	3.53214007749104	3.06045342289425	3.08913938764589	2.53255500383054
Agmo	2.53255500383054	3.07635570409268	2.53255500383054	3.11366525721468	3.06587161534518	2.53255500383054	2.53255500383054	2.53255500383054	3.11401655706172	3.07205998516678	3.09339137413563	3.75499004038639	3.06138568374093	3.11749425453733	2.53255500383054	3.04705843675096	2.53255500383054	3.24129166220469	2.53255500383054	3.06599893921176	2.53255500383054	3.30724945521241	3.09816640027275	3.23448092435228	2.53255500383054	2.53255500383054	2.53255500383054	3.11726855256623	3.27506583516428	2.53255500383054	2.53255500383054
Ago1	4.73683220717068	4.49608075651156	4.4815358137181	3.91242034817864	4.28147966041859	3.87539121323467	4.6521505069446	4.1320698521421	4.01526948188893	4.42447198950431	3.63433347228696	3.25214919998305	3.88903422668095	3.80759299681858	4.48670537070544	4.28728994605071	3.48414274140681	4.4198925245949	3.81397246768376	4.67009894900661	4.15493110834623	4.26525016278442	3.76737701993803	3.89867938094446	4.05124392477684	3.89478637899874	3.65209779013971	4.02300073768433	4.12859998105364	3.85733549315714	3.80578030776578
Ago2	3.30990047189843	3.29718529201336	3.42771422097903	3.34899744884315	2.53255500383054	3.3997175545011	3.69642370151779	2.53255500383054	3.34948472839718	3.59377554935429	3.09339137413563	3.54019067494006	3.27636314915483	3.11749425453733	3.31914746434674	3.04705843675096	3.48414274140681	3.24129166220469	3.18885966243233	3.06599893921176	3.22371401365219	3.08359612731144	3.32748858951763	2.53255500383054	3.6865045885131	3.60267118562645	2.53255500383054	3.35399497491684	3.27506583516428	3.3149515718196	2.53255500383054
Ago3	3.08550386822004	3.07635570409268	2.53255500383054	3.11366525721468	3.28260467779736	3.3997175545011	3.36637969638039	3.41803464761726	2.53255500383054	2.53255500383054	3.32085774470949	3.25214919998305	3.27636314915483	3.11749425453733	3.31914746434674	3.04705843675096	2.53255500383054	3.24129166220469	3.18885966243233	3.446423725755	2.53255500383054	2.53255500383054	2.53255500383054	3.23448092435228	3.27380759315111	3.1596985804056	3.33386456775038	3.53214007749104	3.43712137759858	3.48517636231388	3.4469804924467
Ago4	3.30990047189843	3.46378083440288	3.05484898433457	3.52613306998985	3.4462102120665	3.3997175545011	3.12620172217333	2.53255500383054	3.34948472839718	2.53255500383054	2.53255500383054	3.25214919998305	3.27636314915483	3.11749425453733	2.53255500383054	2.53255500383054	2.53255500383054	2.53255500383054	2.53255500383054	2.53255500383054	3.22371401365219	2.53255500383054	2.53255500383054	2.53255500383054	3.27380759315111	2.53255500383054	3.65209779013971	2.53255500383054	2.53255500383054	2.53255500383054	2.53255500383054
Agpat1	5.41351480527807	5.61928519540408	5.25915834888111	5.14421597757392	5.41879708430692	4.78614031381683	5.18932635763381	5.47749413259018	5.22304176388705	4.9910853572061	5.28720512689041	5.43048271290054	5.06037422241267	5.07557940818195	5.02601222356781	5.13594848439943	4.84162969764415	5.29320220936191	5.44945626863227	5.97837002763991	5.06976134386621	5.37589235938969	5.16430961183285	5.16108525385806	4.73944361399289	5.38789190163313	4.84395299576881	5.15723003084904	5.42323878578767	5.33584397273292	5.44792650694425
Agpat2	3.30990047189843	3.29718529201336	3.26726532639343	3.11366525721468	3.28260467779736	3.3997175545011	2.53255500383054	3.16351727133727	3.11401655706172	3.07205998516678	3.09339137413563	3.25214919998305	3.43868561428049	3.11749425453733	3.4902271041107	3.04705843675096	2.53255500383054	2.53255500383054	3.45304119299613	2.53255500383054	3.70834632026823	3.61572786342946	3.09816640027275	2.53255500383054	3.05954928826326	2.53255500383054	3.33386456775038	2.53255500383054	3.27506583516428	2.53255500383054	3.06633096268904
Agpat3	7.76192259107678	6.02519903307934	6.16329217370124	8.54322749529524	7.63906866767246	8.39086653235646	7.63077962456035	5.9455474680634	8.52268560311924	8.08185489670342	7.52396505026545	8.56557004535676	8.44602025254227	7.78569456837294	8.0077745900147	6.31418938737767	8.53267993482928	8.0344418249274	7.51690876263508	7.8595733021485	8.4506431740464	7.6759948241673	7.69264320227877	8.20469288669485	6.29058929261155	7.69271584399048	7.81818186171562	7.57445081871421	8.03840519344406	6.13720949697299	7.83114746144154
Agpat4	5.28944637282033	5.94889029121861	5.70959400222971	5.66893397049797	5.66959493555339	5.27464268828061	6.1439051815519	5.83512512656756	5.3661626603479	5.49865604955206	5.2533451153357	5.43048271290054	5.34419886293162	5.44586936979615	5.34770670851184	5.60925410641928	5.39556273948409	5.70725994762525	5.36507296030139	5.78053448752948	5.29061005790935	5.59918212441386	5.20102153690846	5.51608893591798	5.66464100380768	5.26560960793031	5.38906348799311	5.62744520725459	5.57556341110738	5.81548295075841	5.42071115563484
Agpat5	5.49979769670708	5.0821603031177	5.42600663132722	5.74863784818483	5.66959493555339	5.31510179782369	5.41210883970252	5.47749413259018	5.92023430515813	5.57613554229769	5.85605009102834	6.09582266343647	5.62692981415343	5.27311943658839	5.10431586536116	4.96933475608516	4.77135634708596	5.18163754261662	5.07573757788422	4.88972242465835	5.34069630119317	5.40583981689058	4.87516739862752	5.21773479355259	4.90551535739265	4.81525072603761	5.25415717249076	4.94088849677039	5.47588255423223	4.64721521321693	5.57656704991555
Agps	3.30990047189843	3.60195496100929	3.26726532639343	3.67274225114131	3.58198197580912	3.58703826547158	3.94043390793551	3.60900023709767	3.52671883443215	3.59377554935429	3.09339137413563	3.25214919998305	3.57342522171091	3.53251625375109	3.09215999027881	3.54605401740189	3.21141289291913	3.73720185979028	3.45304119299613	3.58222474820904	3.22371401365219	3.61572786342946	3.50026499948453	3.51590203868186	3.56992052320581	2.53255500383054	3.33386456775038	3.35399497491684	3.57164616676607	3.62626087631524	3.4469804924467
Agr2	4.96101909611709	4.70564498094256	4.4815358137181	5.49451780417179	5.54980830715946	5.00310118459201	5.37738094851585	4.0232349504856	4.78149543768759	5.41662264683748	5.03049966925858	5.82109906591008	5.16164922918781	5.57011921147762	5.37922004276542	4.34608502769093	5.48386843966829	5.53816792459149	5.27522036991563	5.00597708757639	4.80586671492288	5.37589235938969	5.00671454864927	5.10199009362187	4.38538281349038	4.98257898982683	5.18141117703449	5.76321918333534	5.31156245913812	4.88867894814148	4.14491468217104
Agrn	6.32167989005241	6.16652253520436	5.79268318693735	5.36483036592755	5.41879708430692	5.23296110374336	5.94723946279075	5.51404650899912	5.06326660310172	4.87063170448204	5.18301941915141	5.27153075232857	4.98840753369296	5.34482297063661	5.34770670851184	5.44379820701567	5.2515817851804	5.70725994762525	5.67573544800292	6.30665863822316	5.56716511391066	6.1994456510352	5.40285417953791	5.10199009362187	5.49761039419404	5.26560960793031	4.93655161761543	4.98700919865116	5.95304575061281	5.59608932117098	5.62488499347814
Agrp	2.53255500383054	3.29718529201336	2.53255500383054	2.53255500383054	3.28260467779736	2.53255500383054	2.53255500383054	3.16351727133727	2.53255500383054	3.07205998516678	3.09339137413563	3.75499004038639	3.06138568374093	3.11749425453733	3.09215999027881	3.76197600519143	2.53255500383054	3.24129166220469	2.53255500383054	2.53255500383054	2.53255500383054	3.30724945521241	2.53255500383054	2.53255500383054	3.27380759315111	3.60267118562645	2.53255500383054	3.11726855256623	3.06045342289425	3.08913938764589	3.2832437001417
Agt	3.08550386822004	3.46378083440288	3.26726532639343	3.79963994305428	3.58198197580912	3.15027439315023	3.12620172217333	3.41803464761726	3.34948472839718	3.07205998516678	3.32085774470949	3.54019067494006	3.06138568374093	4.02353701886823	3.09215999027881	3.04705843675096	3.21141289291913	2.53255500383054	2.53255500383054	2.53255500383054	3.50108516038739	3.08359612731144	3.09816640027275	3.23448092435228	3.27380759315111	3.75943584798032	3.33386456775038	3.11726855256623	3.57164616676607	3.3149515718196	2.53255500383054
Agtpbp1	5.92899240725348	5.04517013841409	5.06927837390257	6.13107494683728	5.84227413877433	6.04425963506955	5.9236058450067	5.47749413259018	5.75006189860291	5.80728033192732	5.87815283282072	5.85849716594349	6.01150815826037	5.71137496166409	5.46968585394537	4.81942104679881	5.85726875616969	5.74653529164686	6.04181593661908	5.94095281426539	6.1426999356211	5.46386670412005	5.96300239983253	6.28898554704632	5.05323121129017	5.73193739419185	6.00356258757639	5.76321918333534	5.87745037132004	4.74917144074885	6.01634326792814
Agtr1a	4.27068126704666	4.60512157495406	4.18282838066016	4.19429830105899	3.98719961296763	4.19891949538893	4.38539127967482	4.0232349504856	3.52671883443215	4.00294056806077	4.05693838087943	4.21632008354502	3.97576785536834	4.20430425424894	4.13781473363972	3.85431372859753	3.85594267086755	4.31170592411747	3.81397246768376	4.21492611988571	4.37781812326066	4.19260371237569	3.76737701993803	4.50251505145223	4.32559231515997	3.75943584798032	4.24512220159332	3.92048213831828	4.19898250218823	3.74853414976011	3.5828578034814
Agtr1b	2.53255500383054	2.53255500383054	2.53255500383054	2.53255500383054	2.53255500383054	3.15027439315023	2.53255500383054	2.53255500383054	2.53255500383054	2.53255500383054	2.53255500383054	2.53255500383054	2.53255500383054	3.11749425453733	3.09215999027881	3.04705843675096	3.21141289291913	2.53255500383054	3.18885966243233	2.53255500383054	2.53255500383054	2.53255500383054	2.53255500383054	2.53255500383054	2.53255500383054	3.1596985804056	2.53255500383054	2.53255500383054	2.53255500383054	2.53255500383054	2.53255500383054
Agtrap	4.58135766426324	5.04517013841409	4.67789953802804	4.8316058650554	4.40517059107412	5.00310118459201	4.87320248301075	4.7659809898125	4.55358297957677	5.13661313302412	4.66113943662373	4.72641876307756	5.02486885383462	4.50001478530935	4.70925510970856	5.03845380211662	4.61841864251493	4.99513023748832	4.55768251365742	4.67009894900661	4.87686816507133	4.86905278634181	5.04785837621313	4.50251505145223	4.82507583325723	4.98257898982683	4.63672303257564	4.68282066836516	4.86924870774495	4.97418591218813	4.80739403609287
Ahctf1	5.41351480527807	4.75314302334168	5.06927837390257	4.8316058650554	4.40517059107412	4.89901483240376	5.34176170039977	5.04649686596608	4.10875956339681	4.23230555006563	4.66113943662373	4.54628563606467	4.44830552753995	4.20430425424894	4.60278451614993	4.85850613271857	4.90837454952539	5.06018194062833	4.38795555403209	5.24381825621685	4.87686816507133	5.21559068502235	4.56493917056902	4.59423504530696	5.05323121129017	4.31356628789154	4.63672303257564	4.49934581312555	4.82838295710908	5.36728253565646	4.71821368412849
Ahcy	5.1531162965293	6.09761546827625	6.13188096645654	5.61317226566242	5.04211515193832	5.42983679067975	5.54295810950484	6.29670868180635	5.39974447931418	5.62550495229769	5.38407650440982	5.52717476539555	5.50546049115469	5.54007701502483	4.94290164748871	6.34104627931614	5.14649834847706	5.34577393362789	5.64046925470774	5.59950533970456	5.34069630119317	5.40583981689058	5.16430961183285	5.51608893591798	6.10547878923858	5.50027016089325	5.10458786599873	5.19666197949136	5.28217725236471	6.48655020786295	5.78200456910604
Ahcyl1	6.08461149326408	5.96835571574225	6.22410972439341	5.43118424386761	5.2741453775221	5.56944251279449	5.87512164181037	6.04798547623195	5.84979606182408	5.02895583080547	5.4450928748226	5.57312153659319	5.69506301805661	5.68423703149762	5.06572792532969	6.27293214192166	5.44041555261233	5.18163754261662	5.32087601956263	6.08504396025981	5.64838609806267	6.09439593212172	5.65946254895067	5.21773479355259	5.70892744770981	5.79167552905365	5.38906348799311	5.4771144631107	6.2206391252026	5.64788560940384	5.47462026737891
Ahcyl2	3.61935398282494	3.72178498458651	3.87321189940824	3.52613306998985	3.28260467779736	3.74174688770301	3.69642370151779	3.41803464761726	3.34948472839718	3.07205998516678	3.86691176760456	3.75499004038639	3.27636314915483	3.35430796996127	2.53255500383054	3.76197600519143	3.48414274140681	3.24129166220469	2.53255500383054	3.2827818064937	3.22371401365219	3.61572786342946	3.64339200222446	3.72602974131104	4.12608671543058	3.41275444591698	3.88797104282962	3.80712439397363	3.79244455427392	3.3149515718196	3.4469804924467
Ahdc1	4.58135766426324	4.24459371748267	4.37062678476327	4.4213922629914	4.14364110020089	4.19891949538893	4.45753747818317	4.4886285137876	4.01526948188893	4.23230555006563	4.21950305718241	4.63948257094505	3.97576785536834	3.67998087194446	3.9630992134804	4.34608502769093	4.00043095708608	4.06085321173655	3.95452258098592	4.71705253741224	3.87875648103315	4.39862879711482	4.30660759569724	4.40362436049408	4.38538281349038	4.6907014933835	3.88797104282962	4.11689509639703	4.32835512495593	4.35001238103975	4.51914447313098
Ahi1	4.52507029712391	4.24459371748267	4.18282838066016	3.52613306998985	4.28147966041859	4.19891949538893	4.22700114460357	3.7665945968175	3.80036990400047	3.81875930327372	3.32085774470949	3.54019067494006	3.88903422668095	4.02353701886823	3.75484354606756	4.09126749352237	4.12821004484602	3.73720185979028	4.38795555403209	4.28185683189336	2.53255500383054	3.73694444316045	4.06896990486402	3.89867938094446	4.32559231515997	3.60267118562645	3.65209779013971	4.36040128312209	4.38821684266567	3.85733549315714	4.76355836724932
Ahnak	8.65146496569414	8.37386820243811	8.01719221855356	8.09334197993245	8.28982599603325	8.46311491849687	8.73071113504409	8.47851649017533	8.10505856155907	8.0554498359173	8.27133430554667	8.30224692232091	8.33796988595186	8.36910335537038	8.41056570463799	7.94076951606145	8.36003230779173	8.19741986466035	8.45676770825909	8.69049597956608	8.27259877754202	8.70802179610814	8.25321357018757	8.35387134977782	8.02499376022735	8.1865986521886	7.99438429208082	7.973546461119	8.43452043361503	7.87428226203085	8.32145399747897
Ahr	4.33935655843441	4.4378311997954	4.63154630481147	4.0144338222781	4.34488441866293	4.28933188889881	4.13919370152458	4.4886285137876	3.80036990400047	3.59377554935429	4.14106202428863	3.75499004038639	4.05614814030085	3.92098684231162	4.54606478637584	4.16030458926684	4.12821004484602	4.31170592411747	4.29353757731824	4.71705253741224	3.22371401365219	4.19260371237569	3.76737701993803	4.04712039463771	4.44241605434117	4.01480195808507	4.51924062179839	4.02300073768433	4.26540743960604	4.41533393373255	4.14491468217104
Ahrr	3.08550386822004	2.53255500383054	3.05484898433457	2.53255500383054	3.06587161534518	3.15027439315023	3.12620172217333	2.53255500383054	3.11401655706172	3.07205998516678	3.09339137413563	2.53255500383054	3.43868561428049	3.35430796996127	3.31914746434674	2.53255500383054	2.53255500383054	2.53255500383054	2.53255500383054	3.2827818064937	3.22371401365219	3.30724945521241	3.09816640027275	3.23448092435228	3.43560417517183	2.53255500383054	3.33386456775038	2.53255500383054	2.53255500383054	2.53255500383054	3.06633096268904
Ahsa1	7.21929421377928	7.1825750604775	7.35016471213632	7.62859813366972	7.97357542427539	7.64304110340956	7.36958725880844	7.14744091658746	7.90157989903186	7.50506959388641	7.77806736340281	7.902154059217	7.77457603310503	7.81689733269649	7.65687036567787	7.19670496704779	7.84138672900185	7.41733299767479	8.0686952793446	7.2188285684843	7.50727499533667	7.36775025481957	8.01768118492603	7.67367841371636	7.32615259207223	7.86767495602676	7.19830976450435	8.15525721614603	7.33781823378151	7.31027197853841	7.97137457483985
Ahsa2	4.68704421321528	4.65635598215857	4.53352292261616	4.55251459343816	5.11252258655279	4.7258761957492	4.92315099782794	4.63472706836903	4.19521696216772	4.9910853572061	4.71335329655547	4.9573653148149	4.95093394845951	4.98778971619765	4.21612772648912	4.16030458926684	4.69712558297285	4.4198925245949	5.40790483180626	4.40556838066287	4.73084098550193	4.8244114506507	4.82827989573557	4.04712039463771	4.32559231515997	4.92909228760505	4.51924062179839	5.23499267295574	4.38821684266567	4.12984238431506	4.40660556757437
Ahsg	2.53255500383054	2.53255500383054	3.26726532639343	2.53255500383054	3.06587161534518	2.53255500383054	3.12620172217333	2.53255500383054	3.11401655706172	2.53255500383054	3.09339137413563	2.53255500383054	2.53255500383054	2.53255500383054	2.53255500383054	2.53255500383054	2.53255500383054	2.53255500383054	2.53255500383054	3.06599893921176	2.53255500383054	3.08359612731144	2.53255500383054	2.53255500383054	2.53255500383054	7.08450185919921	3.33386456775038	2.53255500383054	2.53255500383054	2.53255500383054	2.53255500383054
Ahsp	5.90828236643453	7.4737235225572	6.98950021878983	9.67330271371009	7.31568733607455	9.52640889482998	6.88991030792135	6.33761327272848	8.01755941394294	6.29037727165846	8.2671924831384	9.89489871655086	8.75257869645549	7.10481040119409	6.27149757421533	7.51715709646355	8.71400715359811	6.83103711110409	7.12144085374931	6.83911308025527	9.48526916648109	7.06993943146671	8.25321357018757	9.63259909831805	6.9325272296301	9.37875185798582	8.97239839996817	8.06985358127109	5.19006515583448	7.64194511032855	8.20089957422112
Aida	4.96101909611709	4.84329326931357	4.58346999512539	4.35029118874168	4.62095551814316	4.7258761957492	4.59050904764376	4.7659809898125	4.48969797720936	5.10166465758178	4.76356363590672	4.80794577037875	5.12871899871253	4.84434921765628	4.48670537070544	5.00433598612304	4.53459819220965	5.06018194062833	5.07573757788422	5.14690866556113	4.80586671492288	4.9946784786437	4.9204634421604	4.17823831744873	4.86590211961301	5.26560960793031	4.84395299576881	4.893128357876	5.55130138821404	4.88867894814148	5.04387733393989
Aif1	5.41351480527807	5.22084110083456	5.31703756028694	5.98586351866642	6.15136538368092	5.78459235578889	5.71881309302831	5.27876807321764	6.38497643081933	6.2597065735596	5.94246287191758	6.09582266343647	5.57959863889955	6.16698909807044	6.05754660333386	5.39268251120953	6.15233224138114	6.0267038481736	5.90060054139453	5.62345050630266	5.99629156989041	5.92065434050443	5.96300239983253	6.12434769979384	5.59547901369209	6.30193418032593	6.43074926031469	6.44798370907037	5.5994123649788	5.27073932288081	5.84432648922573
Aif1l	5.38352277537361	6.76273757963572	7.03246196307751	5.06202092479041	5.2741453775221	4.84377466765428	5.47906725260949	6.5952149748708	5.10499626812622	5.64955317899578	4.81193025602983	4.88474357476453	4.44830552753995	4.73935144578917	5.49858097129608	6.89636957913433	4.90837454952539	5.29320220936191	4.90423988778786	5.21226900060501	4.65126180985789	5.28196037281165	4.72921319538535	4.76017268712104	6.52979209744522	4.6907014933835	4.63672303257564	4.84359899687516	5.50147727818705	6.63367706089451	4.76355836724932
Aifm1	7.25228417330449	7.40449871737996	7.71932503857991	8.11826767473954	8.28613342396995	7.98740486090583	7.63800006214869	7.87080891054109	8.2201894601922	7.71089923758382	8.31612590346521	8.35501840272583	8.19041775768537	8.16121082184557	7.48278182562279	7.66205396806522	8.25298736993259	7.49922315061117	8.24130552565678	7.24192379429397	8.25990945306937	7.74662263643842	8.24037438387584	8.18404529057766	7.44739637044466	8.25640708102863	8.00471320124479	8.27680876949518	7.42599710618987	7.5305971420878	8.12837765128707
Aifm2	5.1531162965293	4.4378311997954	4.11300563962098	5.39840338394407	4.57034146926884	4.95206449986371	4.6521505069446	4.99488644124253	5.3661626603479	5.20394009830697	4.85859351765499	4.88474357476453	4.98840753369296	4.84434921765628	4.98509667171362	4.69471302769412	5.2000452532051	4.85477279110387	4.55768251365742	4.34527228198939	5.48094119244465	4.68066000317325	4.56493917056902	4.90750519379986	4.49696328677094	4.8733852174738	5.62501223822104	4.98700919865116	5.5266112960148	4.47739773979245	4.46413413554563
Aifm3	3.08550386822004	3.07635570409268	3.05484898433457	2.53255500383054	3.28260467779736	2.53255500383054	2.53255500383054	2.53255500383054	2.53255500383054	3.07205998516678	3.09339137413563	2.53255500383054	2.53255500383054	2.53255500383054	2.53255500383054	2.53255500383054	2.53255500383054	2.53255500383054	2.53255500383054	2.53255500383054	3.22371401365219	2.53255500383054	2.53255500383054	3.23448092435228	2.53255500383054	2.53255500383054	2.53255500383054	2.53255500383054	2.53255500383054	3.3149515718196	2.53255500383054
Aig1	4.7848007975432	4.96801558613948	5.10281309891808	4.72700807204421	4.51764496239344	3.58703826547158	4.9713061240803	4.63472706836903	4.19521696216772	4.2997840927557	4.21950305718241	4.72641876307756	3.69036582557686	4.43245651337668	4.94290164748871	4.89647715517571	4.24326121533476	4.31170592411747	4.77636413118513	4.88972242465835	4.15493110834623	5.10960375196813	4.87516739862752	4.83588004775445	4.98139439618632	4.47814901839637	5.51201409517603	4.7386247104813	5.42323878578767	5.30367497527568	4.67124244552392
Aimp1	7.3621327982873	7.77180410193824	7.84016686021141	7.55013126059474	7.60980949820982	7.66619441189374	7.37823962438286	7.79973641544852	7.58082532056819	7.80902075209486	7.34675315360686	7.60803282754419	7.54464436049051	7.59003903679603	7.55901764033746	7.850622896554	7.76549922592621	7.66043389034956	7.57341657103208	7.45452275417958	7.80689648209877	7.5889649893621	7.59511557912616	7.50626412549668	7.75976050378487	7.53735907752556	7.72128068957767	7.75916641095297	7.50286071020509	7.79715441551803	7.60625300858139
Aimp2	6.71476718262833	6.81710998430442	6.92711014135592	7.35408736015471	7.36557472419085	7.14626669220226	7.03935965089191	7.08895905237853	7.44530504827871	7.14458492875677	7.55149007902126	7.29319241792837	7.37717648435971	7.49289041711003	6.86026171031529	7.12152006764416	7.21298120272343	6.79437406312308	7.20732925632085	6.49843967970238	6.98137567930385	7.14165221162196	7.57479172281408	7.27830821382542	6.90453355391952	7.37290121246707	7.31920924700933	7.47628736040677	6.97358325486987	7.27003386565189	7.40934754534343
Aip	6.4975998273233	6.59851835944848	6.7835247076579	7.1171881924043	6.64393867532361	6.88160716594946	7.0173552639853	6.81346966102182	7.01617750535442	7.06729864466768	7.02196481741964	6.92496927818904	6.83626801850363	6.86278997470814	7.1296270226626	6.95821390370353	7.25061017070462	7.22439196895157	7.09592857542669	6.63293594653837	6.95006377977886	7.01370474838405	7.08355896067763	7.29124997082119	6.70250406019098	7.2198595312944	7.25137261393581	6.97684377583859	6.71778969196893	6.67131189434296	6.78929837643547
Ajap1	3.08550386822004	3.07635570409268	2.53255500383054	2.53255500383054	2.53255500383054	3.15027439315023	2.53255500383054	2.53255500383054	3.11401655706172	2.53255500383054	2.53255500383054	2.53255500383054	2.53255500383054	2.53255500383054	2.53255500383054	3.04705843675096	2.53255500383054	3.24129166220469	2.53255500383054	3.06599893921176	2.53255500383054	3.08359612731144	2.53255500383054	2.53255500383054	2.53255500383054	2.53255500383054	2.53255500383054	3.11726855256623	2.53255500383054	3.08913938764589	3.06633096268904
Ajuba	4.58135766426324	5.22084110083456	5.34509304400271	4.61333260497849	4.57034146926884	4.52629764985402	5.10625895429435	5.04649686596608	4.48969797720936	4.69093220327701	4.36245052297314	4.9573653148149	4.60573288569082	4.62521956562778	4.89933885684568	5.25598823498463	4.84162969764415	4.92678601935223	3.95452258098592	5.27466079192085	4.37781812326066	4.51903775108754	4.87516739862752	5.04021606283393	5.39235943881268	4.8733852174738	5.02317501769038	4.56346294502652	5.02127630113319	5.96528410996597	4.51914447313098
Ak1	8.01335199739072	8.19698385179135	8.24580588229126	8.78027367988664	8.86089862017109	8.87750271128472	8.30603498182439	8.43229029878813	8.92176946078662	8.46618788562177	9.01428599796919	9.0861098301114	8.88084005373656	8.78328087300721	8.13542759828619	8.51072402707108	9.17128209779832	8.53885585494793	8.82946326618278	8.11834799326661	8.94651375585665	8.34446535596262	9.09189039118889	8.9466938856631	8.21519580285355	8.86690211146842	8.61618125301297	8.80100540293399	8.18934865407402	8.36507480185399	8.74978568375515
Ak2	7.26849970927333	6.84877126632564	7.71406316088734	7.93399450707989	7.88356314937457	7.84590538594095	7.3521248890537	7.27879570143604	7.95243240881887	7.69957256569137	8.08152681144885	8.00482520410771	7.78490569308033	7.86545745580492	7.54545344845903	7.14449116118133	8.13735206808822	7.86836718003716	7.98788435345627	7.13082408112339	7.63075550362938	7.65778318831928	7.83043035171535	7.91001842681924	7.36086862792958	7.78284965903373	7.60385823117478	7.72669910209132	7.31667840565012	7.43923151760779	7.89570037871149
Ak3	5.63272377669323	6.13248599738288	5.50247185058889	6.53979065859149	6.10148125729909	6.57334056736555	5.51137790412648	5.65139529304514	6.52646073265396	5.9297284284683	6.34179310043753	5.96510376769239	6.1785352560591	6.29725728217413	6.01853737011963	5.41847517244534	6.20464799759383	5.66685729107612	5.92999121714394	5.80161096639741	5.7979767987431	5.64984816474802	5.87635157470402	6.06494787306094	5.7728502266785	6.19600171135672	6.30206819434569	6.10634061970964	6.32355883455979	6.25789960533194	6.06933952472641
Ak4	2.53255500383054	2.53255500383054	2.53255500383054	3.11366525721468	3.06587161534518	3.15027439315023	3.12620172217333	3.16351727133727	3.34948472839718	3.07205998516678	3.09339137413563	2.53255500383054	3.06138568374093	3.53251625375109	2.53255500383054	2.53255500383054	2.53255500383054	2.53255500383054	2.53255500383054	2.53255500383054	3.22371401365219	2.53255500383054	2.53255500383054	3.23448092435228	2.53255500383054	2.53255500383054	2.53255500383054	3.11726855256623	3.06045342289425	2.53255500383054	3.4469804924467
Ak6	6.04727626385007	5.86823882184215	5.96348837660899	6.16997908381288	6.43225170362687	6.45384837900252	5.82491690164101	5.77650242188945	6.35153900960292	6.39281479330397	6.30977682929283	6.61373724254512	6.43726000557766	6.38352352862457	6.11412353928951	5.89114295988089	6.20464799759383	6.2872965430128	6.14547642093179	5.59950533970456	6.27544293324658	5.69875034747358	6.31488762160508	6.65305323012186	6.10547878923858	6.7080304368977	6.43074926031469	6.38254112061068	6.10970552953757	6.06335324509496	6.01634326792814
Akap1	3.08550386822004	3.46378083440288	3.56094530577228	3.34899744884315	3.28260467779736	3.58703826547158	4.04419667606803	3.41803464761726	3.34948472839718	3.07205998516678	3.09339137413563	2.53255500383054	3.27636314915483	3.35430796996127	3.63199624195452	3.04705843675096	3.21141289291913	2.53255500383054	2.53255500383054	3.58222474820904	3.50108516038739	3.61572786342946	2.53255500383054	3.51590203868186	3.27380759315111	3.1596985804056	3.33386456775038	3.35399497491684	3.57164616676607	3.48517636231388	3.5828578034814
Akap10	2.53255500383054	4.09599700453849	3.77970940761975	3.79963994305428	3.80473881769746	3.15027439315023	3.82565288621932	4.1320698521421	4.01526948188893	3.45658407818997	3.75741442631693	3.25214919998305	3.57342522171091	3.67998087194446	3.4902271041107	3.66020094166081	3.68811082490033	3.73720185979028	3.45304119299613	4.28185683189336	3.22371401365219	3.61572786342946	3.32748858951763	4.04712039463771	3.97108294099612	3.89478637899874	3.88797104282962	3.80712439397363	3.88677957382962	3.62626087631524	4.0693375952249
Akap11	5.32152081445329	5.22084110083456	5.52705658823801	4.8316058650554	5.47268678339558	5.23296110374336	5.57384110789191	5.58440306080917	5.06326660310172	5.26811974065625	4.76356363590672	5.0918343436097	5.06037422241267	4.94165949334556	5.3154599235156	5.41847517244534	5.2515817851804	5.39642341771438	5.44945626863227	5.82237745854687	5.2386385942078	5.49199834770384	5.00671454864927	5.32448372427974	5.47203362588423	5.034025740794	5.4518947883175	5.23499267295574	5.75589554873181	5.56945568828897	4.89094536972718
Akap12	7.70947300491782	7.65152270606136	7.35016471213632	5.82407510330189	6.01424346282004	6.52334604113227	8.02146424955011	7.17018349147073	6.91708613148377	7.61768933480622	6.4037498632521	6.45297025668786	6.4240522962169	6.61489641703786	7.8457472284709	7.52883557585714	6.50466885107302	7.72018342958524	6.5173822750909	8.27939091199743	6.39687889624947	8.02279570303583	6.70085952743924	6.6926824174071	7.44092196137666	6.30193418032593	6.83075507730558	6.76256763980364	7.78002149207673	7.47506158496019	6.44780927687474
Akap13	6.96437621047578	6.76273757963572	6.62395441187281	6.04992208971451	6.81812528083433	6.63739577393964	6.85309584009387	6.87018004837662	6.51141379676285	6.37862302956025	6.50610478548189	5.96510376769239	6.50152865181184	6.46487674996314	6.76967613771846	6.70340194725497	6.27968820303845	6.46146105716902	6.76445892190679	7.21104701230456	6.46507632460535	6.92499747863398	6.21286228169662	6.59147572807395	6.55405947343409	6.30193418032593	6.49099106323382	6.43190176661585	7.00918514767881	6.94137682697314	6.72501179191016
Akap14	3.30990047189843	2.53255500383054	2.53255500383054	2.53255500383054	3.06587161534518	3.15027439315023	2.53255500383054	3.60900023709767	3.11401655706172	2.53255500383054	3.32085774470949	3.54019067494006	3.27636314915483	2.53255500383054	3.4902271041107	3.25641787050734	2.53255500383054	2.53255500383054	2.53255500383054	3.06599893921176	3.22371401365219	2.53255500383054	2.53255500383054	3.23448092435228	3.05954928826326	2.53255500383054	3.33386456775038	2.53255500383054	3.06045342289425	2.53255500383054	2.53255500383054
Akap17a	5.18848790414327	4.17264735439047	4.11300563962098	4.78034268974255	5.44600256597842	4.78614031381683	4.04419667606803	4.23154866693257	4.67252492239645	4.2997840927557	5.10889085026437	5.21420743954072	4.95093394845951	5.37932848171061	4.60278451614993	4.22548984784804	4.44486650002936	4.51942704590924	4.84183869512762	3.90018185806316	4.65126180985789	4.19260371237569	4.67673103260347	4.17823831744873	4.32559231515997	4.75444931577542	4.63672303257564	5.23499267295574	4.55227554951506	4.12984238431506	4.96958007676136
Akap2	7.26041478847894	6.99738189677507	7.3969082012726	6.8090531726205	6.9361569516235	7.18955778592065	7.13441182686758	7.42773451957961	7.1286860083907	6.62678105834577	7.01208230609548	7.20959531758475	7.2635118969884	6.98889044399803	7.1020727568389	7.23999876623042	7.17434128106174	7.04892852171781	7.38629076376079	7.55625166488964	7.12845154269707	7.37520334534335	7.09312591636259	7.52828665357976	6.95089107218887	6.88157974419038	7.04641907866658	7.49183193424849	6.95544589919484	6.97182446736276	7.19703437552256
Akap3	3.61935398282494	5.40572842320636	5.16750649251225	3.67274225114131	3.28260467779736	3.58703826547158	3.54702092976746	5.14418402564724	3.11401655706172	3.71277955288657	3.75741442631693	2.53255500383054	3.88903422668095	3.35430796996127	3.75484354606756	5.31229684012664	3.68811082490033	3.52526856468407	3.65092211369424	3.98752382019081	3.87875648103315	3.94255941262198	3.87765289986858	3.72602974131104	5.21780274295106	3.1596985804056	3.33386456775038	3.53214007749104	3.43712137759858	4.97418591218813	3.06633096268904
Akap4	3.30990047189843	2.53255500383054	2.53255500383054	2.53255500383054	2.53255500383054	3.3997175545011	3.12620172217333	2.53255500383054	3.11401655706172	2.53255500383054	3.09339137413563	3.93127954044172	3.06138568374093	2.53255500383054	2.53255500383054	2.53255500383054	3.21141289291913	2.53255500383054	2.53255500383054	3.446423725755	2.53255500383054	3.08359612731144	3.09816640027275	3.51590203868186	2.53255500383054	2.53255500383054	2.53255500383054	2.53255500383054	2.53255500383054	2.53255500383054	2.53255500383054
Akap5	3.08550386822004	2.53255500383054	3.26726532639343	3.11366525721468	2.53255500383054	4.28933188889881	2.53255500383054	3.16351727133727	3.11401655706172	3.07205998516678	2.53255500383054	3.75499004038639	3.69036582557686	2.53255500383054	3.09215999027881	3.25641787050734	2.53255500383054	3.52526856468407	2.53255500383054	3.2827818064937	3.22371401365219	2.53255500383054	2.53255500383054	4.83588004775445	3.6865045885131	3.1596985804056	5.18141117703449	4.11689509639703	2.53255500383054	3.48517636231388	2.53255500383054
Akap6	5.52741213877638	4.55176469889911	4.92616909594383	5.61317226566242	5.52457115867096	5.81281094892186	5.63363727255415	4.63472706836903	5.3661626603479	5.55078289324449	5.4450928748226	4.80794577037875	5.55531981086942	5.50937538237837	5.66043782654465	4.77914912175527	5.44041555261233	5.12226007276265	5.92999121714394	5.59950533970456	5.99629156989041	5.59918212441386	5.04785837621313	5.21773479355259	4.78295371642826	5.76212274962182	5.6782709643506	6.10634061970964	5.55130138821404	4.53654754400038	6.232961497241
Akap7	3.47909501930026	3.07635570409268	3.05484898433457	2.53255500383054	3.69979161422212	3.58703826547158	3.12620172217333	2.53255500383054	3.52671883443215	3.45658407818997	2.53255500383054	3.25214919998305	3.43868561428049	3.35430796996127	3.86413959008123	3.04705843675096	2.53255500383054	3.24129166220469	3.18885966243233	3.446423725755	3.22371401365219	3.08359612731144	3.64339200222446	3.72602974131104	3.27380759315111	3.75943584798032	4.08052295989045	3.35399497491684	3.57164616676607	3.3149515718196	3.06633096268904
Akap8	5.52741213877638	5.61928519540408	5.9988020309998	4.92856222361838	5.2741453775221	5.31510179782369	5.37738094851585	5.47749413259018	5.10499626812622	5.69644914782008	5.14645730518428	4.9573653148149	5.3724087379589	5.37932848171061	5.71049190153751	6.0628334503887	5.39556273948409	5.49250185622521	5.36507296030139	5.64699398134586	4.80586671492288	5.62474375352628	5.20102153690846	5.21773479355259	5.73055883554819	5.17761969544734	5.51201409517603	5.19666197949136	5.34033614435175	5.72216704816475	5.33571299301318
Akap8l	4.83108818387587	5.31637227654594	5.45196398247501	5.46321070274529	4.96785135014217	4.66270743458992	4.9713061240803	5.43995803124035	5.3661626603479	5.4718444699943	4.90367749036933	5.02626801596934	5.69506301805661	5.19748318580604	5.24861746454436	5.39268251120953	5.03266156058749	4.6978466154987	4.84183869512762	5.17997829395637	4.80586671492288	5.24917524185267	5.04785837621313	4.97549299490897	5.24847157786128	5.17761969544734	4.63672303257564	5.30859476589672	4.86924870774495	5.45754043502979	5.18129442684138
Akap9	6.98416245274548	6.50876473578335	6.57822132668933	6.74632850438989	7.12190897770378	7.4430520320833	6.86547251937933	6.81346966102182	6.93970470757107	7.06729864466768	6.7754522939529	7.23800424283869	7.24116264979959	7.02144351179206	7.27651722093734	6.23044613075839	6.90207299579878	7.09484242642569	6.91805055928507	7.2870307880964	6.93414809845464	7.06993943146671	6.96349408747437	6.8585948514446	6.85662940919635	7.02411161063236	7.12436932323442	6.89726929853777	7.16720259148327	6.8784738643544	6.95720765331228
Akip1	5.18848790414327	5.15325698918948	5.73082999699467	5.46321070274529	5.52457115867096	5.23296110374336	5.54295810950484	5.5496669252727	5.43253378383868	5.57613554229769	5.71563770174369	5.21420743954072	5.16164922918781	5.1580439030108	5.52689018632212	5.56394396359851	4.61841864251493	5.34577393362789	5.77652247526966	5.04260367158494	5.18462749308395	5.14585230508198	5.92033942871287	5.21773479355259	5.73055883554819	5.34831913795386	5.32325396595298	5.27228456752253	5.31156245913812	5.6730845179891	5.44792650694425
Akirin1	4.87581653763416	5.43427999690822	5.16750649251225	5.10373786094712	4.84815296588597	4.5963100340592	4.87320248301075	5.04649686596608	4.78149543768759	4.2997840927557	4.71335329655547	4.21632008354502	5.06037422241267	4.73935144578917	4.98509667171362	5.25598823498463	5.03266156058749	4.31170592411747	4.70746981136294	5.17997829395637	4.73084098550193	4.73034475306025	4.77967571702921	4.17823831744873	4.94399023251849	4.62367778316244	4.93655161761543	5.23499267295574	4.26540743960604	5.13049813484624	4.96958007676136
Akirin2	5.04114848410124	5.00714309202599	5.06927837390257	4.78034268974255	4.92912761078593	5.23296110374336	5.18932635763381	5.74625188855114	4.61442433241777	4.42447198950431	4.98953703243877	5.02626801596934	3.88903422668095	4.28520804616753	4.89933885684568	5.03845380211662	4.53459819220965	5.12226007276265	4.55768251365742	5.52511222359377	4.73084098550193	4.86905278634181	4.72921319538535	4.97549299490897	4.6478343185963	4.55298526444922	4.51924062179839	4.98700919865116	5.02127630113319	5.09307303589603	5.00723893507917
Akna	3.30990047189843	3.46378083440288	3.42771422097903	3.34899744884315	3.06587161534518	3.58703826547158	3.54702092976746	2.53255500383054	3.34948472839718	2.53255500383054	4.05693838087943	2.53255500383054	3.43868561428049	2.53255500383054	3.09215999027881	3.25641787050734	3.48414274140681	3.24129166220469	3.18885966243233	3.2827818064937	2.53255500383054	3.4759027858243	2.53255500383054	3.23448092435228	2.53255500383054	3.41275444591698	2.53255500383054	2.53255500383054	3.57164616676607	3.3149515718196	3.2832437001417
Akr1a1	9.07167988101843	9.45352185887417	9.41596075842669	9.11586480728541	8.96616487984651	9.03392053253448	9.10336530717866	9.59182860082242	9.09766240396143	9.38378960984956	8.89322164444759	9.02636877029076	8.94669117299567	9.08174056045526	9.15357563956555	9.57912920535795	8.89101279907062	9.26912633514349	9.00051038891098	8.97145262730112	8.97396087983397	9.08695653488931	8.93078171911585	9.03002046185077	9.61828134675501	9.13262253301645	9.03921420347026	9.13604507278357	9.11066610832959	9.7064609877839	9.00956427805269
Akr1b1	9.78225919877183	9.80029220389992	10.0260765381349	10.4021127988499	10.0421666506762	10.1928378400646	9.97028992435063	10.2126238909885	10.2932064704577	10.1036554211072	10.393416507672	10.2982911282479	10.1574169410196	10.1507880659717	10.0067504368374	9.97636256484891	10.4349600980867	10.1618564927132	10.2425285504711	9.67036280555746	10.4304324001688	10.0909906918895	10.3755657159665	10.339046011588	9.98681764474722	10.1881537745693	10.3226568094799	10.0509168940426	9.6711314549911	9.90583079003799	10.1663136237307
Akr1b10	3.08550386822004	2.53255500383054	3.05484898433457	2.53255500383054	3.06587161534518	3.3997175545011	3.36637969638039	2.53255500383054	3.11401655706172	2.53255500383054	3.86691176760456	3.25214919998305	3.27636314915483	3.11749425453733	3.09215999027881	2.53255500383054	3.21141289291913	2.53255500383054	3.81397246768376	3.06599893921176	3.22371401365219	3.08359612731144	2.53255500383054	3.23448092435228	2.53255500383054	3.41275444591698	3.65209779013971	3.53214007749104	3.57164616676607	3.3149515718196	3.2832437001417
Akr1b8	3.84913891608193	3.29718529201336	3.77970940761975	3.52613306998985	3.89987439902655	3.87539121323467	3.82565288621932	3.41803464761726	3.34948472839718	3.81875930327372	3.32085774470949	4.08269643292233	3.27636314915483	3.35430796996127	3.9630992134804	3.41462775839625	2.53255500383054	3.9112597589324	3.18885966243233	3.2827818064937	3.50108516038739	3.08359612731144	3.64339200222446	3.89867938094446	3.05954928826326	3.60267118562645	2.53255500383054	3.80712439397363	3.57164616676607	2.53255500383054	3.2832437001417
Akr1c12	2.53255500383054	3.07635570409268	2.53255500383054	2.53255500383054	2.53255500383054	2.53255500383054	2.53255500383054	2.53255500383054	2.53255500383054	3.45658407818997	3.32085774470949	2.53255500383054	3.06138568374093	3.11749425453733	2.53255500383054	3.04705843675096	3.21141289291913	2.53255500383054	2.53255500383054	3.06599893921176	2.53255500383054	3.08359612731144	3.09816640027275	2.53255500383054	3.05954928826326	2.53255500383054	2.53255500383054	3.11726855256623	2.53255500383054	3.08913938764589	2.53255500383054
Akr1c13	3.08550386822004	3.07635570409268	2.53255500383054	2.53255500383054	2.53255500383054	3.3997175545011	3.54702092976746	2.53255500383054	2.53255500383054	2.53255500383054	3.09339137413563	3.25214919998305	3.06138568374093	2.53255500383054	2.53255500383054	2.53255500383054	2.53255500383054	2.53255500383054	2.53255500383054	2.53255500383054	2.53255500383054	3.08359612731144	3.09816640027275	3.51590203868186	3.43560417517183	2.53255500383054	2.53255500383054	2.53255500383054	3.06045342289425	2.53255500383054	3.06633096268904
Akr1c14	6.65423879959227	4.92771767250898	4.31120833943489	5.84835117686641	5.97779055533538	5.63434643897723	6.80249348438371	5.47749413259018	5.26023706618162	6.71963990526756	6.13793808768295	5.70256523495639	5.69506301805661	5.86406975668536	6.83814568186044	4.69471302769412	5.5669158841799	6.81282266683744	5.77652247526966	6.74513233438557	5.96510772189213	6.87324052605986	6.10296602377352	5.87020376699913	4.6478343185963	6.10519311456006	6.23309953679223	5.93371228541688	6.6851113321517	4.93211304553955	6.1534997862424
Akr1c15	6.53839501764741	4.49608075651156	4.63154630481147	9.29482271545831	9.16016098999686	9.24839952226507	7.0173552639853	4.8853316338076	9.18998400524226	7.22585114281054	9.68714476371965	9.34602143656999	9.18360503603704	9.13467786268417	7.29285223685891	5.10421937723891	9.10444418728032	7.25166200664678	9.55260471413249	6.52385208077046	9.47980937145593	7.15036993330023	9.57682050867863	9.51356742319829	4.54925480850598	9.28681753023577	9.49600600843825	9.15079448554466	6.7391687386246	4.74917144074885	8.94536043713914
Akr1c19	4.40438350402246	4.09599700453849	3.77970940761975	3.79963994305428	4.40517059107412	4.84377466765428	4.13919370152458	4.40873908234152	4.48969797720936	4.91199627016581	4.54993972624889	4.44573733498062	4.70089073062133	4.1174593792699	4.75939998966952	4.4021897501602	4.61841864251493	4.85477279110387	4.07896334403997	4.80620037689549	4.87686816507133	4.57520016235018	4.72921319538535	4.50251505145223	3.79039131482003	4.12312705090088	4.51924062179839	3.67955432496541	4.55227554951506	4.28101778965933	4.28284027373649
Akr1c3	4.19785159184396	3.46378083440288	3.56094530577228	4.35029118874168	3.69979161422212	4.10100834832328	4.22700114460357	3.16351727133727	4.48969797720936	4.48241422327723	3.86691176760456	4.72641876307756	4.33120251486987	4.02353701886823	4.28959264604061	3.66020094166081	4.69712558297285	4.77864098998688	4.19112833347612	4.40556838066287	4.02536206637191	4.26525016278442	3.76737701993803	3.72602974131104	3.56992052320581	3.89478637899874	3.65209779013971	4.36040128312209	4.38821684266567	3.3149515718196	4.51914447313098
Akr1d1	3.08550386822004	3.72178498458651	3.77970940761975	4.4213922629914	4.34488441866293	4.19891949538893	4.22700114460357	3.41803464761726	4.10875956339681	4.00294056806077	4.60673883108575	4.44573733498062	3.97576785536834	4.02353701886823	3.75484354606756	3.76197600519143	3.68811082490033	3.52526856468407	4.29353757731824	4.14399414194577	3.70834632026823	4.03219341476551	4.06896990486402	4.40362436049408	3.6865045885131	4.31356628789154	4.38976037210743	3.92048213831828	3.79244455427392	3.74853414976011	3.90098356512078
Akr1e2	5.28944637282033	4.88617211106105	4.67789953802804	6.53979065859149	6.01424346282004	6.20134935196917	5.47906725260949	5.27876807321764	6.20935951946039	5.52496244185318	6.38851071848021	6.42845484073307	6.01150815826037	6.04498474155987	5.71049190153751	4.77914912175527	6.50466885107302	5.66685729107612	6.1702530511414	5.47322280902912	6.24986485660029	5.57314583393455	6.04466178214384	6.12434769979384	4.94399023251849	6.23932349427345	6.7834434438685	5.81406559424761	5.77689532277753	4.93211304553955	6.3657065130537
Akr7a2	5.75414410244637	5.56887550041297	5.55121643612265	6.29834216613476	5.86244614041337	6.43593327034717	5.87512164181037	5.51404650899912	6.52646073265396	5.49865604955206	5.87815283282072	5.89493175576275	6.06370809060338	5.88798821009989	5.97842606138525	5.56394396359851	6.27968820303845	5.99456662999364	6.1702530511414	5.95978483743019	6.22381963085855	6.14788955221783	5.98386194460684	5.72368907551676	5.47203362588423	5.84898774518148	6.12295475574836	5.76321918333534	6.04220237044845	5.79272617975734	5.84432648922573
Akr7a3	4.03701953474276	3.07635570409268	4.18282838066016	4.48865474845457	4.66966037334759	4.84377466765428	3.36637969638039	4.32335921195735	3.91320667823505	3.59377554935429	4.05693838087943	4.44573733498062	4.13119042730248	4.20430425424894	4.0538323637877	3.85431372859753	3.85594267086755	3.9112597589324	4.55768251365742	3.58222474820904	4.47567846141625	4.03219341476551	4.06896990486402	4.40362436049408	3.88459233280674	4.92909228760505	4.08052295989045	4.36040128312209	3.27506583516428	3.62626087631524	3.70075627507427
Akt1	3.74093470481358	3.07635570409268	3.67661473220547	3.67274225114131	3.28260467779736	2.53255500383054	3.69642370151779	3.16351727133727	3.34948472839718	3.45658407818997	3.49228557674084	3.25214919998305	3.06138568374093	3.35430796996127	3.09215999027881	3.04705843675096	3.48414274140681	3.52526856468407	3.18885966243233	3.2827818064937	2.53255500383054	3.30724945521241	3.50026499948453	2.53255500383054	3.27380759315111	2.53255500383054	2.53255500383054	3.11726855256623	3.43712137759858	3.48517636231388	4.0693375952249
Akt1s1	5.38352277537361	5.37657801938467	4.92616909594383	5.06202092479041	5.36273483418469	5.00310118459201	5.06274915117582	5.04649686596608	5.26023706618162	5.20394009830697	5.18301941915141	5.32656646923021	5.28599392241375	5.23582087015434	4.94290164748871	5.03845380211662	5.52600880020913	5.44529102621649	5.07573757788422	5.44653594499338	5.2386385942078	5.21559068502235	5.20102153690846	5.16108525385806	5.33658647105992	4.75444931577542	5.32325396595298	5.07478134463269	4.98484862949081	5.5423057123339	5.64843400231727
Akt2	2.53255500383054	3.29718529201336	3.05484898433457	3.11366525721468	3.06587161534518	3.58703826547158	3.12620172217333	3.16351727133727	3.11401655706172	3.29121217985566	4.05693838087943	3.25214919998305	3.06138568374093	3.11749425453733	3.09215999027881	2.53255500383054	2.53255500383054	3.24129166220469	3.18885966243233	2.53255500383054	3.22371401365219	2.53255500383054	3.32748858951763	2.53255500383054	3.56992052320581	3.60267118562645	2.53255500383054	3.53214007749104	3.43712137759858	3.48517636231388	3.4469804924467
Akt3	3.08550386822004	2.53255500383054	2.53255500383054	2.53255500383054	3.06587161534518	2.53255500383054	3.36637969638039	2.53255500383054	3.11401655706172	3.07205998516678	2.53255500383054	2.53255500383054	2.53255500383054	2.53255500383054	2.53255500383054	3.04705843675096	2.53255500383054	3.24129166220469	2.53255500383054	2.53255500383054	2.53255500383054	2.53255500383054	2.53255500383054	2.53255500383054	3.05954928826326	2.53255500383054	2.53255500383054	3.11726855256623	3.27506583516428	2.53255500383054	2.53255500383054
Aktip	4.96101909611709	4.65635598215857	4.80784575739105	4.78034268974255	5.0054931014907	4.52629764985402	4.87320248301075	4.82699724943882	4.78149543768759	4.64188095128881	4.76356363590672	5.02626801596934	4.8726968824122	5.07557940818195	4.80770493346075	4.81942104679881	4.53459819220965	4.6978466154987	5.17910486114926	5.00597708757639	4.87686816507133	4.95409451336549	4.9204634421604	4.97549299490897	4.69444244770243	4.98257898982683	4.38976037210743	4.68282066836516	4.94741024438552	4.69918787856965	4.67124244552392
Alad	7.15095357283597	7.25518055913065	7.47366898981132	7.42777608176602	7.24889497149004	7.50430570081347	7.36088255986856	6.85621111261065	7.53705401035255	7.61768933480622	7.41578915476458	7.30666490900246	7.46334425133368	7.46950904770355	7.4612700207733	7.49351205925503	7.61985063702141	7.36835817053184	7.19536910390772	7.05458517631849	7.65034414087311	7.38261803765767	7.74207797473323	7.91837776077007	7.29057824679585	7.57989469464529	7.72128068957767	7.31958543677388	7.23639466210162	7.46083639239685	7.10752714128173
Alas1	8.62655024244814	8.26880560603673	8.61093411444573	10.2378964501318	9.95534574915845	10.021034324296	8.923146120199	8.4086093140271	10.182839995836	9.31684469837963	10.0388307994409	10.2310837119408	10.3634506717647	10.0282507761901	8.91093497367021	8.56273768753522	10.3393851958785	8.99071053154204	9.94378783305449	8.71268054683105	9.81725040504748	9.10721625767942	10.1821918895467	10.065782200466	8.80194785394672	10.067903118225	9.73178497432439	10.1739397039438	8.7890436782718	8.83617929173003	9.76540887322293
Alas2	8.2190541030098	8.79188874198181	8.6826868501787	11.3190551863645	9.68517587957101	11.0227536410056	8.40664519824567	8.19265084520468	10.3117085174456	8.25427230251498	10.0019310985198	11.3818235517524	10.4191843705618	8.88095247569218	8.52894073364959	8.99585809242997	10.3321012568164	8.62989091251242	9.98599319758352	8.32331221420644	11.2716389902523	8.49217003537227	9.81041167315725	10.8033130340367	8.80446947007303	10.9478073527354	11.0012734813229	9.88441798417917	7.59935123676989	9.13361179532214	9.91297575801734
Alb	2.53255500383054	3.60195496100929	2.53255500383054	3.11366525721468	3.28260467779736	2.53255500383054	2.53255500383054	2.53255500383054	2.53255500383054	3.07205998516678	2.53255500383054	3.25214919998305	3.57342522171091	3.11749425453733	2.53255500383054	3.04705843675096	3.68811082490033	3.52526856468407	2.53255500383054	3.06599893921176	3.22371401365219	3.4759027858243	2.53255500383054	2.53255500383054	3.27380759315111	8.96637051299201	4.38976037210743	3.35399497491684	3.06045342289425	2.53255500383054	3.4469804924467
Alcam	4.68704421321528	4.88617211106105	4.18282838066016	4.27481636216941	3.69979161422212	4.10100834832328	3.82565288621932	4.7659809898125	4.01526948188893	4.00294056806077	3.49228557674084	4.21632008354502	3.57342522171091	3.67998087194446	4.21612772648912	4.09126749352237	3.68811082490033	3.24129166220469	3.95452258098592	3.98752382019081	4.27152596690398	4.39862879711482	3.87765289986858	4.17823831744873	5.12145679182384	3.60267118562645	4.63672303257564	4.02300073768433	4.65096140387935	4.41533393373255	3.80578030776578
Aldh16a1	4.63527948949059	4.55176469889911	4.88788190584479	4.92856222361838	4.7619287736247	4.66270743458992	4.92315099782794	4.4886285137876	4.72814182031864	4.64188095128881	4.90367749036933	5.43048271290054	5.22522652538983	4.84434921765628	5.2824432757364	4.96933475608516	4.77135634708596	4.85477279110387	5.22800199664342	4.80620037689549	4.15493110834623	4.91224823403488	5.08779134208237	4.67984485357172	4.98139439618632	5.26560960793031	4.63672303257564	5.34397562910287	4.86924870774495	5.0149853350154	4.84982522151821
Aldh18a1	5.35286847598492	5.25342589453908	5.22928157912093	4.61333260497849	4.66966037334759	4.66270743458992	5.06274915117582	4.56376212747037	4.35127762358335	5.23640399968941	4.29308481216639	4.44573733498062	4.44830552753995	4.94165949334556	5.21393997608062	5.16695760210767	4.53459819220965	4.51942704590924	4.55768251365742	5.3915766258875	4.02536206637191	5.34528434515247	4.82827989573557	4.17823831744873	5.39235943881268	4.75444931577542	3.88797104282962	4.7921535381211	4.98484862949081	5.62222640999492	4.89094536972718
Aldh1a1	4.91909448170924	2.53255500383054	3.56094530577228	5.55510207111895	4.84815296588597	5.39263574418169	5.26764941086532	3.90263290137857	5.10499626812622	4.53781111046372	4.42811436303698	5.32656646923021	4.654183734687	4.84434921765628	4.35885113712985	3.54605401740189	4.97195029528765	4.6978466154987	5.22800199664342	4.96833059235396	5.12840166765629	4.77821601013175	4.67673103260347	4.97549299490897	3.27380759315111	4.92909228760505	5.38906348799311	5.27228456752253	4.82838295710908	3.48517636231388	5.11431539041783
Aldh1a2	4.58135766426324	4.70564498094256	4.67789953802804	4.0144338222781	3.06587161534518	3.58703826547158	4.45753747818317	4.99488644124253	3.52671883443215	4.00294056806077	3.32085774470949	4.08269643292233	3.43868561428049	3.53251625375109	4.35885113712985	4.89647715517571	4.00043095708608	3.52526856468407	3.65092211369424	4.57076525573038	3.87875648103315	5.03407846383985	3.64339200222446	3.89867938094446	4.49696328677094	4.01480195808507	3.65209779013971	3.53214007749104	4.90889952889643	4.20784037407968	3.90098356512078
Aldh1a7	2.53255500383054	3.07635570409268	2.53255500383054	2.53255500383054	2.53255500383054	2.53255500383054	2.53255500383054	2.53255500383054	3.11401655706172	2.53255500383054	2.53255500383054	2.53255500383054	3.06138568374093	2.53255500383054	2.53255500383054	2.53255500383054	2.53255500383054	2.53255500383054	2.53255500383054	3.06599893921176	2.53255500383054	3.30724945521241	2.53255500383054	2.53255500383054	2.53255500383054	3.1596985804056	2.53255500383054	2.53255500383054	2.53255500383054	3.08913938764589	3.06633096268904
Aldh1b1	3.74093470481358	3.60195496100929	3.56094530577228	2.53255500383054	3.4462102120665	3.15027439315023	3.12620172217333	3.7665945968175	3.11401655706172	3.29121217985566	3.09339137413563	2.53255500383054	2.53255500383054	2.53255500383054	3.86413959008123	3.66020094166081	2.53255500383054	2.53255500383054	2.53255500383054	3.06599893921176	2.53255500383054	3.4759027858243	3.09816640027275	3.23448092435228	3.56992052320581	3.60267118562645	2.53255500383054	2.53255500383054	3.43712137759858	3.3149515718196	3.2832437001417
Aldh1l1	2.53255500383054	3.07635570409268	2.53255500383054	2.53255500383054	3.06587161534518	3.15027439315023	2.53255500383054	2.53255500383054	2.53255500383054	3.07205998516678	2.53255500383054	2.53255500383054	3.06138568374093	2.53255500383054	3.31914746434674	3.41462775839625	3.21141289291913	2.53255500383054	3.45304119299613	3.06599893921176	2.53255500383054	2.53255500383054	3.09816640027275	3.23448092435228	2.53255500383054	3.1596985804056	2.53255500383054	3.11726855256623	3.06045342289425	2.53255500383054	2.53255500383054
Aldh1l2	4.03701953474276	3.07635570409268	3.42771422097903	3.11366525721468	3.28260467779736	3.58703826547158	3.69642370151779	3.16351727133727	2.53255500383054	3.45658407818997	2.53255500383054	3.54019067494006	3.27636314915483	3.11749425453733	3.4902271041107	3.04705843675096	3.48414274140681	3.24129166220469	3.18885966243233	3.80502751495502	3.50108516038739	3.73694444316045	3.32748858951763	3.51590203868186	3.05954928826326	3.41275444591698	3.33386456775038	3.92048213831828	3.57164616676607	3.3149515718196	3.5828578034814
Aldh2	7.30039256431344	7.39738955172971	7.27349814638836	7.49787546989545	7.36557472419085	7.43408480305175	7.10342089758006	7.61332873887043	7.06841176874551	6.68551883760938	7.25761440765881	7.62962357401341	7.4042432271404	7.08441759085515	7.11131631446674	7.45730003662657	7.5207239704928	7.04892852171781	7.52648207694675	7.62809323688155	7.37220225259794	7.05143795268122	7.54723920600654	7.35426822177617	7.20142953197797	7.58825309849163	7.25137261393581	6.80057595075361	7.04392621216167	7.27003386565189	7.52693182776201
Aldh3a1	3.47909501930026	3.29718529201336	2.53255500383054	3.91242034817864	3.58198197580912	3.3997175545011	3.12620172217333	2.53255500383054	3.11401655706172	3.45658407818997	3.49228557674084	2.53255500383054	4.13119042730248	3.53251625375109	3.31914746434674	2.53255500383054	2.53255500383054	2.53255500383054	3.81397246768376	3.2827818064937	3.50108516038739	3.30724945521241	3.97747221010101	3.51590203868186	3.27380759315111	3.1596985804056	4.38976037210743	3.35399497491684	3.27506583516428	2.53255500383054	3.80578030776578
Aldh3a2	5.79992598475203	5.98755759298451	5.83246215506133	5.55510207111895	5.44600256597842	5.35441083350351	5.79912949701933	5.71533787618129	5.14548648757331	5.49865604955206	5.61359720327958	5.27153075232857	5.45375503648549	5.71137496166409	5.34770670851184	5.90927836408555	5.39556273948409	5.70725994762525	5.95878462533995	5.47322280902912	5.72516642933606	5.69875034747358	5.16430961183285	5.87020376699913	5.68695849410284	5.42636808486847	5.82693025686713	5.44500522450768	5.55130138821404	5.76959651973232	5.78200456910604
Aldh3b1	3.61935398282494	3.72178498458651	3.87321189940824	3.34899744884315	3.58198197580912	3.58703826547158	3.69642370151779	3.90263290137857	3.52671883443215	3.59377554935429	3.32085774470949	3.75499004038639	3.43868561428049	3.35430796996127	2.53255500383054	3.76197600519143	3.48414274140681	3.52526856468407	3.18885966243233	3.58222474820904	3.70834632026823	3.4759027858243	3.32748858951763	3.89867938094446	3.27380759315111	3.1596985804056	3.33386456775038	3.11726855256623	3.88677957382962	3.74853414976011	3.4469804924467
Aldh4a1	4.68704421321528	5.04517013841409	5.34509304400271	5.10373786094712	5.21176051229359	5.23296110374336	4.30877443193107	5.14418402564724	4.83277644795029	4.82794335525333	5.55965360205114	5.15438839842645	5.7170598147618	5.1580439030108	4.35885113712985	5.13594848439943	5.39556273948409	4.31170592411747	5.92999121714394	4.51806064543143	5.18462749308395	4.68066000317325	5.94183143022476	4.76017268712104	4.82507583325723	5.50027016089325	5.32325396595298	5.27228456752253	4.69761825968411	4.7973243671756	5.57656704991555
Aldh5a1	4.40438350402246	4.79898579786868	4.96339402461541	5.5844379463996	5.64644162108081	5.42983679067975	5.01779977143802	4.70200149422228	4.97574835643895	4.36370591414171	5.61359720327958	5.61760883667502	5.6727168936753	5.19748318580604	4.35885113712985	4.93340004576214	5.30125960371601	4.92678601935223	5.77652247526966	5.11301959802096	5.64838609806267	5.03407846383985	5.49372770071497	5.37491776194712	4.6478343185963	5.79167552905365	4.51924062179839	5.68333666542704	5.19006515583448	4.69918787856965	5.82385650695915
Aldh6a1	7.42133290232903	6.44102395816072	6.7935571038979	8.02644281014259	7.91260008484394	8.03559892827578	7.30751876730964	7.07697167601414	8.22938120800769	7.36147583064893	8.36732755187784	8.16119326305609	8.03902380609671	8.29128441184261	7.66942912623883	6.76406496914202	8.41623778286053	7.19659491509327	8.40584498060886	7.32356889344018	8.34647511201633	7.81942008418668	7.99237517710907	8.04592537112	6.4672600242037	8.24588489756325	7.82984878177016	7.7783012794796	7.49033172730878	6.44365340604886	8.27368790704787
Aldh7a1	6.90332763356257	6.99738189677507	7.64384987691827	6.91548040038335	6.85855702200436	6.82777248996693	6.86547251937933	7.48324679810163	6.99474031913984	7.0495446387433	6.89863628425002	7.26586295421381	6.71158782482412	6.99982361875392	6.93509035459633	7.36908495141443	6.87016571074368	7.01748358712983	7.33271835725463	6.75588385531455	6.69053993166422	7.14165221162196	7.10262962303829	6.94310290672259	7.38130324609555	7.29330863756961	6.60436235187711	6.96574235594135	6.87086812367001	7.44646923030072	6.99401762543116
Aldh9a1	6.61665556197566	6.46850639301897	6.70063485473424	7.31145778906782	7.13840913715155	7.20017995703729	6.92580441343829	6.82785869902548	7.0988647635146	6.68551883760938	7.09866982201375	7.08999122475067	7.07416504580776	7.09465015720481	6.89280975562055	6.57378508907527	7.12115130496969	7.13933514230853	7.23095527095101	6.83911308025527	7.15614349766719	7.11517734619894	7.20322318934653	7.08371708704406	6.6916154673884	7.20905381838064	6.87655677285856	7.1338278093647	6.99149447361705	6.59502705090815	7.33245632970744
Aldoa	11.9951196116488	12.2009448347121	12.650928241306	12.8346257082086	12.6164906427161	12.9632569285151	12.3498047609018	12.6013275069325	13.0137058214943	12.4400299236794	12.9220204010032	13.0621532640456	12.8972349557705	12.8776584936867	12.3016438555574	12.4240728830443	13.1876562643699	12.6201647185204	13.1509506112265	11.9661006143131	13.2850805703748	12.4574320257573	13.1048394158325	13.123870919937	12.4972077648357	12.9985789799561	12.7023312290222	12.7297561008571	12.095304274845	12.3837370678369	12.8735124331779
Aldob	2.53255500383054	2.53255500383054	2.53255500383054	2.53255500383054	3.06587161534518	2.53255500383054	3.12620172217333	3.16351727133727	2.53255500383054	3.07205998516678	2.53255500383054	2.53255500383054	2.53255500383054	3.35430796996127	2.53255500383054	2.53255500383054	3.21141289291913	3.24129166220469	2.53255500383054	2.53255500383054	3.22371401365219	2.53255500383054	3.09816640027275	2.53255500383054	3.05954928826326	4.47814901839637	2.53255500383054	2.53255500383054	2.53255500383054	2.53255500383054	2.53255500383054
Aldoc	4.68704421321528	5.88883644270117	5.50247185058889	4.55251459343816	3.4462102120665	3.87539121323467	3.36637969638039	5.83512512656756	3.67340657970951	4.2997840927557	4.21950305718241	3.25214919998305	3.97576785536834	3.53251625375109	4.13781473363972	5.25598823498463	3.48414274140681	4.19294232262393	3.81397246768376	4.14399414194577	3.70834632026823	4.46027569275996	3.87765289986858	4.04712039463771	5.64196344915351	4.2221563869714	4.24512220159332	2.53255500383054	3.88677957382962	5.51461835196234	3.5828578034814
Alg1	3.30990047189843	3.60195496100929	2.53255500383054	3.11366525721468	2.53255500383054	2.53255500383054	3.12620172217333	3.41803464761726	2.53255500383054	2.53255500383054	3.09339137413563	3.25214919998305	2.53255500383054	2.53255500383054	3.09215999027881	2.53255500383054	2.53255500383054	3.52526856468407	2.53255500383054	2.53255500383054	3.22371401365219	2.53255500383054	3.32748858951763	3.23448092435228	3.05954928826326	3.41275444591698	2.53255500383054	2.53255500383054	2.53255500383054	2.53255500383054	2.53255500383054
Alg10	3.08550386822004	3.60195496100929	2.53255500383054	3.34899744884315	2.53255500383054	3.15027439315023	2.53255500383054	2.53255500383054	3.34948472839718	3.07205998516678	3.09339137413563	2.53255500383054	3.43868561428049	3.11749425453733	3.31914746434674	3.04705843675096	2.53255500383054	3.52526856468407	3.18885966243233	3.06599893921176	3.22371401365219	2.53255500383054	3.32748858951763	2.53255500383054	2.53255500383054	3.1596985804056	3.33386456775038	3.11726855256623	3.06045342289425	2.53255500383054	3.06633096268904
Alg11	4.7848007975432	4.92771767250898	5.10281309891808	5.01898234075412	5.17947347719078	5.00310118459201	5.26764941086532	4.70200149422228	4.72814182031864	5.17069013753856	5.07026019045953	4.88474357476453	5.25594516411025	5.1580439030108	5.14184155073738	5.16695760210767	4.53459819220965	4.99513023748832	5.12839890036647	5.11301959802096	5.48094119244465	5.18116483645192	5.3056191829282	5.04021606283393	5.01778935328373	5.73193739419185	5.18141117703449	5.11662830013416	5.19006515583448	5.13049813484624	4.93083841515812
Alg12	3.94713975589303	4.75314302334168	4.72265946633999	4.48865474845457	4.96785135014217	4.45220335426839	4.52576122030809	4.99488644124253	4.27577049928536	4.7382059461141	4.76356363590672	4.63948257094505	4.55538844015601	4.89388927345561	4.65711087843846	4.69471302769412	4.34820229666594	4.61172103798859	4.90423988778786	4.76238052642496	4.87686816507133	4.68066000317325	4.77967571702921	4.97549299490897	4.6478343185963	4.98257898982683	4.93655161761543	5.11662830013416	4.65096140387935	4.93211304553955	4.76355836724932
Alg13	5.35286847598492	5.51658325896771	5.9988020309998	5.46321070274529	5.47268678339558	5.50138371395399	5.57384110789191	5.86354891850668	5.58582506496612	5.89007823751934	5.63981036130646	5.66072888488574	5.47984730999966	6.00187314039733	5.63472621809138	5.89114295988089	5.92139610426244	5.66685729107612	5.27522036991563	5.30482886774711	5.18462749308395	5.40583981689058	5.43380894851278	5.83497528688144	5.83400159431482	5.70109113241591	5.18141117703449	5.93371228541688	5.39615084145443	5.96528410996597	5.88439832411313
Alg14	5.86593074721789	5.61928519540408	5.89010722758679	5.96385164687341	6.08445679572167	6.09093991026854	5.79912949701933	5.71533787618129	6.22792651987264	6.39281479330397	6.46313209479114	6.21553065886694	6.22504673942396	6.04498474155987	6.18622142434512	6.1260905810162	5.85726875616969	5.66685729107612	6.01467493124024	5.69292953532501	5.60836341766904	6.07610814920557	6.45543544703844	6.03429051978067	6.13804976404966	6.08155574595316	5.77909746753114	6.46388681108638	5.85790352461742	5.94482991855112	6.37972204681319
Alg2	4.33935655843441	4.31245740462435	4.18282838066016	4.78034268974255	4.14364110020089	4.10100834832328	4.6521505069446	4.4886285137876	4.10875956339681	4.59089908871827	4.05693838087943	4.08269643292233	4.26817589407323	4.1174593792699	3.9630992134804	4.5073443977081	4.24326121533476	4.4198925245949	4.84183869512762	4.06845285032985	4.27152596690398	4.03219341476551	3.76737701993803	3.72602974131104	4.12608671543058	3.89478637899874	3.33386456775038	4.68282066836516	4.38821684266567	3.85733549315714	4.21587941762712
Alg3	5.18848790414327	5.43427999690822	5.50247185058889	5.43118424386761	5.59895729153208	5.81281094892186	5.18932635763381	5.23535438817674	5.33174753641661	5.41662264683748	5.21863194658641	5.52717476539555	5.50546049115469	5.54007701502483	5.24861746454436	5.51711834232944	5.09076915385336	5.58238996999086	5.67573544800292	5.36325971019607	5.56716511391066	5.28196037281165	5.68527681109332	5.68455172658494	5.44597896087616	5.42636808486847	5.51201409517603	5.44500522450768	5.66861923520232	5.5423057123339	5.33571299301318
Alg5	6.02823422240482	6.18324049668366	6.26807829940594	5.84835117686641	5.99613404691148	5.72640329321789	5.97048550683216	6.07248057126461	6.07213593818845	6.02425739895047	5.94246287191758	5.85849716594349	5.76004891741349	6.06605960349995	6.22094638438193	6.57378508907527	5.82408095437987	6.43784264300616	5.67573544800292	5.84284313155909	5.83302012095541	6.2654080067258	5.75999487039487	6.03429051978067	6.21635922258454	5.73193739419185	6.43074926031469	5.76321918333534	5.87745037132004	6.36916859403765	5.90401657463456
Alg6	4.87581653763416	4.60512157495406	4.72265946633999	4.8316058650554	4.92912761078593	5.00310118459201	4.92315099782794	4.32335921195735	5.10499626812622	4.95212195802226	4.66113943662373	5.15438839842645	4.91238636575382	4.89388927345561	4.28959264604061	4.81942104679881	5.09076915385336	4.4198925245949	5.40790483180626	4.67009894900661	5.18462749308395	4.68066000317325	4.77967571702921	4.97549299490897	4.54925480850598	4.6907014933835	5.18141117703449	4.98700919865116	4.60256365052769	4.35001238103975	4.67124244552392
Alg8	4.40438350402246	4.4378311997954	4.96339402461541	4.10788013969648	4.4626658027614	4.10100834832328	4.38539127967482	4.32335921195735	3.67340657970951	4.48241422327723	4.49049519798783	4.08269643292233	3.27636314915483	3.92098684231162	4.21612772648912	4.28728994605071	3.85594267086755	3.9112597589324	3.95452258098592	3.90018185806316	3.70834632026823	4.51903775108754	4.44243242206861	4.29616676803886	4.49696328677094	4.39858589523557	4.38976037210743	4.56346294502652	4.74266553280823	4.74917144074885	3.98836919053334
Alg9	4.03701953474276	3.72178498458651	3.87321189940824	3.79963994305428	2.53255500383054	3.15027439315023	4.04419667606803	4.32335921195735	3.67340657970951	3.59377554935429	3.49228557674084	3.75499004038639	3.27636314915483	3.80759299681858	3.86413959008123	3.93913834005291	3.85594267086755	3.9112597589324	3.65092211369424	3.98752382019081	3.50108516038739	4.26525016278442	4.23257479616077	2.53255500383054	3.6865045885131	3.89478637899874	3.88797104282962	3.67955432496541	3.79244455427392	3.3149515718196	3.70075627507427
Alk	3.08550386822004	2.53255500383054	2.53255500383054	2.53255500383054	2.53255500383054	2.53255500383054	2.53255500383054	3.41803464761726	2.53255500383054	2.53255500383054	2.53255500383054	2.53255500383054	2.53255500383054	3.11749425453733	3.09215999027881	3.25641787050734	2.53255500383054	3.52526856468407	2.53255500383054	3.06599893921176	3.22371401365219	2.53255500383054	2.53255500383054	3.23448092435228	3.05954928826326	2.53255500383054	2.53255500383054	2.53255500383054	3.06045342289425	2.53255500383054	2.53255500383054
Alkal2	2.53255500383054	2.53255500383054	2.53255500383054	3.11366525721468	3.4462102120665	3.99395043020818	3.12620172217333	2.53255500383054	4.10875956339681	2.53255500383054	3.96604806279567	3.54019067494006	3.79456116023006	3.67998087194446	2.53255500383054	3.04705843675096	3.21141289291913	2.53255500383054	4.47567619220087	2.53255500383054	3.50108516038739	3.08359612731144	3.09816640027275	2.53255500383054	3.05954928826326	3.60267118562645	2.53255500383054	3.11726855256623	3.57164616676607	3.3149515718196	3.5828578034814
Alkbh1	5.92899240725348	5.78270955936968	5.62129132871577	5.79937462268101	5.73685243377587	5.23296110374336	5.57384110789191	5.8061179522604	5.67034051141565	5.62550495229769	5.61359720327958	5.78268400180076	5.7170598147618	5.93464589697791	5.14184155073738	5.90927836408555	5.48386843966829	5.53816792459149	5.36507296030139	5.67014935797479	5.06976134386621	5.51957418153871	5.68527681109332	5.04021606283393	5.64196344915351	5.46380883017348	5.32325396595298	5.62744520725459	5.5994123649788	5.69783975810631	5.52652281287363
Alkbh2	4.03701953474276	3.46378083440288	2.53255500383054	4.27481636216941	3.80473881769746	4.10100834832328	3.54702092976746	3.7665945968175	3.67340657970951	3.81875930327372	3.86691176760456	4.54628563606467	4.20166562637346	3.92098684231162	4.13781473363972	3.41462775839625	4.44486650002936	3.73720185979028	4.29353757731824	3.446423725755	3.22371401365219	3.30724945521241	3.50026499948453	4.40362436049408	4.05124392477684	4.01480195808507	3.33386456775038	3.53214007749104	3.57164616676607	3.85733549315714	3.5828578034814
Alkbh3	7.1244646185147	7.65152270606136	7.76583654754747	8.3961086039255	8.29350913466652	8.22414914592903	7.68755432221929	7.82142867639338	8.53014224980937	7.94470861511818	8.45003766454647	8.35501840272583	8.42636798092229	8.53584393435914	7.57912732744694	7.78398718002289	8.23434753197522	7.60867655277985	8.46673994739172	7.30175755911858	8.29142577592621	7.68201455702569	8.49937611985565	8.11300250692767	7.79062898293708	8.31294515895256	8.0651788302272	8.44184455233573	7.33781823378151	7.93725727632537	8.31057068028809
Alkbh4	3.74093470481358	3.46378083440288	3.87321189940824	3.67274225114131	3.98719961296763	3.15027439315023	3.54702092976746	4.23154866693257	3.91320667823505	3.71277955288657	3.32085774470949	3.54019067494006	3.43868561428049	4.02353701886823	3.4902271041107	3.04705843675096	3.68811082490033	3.52526856468407	3.95452258098592	3.58222474820904	3.87875648103315	3.94255941262198	3.64339200222446	3.51590203868186	3.43560417517183	3.75943584798032	4.08052295989045	3.53214007749104	3.68840582781597	3.85733549315714	3.90098356512078
Alkbh5	3.74093470481358	2.53255500383054	3.05484898433457	3.34899744884315	3.28260467779736	3.15027439315023	3.12620172217333	2.53255500383054	3.34948472839718	2.53255500383054	3.09339137413563	3.25214919998305	3.06138568374093	3.11749425453733	2.53255500383054	3.04705843675096	3.21141289291913	2.53255500383054	3.18885966243233	2.53255500383054	2.53255500383054	3.30724945521241	3.09816640027275	3.51590203868186	3.56992052320581	2.53255500383054	2.53255500383054	3.35399497491684	3.43712137759858	3.08913938764589	3.06633096268904
Alkbh6	5.92899240725348	6.16652253520436	6.3656908938634	5.49451780417179	5.49886996679117	5.75579798294754	5.87512164181037	6.64486205324379	5.94295602367428	6.19631239926558	5.55965360205114	5.89493175576275	5.86211864852102	5.86406975668536	5.99862341537297	6.74412770075289	6.0124533951979	6.20561782870968	5.64046925470774	5.99671487614695	5.90060372319706	6.09439593212172	5.80769377248931	5.93813417025072	6.33334163340502	5.9308233067789	5.51201409517603	5.73709177786886	6.02481340508104	6.48655020786295	5.0795521405634
Alkbh7	6.81766945918811	7.09735523670848	6.7935571038979	6.91548040038335	7.13840913715155	7.10163164570226	6.99500867109193	6.67702956155061	7.1770534691605	7.13619989585213	7.37784533623993	7.07431610626274	7.19539464529992	7.42157525200074	6.99626541774771	6.88731318057713	7.3112172032584	7.01748358712983	7.35438721649294	6.71238556309811	7.18331222424027	7.02323134076457	7.35401840623182	7.44968734581935	6.86633896224012	7.30350182434725	7.23390159731472	7.16326747109678	6.80145803536458	6.9917701823255	7.14890413767772
Alkbh8	3.61935398282494	3.46378083440288	3.42771422097903	3.52613306998985	3.28260467779736	2.53255500383054	3.82565288621932	3.90263290137857	3.34948472839718	3.29121217985566	3.09339137413563	2.53255500383054	3.43868561428049	3.35430796996127	3.4902271041107	3.54605401740189	3.21141289291913	2.53255500383054	3.18885966243233	3.06599893921176	3.22371401365219	3.30724945521241	2.53255500383054	3.23448092435228	3.79039131482003	3.41275444591698	3.65209779013971	3.80712439397363	3.97338989252897	3.74853414976011	3.5828578034814
Allc	2.53255500383054	2.53255500383054	2.53255500383054	3.11366525721468	3.06587161534518	2.53255500383054	3.12620172217333	2.53255500383054	2.53255500383054	3.07205998516678	2.53255500383054	2.53255500383054	3.06138568374093	2.53255500383054	2.53255500383054	2.53255500383054	2.53255500383054	2.53255500383054	2.53255500383054	2.53255500383054	2.53255500383054	2.53255500383054	3.09816640027275	3.23448092435228	2.53255500383054	3.1596985804056	2.53255500383054	2.53255500383054	3.27506583516428	2.53255500383054	2.53255500383054
Alms1	4.46617434321476	4.09599700453849	3.67661473220547	4.0144338222781	3.80473881769746	3.15027439315023	3.36637969638039	4.32335921195735	3.11401655706172	3.45658407818997	3.63433347228696	4.08269643292233	3.88903422668095	4.02353701886823	3.9630992134804	3.54605401740189	3.68811082490033	3.9112597589324	3.65092211369424	4.06845285032985	3.70834632026823	4.03219341476551	3.32748858951763	3.72602974131104	4.05124392477684	3.41275444591698	3.65209779013971	3.35399497491684	4.19898250218823	4.64721521321693	3.80578030776578
Alox12	3.08550386822004	3.29718529201336	3.56094530577228	3.34899744884315	3.06587161534518	2.53255500383054	3.69642370151779	3.16351727133727	2.53255500383054	3.59377554935429	2.53255500383054	2.53255500383054	2.53255500383054	2.53255500383054	3.86413959008123	3.66020094166081	3.21141289291913	3.24129166220469	3.18885966243233	3.2827818064937	3.50108516038739	3.4759027858243	2.53255500383054	2.53255500383054	3.27380759315111	3.1596985804056	2.53255500383054	3.35399497491684	3.57164616676607	2.53255500383054	3.2832437001417
Alox15	7.91386348463204	4.75314302334168	4.72265946633999	10.8420133772665	8.05395776723091	10.685189930695	8.86898287393477	5.09621583254007	10.4537179708912	7.68241379051821	7.73671294828937	10.8452414768678	10.4307348541193	6.97787343139382	8.23168203727294	4.77914912175527	10.2996076725771	7.68062704209842	7.52648207694675	8.42087341262436	10.6686040252925	8.34825391885544	8.35200741471888	10.5620495974258	4.59948816072848	9.8245471767831	10.5046137963717	8.12070160829741	7.07784724793118	4.97418591218813	8.66688826249723
Alox5	3.08550386822004	2.53255500383054	2.53255500383054	3.67274225114131	3.4462102120665	3.58703826547158	3.12620172217333	3.16351727133727	3.91320667823505	3.71277955288657	3.49228557674084	4.33640162133207	3.97576785536834	3.35430796996127	3.31914746434674	3.04705843675096	3.68811082490033	3.24129166220469	3.95452258098592	2.53255500383054	3.70834632026823	3.61572786342946	3.76737701993803	3.89867938094446	3.43560417517183	3.60267118562645	3.33386456775038	3.80712439397363	3.57164616676607	3.3149515718196	3.06633096268904
Alox5ap	4.63527948949059	3.82847830290112	4.18282838066016	4.35029118874168	4.88925336572646	4.95206449986371	3.82565288621932	4.0232349504856	5.02021461214688	4.23230555006563	5.47462651807932	4.63948257094505	4.55538844015601	4.94165949334556	4.54606478637584	4.01779463192488	4.84162969764415	4.51942704590924	5.12839890036647	3.98752382019081	4.87686816507133	4.51903775108754	5.08779134208237	5.56014080024335	4.05124392477684	5.22231839293006	5.4518947883175	5.11662830013416	4.12859998105364	4.12984238431506	5.11431539041783
Aloxe3	4.19785159184396	3.60195496100929	3.67661473220547	4.72700807204421	5.21176051229359	4.5963100340592	4.22700114460357	3.7665945968175	5.39974447931418	4.00294056806077	5.71563770174369	4.72641876307756	5.09497517201875	5.50937538237837	4.54606478637584	3.66020094166081	4.34820229666594	4.06085321173655	5.44945626863227	3.70005901264585	4.65126180985789	4.33375716665651	5.40285417953791	4.67984485357172	3.56992052320581	5.034025740794	4.93655161761543	5.15723003084904	3.97338989252897	3.48517636231388	4.84982522151821
Alpi	3.08550386822004	2.53255500383054	2.53255500383054	3.11366525721468	2.53255500383054	2.53255500383054	2.53255500383054	2.53255500383054	2.53255500383054	2.53255500383054	3.32085774470949	2.53255500383054	2.53255500383054	2.53255500383054	3.09215999027881	2.53255500383054	2.53255500383054	2.53255500383054	3.18885966243233	2.53255500383054	2.53255500383054	2.53255500383054	2.53255500383054	2.53255500383054	2.53255500383054	2.53255500383054	2.53255500383054	2.53255500383054	3.06045342289425	2.53255500383054	2.53255500383054
Alpk3	3.47909501930026	3.07635570409268	3.42771422097903	3.34899744884315	3.58198197580912	3.15027439315023	2.53255500383054	2.53255500383054	3.34948472839718	2.53255500383054	3.09339137413563	3.25214919998305	3.43868561428049	3.53251625375109	3.31914746434674	3.41462775839625	2.53255500383054	3.52526856468407	3.45304119299613	3.58222474820904	3.50108516038739	3.30724945521241	3.76737701993803	2.53255500383054	3.27380759315111	2.53255500383054	3.65209779013971	3.35399497491684	3.79244455427392	3.3149515718196	3.4469804924467
Alpl	3.84913891608193	3.60195496100929	3.42771422097903	5.69600649975037	5.62290026983549	5.66570646895808	4.13919370152458	3.60900023709767	5.64273014211269	4.95212195802226	5.21863194658641	5.66072888488574	5.6727168936753	4.84434921765628	4.0538323637877	3.93913834005291	5.34921325900952	4.4198925245949	5.56716209025103	4.46307284100505	6.02680491490143	4.19260371237569	4.9204634421604	5.68455172658494	3.88459233280674	5.034025740794	5.72958605972166	4.94088849677039	4.55227554951506	3.74853414976011	5.0795521405634
Als2	2.53255500383054	3.29718529201336	2.53255500383054	3.34899744884315	3.06587161534518	2.53255500383054	2.53255500383054	3.16351727133727	2.53255500383054	3.07205998516678	2.53255500383054	2.53255500383054	3.06138568374093	3.11749425453733	3.31914746434674	3.04705843675096	2.53255500383054	2.53255500383054	3.18885966243233	3.2827818064937	3.22371401365219	3.30724945521241	3.09816640027275	2.53255500383054	3.05954928826326	3.1596985804056	2.53255500383054	3.11726855256623	2.53255500383054	2.53255500383054	3.2832437001417
Alx1	3.08550386822004	3.29718529201336	3.67661473220547	3.11366525721468	3.58198197580912	3.15027439315023	2.53255500383054	3.60900023709767	2.53255500383054	3.07205998516678	3.32085774470949	2.53255500383054	3.43868561428049	2.53255500383054	3.4902271041107	2.53255500383054	3.68811082490033	2.53255500383054	2.53255500383054	3.446423725755	3.50108516038739	2.53255500383054	2.53255500383054	3.89867938094446	3.6865045885131	3.1596985804056	3.65209779013971	3.11726855256623	3.57164616676607	3.08913938764589	3.2832437001417
Alx3	3.94713975589303	3.46378083440288	3.05484898433457	2.53255500383054	3.28260467779736	3.15027439315023	3.36637969638039	3.41803464761726	2.53255500383054	3.29121217985566	3.32085774470949	2.53255500383054	3.06138568374093	3.53251625375109	3.31914746434674	3.76197600519143	2.53255500383054	3.52526856468407	2.53255500383054	2.53255500383054	3.22371401365219	3.08359612731144	2.53255500383054	2.53255500383054	3.05954928826326	3.41275444591698	2.53255500383054	3.11726855256623	3.43712137759858	3.3149515718196	2.53255500383054
Alyref	5.55449165854739	5.64382661816896	5.59832010077487	4.78034268974255	4.80574255479855	5.09974056968048	5.74609675467025	5.61829893767155	4.61442433241777	5.02895583080547	4.71335329655547	4.54628563606467	4.44830552753995	4.68353446126689	5.02601222356781	5.79680523889898	4.84162969764415	4.99513023748832	4.63474249003472	5.59950533970456	4.15493110834623	5.74601013598762	4.82827989573557	4.40362436049408	5.01778935328373	4.6907014933835	5.02317501769038	4.49934581312555	5.57556341110738	5.16692517644074	4.96958007676136
Amacr	4.40438350402246	4.09599700453849	4.03867569347778	4.27481636216941	3.98719961296763	4.19891949538893	4.30877443193107	4.32335921195735	4.27577049928536	4.08458584931884	4.29308481216639	4.44573733498062	4.39113755033537	3.92098684231162	4.13781473363972	4.4021897501602	3.85594267086755	3.9112597589324	4.38795555403209	4.34527228198939	4.15493110834623	4.26525016278442	4.37638710190302	4.04712039463771	3.97108294099612	4.12312705090088	4.51924062179839	4.28459598908928	4.65096140387935	3.85733549315714	4.28284027373649
Ambra1	4.19785159184396	4.75314302334168	4.63154630481147	4.4213922629914	4.51764496239344	4.37345384988892	4.76730733256602	5.14418402564724	3.52671883443215	4.64188095128881	4.21950305718241	4.21632008354502	4.13119042730248	4.20430425424894	4.54606478637584	4.81942104679881	4.53459819220965	4.19294232262393	4.63474249003472	4.71705253741224	4.47567846141625	4.51903775108754	4.44243242206861	3.89867938094446	4.59948816072848	3.75943584798032	4.24512220159332	4.20371487685095	4.65096140387935	4.41533393373255	4.28284027373649
Amd1	6.52492540570893	5.82612124370453	5.92727282293914	7.39549037809974	7.26400800110007	7.350761955025	6.24245429586262	6.16644811919447	7.49953320735254	6.2124272031472	6.93047525808271	7.00984800155552	7.65013467872571	6.81404321635513	6.44289389670207	5.77715752315841	6.94864275487061	6.61669997248365	6.78057920784626	6.23140525647084	7.20997718888206	6.43250160025947	6.84385792253951	7.00730241326026	5.7728502266785	7.47561581302405	6.52018665835125	7.04170911177171	6.69608708223855	6.06335324509496	7.51433122317875
Amdhd2	4.33935655843441	4.4378311997954	4.31120833943489	3.67274225114131	4.06811353955554	4.28933188889881	4.04419667606803	4.94122522694908	4.19521696216772	4.53781111046372	4.14106202428863	4.08269643292233	4.13119042730248	3.80759299681858	4.60278451614993	4.73760970562047	3.85594267086755	3.73720185979028	4.07896334403997	4.46307284100505	4.47567846141625	4.51903775108754	4.15363930217563	4.29616676803886	4.54925480850598	4.2221563869714	4.24512220159332	3.80712439397363	4.44531647641937	4.59307175757138	3.98836919053334
Amelx	3.47909501930026	4.60512157495406	4.53352292261616	4.0144338222781	4.40517059107412	4.19891949538893	4.45753747818317	5.23535438817674	4.4224082735034	4.53781111046372	4.05693838087943	3.93127954044172	4.654183734687	4.20430425424894	4.75939998966952	5.03845380211662	4.34820229666594	4.51942704590924	4.47567619220087	4.28185683189336	4.15493110834623	4.57520016235018	4.15363930217563	3.72602974131104	4.6478343185963	4.31356628789154	4.84395299576881	3.92048213831828	4.32835512495593	4.28101778965933	4.46413413554563
Amer1	2.53255500383054	2.53255500383054	3.42771422097903	3.34899744884315	3.28260467779736	3.3997175545011	2.53255500383054	3.16351727133727	3.52671883443215	2.53255500383054	3.32085774470949	2.53255500383054	3.06138568374093	3.67998087194446	3.75484354606756	3.25641787050734	3.48414274140681	3.52526856468407	2.53255500383054	2.53255500383054	2.53255500383054	3.08359612731144	2.53255500383054	3.51590203868186	3.43560417517183	3.1596985804056	2.53255500383054	3.11726855256623	3.43712137759858	3.3149515718196	3.06633096268904
Amh	3.08550386822004	2.53255500383054	2.53255500383054	3.11366525721468	3.06587161534518	2.53255500383054	2.53255500383054	2.53255500383054	2.53255500383054	2.53255500383054	2.53255500383054	3.25214919998305	2.53255500383054	3.11749425453733	2.53255500383054	2.53255500383054	2.53255500383054	2.53255500383054	3.18885966243233	2.53255500383054	2.53255500383054	2.53255500383054	2.53255500383054	2.53255500383054	2.53255500383054	2.53255500383054	2.53255500383054	2.53255500383054	2.53255500383054	2.53255500383054	2.53255500383054
Amhr2	5.11680600735719	5.25342589453908	4.92616909594383	7.01456150835822	6.45884361635205	6.66838057500399	5.9236058450067	5.09621583254007	6.48083680456902	6.34980945920981	6.7035190984525	6.32595847196279	6.87553171513853	6.85075760641783	6.09551355746166	5.03845380211662	6.39660130843118	6.4138275487321	6.39687552857604	5.90252093316511	6.7093808473058	5.51957418153871	6.63679518154958	6.59147572807395	5.27847236692426	6.62902466151125	6.70941536406401	6.61389353244479	5.87745037132004	4.7973243671756	6.64617643829548
Amigo2	3.84913891608193	3.60195496100929	3.87321189940824	3.34899744884315	3.69979161422212	3.99395043020818	4.04419667606803	3.41803464761726	3.11401655706172	3.71277955288657	3.32085774470949	3.54019067494006	3.57342522171091	3.80759299681858	3.4902271041107	3.25641787050734	4.00043095708608	3.73720185979028	3.45304119299613	3.58222474820904	3.70834632026823	3.8448345566994	3.32748858951763	4.17823831744873	3.56992052320581	3.1596985804056	2.53255500383054	3.67955432496541	4.26540743960604	2.53255500383054	3.5828578034814
Amigo3	3.84913891608193	3.29718529201336	3.42771422097903	3.11366525721468	3.58198197580912	3.15027439315023	2.53255500383054	3.41803464761726	3.67340657970951	3.29121217985566	3.32085774470949	3.54019067494006	2.53255500383054	3.53251625375109	3.31914746434674	3.41462775839625	3.21141289291913	3.24129166220469	3.45304119299613	3.58222474820904	3.87875648103315	3.61572786342946	3.50026499948453	3.23448092435228	3.05954928826326	3.1596985804056	3.33386456775038	4.11689509639703	3.57164616676607	3.3149515718196	3.4469804924467
Ammecr1l	5.55449165854739	5.31637227654594	5.28840120190799	4.72700807204421	5.41879708430692	4.5963100340592	5.37738094851585	5.19052637381558	4.97574835643895	5.06579642878465	4.54993972624889	5.27153075232857	4.55538844015601	4.79289238894731	5.21393997608062	5.41847517244534	5.2000452532051	5.29320220936191	4.47567619220087	5.67014935797479	4.65126180985789	5.49199834770384	5.3056191829282	4.97549299490897	5.08777131561893	4.92909228760505	4.84395299576881	4.893128357876	5.5266112960148	5.23699792368265	4.84982522151821
Amn1	5.55449165854739	6.27962802069352	6.17874168803355	5.5844379463996	5.2741453775221	5.42983679067975	5.71881309302831	6.07248057126461	5.52651108222659	5.41662264683748	5.4450928748226	5.43048271290054	5.45375503648549	5.27311943658839	5.68568748740066	6.04656939355829	5.60666179634596	5.6252589495652	5.32087601956263	5.07826717447979	5.56716511391066	5.67451183526693	5.3056191829282	5.10199009362187	6.16989204670512	4.6907014933835	5.77909746753114	5.23499267295574	5.57556341110738	6.06335324509496	5.30618113965068
Amotl2	6.19107488381986	5.61928519540408	5.79268318693735	5.3304244229476	5.52457115867096	5.63434643897723	5.63363727255415	5.71533787618129	5.67034051141565	5.20394009830697	5.2533451153357	5.52717476539555	5.45375503648549	5.47798376383113	5.3154599235156	5.75723233634405	5.14649834847706	5.58238996999086	5.56716209025103	6.33568290013537	5.86721548849768	5.76905865836043	5.78404583812964	5.76176826470614	5.49761039419404	5.6695536419863	5.10458786599873	5.41213816364514	5.85790352461742	5.36728253565646	5.52652281287363
Ampd1	2.53255500383054	3.07635570409268	2.53255500383054	2.53255500383054	2.53255500383054	2.53255500383054	2.53255500383054	2.53255500383054	2.53255500383054	3.07205998516678	2.53255500383054	2.53255500383054	2.53255500383054	2.53255500383054	2.53255500383054	2.53255500383054	4.12821004484602	3.73720185979028	2.53255500383054	2.53255500383054	2.53255500383054	3.30724945521241	3.09816640027275	2.53255500383054	3.05954928826326	2.53255500383054	2.53255500383054	2.53255500383054	2.53255500383054	2.53255500383054	2.53255500383054
Ampd2	4.87581653763416	4.79898579786868	4.42731309903537	4.35029118874168	4.14364110020089	4.45220335426839	4.30877443193107	4.56376212747037	3.91320667823505	4.48241422327723	3.86691176760456	4.21632008354502	4.20166562637346	4.28520804616753	4.70925510970856	4.89647715517571	4.24326121533476	4.51942704590924	4.38795555403209	4.84861654862119	3.87875648103315	4.68066000317325	4.30660759569724	4.50251505145223	4.44241605434117	4.31356628789154	4.51924062179839	4.49934581312555	4.65096140387935	4.59307175757138	4.28284027373649
Ampd3	5.04114848410124	4.60512157495406	4.4815358137181	5.10373786094712	5.39104881665858	5.50138371395399	4.82131127938723	4.40873908234152	5.55648223427996	4.91199627016581	4.90367749036933	4.9573653148149	5.3724087379589	5.57011921147762	5.2824432757364	4.65035869081841	5.39556273948409	4.99513023748832	5.32087601956263	4.46307284100505	5.52471789623837	4.9946784786437	5.08779134208237	5.27214167098778	4.49696328677094	5.6042725285273	4.63672303257564	5.19666197949136	4.44531647641937	4.53654754400038	5.62488499347814
Amph	2.53255500383054	2.53255500383054	2.53255500383054	3.11366525721468	2.53255500383054	3.15027439315023	3.12620172217333	2.53255500383054	2.53255500383054	2.53255500383054	2.53255500383054	2.53255500383054	2.53255500383054	3.11749425453733	2.53255500383054	2.53255500383054	2.53255500383054	2.53255500383054	2.53255500383054	2.53255500383054	3.22371401365219	2.53255500383054	2.53255500383054	2.53255500383054	2.53255500383054	3.1596985804056	2.53255500383054	3.11726855256623	3.06045342289425	2.53255500383054	2.53255500383054
Amt	4.19785159184396	4.65635598215857	4.84846544905752	4.10788013969648	3.69979161422212	4.19891949538893	3.94043390793551	4.8853316338076	4.48969797720936	3.81875930327372	4.21950305718241	3.75499004038639	4.05614814030085	4.02353701886823	4.42441610189833	4.77914912175527	3.85594267086755	3.73720185979028	4.19112833347612	3.80502751495502	4.15493110834623	4.39862879711482	3.87765289986858	4.17823831744873	5.12145679182384	3.75943584798032	4.38976037210743	4.4318049228331	4.19898250218823	4.64721521321693	4.14491468217104
Amy1a	2.53255500383054	2.53255500383054	2.53255500383054	3.11366525721468	2.53255500383054	2.53255500383054	3.12620172217333	2.53255500383054	2.53255500383054	2.53255500383054	2.53255500383054	2.53255500383054	3.06138568374093	2.53255500383054	2.53255500383054	3.04705843675096	3.21141289291913	2.53255500383054	2.53255500383054	2.53255500383054	2.53255500383054	2.53255500383054	2.53255500383054	2.53255500383054	2.53255500383054	2.53255500383054	2.53255500383054	2.53255500383054	3.06045342289425	2.53255500383054	2.53255500383054
Amz2	6.8286604649157	6.39878377383278	6.29665533482624	7.53539354502885	7.66774524916932	7.52133852003258	6.69559789796487	6.45373636362484	7.4687962457637	7.13619989585213	7.52396505026545	7.39759762380809	7.70556510195676	7.6810461122803	7.03564798294499	6.28681751271428	6.94864275487061	6.83103711110409	7.39677003233252	6.72338444594853	6.85181112046436	6.56912236103114	7.80157741724089	6.89299716353921	6.6806435441342	7.33365515402779	7.14321392257527	7.76557298079512	7.09451222009416	6.97182446736276	7.38186006216357
Anapc1	5.35286847598492	5.00714309202599	4.72265946633999	4.10788013969648	4.57034146926884	4.89901483240376	4.92315099782794	5.04649686596608	3.80036990400047	4.2997840927557	4.60673883108575	4.44573733498062	4.33120251486987	4.02353701886823	4.70925510970856	4.77914912175527	3.85594267086755	4.61172103798859	4.70746981136294	5.07826717447979	4.47567846141625	5.03407846383985	4.37638710190302	4.04712039463771	4.44241605434117	4.47814901839637	4.08052295989045	4.4318049228331	5.02127630113319	5.16692517644074	4.62251171899012
Anapc10	4.03701953474276	3.60195496100929	3.95907825549858	3.34899744884315	3.28260467779736	3.3997175545011	4.04419667606803	3.60900023709767	3.52671883443215	3.59377554935429	3.75741442631693	3.54019067494006	3.57342522171091	3.67998087194446	3.86413959008123	3.25641787050734	3.68811082490033	3.24129166220469	4.07896334403997	3.70005901264585	3.22371401365219	3.73694444316045	3.32748858951763	3.89867938094446	3.79039131482003	3.1596985804056	4.24512220159332	3.67955432496541	3.88677957382962	4.12984238431506	3.80578030776578
Anapc11	7.93938688155436	8.28813709633623	8.27467450400606	7.82917890751715	7.84893021598819	7.81171195070798	8.09148728433636	8.38938044581637	7.93005253448802	8.23871190516901	7.91676665311041	7.73297395852773	7.86010406905657	7.77302175344547	8.16232260791491	8.31230632317946	7.66696745555432	7.97846673233938	7.91689827107242	8.02389472276579	7.84988007571526	8.17135356957778	7.98726021426612	7.83251855135747	8.3966367405953	7.9281696728434	7.8064196966441	8.00636909789861	8.0639818049667	8.42853397254053	7.82605996969709
Anapc13	9.14148591636583	9.3020493309672	9.52056428397928	9.67666142971251	9.33827960835888	9.47274365332238	9.41612334243066	9.61062716477187	9.58664238161362	9.56622823125907	9.52320681676586	9.64243576414064	9.48368216705595	9.47876472734106	9.43473183407092	9.49835261734126	9.62911771640136	9.59035200027582	9.50502006233015	8.95293536926037	9.62042171638064	9.35699685636242	9.40343307575025	9.64523834494428	9.35487520654308	9.42377829872089	9.58470172012102	9.28386819175361	9.15495987327699	9.52371369742425	9.24684302282656
Anapc15	6.08461149326408	6.67121298559741	6.81341388690458	5.79937462268101	5.97779055533538	6.06779139524099	5.97048550683216	6.66103604776842	6.07213593818845	6.42078241442257	6.29349533601934	6.27181278466118	5.95731533782413	6.38352352862457	6.18622142434512	6.57378508907527	6.2551109516384	6.26058672322812	6.28805869480361	5.86301674486784	5.48094119244465	6.16528311461348	6.02468305661019	6.20904281384673	6.72403628126526	6.10519311456006	6.04448469880754	6.34866058369687	6.17415009292869	6.84595785727103	5.99822907281871
Anapc2	6.13883835989396	6.45483118691452	6.16329217370124	5.91877539806573	5.47268678339558	5.94602736664908	5.89957127134637	6.69284660306957	5.52651108222659	5.78579994868476	5.47462651807932	5.82109906591008	5.69506301805661	5.27311943658839	5.78238742881887	6.45602033396608	5.98274577817662	6.23336717547081	5.12839890036647	6.27703191687803	5.7979767987431	5.96114349785247	5.52274894237693	5.68455172658494	6.0380097133949	5.38789190163313	5.72958605972166	5.53919799385581	5.5994123649788	6.27433620932061	5.24515315526517
Anapc4	6.24146369781462	6.29507778567727	6.5429369124994	5.87221746020245	5.75857631388551	6.13613642002009	6.54969091878514	6.54378513509763	5.87366716027296	6.2124272031472	6.00398113391256	6.29914238859852	6.06370809060338	6.33239158078119	6.71001099815404	6.46824263074388	5.8896955590124	6.31351557494733	6.01467493124024	6.30665863822316	5.83302012095541	6.46088937447353	6.00441924019183	6.06494787306094	6.00303441450686	5.9308233067789	6.23309953679223	5.68333666542704	6.25081021927193	6.30665204351449	6.03422926877897
Anapc5	7.79585728753617	7.46014231725957	7.70348139010925	7.45152384307873	7.42727497406875	7.52133852003258	7.51003956695452	7.64612046117825	7.4687962457637	7.65335363144705	7.70029618247531	7.84793830190383	7.41093112224028	7.57551309825323	7.5657521209682	7.75942153150987	7.73044430992885	7.82367551016398	7.84223338710624	7.78821227737876	7.63075550362938	7.54339490706412	7.72373816327328	7.53917287899608	7.55322726718103	7.49352857780067	7.31920924700933	7.67997927166287	7.71152801507729	7.48914759211835	7.57625969090138
Anapc7	4.87581653763416	5.04517013841409	5.10281309891808	4.78034268974255	4.34488441866293	4.52629764985402	5.06274915117582	5.19052637381558	4.97574835643895	4.7382059461141	4.81193025602983	4.80794577037875	4.8317905324788	4.68353446126689	5.02601222356781	5.00433598612304	4.44486650002936	5.06018194062833	4.29353757731824	4.76238052642496	4.73084098550193	4.57520016235018	4.56493917056902	4.50251505145223	5.01778935328373	4.6907014933835	4.38976037210743	4.49934581312555	4.19898250218823	5.0149853350154	4.46413413554563
Ang	2.53255500383054	3.07635570409268	3.26726532639343	3.34899744884315	3.06587161534518	3.3997175545011	3.12620172217333	2.53255500383054	3.11401655706172	3.59377554935429	3.49228557674084	2.53255500383054	3.06138568374093	3.35430796996127	3.31914746434674	2.53255500383054	3.48414274140681	2.53255500383054	2.53255500383054	2.53255500383054	2.53255500383054	3.30724945521241	3.09816640027275	3.51590203868186	3.27380759315111	3.1596985804056	3.33386456775038	2.53255500383054	3.27506583516428	2.53255500383054	3.06633096268904
Ang2	2.53255500383054	2.53255500383054	2.53255500383054	3.34899744884315	2.53255500383054	2.53255500383054	2.53255500383054	2.53255500383054	2.53255500383054	3.29121217985566	3.09339137413563	2.53255500383054	2.53255500383054	3.11749425453733	2.53255500383054	2.53255500383054	2.53255500383054	2.53255500383054	2.53255500383054	3.06599893921176	2.53255500383054	2.53255500383054	2.53255500383054	3.23448092435228	2.53255500383054	3.1596985804056	2.53255500383054	2.53255500383054	2.53255500383054	2.53255500383054	3.06633096268904
Angel1	4.27068126704666	4.37673504201189	4.03867569347778	3.52613306998985	3.69979161422212	4.28933188889881	3.36637969638039	4.4886285137876	3.52671883443215	3.07205998516678	3.49228557674084	4.08269643292233	3.79456116023006	3.80759299681858	3.9630992134804	4.09126749352237	3.85594267086755	3.9112597589324	3.18885966243233	4.46307284100505	4.15493110834623	4.26525016278442	3.50026499948453	4.50251505145223	4.32559231515997	3.41275444591698	4.08052295989045	3.35399497491684	3.97338989252897	4.41533393373255	4.14491468217104
Angel2	4.58135766426324	4.70564498094256	4.11300563962098	4.19429830105899	4.06811353955554	4.10100834832328	4.13919370152458	4.32335921195735	4.19521696216772	4.00294056806077	4.14106202428863	4.33640162133207	3.97576785536834	4.36103398011381	4.42441610189833	4.16030458926684	3.85594267086755	4.4198925245949	3.81397246768376	4.06845285032985	4.15493110834623	4.51903775108754	3.76737701993803	3.89867938094446	4.44241605434117	3.89478637899874	3.65209779013971	3.92048213831828	4.32835512495593	4.20784037407968	4.0693375952249
Angpt1	3.74093470481358	4.4378311997954	4.31120833943489	4.55251459343816	4.40517059107412	4.7258761957492	4.13919370152458	3.41803464761726	4.78149543768759	4.7382059461141	4.60673883108575	4.33640162133207	5.06037422241267	4.79289238894731	4.21612772648912	4.09126749352237	4.69712558297285	4.06085321173655	4.19112833347612	3.80502751495502	4.73084098550193	4.19260371237569	4.15363930217563	4.50251505145223	4.90551535739265	4.31356628789154	5.6782709643506	4.62451963664177	4.26540743960604	4.28101778965933	4.46413413554563
Angpt2	4.33935655843441	3.82847830290112	3.67661473220547	4.27481636216941	4.71660718981926	4.19891949538893	4.6521505069446	4.23154866693257	4.67252492239645	4.48241422327723	4.54993972624889	4.63948257094505	4.26817589407323	4.50001478530935	4.65711087843846	4.22548984784804	4.61841864251493	3.9112597589324	4.63474249003472	4.46307284100505	4.65126180985789	4.62900503338407	4.72921319538535	4.50251505145223	4.12608671543058	4.2221563869714	4.51924062179839	4.28459598908928	4.26540743960604	3.85733549315714	4.80739403609287
Angptl1	4.68704421321528	3.92515092997656	3.77970940761975	5.10373786094712	4.84815296588597	5.35441083350351	4.45753747818317	4.0232349504856	5.02021461214688	4.87063170448204	4.85859351765499	4.88474357476453	5.22522652538983	5.44586936979615	4.94290164748871	4.22548984784804	4.61841864251493	5.06018194062833	5.12839890036647	4.92960188308699	5.12840166765629	5.10960375196813	5.3056191829282	4.83588004775445	4.38538281349038	5.17761969544734	5.4518947883175	4.94088849677039	4.86924870774495	3.95586080783385	4.57187020507879
Angptl2	3.94713975589303	3.72178498458651	3.26726532639343	3.34899744884315	3.28260467779736	3.15027439315023	3.69642370151779	3.41803464761726	3.34948472839718	3.29121217985566	3.09339137413563	3.25214919998305	3.43868561428049	3.67998087194446	3.4902271041107	3.25641787050734	3.21141289291913	3.24129166220469	3.45304119299613	4.06845285032985	3.70834632026823	3.8448345566994	3.32748858951763	3.23448092435228	3.56992052320581	3.60267118562645	3.33386456775038	3.11726855256623	3.57164616676607	3.62626087631524	3.2832437001417
Angptl4	5.75414410244637	6.23224867081205	6.08342456921704	7.00388396956594	4.66966037334759	7.00797528105927	5.66260634799565	4.23154866693257	6.49620697495544	5.84928527723713	5.07026019045953	5.9989288814863	6.50152865181184	5.03239532907275	6.27149757421533	6.48036137797617	5.92139610426244	5.96168473891162	5.12839890036647	5.21226900060501	7.12845154269707	4.62900503338407	4.23257479616077	6.92659447279098	5.87334670675307	4.55298526444922	6.87655677285856	4.20371487685095	5.57556341110738	5.83787890590665	5.47462026737891
Angptl6	3.08550386822004	2.53255500383054	2.53255500383054	2.53255500383054	2.53255500383054	3.15027439315023	3.12620172217333	2.53255500383054	2.53255500383054	2.53255500383054	3.32085774470949	2.53255500383054	2.53255500383054	3.35430796996127	2.53255500383054	2.53255500383054	2.53255500383054	3.52526856468407	2.53255500383054	2.53255500383054	3.22371401365219	2.53255500383054	2.53255500383054	2.53255500383054	2.53255500383054	2.53255500383054	2.53255500383054	3.11726855256623	2.53255500383054	3.08913938764589	2.53255500383054
Angptl8	2.53255500383054	2.53255500383054	2.53255500383054	3.11366525721468	3.28260467779736	2.53255500383054	2.53255500383054	2.53255500383054	2.53255500383054	3.07205998516678	3.09339137413563	3.54019067494006	2.53255500383054	3.11749425453733	3.4902271041107	2.53255500383054	3.21141289291913	2.53255500383054	2.53255500383054	2.53255500383054	2.53255500383054	2.53255500383054	2.53255500383054	3.23448092435228	2.53255500383054	3.41275444591698	3.33386456775038	2.53255500383054	4.32835512495593	2.53255500383054	2.53255500383054
Ank1	3.30990047189843	2.53255500383054	3.05484898433457	4.19429830105899	3.58198197580912	3.3997175545011	3.12620172217333	2.53255500383054	3.91320667823505	3.45658407818997	4.21950305718241	3.25214919998305	3.97576785536834	3.67998087194446	3.63199624195452	3.25641787050734	4.00043095708608	3.24129166220469	2.53255500383054	3.58222474820904	3.50108516038739	3.08359612731144	3.76737701993803	3.89867938094446	3.27380759315111	4.01480195808507	4.08052295989045	3.53214007749104	3.06045342289425	3.08913938764589	3.5828578034814
Ank3	5.49979769670708	6.02519903307934	6.13188096645654	5.82407510330189	5.24330623812597	5.56944251279449	5.77286231420012	5.43995803124035	5.87366716027296	5.41662264683748	5.55965360205114	5.66072888488574	5.31540256873629	5.23582087015434	5.21393997608062	5.31229684012664	5.68292778286678	5.49250185622521	5.12839890036647	6.03270824373696	5.96510772189213	5.43515560589655	5.08779134208237	5.37491776194712	5.89261635574579	5.9308233067789	5.18141117703449	5.56923560275732	5.93452171456943	5.45754043502979	5.36462811518006
Ankfy1	5.58105717249223	5.61928519540408	5.47744652075594	5.10373786094712	5.2741453775221	4.95206449986371	5.01779977143802	5.58440306080917	5.22304176388705	4.69093220327701	5.14645730518428	4.72641876307756	4.78958422167586	4.98778971619765	5.02601222356781	5.60925410641928	5.09076915385336	5.44529102621649	5.07573757788422	5.64699398134586	4.73084098550193	5.46386670412005	4.96427933732768	4.67984485357172	5.68695849410284	4.81525072603761	4.38976037210743	4.7386247104813	5.19006515583448	5.45754043502979	5.21359470133464
Ankh	3.47909501930026	3.46378083440288	2.53255500383054	3.34899744884315	3.80473881769746	3.15027439315023	2.53255500383054	3.16351727133727	2.53255500383054	3.45658407818997	3.32085774470949	3.75499004038639	3.43868561428049	3.53251625375109	3.75484354606756	3.04705843675096	3.68811082490033	3.24129166220469	3.45304119299613	3.446423725755	3.50108516038739	3.08359612731144	2.53255500383054	3.23448092435228	2.53255500383054	3.89478637899874	3.33386456775038	3.67955432496541	3.27506583516428	3.08913938764589	3.2832437001417
Ankhd1	5.86593074721789	5.54297370397239	5.31703756028694	5.22174874455949	5.33383067169636	5.42983679067975	5.60405786341541	5.47749413259018	5.26023706618162	4.9910853572061	4.94729247299435	4.72641876307756	5.19380602371977	4.89388927345561	4.94290164748871	5.58678213984973	5.48386843966829	5.12226007276265	5.12839890036647	5.62345050630266	5.2386385942078	5.37589235938969	4.82827989573557	4.50251505145223	5.39235943881268	5.034025740794	4.38976037210743	5.15723003084904	5.5266112960148	5.20240849174164	5.44792650694425
Ankib1	5.07950306872653	4.79898579786868	4.63154630481147	4.27481636216941	3.80473881769746	4.28933188889881	4.52576122030809	4.56376212747037	4.48969797720936	4.16077807007416	4.66113943662373	4.44573733498062	4.13119042730248	4.94165949334556	4.28959264604061	4.55681080568781	4.44486650002936	4.19294232262393	4.63474249003472	5.07826717447979	4.27152596690398	4.8244114506507	3.97747221010101	4.40362436049408	4.12608671543058	3.60267118562645	4.84395299576881	4.02300073768433	4.55227554951506	4.53654754400038	4.21587941762712
Ankle2	3.30990047189843	3.46378083440288	3.42771422097903	3.34899744884315	3.06587161534518	2.53255500383054	3.12620172217333	3.16351727133727	3.11401655706172	3.29121217985566	3.75741442631693	2.53255500383054	3.06138568374093	3.11749425453733	3.75484354606756	3.25641787050734	2.53255500383054	4.06085321173655	3.45304119299613	3.58222474820904	2.53255500383054	3.4759027858243	3.09816640027275	3.23448092435228	3.05954928826326	3.1596985804056	3.33386456775038	2.53255500383054	3.97338989252897	2.53255500383054	3.5828578034814
Ankmy2	6.15646430723731	6.68297818630294	6.0332583062506	6.66724819988509	6.48495013406348	6.62164846963555	6.48689466553717	6.33761327272848	6.85893011288479	6.22836183558524	6.78709811560502	6.40351171709416	6.52644898851862	6.31493251896387	6.6477549628698	5.81618326471224	6.2551109516384	6.11897129896338	6.76445892190679	6.06781197616182	6.69053993166422	6.40353876832195	6.84385792253951	6.57034730500587	6.21635922258454	6.59616104191541	6.65785115779914	6.26026578291999	6.35165092408475	6.13720949697299	5.97988068898498
Ankra2	4.68704421321528	4.24459371748267	4.37062678476327	4.27481636216941	4.34488441866293	3.87539121323467	4.13919370152458	4.32335921195735	4.19521696216772	4.00294056806077	4.14106202428863	3.75499004038639	3.69036582557686	4.36103398011381	3.86413959008123	4.28728994605071	4.00043095708608	3.73720185979028	4.07896334403997	4.40556838066287	4.27152596690398	4.11518720277105	3.76737701993803	4.76017268712104	4.12608671543058	3.89478637899874	4.38976037210743	4.02300073768433	3.88677957382962	3.74853414976011	3.90098356512078
Ankrd1	10.6414088476166	11.1099077089137	11.1712550358516	11.3567071228345	11.1756383138972	10.696470542531	10.2094094826369	11.0838253674224	10.4359687394563	10.4074221211598	10.7086774496077	10.117345226057	10.4478890117399	10.4621669885618	10.2317790101893	10.6325054809433	10.311508373473	10.4707771673779	10.8522009191839	10.347524454195	10.5563741872852	10.5767461699741	11.0159271225568	10.5910825568203	10.5953572160185	10.4465172542418	10.7892197126043	10.9825164178711	10.2594703984189	11.1180985741786	11.0084255360155
Ankrd10	6.00893338983002	5.84733685963491	6.05017793810627	5.87221746020245	5.17947347719078	5.39263574418169	6.05983907360394	5.99769051714612	5.39974447931418	5.44450725448302	5.55965360205114	5.57312153659319	5.3724087379589	5.44586936979615	5.3154599235156	5.73702154833026	5.64531234792396	5.44529102621649	5.07573757788422	5.55035177290273	5.4357461234865	5.67451183526693	5.20102153690846	4.97549299490897	5.44597896087616	5.53580355041225	5.10458786599873	5.19666197949136	5.83808272443802	5.48637121459549	5.50081268345494
Ankrd11	7.21092712958716	7.1825750604775	7.07417654059989	7.07701247532835	7.34440582677485	7.20017995703729	6.82801766367379	6.49043866206719	7.11881416428443	7.13619989585213	6.85505543858336	7.20959531758475	7.37032950869536	7.0637313052606	7.07398001916152	6.61830625503036	6.54570926920577	6.90166803027786	6.74815542820107	7.48709190181951	6.8347615245947	6.86266142678138	6.44048435540115	6.57034730500587	7.46664669662716	7.2198595312944	7.10527444192563	6.8497366434633	7.24388116335798	7.32605733877575	7.06492386858557
Ankrd12	5.96952605284682	5.40572842320636	5.42600663132722	5.29514143922985	5.44600256597842	5.56944251279449	6.0158651004532	5.14418402564724	5.43253378383868	5.84928527723713	5.61359720327958	5.47966636444004	5.6727168936753	5.1580439030108	5.95793698769997	4.65035869081841	5.30125960371601	5.6252589495652	5.22800199664342	5.92186719582429	5.72516642933606	5.72257845385044	5.606365942874	5.37491776194712	5.39235943881268	5.57045641291674	5.82693025686713	5.56923560275732	5.64592715215146	5.39802429500208	5.73887331660805
Ankrd13a	5.49979769670708	5.34680214507842	5.19874148934779	4.78034268974255	4.51764496239344	5.1456030702497	4.9713061240803	5.77650242188945	4.48969797720936	4.91199627016581	4.81193025602983	4.72641876307756	4.55538844015601	5.07557940818195	4.65711087843846	5.54072708489407	4.69712558297285	4.99513023748832	5.32087601956263	5.69292953532501	4.94428276939028	5.40583981689058	4.87516739862752	4.90750519379986	4.69444244770243	4.47814901839637	4.74442010239305	4.62451963664177	5.5266112960148	4.84378585400707	4.62251171899012
Ankrd13c	6.04727626385007	6.11515756305798	5.47744652075594	5.91877539806573	5.69237310970238	5.05228067770045	6.08132604001667	5.9455474680634	5.02021461214688	5.76398756790787	5.03049966925858	4.9573653148149	5.19380602371977	5.19748318580604	5.9371474958356	5.75723233634405	5.71956340060721	5.29320220936191	5.07573757788422	5.92186719582429	5.38903428662224	5.83602815698149	5.68527681109332	5.37491776194712	5.8139105958156	5.34831913795386	5.10458786599873	5.4771144631107	5.31156245913812	5.81548295075841	5.21359470133464
Ankrd13d	2.53255500383054	3.29718529201336	2.53255500383054	3.11366525721468	2.53255500383054	3.15027439315023	2.53255500383054	2.53255500383054	2.53255500383054	2.53255500383054	3.09339137413563	2.53255500383054	2.53255500383054	3.11749425453733	2.53255500383054	2.53255500383054	3.21141289291913	2.53255500383054	2.53255500383054	2.53255500383054	3.22371401365219	2.53255500383054	2.53255500383054	2.53255500383054	2.53255500383054	3.1596985804056	2.53255500383054	3.11726855256623	2.53255500383054	2.53255500383054	2.53255500383054
Ankrd16	2.53255500383054	3.29718529201336	3.56094530577228	2.53255500383054	2.53255500383054	3.15027439315023	2.53255500383054	3.16351727133727	3.11401655706172	3.29121217985566	3.32085774470949	2.53255500383054	3.27636314915483	3.35430796996127	3.4902271041107	3.04705843675096	3.21141289291913	3.24129166220469	3.18885966243233	3.2827818064937	3.50108516038739	2.53255500383054	2.53255500383054	4.17823831744873	3.43560417517183	3.1596985804056	3.65209779013971	3.35399497491684	3.06045342289425	3.74853414976011	3.5828578034814
Ankrd17	6.42691139568105	6.59851835944848	6.7935571038979	5.98586351866642	5.82181011968112	5.84047679720446	6.48689466553717	6.43502588321306	6.19054743105825	5.62550495229769	5.9837700339342	5.93045211264562	6.25523207618094	6.10729453631501	6.23799667670537	6.59621863696	6.23010273916115	6.31351557494733	6.06844811236706	6.47256779606413	5.7620414572635	6.41809353204671	5.65946254895067	5.83497528688144	6.36114818444107	6.05751874856966	5.4518947883175	5.863145044404	6.57046686503078	6.51444977039878	6.3657065130537
Ankrd2	2.53255500383054	3.07635570409268	3.05484898433457	3.34899744884315	3.4462102120665	3.15027439315023	3.12620172217333	3.16351727133727	3.52671883443215	3.45658407818997	3.32085774470949	3.25214919998305	3.43868561428049	3.35430796996127	2.53255500383054	3.25641787050734	3.21141289291913	3.73720185979028	3.81397246768376	3.06599893921176	2.53255500383054	3.08359612731144	3.32748858951763	3.51590203868186	3.43560417517183	3.41275444591698	3.65209779013971	3.11726855256623	3.43712137759858	3.08913938764589	3.70075627507427
Ankrd23	4.03701953474276	3.60195496100929	3.77970940761975	5.14421597757392	5.0054931014907	5.09974056968048	4.22700114460357	3.7665945968175	5.02021461214688	3.81875930327372	4.71335329655547	4.88474357476453	4.654183734687	5.11743446799959	4.48670537070544	3.76197600519143	5.30125960371601	3.52526856468407	4.63474249003472	4.14399414194577	4.94428276939028	3.73694444316045	4.15363930217563	4.50251505145223	3.88459233280674	4.81525072603761	4.93655161761543	5.23499267295574	3.88677957382962	3.85733549315714	5.21359470133464
Ankrd24	5.18848790414327	4.24459371748267	4.72265946633999	5.5844379463996	5.88233449853327	5.75579798294754	5.22904525535227	4.8853316338076	5.29645496588803	5.9682992072389	5.53188203803382	5.15438839842645	5.57959863889955	5.88798821009989	5.60853497953041	4.5073443977081	5.79009480755961	5.82194909262204	5.87058681696591	5.14690866556113	5.64838609806267	5.40583981689058	5.49372770071497	6.181366982245	4.90551535739265	5.79167552905365	5.87319669229555	5.93371228541688	5.12503381133899	4.59307175757138	5.62488499347814
Ankrd27	4.33935655843441	3.82847830290112	4.37062678476327	4.61333260497849	4.51764496239344	4.28933188889881	4.59050904764376	4.23154866693257	4.35127762358335	4.64188095128881	4.21950305718241	4.33640162133207	3.88903422668095	4.43245651337668	4.42441610189833	4.22548984784804	4.12821004484602	4.4198925245949	4.29353757731824	4.28185683189336	4.47567846141625	4.57520016235018	4.30660759569724	4.50251505145223	4.26272129949149	4.31356628789154	4.08052295989045	3.92048213831828	4.78621934126769	3.85733549315714	3.80578030776578
Ankrd29	3.47909501930026	2.53255500383054	3.05484898433457	3.11366525721468	3.28260467779736	3.15027439315023	2.53255500383054	3.16351727133727	3.11401655706172	3.07205998516678	2.53255500383054	3.25214919998305	3.27636314915483	3.35430796996127	2.53255500383054	2.53255500383054	3.48414274140681	2.53255500383054	2.53255500383054	3.06599893921176	3.22371401365219	3.08359612731144	2.53255500383054	3.23448092435228	3.05954928826326	3.1596985804056	3.33386456775038	3.11726855256623	2.53255500383054	3.3149515718196	3.2832437001417
Ankrd33b	3.08550386822004	2.53255500383054	3.26726532639343	2.53255500383054	3.69979161422212	3.3997175545011	2.53255500383054	2.53255500383054	3.67340657970951	3.45658407818997	3.32085774470949	4.21632008354502	3.57342522171091	3.53251625375109	3.09215999027881	2.53255500383054	3.21141289291913	2.53255500383054	2.53255500383054	3.06599893921176	2.53255500383054	3.4759027858243	3.76737701993803	4.17823831744873	3.56992052320581	3.1596985804056	4.51924062179839	3.92048213831828	3.06045342289425	3.08913938764589	3.70075627507427
Ankrd34a	3.08550386822004	3.82847830290112	3.26726532639343	3.91242034817864	3.80473881769746	3.3997175545011	2.53255500383054	3.16351727133727	2.53255500383054	3.59377554935429	2.53255500383054	2.53255500383054	3.57342522171091	3.11749425453733	3.75484354606756	3.66020094166081	3.21141289291913	3.24129166220469	3.18885966243233	3.58222474820904	3.87875648103315	2.53255500383054	2.53255500383054	3.51590203868186	3.56992052320581	3.1596985804056	3.33386456775038	3.53214007749104	3.06045342289425	3.3149515718196	3.5828578034814
Ankrd34c	2.53255500383054	2.53255500383054	2.53255500383054	2.53255500383054	3.06587161534518	2.53255500383054	3.12620172217333	2.53255500383054	3.11401655706172	3.07205998516678	3.32085774470949	2.53255500383054	3.06138568374093	2.53255500383054	2.53255500383054	2.53255500383054	2.53255500383054	2.53255500383054	2.53255500383054	2.53255500383054	2.53255500383054	3.30724945521241	2.53255500383054	2.53255500383054	2.53255500383054	3.1596985804056	2.53255500383054	3.11726855256623	3.27506583516428	3.08913938764589	3.06633096268904
Ankrd37	3.30990047189843	3.29718529201336	3.56094530577228	4.19429830105899	3.69979161422212	4.10100834832328	3.54702092976746	3.90263290137857	4.27577049928536	3.59377554935429	3.49228557674084	4.33640162133207	4.44830552753995	3.67998087194446	3.86413959008123	4.09126749352237	3.85594267086755	3.9112597589324	4.07896334403997	3.06599893921176	3.87875648103315	3.73694444316045	4.37638710190302	3.89867938094446	3.43560417517183	4.01480195808507	4.24512220159332	3.92048213831828	4.05365890887618	3.62626087631524	4.34628359448319
Ankrd39	4.7848007975432	5.43427999690822	5.10281309891808	5.01898234075412	4.66966037334759	4.7258761957492	5.01779977143802	5.43995803124035	4.67252492239645	5.02895583080547	4.36245052297314	4.44573733498062	4.8726968824122	4.94165949334556	4.80770493346075	5.39268251120953	5.09076915385336	5.39642341771438	4.47567619220087	4.80620037689549	4.65126180985789	4.95409451336549	4.56493917056902	4.90750519379986	5.59547901369209	4.8733852174738	3.88797104282962	4.94088849677039	4.65096140387935	5.6730845179891	4.62251171899012
Ankrd40	5.75414410244637	5.0821603031177	5.31703756028694	5.5844379463996	5.41879708430692	5.09974056968048	5.54295810950484	5.4013818605651	5.26023706618162	5.06579642878465	5.07026019045953	5.70256523495639	5.25594516411025	5.37932848171061	5.10431586536116	5.31229684012664	5.09076915385336	5.99456662999364	5.44945626863227	6.26198462755438	5.83302012095541	5.76905865836043	5.43380894851278	4.97549299490897	5.12145679182384	5.22231839293006	4.63672303257564	5.59864245742156	5.55130138821404	5.33584397273292	5.30618113965068
Ankrd42	3.30990047189843	3.46378083440288	3.42771422097903	2.53255500383054	3.58198197580912	3.58703826547158	3.69642370151779	3.60900023709767	3.34948472839718	3.81875930327372	3.32085774470949	3.75499004038639	3.43868561428049	3.67998087194446	3.63199624195452	3.25641787050734	3.68811082490033	2.53255500383054	3.45304119299613	3.06599893921176	3.87875648103315	3.61572786342946	3.32748858951763	3.23448092435228	3.05954928826326	3.60267118562645	3.65209779013971	3.67955432496541	3.88677957382962	3.08913938764589	3.80578030776578
Ankrd44	4.27068126704666	4.09599700453849	3.77970940761975	3.52613306998985	3.69979161422212	3.87539121323467	3.94043390793551	3.90263290137857	4.27577049928536	3.59377554935429	3.32085774470949	4.08269643292233	3.57342522171091	3.53251625375109	3.4902271041107	3.66020094166081	3.48414274140681	3.24129166220469	3.81397246768376	4.28185683189336	3.50108516038739	4.39862879711482	3.50026499948453	3.72602974131104	3.6865045885131	3.89478637899874	3.65209779013971	3.92048213831828	4.38821684266567	3.85733549315714	4.34628359448319
Ankrd46	6.33719595800317	6.50876473578335	6.62395441187281	6.84541270592369	6.64393867532361	6.41779084794084	6.59504410799301	6.76941604070689	6.58511512375328	6.60259480573371	6.7754522939529	6.71843932121369	6.50152865181184	6.261236153263	6.60906051382034	6.69303717962399	6.62442127501891	6.4138275487321	6.47833065600434	6.36412895615962	6.55122570052147	6.40353876832195	6.61034546931348	6.52713154872572	6.73468235205182	6.66115140304669	6.49099106323382	6.08587492270707	6.39277953527806	6.76709364980429	6.51280155475072
Ankrd49	5.1531162965293	5.48968477867078	5.59832010077487	5.18353023972041	5.30431018287146	4.78614031381683	5.26764941086532	5.43995803124035	4.88215110732204	5.64955317899578	5.38407650440982	5.52717476539555	5.40005646103897	5.34482297063661	5.34770670851184	5.41847517244534	4.97195029528765	5.18163754261662	5.02095485716894	4.84861654862119	4.73084098550193	5.21559068502235	5.04785837621313	5.27214167098778	5.39235943881268	4.75444931577542	5.6782709643506	5.50850112693919	5.09131956849306	5.27073932288081	5.14821483755071
Ankrd50	4.40438350402246	4.31245740462435	3.77970940761975	4.10788013969648	3.80473881769746	4.52629764985402	4.45753747818317	4.0232349504856	4.10875956339681	3.81875930327372	4.21950305718241	3.93127954044172	4.33120251486987	4.20430425424894	4.48670537070544	4.28728994605071	4.24326121533476	4.61172103798859	4.19112833347612	4.62138692011057	4.73084098550193	4.57520016235018	3.64339200222446	4.04712039463771	4.12608671543058	3.89478637899874	4.24512220159332	4.36040128312209	4.49992579833677	4.20784037407968	4.14491468217104
Ankrd52	2.53255500383054	3.07635570409268	3.05484898433457	2.53255500383054	3.28260467779736	2.53255500383054	3.12620172217333	2.53255500383054	2.53255500383054	2.53255500383054	3.09339137413563	2.53255500383054	3.27636314915483	2.53255500383054	2.53255500383054	3.04705843675096	2.53255500383054	2.53255500383054	2.53255500383054	2.53255500383054	2.53255500383054	2.53255500383054	2.53255500383054	3.23448092435228	2.53255500383054	2.53255500383054	2.53255500383054	2.53255500383054	3.06045342289425	3.08913938764589	2.53255500383054
Ankrd54	4.33935655843441	4.37673504201189	4.18282838066016	3.91242034817864	4.06811353955554	4.5963100340592	4.22700114460357	3.7665945968175	4.10875956339681	4.48241422327723	4.36245052297314	3.75499004038639	3.88903422668095	4.50001478530935	3.86413959008123	4.28728994605071	4.00043095708608	4.06085321173655	4.19112833347612	4.06845285032985	3.87875648103315	4.26525016278442	4.30660759569724	4.17823831744873	3.6865045885131	4.31356628789154	4.38976037210743	4.11689509639703	4.26540743960604	4.41533393373255	3.5828578034814
Ankrd55	2.53255500383054	3.07635570409268	3.26726532639343	3.11366525721468	3.58198197580912	2.53255500383054	2.53255500383054	3.16351727133727	3.11401655706172	2.53255500383054	3.32085774470949	2.53255500383054	3.69036582557686	2.53255500383054	3.31914746434674	3.04705843675096	2.53255500383054	3.24129166220469	3.45304119299613	3.06599893921176	3.50108516038739	3.30724945521241	3.32748858951763	3.23448092435228	3.05954928826326	3.89478637899874	3.33386456775038	2.53255500383054	3.27506583516428	2.53255500383054	3.2832437001417
Ankrd6	3.74093470481358	4.17264735439047	3.77970940761975	3.91242034817864	3.98719961296763	4.10100834832328	3.94043390793551	3.90263290137857	3.52671883443215	4.16077807007416	3.49228557674084	4.33640162133207	3.79456116023006	3.53251625375109	4.21612772648912	3.85431372859753	4.34820229666594	3.9112597589324	3.45304119299613	3.70005901264585	3.70834632026823	3.8448345566994	3.76737701993803	4.17823831744873	3.6865045885131	3.75943584798032	4.38976037210743	3.53214007749104	3.79244455427392	3.85733549315714	3.80578030776578
Ankrd61	3.08550386822004	2.53255500383054	2.53255500383054	2.53255500383054	2.53255500383054	2.53255500383054	2.53255500383054	2.53255500383054	2.53255500383054	3.07205998516678	2.53255500383054	2.53255500383054	2.53255500383054	2.53255500383054	2.53255500383054	2.53255500383054	2.53255500383054	3.24129166220469	2.53255500383054	3.06599893921176	2.53255500383054	2.53255500383054	3.32748858951763	2.53255500383054	2.53255500383054	2.53255500383054	2.53255500383054	2.53255500383054	3.06045342289425	2.53255500383054	3.06633096268904
Ankrd7	3.08550386822004	3.07635570409268	2.53255500383054	2.53255500383054	2.53255500383054	3.15027439315023	2.53255500383054	2.53255500383054	2.53255500383054	3.07205998516678	2.53255500383054	2.53255500383054	2.53255500383054	2.53255500383054	2.53255500383054	3.04705843675096	2.53255500383054	2.53255500383054	2.53255500383054	2.53255500383054	2.53255500383054	3.08359612731144	2.53255500383054	2.53255500383054	2.53255500383054	2.53255500383054	2.53255500383054	2.53255500383054	2.53255500383054	2.53255500383054	3.06633096268904
Ankrd9	4.52507029712391	3.29718529201336	3.87321189940824	4.35029118874168	4.4626658027614	4.52629764985402	3.82565288621932	3.60900023709767	4.48969797720936	4.48241422327723	4.29308481216639	4.08269643292233	4.39113755033537	4.02353701886823	3.9630992134804	3.66020094166081	4.44486650002936	3.9112597589324	4.38795555403209	4.46307284100505	4.80586671492288	3.8448345566994	3.97747221010101	4.40362436049408	3.97108294099612	4.12312705090088	4.24512220159332	4.11689509639703	3.57164616676607	3.95586080783385	4.40660556757437
Anks1a	5.79992598475203	4.09599700453849	4.53352292261616	5.46321070274529	5.41879708430692	5.75579798294754	5.06274915117582	4.40873908234152	4.97574835643895	4.7382059461141	5.35253288367023	5.37949689402864	5.19380602371977	5.07557940818195	5.14184155073738	4.45586814706748	5.52600880020913	5.53816792459149	5.12839890036647	5.30482886774711	5.2386385942078	4.95409451336549	5.98386194460684	5.56014080024335	4.26272129949149	5.22231839293006	4.84395299576881	5.50850112693919	5.55130138821404	4.35001238103975	5.18129442684138
Anks1b	3.08550386822004	3.46378083440288	3.26726532639343	2.53255500383054	3.06587161534518	3.15027439315023	2.53255500383054	2.53255500383054	2.53255500383054	3.07205998516678	2.53255500383054	2.53255500383054	3.06138568374093	2.53255500383054	2.53255500383054	2.53255500383054	2.53255500383054	2.53255500383054	3.18885966243233	2.53255500383054	2.53255500383054	3.30724945521241	2.53255500383054	2.53255500383054	3.05954928826326	3.1596985804056	3.65209779013971	2.53255500383054	3.06045342289425	3.48517636231388	3.06633096268904
Anks3	4.40438350402246	4.09599700453849	3.95907825549858	3.91242034817864	4.06811353955554	4.28933188889881	4.52576122030809	4.40873908234152	4.01526948188893	4.23230555006563	4.36245052297314	4.08269643292233	4.13119042730248	4.02353701886823	3.9630992134804	4.22548984784804	4.34820229666594	4.06085321173655	4.55768251365742	4.06845285032985	4.15493110834623	4.46027569275996	3.64339200222446	4.59423504530696	4.32559231515997	4.12312705090088	4.74442010239305	3.92048213831828	4.26540743960604	3.74853414976011	3.70075627507427
Anks4b	3.61935398282494	4.09599700453849	3.42771422097903	4.10788013969648	3.58198197580912	3.74174688770301	3.54702092976746	3.90263290137857	3.34948472839718	3.29121217985566	4.21950305718241	3.25214919998305	3.69036582557686	3.53251625375109	3.4902271041107	3.41462775839625	3.48414274140681	3.52526856468407	3.45304119299613	3.80502751495502	2.53255500383054	3.73694444316045	3.32748858951763	4.04712039463771	3.43560417517183	4.01480195808507	4.24512220159332	3.35399497491684	3.57164616676607	3.62626087631524	3.4469804924467
Anks6	3.47909501930026	3.07635570409268	3.56094530577228	3.11366525721468	3.28260467779736	3.15027439315023	3.36637969638039	3.60900023709767	2.53255500383054	3.29121217985566	3.32085774470949	3.25214919998305	3.06138568374093	3.67998087194446	3.4902271041107	3.04705843675096	2.53255500383054	3.52526856468407	2.53255500383054	3.80502751495502	3.22371401365219	3.4759027858243	2.53255500383054	2.53255500383054	3.43560417517183	2.53255500383054	3.65209779013971	3.35399497491684	3.27506583516428	3.08913938764589	3.5828578034814
Ankzf1	4.7848007975432	4.70564498094256	4.76594084941592	4.78034268974255	4.88925336572646	4.7258761957492	5.18932635763381	5.09621583254007	4.72814182031864	5.13661313302412	4.42811436303698	4.63948257094505	5.16164922918781	5.03239532907275	5.21393997608062	4.93340004576214	4.84162969764415	4.51942704590924	5.02095485716894	4.96833059235396	5.06976134386621	4.62900503338407	4.82827989573557	4.83588004775445	4.90551535739265	4.6907014933835	4.74442010239305	4.36040128312209	4.98484862949081	4.88867894814148	4.62251171899012
Ano1	3.84913891608193	3.46378083440288	3.42771422097903	3.79963994305428	3.58198197580912	3.58703826547158	3.82565288621932	3.60900023709767	3.67340657970951	3.71277955288657	3.86691176760456	3.25214919998305	3.27636314915483	2.53255500383054	3.31914746434674	3.54605401740189	4.12821004484602	3.52526856468407	3.45304119299613	3.446423725755	3.70834632026823	3.94255941262198	3.87765289986858	4.04712039463771	3.97108294099612	3.75943584798032	3.33386456775038	3.67955432496541	3.88677957382962	3.74853414976011	3.5828578034814
Ano4	3.30990047189843	3.07635570409268	2.53255500383054	3.11366525721468	3.4462102120665	3.15027439315023	3.54702092976746	2.53255500383054	3.34948472839718	3.07205998516678	2.53255500383054	3.25214919998305	2.53255500383054	3.53251625375109	3.31914746434674	3.04705843675096	3.21141289291913	2.53255500383054	3.45304119299613	3.446423725755	3.22371401365219	3.73694444316045	3.09816640027275	2.53255500383054	3.05954928826326	3.60267118562645	3.65209779013971	2.53255500383054	3.27506583516428	3.3149515718196	3.4469804924467
Ano6	4.68704421321528	4.75314302334168	4.4815358137181	4.10788013969648	4.28147966041859	4.45220335426839	4.76730733256602	4.0232349504856	4.19521696216772	4.2997840927557	4.54993972624889	4.63948257094505	4.26817589407323	4.56414797758594	4.0538323637877	4.22548984784804	4.34820229666594	4.51942704590924	4.63474249003472	4.40556838066287	4.15493110834623	4.62900503338407	4.72921319538535	4.59423504530696	4.26272129949149	4.12312705090088	4.38976037210743	4.36040128312209	4.49992579833677	3.74853414976011	4.40660556757437
Anp32a	6.13883835989396	6.23224867081205	6.44435760398423	6.36681969146485	6.59687178960385	6.43593327034717	6.22328217032664	6.18900178358031	7.03729957346488	6.73083552087372	6.35753601291805	6.71843932121369	6.98726487514487	6.7376701532836	6.83814568186044	6.36740739752369	6.62442127501891	6.90166803027786	6.84330814337323	6.47256779606413	6.61259763026302	6.97495389402095	6.93184190024197	6.50502436970674	6.6358962127181	6.73845270156406	6.98505015161467	6.88553285040685	6.1898155829341	6.8784738643544	6.43444878555787
Anp32b	7.09747845647832	7.27859023261804	6.96309271248869	6.35000568929405	6.41876796616284	6.55686893618447	7.1747205960992	7.14744091658746	6.26435051766456	6.55296152770172	5.96326685101148	6.75826909049767	6.39726506720328	6.48060639229258	6.63497256514115	7.28891448211077	6.32760810744558	7.01748358712983	6.21854969025081	7.20322312692232	6.39687889624947	7.01370474838405	6.34733707202981	6.41301245541795	7.0307415275588	6.49278740255034	6.36785712676489	6.43190176661585	7.06098679792501	7.33388555220761	6.40734732215011
Anp32e	6.22486456282364	6.92993871396575	7.32275626427642	6.24473794738992	6.64393867532361	6.36193954807849	6.1439051815519	7.10084729110377	6.43370982424366	6.4068670074211	5.81078021970953	6.24394938096557	6.51404306010036	6.60058228467092	6.23799667670537	6.94081415367404	6.32760810744558	6.5300630949449	6.28805869480361	6.59748982672873	6.24986485660029	6.47487472360671	6.28168336447182	5.64429418209381	7.31910773770299	6.2813677522059	6.04448469880754	6.44798370907037	6.00720886920616	7.12413786665752	5.82385650695915
Anpep	5.22297034286951	4.60512157495406	3.77970940761975	4.35029118874168	4.40517059107412	4.7258761957492	5.14842313102391	4.32335921195735	4.35127762358335	4.00294056806077	4.21950305718241	4.21632008354502	4.20166562637346	3.67998087194446	4.21612772648912	4.65035869081841	4.61841864251493	4.77864098998688	4.47567619220087	5.30482886774711	4.56647896266646	5.18116483645192	4.62204427737946	4.76017268712104	4.26272129949149	3.75943584798032	4.51924062179839	4.68282066836516	5.15793564447573	3.74853414976011	4.0693375952249
Antkmt	6.38275768541543	5.92915385581513	5.92727282293914	6.61199537363531	6.33507945025479	6.65297190734867	6.29847119671084	6.07248057126461	6.62758140613927	6.43456367606259	6.30977682929283	6.42845484073307	6.41072143004977	6.31493251896387	6.52838711863714	6.01347177522828	6.76995400631968	6.63756448181583	6.53651561422172	6.21586606167455	6.63248421167467	6.63283559967197	6.71333587316407	6.71209364063775	6.07214450080497	6.66115140304669	6.04448469880754	6.52578821624548	6.36549243831908	6.15508970573122	6.3657065130537
Antxr1	3.08550386822004	2.53255500383054	2.53255500383054	2.53255500383054	2.53255500383054	2.53255500383054	2.53255500383054	2.53255500383054	3.11401655706172	2.53255500383054	2.53255500383054	2.53255500383054	2.53255500383054	2.53255500383054	3.4902271041107	3.04705843675096	3.48414274140681	2.53255500383054	2.53255500383054	3.58222474820904	3.22371401365219	3.30724945521241	2.53255500383054	2.53255500383054	3.27380759315111	2.53255500383054	3.33386456775038	2.53255500383054	3.57164616676607	3.3149515718196	2.53255500383054
Anxa1	8.13320008215805	7.69853602443253	8.04678608665055	8.18585032213514	8.30450242924367	8.29019002277177	8.35940213436313	8.10694859248823	8.32680178119578	8.61520966765435	8.35176597754632	8.64717451463026	8.26239039926517	8.45091145683521	8.4547437124548	7.850622896554	8.42173968060265	8.57164608679018	8.49624942247057	7.93702289629871	8.39949965755223	8.47494669680708	8.55573235497667	8.81415808153559	7.96312042147453	8.66059895850471	8.86881516081598	8.62555445692659	8.19321668359791	7.92695070718724	8.33941226089246
Anxa10	6.06606646416581	5.59430691798581	5.13554258785303	6.18903970377257	5.82181011968112	5.97123033444294	5.14842313102391	5.36170412342148	5.64273014211269	6.0780938488505	5.69081338585404	5.89493175576275	6.19420838058574	5.78978629524771	5.85079676859811	5.51711834232944	5.92139610426244	6.08887595948387	5.36507296030139	5.49940855298965	5.60836341766904	5.46386670412005	5.65946254895067	5.51608893591798	5.59547901369209	6.05751874856966	5.72958605972166	5.59864245742156	5.44980934426178	5.48637121459549	5.76060383431756
Anxa11	6.80659362791686	6.57344336126316	6.71126189041628	6.78429139589657	6.57274544301705	6.9077859468401	6.82801766367379	6.88401437483379	6.83499164407491	6.55296152770172	6.9921110076407	6.65654016593846	7.04003293401441	6.86278997470814	6.68543206027317	6.59621863696	7.02305334814704	6.81282266683744	6.90341009792362	6.95555354393838	6.78236269907612	6.66974649928634	6.67557632985107	7.08371708704406	6.61298743572338	6.54540704123658	6.98505015161467	6.68338920302497	6.95544589919484	6.79007200802956	6.97573053299928
Anxa13	2.53255500383054	2.53255500383054	2.53255500383054	3.11366525721468	2.53255500383054	3.15027439315023	2.53255500383054	3.16351727133727	3.34948472839718	2.53255500383054	2.53255500383054	3.25214919998305	2.53255500383054	2.53255500383054	2.53255500383054	2.53255500383054	3.21141289291913	2.53255500383054	2.53255500383054	2.53255500383054	2.53255500383054	2.53255500383054	3.32748858951763	2.53255500383054	2.53255500383054	2.53255500383054	2.53255500383054	2.53255500383054	2.53255500383054	2.53255500383054	2.53255500383054
Anxa2	9.35558919575227	9.56229431291368	9.75367710282218	8.8592609738335	9.50952152254843	8.7605395352777	9.56359688390641	9.56423518625554	9.01239554950199	9.69577389805521	9.34609342453648	8.92531723761908	9.06153987974447	9.53610507800556	9.40314615798694	9.62197330425803	9.01265033736933	9.350098095664	9.41004221553828	9.38458172623152	8.43943368830868	9.55024532725581	9.49992814257118	9.01451546241143	9.8360145793657	9.40262507987354	9.00362150143968	9.68607440337612	9.25639414275458	9.83735405894117	9.45714028553747
Anxa3	7.00367989278385	6.62316195913954	6.16329217370124	7.72914320729499	7.78231628900095	7.45196374658058	7.3521248890537	6.56113446067026	7.6163117782519	7.34702247837205	8.09093191790537	7.86623781375106	7.76938329599774	7.98014725047725	7.57912732744694	6.32768097970227	7.50005263730869	7.25166200664678	7.74720763121117	6.91777952104013	7.63075550362938	7.36025836532818	7.81318801877783	7.9594621809941	6.24651645078757	7.9281696728434	7.81818186171562	7.82811892038941	6.99149447361705	6.33825240404653	7.51433122317875
Anxa4	5.96952605284682	5.92915385581513	5.9812550782499	6.66724819988509	6.88815061566698	6.52334604113227	6.38720821889845	5.86354891850668	6.49620697495544	6.4068670074211	6.56146530147801	6.71843932121369	6.5987083842919	6.54185080455062	6.39815120833843	5.79680523889898	6.54570926920577	6.59552711539272	6.94689120285374	6.15195713469313	6.11459952757366	6.63283559967197	6.96349408747437	6.9915194854351	5.70892744770981	6.49278740255034	7.33568018854324	6.97684377583859	6.00720886920616	6.00532830960148	6.40734732215011
Anxa5	9.16113514744803	9.34513004598408	9.62511322104156	9.20463141560448	9.11509367527907	9.01902037177323	9.4431467715122	9.70305973895394	9.32469673267859	9.45114354171896	9.30224828816553	9.24480962667183	9.05515682402942	9.19526551812952	9.4493597092374	9.66225789523973	9.17454405576323	9.34378501773181	9.31390096933694	8.91038129837033	9.18327903292463	9.32467889254877	9.39958966175632	9.15901825222554	9.63395964244073	9.13547477252167	9.34166947660335	9.29276140391996	9.11474949392963	9.52200366950564	9.22961789855941
Anxa6	8.67291774756909	8.42366139298335	8.87402064273886	8.64619922679502	8.70095341900781	8.58144358176543	8.79344811525976	8.61306763506137	8.65133924302792	8.82248703783054	8.6381698257369	8.75908120230057	8.52205561858877	8.64414543190415	8.62550518546279	8.69808978028943	8.72739668329818	8.78240772956119	8.87135186366233	8.7290978487624	8.57877056871019	8.82681437406665	8.82011005774157	8.80066127651616	8.65319986337592	8.77842747964019	8.73257542459442	8.69764608139739	8.64399958028194	8.56102946083213	8.81283509103186
Anxa7	5.92899240725348	6.02519903307934	5.9988020309998	6.11121670819392	5.84227413877433	6.45384837900252	6.0158651004532	5.8061179522604	6.03036842454927	6.02425739895047	5.94246287191758	5.82109906591008	5.84228612567769	5.88798821009989	6.25484548697868	6.0628334503887	5.92139610426244	6.08887595948387	6.26526335141357	6.18426996120931	6.11459952757366	6.24920128986827	5.92033942871287	6.00295683255904	5.70892744770981	5.79167552905365	5.82693025686713	6.10634061970964	5.64592715215146	6.20742157502499	5.86450430168808
Anxa8	2.53255500383054	3.46378083440288	3.05484898433457	3.34899744884315	3.06587161534518	4.89901483240376	2.53255500383054	3.41803464761726	3.11401655706172	3.81875930327372	3.32085774470949	5.37949689402864	4.05614814030085	3.11749425453733	3.09215999027881	3.25641787050734	3.48414274140681	3.52526856468407	2.53255500383054	3.06599893921176	4.47567846141625	3.08359612731144	3.09816640027275	5.7988462145487	3.56992052320581	3.41275444591698	5.91799795077012	4.11689509639703	2.53255500383054	3.48517636231388	3.2832437001417
Aoah	2.53255500383054	2.53255500383054	2.53255500383054	2.53255500383054	2.53255500383054	2.53255500383054	2.53255500383054	2.53255500383054	3.11401655706172	3.07205998516678	2.53255500383054	2.53255500383054	2.53255500383054	2.53255500383054	2.53255500383054	2.53255500383054	2.53255500383054	2.53255500383054	2.53255500383054	2.53255500383054	3.22371401365219	2.53255500383054	2.53255500383054	3.72602974131104	2.53255500383054	2.53255500383054	3.33386456775038	3.11726855256623	3.06045342289425	2.53255500383054	2.53255500383054
Aoc1	3.08550386822004	3.07635570409268	2.53255500383054	2.53255500383054	2.53255500383054	3.3997175545011	2.53255500383054	2.53255500383054	3.11401655706172	3.29121217985566	2.53255500383054	3.54019067494006	3.06138568374093	2.53255500383054	2.53255500383054	2.53255500383054	2.53255500383054	3.24129166220469	2.53255500383054	2.53255500383054	3.87875648103315	2.53255500383054	2.53255500383054	4.76017268712104	2.53255500383054	2.53255500383054	3.88797104282962	3.92048213831828	3.06045342289425	2.53255500383054	2.53255500383054
Aoc2-ps1	2.53255500383054	3.07635570409268	2.53255500383054	2.53255500383054	3.06587161534518	3.15027439315023	3.12620172217333	2.53255500383054	2.53255500383054	2.53255500383054	2.53255500383054	2.53255500383054	3.27636314915483	2.53255500383054	3.09215999027881	3.25641787050734	2.53255500383054	2.53255500383054	3.18885966243233	3.06599893921176	3.22371401365219	3.30724945521241	3.09816640027275	3.23448092435228	3.27380759315111	3.60267118562645	2.53255500383054	3.35399497491684	3.06045342289425	2.53255500383054	2.53255500383054
Aoc3	5.38352277537361	5.18746523696441	4.2487377438312	5.77423430572729	5.92129199409275	6.20134935196917	5.60405786341541	4.94122522694908	5.77566381628776	4.91199627016581	5.76401111613528	5.85849716594349	5.60346389714871	5.78978629524771	5.24861746454436	4.69471302769412	5.98274577817662	5.06018194062833	5.98700495457585	5.69292953532501	6.32526332148908	5.51957418153871	5.55117983277328	6.12434769979384	4.59948816072848	5.42636808486847	6.04448469880754	5.50850112693919	6.10970552953757	4.35001238103975	5.78200456910604
Aox1	3.30990047189843	3.07635570409268	2.53255500383054	3.67274225114131	3.06587161534518	3.15027439315023	3.12620172217333	3.41803464761726	3.52671883443215	3.29121217985566	3.75741442631693	3.25214919998305	3.57342522171091	3.35430796996127	3.86413959008123	2.53255500383054	2.53255500383054	2.53255500383054	3.45304119299613	3.2827818064937	4.02536206637191	3.08359612731144	3.32748858951763	3.51590203868186	2.53255500383054	2.53255500383054	3.33386456775038	3.67955432496541	3.43712137759858	3.3149515718196	3.06633096268904
Aox3	2.53255500383054	3.07635570409268	2.53255500383054	3.34899744884315	3.28260467779736	3.3997175545011	3.36637969638039	2.53255500383054	3.34948472839718	3.59377554935429	3.75741442631693	3.54019067494006	3.43868561428049	3.53251625375109	3.31914746434674	3.25641787050734	3.48414274140681	2.53255500383054	3.18885966243233	2.53255500383054	3.70834632026823	3.4759027858243	3.50026499948453	2.53255500383054	3.05954928826326	3.1596985804056	2.53255500383054	3.67955432496541	2.53255500383054	3.62626087631524	3.06633096268904
Aox4	3.08550386822004	3.46378083440288	2.53255500383054	2.53255500383054	2.53255500383054	2.53255500383054	2.53255500383054	2.53255500383054	2.53255500383054	2.53255500383054	2.53255500383054	2.53255500383054	2.53255500383054	2.53255500383054	2.53255500383054	2.53255500383054	2.53255500383054	2.53255500383054	2.53255500383054	2.53255500383054	3.22371401365219	3.08359612731144	2.53255500383054	2.53255500383054	3.27380759315111	2.53255500383054	2.53255500383054	2.53255500383054	3.27506583516428	2.53255500383054	2.53255500383054
Ap1ar	4.83108818387587	4.55176469889911	4.67789953802804	4.55251459343816	4.92912761078593	4.19891949538893	4.87320248301075	4.70200149422228	4.01526948188893	4.42447198950431	3.86691176760456	4.88474357476453	4.50297875803888	4.28520804616753	4.80770493346075	4.55681080568781	4.34820229666594	4.4198925245949	4.63474249003472	4.76238052642496	5.00847698171343	4.9946784786437	4.56493917056902	4.29616676803886	5.05323121129017	4.6907014933835	4.24512220159332	4.893128357876	4.26540743960604	4.69918787856965	4.14491468217104
Ap1b1	5.52741213877638	5.34680214507842	5.10281309891808	5.66893397049797	5.69237310970238	5.78459235578889	5.51137790412648	5.23535438817674	5.39974447931418	4.78383668780737	5.58688492829887	5.89493175576275	5.28599392241375	5.41299694004899	5.24861746454436	5.67458857508197	5.82408095437987	4.99513023748832	5.83992252478572	5.82237745854687	5.52471789623837	5.54661639339312	5.75999487039487	5.10199009362187	4.90551535739265	5.22231839293006	5.18141117703449	5.65566880805502	5.57556341110738	5.05459048260316	5.60093412499398
Ap1g1	4.19785159184396	4.60512157495406	4.88788190584479	4.88096374450928	4.71660718981926	4.19891949538893	4.71099558109118	5.04649686596608	4.4224082735034	4.42447198950431	4.71335329655547	4.80794577037875	4.8726968824122	4.43245651337668	4.54606478637584	4.4021897501602	4.84162969764415	4.61172103798859	4.38795555403209	4.84861654862119	4.27152596690398	4.8244114506507	4.67673103260347	3.72602974131104	4.19637923554041	4.62367778316244	5.18141117703449	4.68282066836516	4.78621934126769	4.20784037407968	4.67124244552392
Ap1m1	6.55173907360595	6.78473440767282	6.87138723627716	6.52490227463614	6.26138571742144	6.93349601444915	6.56496880108424	6.95125469817076	6.62758140613927	6.848544057794	6.56146530147801	6.61373724254512	6.46331498886384	6.89829359383083	6.71001099815404	7.15960384427703	6.68074128944701	6.50755921299924	6.69810257749528	6.78766322740921	6.74633590618939	6.81954769837898	6.5833982259196	6.59147572807395	6.80707131618497	6.69257379344509	6.39964911229464	6.64209748100521	6.4327575036721	6.93108247865819	6.52545312886209
Ap1m2	3.08550386822004	2.53255500383054	2.53255500383054	2.53255500383054	2.53255500383054	3.3997175545011	2.53255500383054	2.53255500383054	2.53255500383054	3.07205998516678	2.53255500383054	3.25214919998305	3.06138568374093	2.53255500383054	2.53255500383054	2.53255500383054	2.53255500383054	2.53255500383054	2.53255500383054	2.53255500383054	3.22371401365219	2.53255500383054	2.53255500383054	3.51590203868186	3.05954928826326	2.53255500383054	3.88797104282962	2.53255500383054	2.53255500383054	3.08913938764589	2.53255500383054
Ap1s1	6.00893338983002	5.69165969185347	6.01613468986467	5.36483036592755	5.49886996679117	5.31510179782369	5.37738094851585	5.74625188855114	5.26023706618162	5.89007823751934	5.66554318329855	5.85849716594349	5.12871899871253	5.47798376383113	5.46968585394537	5.75723233634405	5.03266156058749	5.82194909262204	5.52901805033976	5.67014935797479	5.68730003309721	4.9946784786437	5.55117983277328	5.51608893591798	5.54740024985953	5.38789190163313	5.51201409517603	5.863145044404	5.93452171456943	5.51461835196234	5.67159475209472
Ap1s2	4.87581653763416	4.70564498094256	4.42731309903537	4.88096374450928	5.49886996679117	4.95206449986371	5.4459904061263	4.82699724943882	4.97574835643895	5.10166465758178	5.41491932895258	4.80794577037875	5.02486885383462	5.47798376383113	5.58184536642161	4.96933475608516	5.52600880020913	5.29320220936191	5.56716209025103	5.24381825621685	5.48094119244465	5.37589235938969	5.46409025169947	4.90750519379986	4.78295371642826	5.53580355041225	4.93655161761543	5.34397562910287	5.5994123649788	4.74917144074885	5.71680245197828
Ap1s3	4.46617434321476	4.65635598215857	4.2487377438312	4.0144338222781	3.89987439902655	4.10100834832328	4.6521505069446	5.04649686596608	4.10875956339681	4.7382059461141	4.49049519798783	4.21632008354502	3.88903422668095	4.36103398011381	4.48670537070544	5.00433598612304	3.68811082490033	4.4198925245949	4.63474249003472	4.14399414194577	4.15493110834623	3.61572786342946	4.56493917056902	4.83588004775445	4.32559231515997	4.01480195808507	3.88797104282962	4.20371487685095	4.38821684266567	5.0149853350154	3.90098356512078
Ap2a1	2.53255500383054	3.60195496100929	3.56094530577228	3.11366525721468	3.28260467779736	2.53255500383054	2.53255500383054	3.16351727133727	3.80036990400047	3.45658407818997	3.09339137413563	2.53255500383054	3.57342522171091	3.11749425453733	3.09215999027881	3.25641787050734	2.53255500383054	3.24129166220469	2.53255500383054	3.70005901264585	3.22371401365219	3.08359612731144	3.32748858951763	2.53255500383054	3.27380759315111	2.53255500383054	3.33386456775038	4.11689509639703	3.43712137759858	3.62626087631524	2.53255500383054
Ap2a2	4.96101909611709	4.65635598215857	4.53352292261616	4.4213922629914	4.06811353955554	4.5963100340592	5.41210883970252	4.7659809898125	4.35127762358335	4.23230555006563	4.71335329655547	4.72641876307756	4.05614814030085	4.68353446126689	4.48670537070544	4.73760970562047	5.03266156058749	4.4198925245949	4.63474249003472	5.04260367158494	4.37781812326066	4.8244114506507	4.30660759569724	4.50251505145223	4.59948816072848	5.034025740794	3.88797104282962	4.68282066836516	4.69761825968411	4.74917144074885	5.00723893507917
Ap2b1	6.4123445173235	6.49547075246723	6.43154346100445	6.49465267588236	6.77652135216833	6.50628551314815	6.369896387657	6.50844266642002	6.36835554566046	6.51457384248025	6.89863628425002	6.90737461113956	6.39726506720328	6.6570002924383	6.39815120833843	6.30056906733472	6.91776463846601	6.4138275487321	6.79652038001833	6.51120228506431	6.59243111161231	6.07610814920557	6.71333587316407	6.67300476841391	6.29058929261155	6.51054310797426	6.16062411729678	6.71027070953357	6.2656597138209	6.39942988767056	6.59910095829184
Ap2m1	8.26418146575498	8.77280621862901	8.77900836237076	8.57237567638297	8.5825292151502	8.61750443518164	8.57023803125818	9.00601918103145	8.63414244201148	8.92081135148891	8.719226636579	8.84459299606941	8.54349782424459	8.61605097485843	8.77817007675531	8.76621977559421	8.6822728242437	8.6758558260729	8.50110948423688	8.23024920860998	8.87759758263727	8.61360476715685	8.75541470285869	8.70730265312478	8.72417327891795	8.74892952399825	8.76937553895453	8.58268112137837	8.4827187449913	8.6325171238682	8.55454364193066
Ap2s1	5.65786090994695	5.92915385581513	5.79268318693735	5.69600649975037	5.54980830715946	5.75579798294754	5.34176170039977	6.07248057126461	5.77566381628776	5.9297284284683	6.00398113391256	5.82109906591008	5.76004891741349	5.97981621388634	6.09551355746166	5.79680523889898	5.2515817851804	5.58238996999086	6.06844811236706	5.97837002763991	5.7620414572635	5.81405598651516	5.89851632887853	5.87020376699913	5.6189137065419	5.82062224462272	5.38906348799311	6.18538120875646	5.83808272443802	5.88163376100705	5.64843400231727
Ap3b1	5.52741213877638	5.11817157024933	5.66613592987065	5.18353023972041	5.41879708430692	5.00310118459201	5.18932635763381	4.99488644124253	5.10499626812622	4.95212195802226	5.32025458782194	4.88474357476453	5.19380602371977	5.44586936979615	5.46968585394537	5.10421937723891	5.2000452532051	5.34577393362789	5.44945626863227	5.69292953532501	5.34069630119317	5.49199834770384	5.16430961183285	5.10199009362187	5.08777131561893	5.6042725285273	5.32325396595298	5.07478134463269	5.5994123649788	5.5423057123339	5.64843400231727
Ap3b2	2.53255500383054	3.07635570409268	2.53255500383054	2.53255500383054	3.06587161534518	3.15027439315023	2.53255500383054	3.16351727133727	2.53255500383054	2.53255500383054	3.09339137413563	2.53255500383054	2.53255500383054	2.53255500383054	2.53255500383054	2.53255500383054	2.53255500383054	2.53255500383054	2.53255500383054	2.53255500383054	2.53255500383054	2.53255500383054	3.09816640027275	2.53255500383054	2.53255500383054	2.53255500383054	2.53255500383054	2.53255500383054	2.53255500383054	2.53255500383054	2.53255500383054
Ap3d1	5.70682554704572	5.8045822191194	5.92727282293914	5.46321070274529	5.14640767113099	5.60226993813232	5.51137790412648	5.71533787618129	4.92976540692589	5.23640399968941	5.55965360205114	5.57312153659319	5.06037422241267	5.23582087015434	5.49858097129608	5.54072708489407	5.60666179634596	5.44529102621649	5.27522036991563	5.84284313155909	5.60836341766904	5.59918212441386	5.04785837621313	5.51608893591798	5.49761039419404	5.30758286860621	5.10458786599873	4.94088849677039	5.5994123649788	5.51461835196234	5.78200456910604
Ap3m1	6.35254524429256	5.71497974993296	5.9988020309998	6.26283075252595	6.5357762210692	6.30381536484024	6.42121515982066	5.74625188855114	6.44959198897845	6.34980945920981	6.34179310043753	6.21553065886694	6.4240522962169	6.261236153263	6.23799667670537	5.60925410641928	6.5657965387035	6.38940209569895	6.59242768455425	6.10206960595368	6.41997471235777	6.40353876832195	6.8094221448881	6.12434769979384	5.64196344915351	6.41947509296007	6.36785712676489	6.38254112061068	6.41955535303766	5.72216704816475	6.37972204681319
Ap3m2	3.61935398282494	3.46378083440288	3.67661473220547	3.52613306998985	3.58198197580912	3.58703826547158	3.69642370151779	3.60900023709767	3.34948472839718	3.59377554935429	3.75741442631693	3.75499004038639	3.69036582557686	3.67998087194446	4.0538323637877	3.25641787050734	3.48414274140681	3.9112597589324	3.18885966243233	3.2827818064937	2.53255500383054	2.53255500383054	3.32748858951763	3.72602974131104	3.79039131482003	2.53255500383054	2.53255500383054	3.67955432496541	3.43712137759858	3.62626087631524	3.2832437001417
Ap3s1	4.83108818387587	4.70564498094256	4.99961761343319	4.35029118874168	5.0054931014907	4.84377466765428	5.06274915117582	4.82699724943882	4.35127762358335	4.9910853572061	4.98953703243877	4.44573733498062	4.50297875803888	4.56414797758594	4.80770493346075	5.00433598612304	5.09076915385336	4.31170592411747	4.70746981136294	5.17997829395637	4.73084098550193	5.34528434515247	5.08779134208237	4.67984485357172	4.98139439618632	4.39858589523557	4.84395299576881	4.28459598908928	4.82838295710908	4.84378585400707	4.51914447313098
Ap3s2	6.8823874529562	7.26302618530944	7.09863627755218	7.04612618348464	6.94556861434893	6.84142161944149	6.78955910351619	7.06488348849763	6.95088180741576	7.0935251267609	7.04152825800355	7.02623817618224	6.96013584121879	6.89829359383083	6.9761618031668	7.04218537069774	6.99374993493563	6.95245076550906	7.10874130655518	6.98324612655192	7.04202375360004	6.99445996043204	6.98421459923513	7.00730241326026	7.1307435057137	6.88157974419038	6.9209423728451	6.98786006736445	6.78099396696568	7.31027197853841	6.82039275640422
Ap4b1	4.87581653763416	4.75314302334168	4.80784575739105	5.29514143922985	5.24330623812597	5.53582709304518	5.37738094851585	4.56376212747037	5.06326660310172	5.06579642878465	5.35253288367023	5.37949689402864	5.34419886293162	5.19748318580604	5.24861746454436	4.89647715517571	5.34921325900952	5.18163754261662	4.90423988778786	5.04260367158494	5.48094119244465	5.28196037281165	5.33879477024897	5.37491776194712	4.86590211961301	5.08359085346231	5.10458786599873	4.98700919865116	4.55227554951506	4.41533393373255	4.96958007676136
Ap4e1	3.61935398282494	3.07635570409268	2.53255500383054	3.34899744884315	3.06587161534518	2.53255500383054	3.36637969638039	3.16351727133727	3.80036990400047	2.53255500383054	3.32085774470949	3.25214919998305	3.27636314915483	3.11749425453733	3.09215999027881	3.04705843675096	3.21141289291913	3.24129166220469	2.53255500383054	2.53255500383054	3.50108516038739	3.08359612731144	3.09816640027275	3.23448092435228	3.27380759315111	3.41275444591698	2.53255500383054	3.11726855256623	3.57164616676607	3.3149515718196	3.06633096268904
Ap4m1	3.08550386822004	3.07635570409268	3.05484898433457	2.53255500383054	2.53255500383054	2.53255500383054	3.12620172217333	2.53255500383054	3.34948472839718	2.53255500383054	3.32085774470949	2.53255500383054	2.53255500383054	2.53255500383054	3.4902271041107	3.04705843675096	2.53255500383054	3.24129166220469	2.53255500383054	3.2827818064937	2.53255500383054	3.08359612731144	2.53255500383054	3.23448092435228	3.27380759315111	2.53255500383054	3.65209779013971	3.35399497491684	3.27506583516428	3.08913938764589	3.06633096268904
Ap4s1	4.83108818387587	4.92771767250898	4.99961761343319	5.72256800204434	5.49886996679117	5.60226993813232	4.71099558109118	5.04649686596608	5.10499626812622	4.9910853572061	5.28720512689041	5.37949689402864	5.50546049115469	5.23582087015434	4.89933885684568	5.07173416387115	5.2000452532051	4.51942704590924	5.44945626863227	5.04260367158494	5.18462749308395	5.21559068502235	5.16430961183285	5.04021606283393	5.05323121129017	5.08359085346231	5.10458786599873	5.15723003084904	5.19006515583448	4.7973243671756	5.76060383431756
Ap5b1	4.12023446534522	4.0138473206176	4.03867569347778	3.67274225114131	4.21456051215199	3.99395043020818	3.82565288621932	3.7665945968175	3.34948472839718	4.08458584931884	4.05693838087943	3.54019067494006	3.97576785536834	4.02353701886823	4.0538323637877	3.76197600519143	3.85594267086755	4.19294232262393	4.07896334403997	3.80502751495502	3.70834632026823	4.26525016278442	3.50026499948453	4.04712039463771	3.88459233280674	3.41275444591698	4.08052295989045	3.80712439397363	3.97338989252897	3.85733549315714	3.80578030776578
Ap5m1	5.07950306872653	4.49608075651156	4.58346999512539	4.88096374450928	5.14640767113099	5.23296110374336	4.9713061240803	5.14418402564724	5.02021461214688	5.13661313302412	4.76356363590672	4.72641876307756	5.19380602371977	4.94165949334556	4.54606478637584	4.55681080568781	4.77135634708596	4.99513023748832	5.02095485716894	4.51806064543143	4.80586671492288	5.0723654002084	4.96427933732768	4.83588004775445	4.69444244770243	4.6907014933835	4.63672303257564	4.68282066836516	4.78621934126769	4.35001238103975	4.76355836724932
Ap5s1	4.46617434321476	4.31245740462435	4.58346999512539	4.27481636216941	4.21456051215199	4.84377466765428	4.6521505069446	4.40873908234152	4.19521696216772	4.48241422327723	4.21950305718241	4.80794577037875	4.60573288569082	4.68353446126689	4.48670537070544	3.93913834005291	4.12821004484602	3.9112597589324	4.38795555403209	4.34527228198939	5.00847698171343	4.57520016235018	4.23257479616077	4.29616676803886	4.19637923554041	4.6907014933835	4.51924062179839	4.20371487685095	4.19898250218823	4.12984238431506	4.62251171899012
Ap5z1	4.63527948949059	4.49608075651156	4.37062678476327	4.48865474845457	4.57034146926884	4.37345384988892	4.13919370152458	4.63472706836903	4.61442433241777	4.36370591414171	4.42811436303698	4.21632008354502	4.44830552753995	4.28520804616753	3.9630992134804	4.45586814706748	4.34820229666594	4.31170592411747	4.07896334403997	4.06845285032985	4.56647896266646	4.46027569275996	4.23257479616077	4.40362436049408	3.88459233280674	4.2221563869714	4.51924062179839	4.11689509639703	4.38821684266567	4.53654754400038	4.34628359448319
Apaf1	3.84913891608193	4.09599700453849	3.26726532639343	3.91242034817864	3.58198197580912	2.53255500383054	4.13919370152458	3.7665945968175	3.80036990400047	3.71277955288657	3.75741442631693	3.54019067494006	3.27636314915483	3.53251625375109	4.0538323637877	3.76197600519143	3.68811082490033	3.52526856468407	3.65092211369424	3.80502751495502	3.22371401365219	3.8448345566994	3.50026499948453	3.89867938094446	4.05124392477684	3.60267118562645	3.65209779013971	3.67955432496541	3.97338989252897	4.12984238431506	3.90098356512078
Apba1	3.30990047189843	2.53255500383054	2.53255500383054	3.34899744884315	2.53255500383054	2.53255500383054	2.53255500383054	2.53255500383054	3.11401655706172	2.53255500383054	2.53255500383054	2.53255500383054	3.06138568374093	2.53255500383054	2.53255500383054	2.53255500383054	2.53255500383054	2.53255500383054	3.18885966243233	2.53255500383054	2.53255500383054	3.08359612731144	2.53255500383054	2.53255500383054	2.53255500383054	2.53255500383054	2.53255500383054	2.53255500383054	2.53255500383054	3.08913938764589	3.06633096268904
Apba3	4.27068126704666	4.0138473206176	4.18282838066016	4.55251459343816	4.57034146926884	4.19891949538893	4.6521505069446	4.4886285137876	4.48969797720936	4.53781111046372	4.90367749036933	4.72641876307756	4.26817589407323	4.02353701886823	4.48670537070544	4.22548984784804	4.12821004484602	4.19294232262393	4.38795555403209	4.14399414194577	3.87875648103315	4.33375716665651	3.97747221010101	4.29616676803886	4.32559231515997	4.62367778316244	4.93655161761543	4.28459598908928	4.55227554951506	4.35001238103975	4.0693375952249
Apbb1	5.96952605284682	5.66794658901491	5.50247185058889	6.52490227463614	6.63231610773236	6.60572616410939	5.89957127134637	5.86354891850668	6.51141379676285	6.12996575311905	6.13793808768295	6.06425321028344	6.24021928233048	6.54185080455062	5.80556064149731	5.56394396359851	5.98274577817662	5.58238996999086	6.26526335141357	6.11889386375978	6.24986485660029	5.76905865836043	6.59693521433656	6.54890247685048	5.85381098600727	6.23932349427345	6.16062411729678	6.16602862302761	6.15831038286322	5.42810053977319	6.24833570368541
Apbb1ip	4.52507029712391	3.92515092997656	3.67661473220547	4.0144338222781	4.34488441866293	4.10100834832328	4.30877443193107	4.56376212747037	4.27577049928536	4.53781111046372	4.21950305718241	4.08269643292233	3.88903422668095	4.28520804616753	4.21612772648912	4.22548984784804	4.00043095708608	4.19294232262393	3.18885966243233	4.28185683189336	4.02536206637191	3.8448345566994	3.87765289986858	4.50251505145223	3.79039131482003	4.2221563869714	4.51924062179839	3.80712439397363	4.19898250218823	4.28101778965933	3.98836919053334
Apbb3	3.84913891608193	4.0138473206176	3.77970940761975	3.67274225114131	3.89987439902655	3.3997175545011	4.04419667606803	4.0232349504856	3.67340657970951	3.71277955288657	3.86691176760456	3.93127954044172	3.57342522171091	3.92098684231162	4.0538323637877	3.85431372859753	3.48414274140681	4.06085321173655	3.45304119299613	3.90018185806316	3.50108516038739	3.4759027858243	3.32748858951763	3.23448092435228	3.88459233280674	3.89478637899874	3.33386456775038	3.35399497491684	4.19898250218823	3.95586080783385	3.4469804924467
Apc	4.87581653763416	4.49608075651156	4.72265946633999	4.0144338222781	4.62095551814316	4.52629764985402	4.92315099782794	4.23154866693257	4.4224082735034	4.48241422327723	4.66113943662373	3.75499004038639	3.97576785536834	4.56414797758594	4.94290164748871	4.69471302769412	4.24326121533476	5.06018194062833	4.38795555403209	4.92960188308699	4.27152596690398	4.8244114506507	3.76737701993803	5.04021606283393	4.69444244770243	4.12312705090088	4.08052295989045	4.4318049228331	4.65096140387935	4.93211304553955	4.67124244552392
Apc2	4.46617434321476	4.17264735439047	4.31120833943489	3.52613306998985	3.28260467779736	3.58703826547158	4.38539127967482	4.23154866693257	3.11401655706172	3.59377554935429	3.49228557674084	2.53255500383054	3.43868561428049	3.11749425453733	3.4902271041107	4.34608502769093	3.48414274140681	3.9112597589324	3.65092211369424	3.90018185806316	3.70834632026823	4.03219341476551	3.50026499948453	3.23448092435228	3.88459233280674	3.1596985804056	3.33386456775038	3.53214007749104	4.05365890887618	3.74853414976011	3.2832437001417
Apeh	5.41351480527807	5.25342589453908	4.96339402461541	5.55510207111895	5.14640767113099	5.42983679067975	5.26764941086532	5.51404650899912	4.97574835643895	5.23640399968941	5.55965360205114	5.21420743954072	4.95093394845951	5.37932848171061	5.44017923221103	5.16695760210767	5.39556273948409	5.6252589495652	5.07573757788422	5.44653594499338	5.06976134386621	5.21559068502235	5.33879477024897	5.51608893591798	5.12145679182384	5.46380883017348	5.25415717249076	4.7921535381211	5.34033614435175	5.30367497527568	5.21359470133464
Apex1	7.04193701498076	7.41861256788768	7.54060932744263	6.50985739762885	6.10148125729909	6.39941521533351	6.91393912041439	7.7172811083854	6.69567619725304	7.16120971415758	6.53405264934221	6.29914238859852	6.24021928233048	6.83862352691606	6.71001099815404	7.77910744640611	6.12543547011537	7.41733299767479	6.47833065600434	6.75588385531455	6.34953632980968	6.99445996043204	6.68827366366739	6.57034730500587	7.62350870950927	6.59616104191541	6.65785115779914	6.49517223039779	6.88051544565028	7.75115376215036	6.57497010882885
Apex2	4.12023446534522	3.46378083440288	3.67661473220547	4.10788013969648	3.69979161422212	3.87539121323467	4.22700114460357	4.23154866693257	4.19521696216772	4.00294056806077	3.96604806279567	3.25214919998305	3.57342522171091	3.80759299681858	4.21612772648912	4.01779463192488	4.12821004484602	4.31170592411747	4.07896334403997	4.06845285032985	4.15493110834623	4.68066000317325	3.76737701993803	3.51590203868186	3.97108294099612	4.31356628789154	4.08052295989045	3.80712439397363	3.57164616676607	4.53654754400038	3.98836919053334
Aph1a	5.47162607389469	4.92771767250898	5.10281309891808	4.72700807204421	4.71660718981926	4.84377466765428	4.87320248301075	5.5496669252727	5.06326660310172	5.35911697622465	4.42811436303698	5.02626801596934	4.91238636575382	5.03239532907275	4.42441610189833	5.22694743887389	5.2000452532051	4.77864098998688	5.32087601956263	5.24381825621685	5.12840166765629	5.24917524185267	4.82827989573557	5.04021606283393	5.49761039419404	4.01480195808507	4.93655161761543	4.7921535381211	4.90889952889643	4.88867894814148	4.40660556757437
Aph1b	5.68255629028055	6.52193636175789	6.20914695812363	5.14421597757392	5.59895729153208	5.84047679720446	5.18932635763381	5.99769051714612	5.18481227311894	5.4718444699943	5.21863194658641	5.32656646923021	5.40005646103897	5.34482297063661	5.68568748740066	6.09481369436881	5.30125960371601	5.39642341771438	5.36507296030139	5.69292953532501	5.56716511391066	5.67451183526693	5.3056191829282	5.32448372427974	6.18555010451301	5.17761969544734	5.56965254940073	5.50850112693919	5.5266112960148	5.92407624193378	5.0795521405634
Api5	6.00893338983002	5.86823882184215	5.85193941506477	5.46321070274529	5.94037615448932	5.75579798294754	6.31666524601699	5.86354891850668	5.75006189860291	5.91004209014769	5.71563770174369	5.96510376769239	5.93878092906051	5.59953048550017	5.71049190153751	6.04656939355829	5.92139610426244	5.82194909262204	5.80857824515854	6.18426996120931	6.02680491490143	5.89996743185795	5.94183143022476	6.12434769979384	5.7728502266785	5.6695536419863	6.04448469880754	5.62744520725459	6.12609228314643	6.15508970573122	5.62488499347814
Apip	5.79992598475203	6.00650307774871	6.09976079980439	6.58354881856754	6.04978379950322	6.3808002414927	6.12334979080837	5.65139529304514	6.46529970828687	6.39281479330397	6.04356006593146	6.03196657324588	6.48890383414144	6.31493251896387	5.9371474958356	5.90927836408555	6.12543547011537	6.20561782870968	6.06844811236706	5.88290667402523	6.50879917424044	5.81405598651516	6.37906559920161	6.59147572807395	5.87334670675307	6.12844410449269	6.26800063442142	6.00093138010969	6.00720886920616	6.25789960533194	5.99822907281871
Aplf	3.30990047189843	3.29718529201336	3.56094530577228	3.11366525721468	3.58198197580912	3.74174688770301	3.36637969638039	3.16351727133727	3.34948472839718	3.29121217985566	3.32085774470949	3.25214919998305	3.43868561428049	3.35430796996127	3.4902271041107	3.54605401740189	3.21141289291913	3.73720185979028	4.07896334403997	3.58222474820904	3.22371401365219	3.8448345566994	3.64339200222446	3.51590203868186	3.27380759315111	3.1596985804056	2.53255500383054	3.35399497491684	3.43712137759858	2.53255500383054	3.2832437001417
Apln	5.55449165854739	3.92515092997656	3.77970940761975	4.10788013969648	4.4626658027614	5.05228067770045	5.30520223657664	3.90263290137857	4.01526948188893	4.82794335525333	4.90367749036933	4.54628563606467	4.60573288569082	4.73935144578917	5.02601222356781	3.54605401740189	4.61841864251493	5.18163754261662	4.90423988778786	5.73741269891083	4.02536206637191	5.34528434515247	5.00671454864927	4.76017268712104	3.79039131482003	4.2221563869714	3.88797104282962	5.4771144631107	5.62286245593047	3.95586080783385	4.89094536972718
Aplnr	6.96437621047578	6.29507778567727	6.16329217370124	6.18903970377257	6.91714655700232	6.2432232882738	7.06103219391045	6.09656071572583	5.96531923728455	6.89901472653666	6.9921110076407	5.96510376769239	6.06370809060338	6.93294051283117	6.98624877372627	6.1260905810162	6.32760810744558	6.96898703334892	7.09592857542669	7.24192379429397	6.55122570052147	7.07910162313482	6.78599715626217	6.61229701198826	5.96717546607329	6.59616104191541	6.49099106323382	6.77534928315223	7.08620388401305	6.13720949697299	6.50003714114946
Aplp1	3.74093470481358	3.72178498458651	3.67661473220547	3.34899744884315	3.4462102120665	3.58703826547158	3.54702092976746	3.41803464761726	3.34948472839718	3.91480406487422	3.49228557674084	3.25214919998305	3.57342522171091	3.53251625375109	3.75484354606756	3.93913834005291	3.68811082490033	3.9112597589324	3.81397246768376	3.58222474820904	3.87875648103315	3.61572786342946	3.50026499948453	3.51590203868186	3.88459233280674	3.60267118562645	2.53255500383054	3.35399497491684	4.05365890887618	3.74853414976011	3.06633096268904
Aplp2	7.51262463389926	7.41157294190875	7.40346361679743	6.92683300613612	7.0626197961286	7.350761955025	7.42908915833787	7.56269720507219	7.1286860083907	6.90889940512632	7.06082895862464	7.05846815947849	6.78562798062558	7.07411166136962	7.15666313912809	7.26815392482868	7.28727988383034	7.22439196895157	7.32176032561313	7.7295529851225	7.16979202182309	7.65778318831928	7.06423188251405	7.34188342598068	7.30491370202653	6.99922655844797	6.80729423179941	7.40418170119391	7.36553009475896	7.03084968669333	7.40934754534343
Apmap	4.83108818387587	4.79898579786868	5.55121643612265	4.4213922629914	4.14364110020089	4.45220335426839	4.38539127967482	4.63472706836903	4.48969797720936	4.95212195802226	3.86691176760456	4.54628563606467	4.39113755033537	4.50001478530935	4.65711087843846	4.93340004576214	4.34820229666594	4.31170592411747	4.29353757731824	4.62138692011057	4.47567846141625	4.33375716665651	4.82827989573557	4.17823831744873	4.6478343185963	4.39858589523557	4.74442010239305	4.28459598908928	4.94741024438552	4.74917144074885	3.80578030776578
Apoa1	3.47909501930026	3.07635570409268	3.05484898433457	3.11366525721468	3.06587161534518	2.53255500383054	2.53255500383054	2.53255500383054	3.52671883443215	2.53255500383054	3.49228557674084	3.25214919998305	3.27636314915483	2.53255500383054	3.09215999027881	3.04705843675096	2.53255500383054	3.24129166220469	2.53255500383054	3.2827818064937	2.53255500383054	3.08359612731144	3.32748858951763	3.72602974131104	3.05954928826326	6.38135931992954	3.65209779013971	2.53255500383054	3.06045342289425	2.53255500383054	3.2832437001417
Apoa2	2.53255500383054	2.53255500383054	2.53255500383054	2.53255500383054	2.53255500383054	2.53255500383054	2.53255500383054	2.53255500383054	2.53255500383054	2.53255500383054	3.09339137413563	2.53255500383054	2.53255500383054	2.53255500383054	2.53255500383054	3.25641787050734	2.53255500383054	2.53255500383054	2.53255500383054	2.53255500383054	2.53255500383054	3.08359612731144	2.53255500383054	2.53255500383054	3.05954928826326	3.89478637899874	2.53255500383054	2.53255500383054	3.06045342289425	2.53255500383054	2.53255500383054
Apob	3.08550386822004	3.29718529201336	3.26726532639343	2.53255500383054	3.06587161534518	3.15027439315023	2.53255500383054	2.53255500383054	3.11401655706172	2.53255500383054	3.09339137413563	2.53255500383054	2.53255500383054	2.53255500383054	3.31914746434674	2.53255500383054	2.53255500383054	2.53255500383054	2.53255500383054	2.53255500383054	3.22371401365219	2.53255500383054	2.53255500383054	2.53255500383054	2.53255500383054	3.41275444591698	3.33386456775038	3.35399497491684	2.53255500383054	3.08913938764589	3.06633096268904
Apobec1	3.47909501930026	3.60195496100929	3.05484898433457	3.52613306998985	3.98719961296763	4.10100834832328	3.94043390793551	3.16351727133727	4.01526948188893	3.59377554935429	3.75741442631693	3.93127954044172	3.27636314915483	3.80759299681858	2.53255500383054	3.66020094166081	3.85594267086755	3.52526856468407	3.45304119299613	3.58222474820904	3.50108516038739	2.53255500383054	3.09816640027275	4.17823831744873	4.05124392477684	4.12312705090088	3.88797104282962	3.53214007749104	3.68840582781597	3.48517636231388	3.98836919053334
Apobec2	8.97136934780746	9.18732902536702	9.15969646379914	9.35894809146353	9.44476881408247	9.21479530279004	8.76736439707787	9.16990730484746	9.46550096105666	9.25439742015212	9.52840593278104	9.4375403193023	9.4693522199136	9.34182631726737	9.2339273426289	9.22113129354335	9.21945343091465	9.17979745845718	9.32490528321173	8.99200426773937	9.15272406638113	8.94908851992219	9.3860564907563	9.05675949899536	9.32181597957325	9.29958883418414	9.08858402180541	9.34285990558152	9.14899931434014	9.33987022074074	9.31919597965338
Apobec3	3.74093470481358	4.0138473206176	3.77970940761975	3.11366525721468	3.58198197580912	3.3997175545011	3.36637969638039	4.32335921195735	3.52671883443215	3.71277955288657	3.32085774470949	3.54019067494006	3.57342522171091	3.35430796996127	3.9630992134804	4.01779463192488	3.85594267086755	4.06085321173655	3.81397246768376	3.58222474820904	3.22371401365219	3.94255941262198	3.76737701993803	4.04712039463771	3.27380759315111	3.60267118562645	3.33386456775038	3.53214007749104	3.68840582781597	4.20784037407968	3.4469804924467
Apobr	3.74093470481358	4.09599700453849	3.67661473220547	3.79963994305428	4.28147966041859	4.37345384988892	4.38539127967482	4.23154866693257	4.55358297957677	4.00294056806077	3.86691176760456	3.93127954044172	4.39113755033537	3.92098684231162	3.86413959008123	4.01779463192488	3.68811082490033	3.9112597589324	4.07896334403997	3.70005901264585	4.02536206637191	4.51903775108754	4.44243242206861	4.40362436049408	4.05124392477684	4.01480195808507	4.51924062179839	4.36040128312209	3.68840582781597	3.48517636231388	3.80578030776578
Apoc1	3.30990047189843	4.17264735439047	3.42771422097903	3.79963994305428	3.4462102120665	3.87539121323467	3.54702092976746	2.53255500383054	3.11401655706172	3.45658407818997	3.09339137413563	3.25214919998305	3.43868561428049	2.53255500383054	3.31914746434674	3.04705843675096	3.48414274140681	2.53255500383054	2.53255500383054	2.53255500383054	3.22371401365219	3.61572786342946	3.09816640027275	3.89867938094446	3.43560417517183	6.76824304946332	3.65209779013971	3.35399497491684	3.27506583516428	3.3149515718196	3.2832437001417
Apoc3	3.30990047189843	3.29718529201336	3.05484898433457	3.11366525721468	3.28260467779736	3.15027439315023	3.12620172217333	3.16351727133727	3.11401655706172	3.45658407818997	2.53255500383054	3.25214919998305	3.06138568374093	3.11749425453733	2.53255500383054	3.04705843675096	3.21141289291913	3.24129166220469	2.53255500383054	3.06599893921176	2.53255500383054	2.53255500383054	2.53255500383054	3.51590203868186	3.05954928826326	6.64517805715388	3.33386456775038	3.11726855256623	3.27506583516428	3.3149515718196	2.53255500383054
Apoc4	2.53255500383054	2.53255500383054	3.26726532639343	2.53255500383054	3.28260467779736	2.53255500383054	2.53255500383054	2.53255500383054	2.53255500383054	3.07205998516678	2.53255500383054	3.25214919998305	2.53255500383054	3.11749425453733	2.53255500383054	3.04705843675096	2.53255500383054	2.53255500383054	2.53255500383054	3.06599893921176	3.22371401365219	3.08359612731144	2.53255500383054	3.51590203868186	3.05954928826326	3.75943584798032	2.53255500383054	2.53255500383054	2.53255500383054	3.08913938764589	3.06633096268904
Apod	3.30990047189843	2.53255500383054	3.67661473220547	3.67274225114131	3.06587161534518	3.15027439315023	3.69642370151779	3.60900023709767	2.53255500383054	3.71277955288657	3.49228557674084	2.53255500383054	3.06138568374093	3.53251625375109	3.63199624195452	4.01779463192488	2.53255500383054	3.24129166220469	2.53255500383054	3.446423725755	3.22371401365219	3.30724945521241	3.09816640027275	2.53255500383054	4.05124392477684	3.60267118562645	3.65209779013971	3.67955432496541	4.12859998105364	3.48517636231388	3.5828578034814
Apoe	7.59847143211728	7.22336302394869	6.82324018512339	8.16207574420023	8.26377714820566	7.76957896122661	8.00481027305532	6.70849104793091	7.99077990004268	7.96376654770828	8.13705838788491	7.93719684010076	7.95919520372857	7.98564897064868	8.21036351995288	7.00918331083666	7.62939811827137	7.58744132673245	8.05553753310028	7.58662236632903	7.90798108373215	7.55656274709585	7.79573683971102	7.85010455697372	7.0220852631703	7.88133940809997	8.14204548156047	7.89975748088244	7.79027579707271	6.73192088903455	7.64143942173937
Apoh	2.53255500383054	2.53255500383054	3.05484898433457	2.53255500383054	3.06587161534518	2.53255500383054	2.53255500383054	3.16351727133727	3.11401655706172	2.53255500383054	2.53255500383054	2.53255500383054	3.06138568374093	2.53255500383054	2.53255500383054	2.53255500383054	2.53255500383054	2.53255500383054	2.53255500383054	2.53255500383054	2.53255500383054	2.53255500383054	2.53255500383054	2.53255500383054	2.53255500383054	5.57045641291674	2.53255500383054	3.11726855256623	2.53255500383054	2.53255500383054	2.53255500383054
Apol3	5.65786090994695	5.76049253488595	5.42600663132722	6.24473794738992	5.39104881665858	5.81281094892186	5.77286231420012	5.58440306080917	6.20935951946039	5.9682992072389	5.92134898096262	5.96510376769239	5.93878092906051	6.261236153263	5.80556064149731	5.41847517244534	5.85726875616969	6.08887595948387	5.87058681696591	5.73741269891083	5.93322271949355	5.54661639339312	5.89851632887853	6.15314276675752	5.7728502266785	5.79167552905365	5.96142555640576	5.95647451798287	5.55130138821404	5.76959651973232	5.52652281287363
Apol9a	6.25787182331574	5.40572842320636	5.22928157912093	7.85906731517428	7.19471276879716	7.62739616641179	6.29847119671084	5.74625188855114	7.89581723448553	6.37862302956025	7.4888018930324	7.73297395852773	7.9952215217067	7.55344570270927	6.39815120833843	5.87277219010566	7.65766659321833	6.67840371769283	7.46806343031139	6.44621936233926	7.52860449310796	6.41809353204671	7.40864271810993	7.63361379018431	5.7728502266785	7.26228847796948	7.26863398916671	7.18256431346861	6.20531069020146	5.76959651973232	7.55795919188049
Apold1	4.52507029712391	4.24459371748267	4.4815358137181	3.79963994305428	4.28147966041859	4.10100834832328	4.92315099782794	4.1320698521421	3.80036990400047	3.81875930327372	4.60673883108575	4.33640162133207	4.654183734687	4.28520804616753	4.13781473363972	4.34608502769093	3.85594267086755	4.4198925245949	4.19112833347612	4.28185683189336	3.70834632026823	4.26525016278442	4.50516643901452	3.72602974131104	3.79039131482003	4.12312705090088	3.65209779013971	4.02300073768433	4.12859998105364	4.53654754400038	4.34628359448319
Apom	3.61935398282494	3.82847830290112	3.56094530577228	3.52613306998985	3.06587161534518	2.53255500383054	2.53255500383054	4.0232349504856	2.53255500383054	3.45658407818997	2.53255500383054	3.25214919998305	3.06138568374093	2.53255500383054	3.09215999027881	3.04705843675096	2.53255500383054	3.9112597589324	3.18885966243233	2.53255500383054	3.70834632026823	2.53255500383054	3.64339200222446	3.23448092435228	3.6865045885131	4.12312705090088	2.53255500383054	2.53255500383054	3.79244455427392	3.74853414976011	3.06633096268904
Apoo	8.27624765977003	7.66933300660926	8.27824277245154	9.41029084003157	9.1088375681315	9.10619635546507	8.50858581081683	7.74781368414735	9.25441828492599	8.87877360625795	9.3578234587241	9.38142240829758	9.20874397185604	9.11975012702649	8.50812828081386	7.88281964135467	9.31713823198651	8.73494856738049	9.46330108901631	8.15121587716638	9.32094497537995	8.65089010307227	9.40535094935005	9.22112345157458	7.99880118938668	9.3835582153976	9.19610433064108	9.0256821115038	8.48587539819933	8.06023074531109	9.08812299203838
Apool	6.8718017138104	6.85917171010169	7.05763571125524	7.53539354502885	7.45387065097731	7.31212244400928	7.06103219391045	6.97729349257408	7.26916601677713	7.24156754944027	7.58517258211554	7.60803282754419	7.64447248147114	7.52348638206134	7.03564798294499	6.95821390370353	7.67620864431345	7.36835817053184	7.50727136930699	6.5363910589968	7.48562475580635	6.99445996043204	7.49771608142733	7.53917287899608	6.80707131618497	7.49352857780067	7.5484309721836	7.07307587375399	6.93707659798245	6.88915091230244	7.36791691703021
App	6.59104094725451	5.76049253488595	5.89010722758679	5.36483036592755	5.66959493555339	5.78459235578889	6.29847119671084	5.8061179522604	5.84979606182408	5.52496244185318	5.4450928748226	5.61760883667502	5.6727168936753	5.65656520655294	5.99862341537297	5.90927836408555	5.60666179634596	5.6252589495652	5.44945626863227	6.6675263592351	5.4357461234865	6.32845442569758	5.579044592111	5.68455172658494	6.00303441450686	4.98257898982683	5.91799795077012	5.62744520725459	6.10970552953757	5.85992553067839	5.60093412499398
Appbp2	5.52741213877638	5.82612124370453	5.81271270506068	4.8316058650554	5.5745983501781	5.53582709304518	5.74609675467025	5.77650242188945	5.02021461214688	5.06579642878465	4.90367749036933	4.80794577037875	5.28599392241375	4.98778971619765	5.34770670851184	5.79680523889898	5.82408095437987	5.23854993465346	4.63474249003472	6.10206960595368	4.87686816507133	5.57314583393455	4.67673103260347	4.97549299490897	5.79352969742869	4.62367778316244	5.25415717249076	5.56923560275732	5.64592715215146	5.76959651973232	5.18129442684138
Appl2	5.75414410244637	5.15325698918948	4.99961761343319	5.46321070274529	5.44600256597842	5.31510179782369	5.77286231420012	5.4013818605651	5.33174753641661	5.17069013753856	5.53188203803382	5.47966636444004	5.40005646103897	5.50937538237837	5.63472621809138	5.07173416387115	4.97195029528765	5.06018194062833	5.64046925470774	4.92960188308699	5.83302012095541	5.54661639339312	5.89851632887853	5.42358283683567	4.69444244770243	6.0081892978246	4.93655161761543	5.37847530151411	5.50147727818705	4.97418591218813	5.67159475209472
Aprt	6.81766945918811	7.15753521325749	7.42939073691947	7.91135214787301	7.96897552353187	7.93118746729844	7.02839957431221	7.37978073035493	8.01755941394294	7.62369505179314	8.11417965282482	7.91978196639377	7.9222451377277	8.14163241096871	7.43943188167448	7.52883557585714	7.79972138705808	7.21056059292272	8.01532786578422	7.01041499928481	7.97939721651623	6.7292280997324	8.13332402518782	7.9594621809941	7.56518162983252	8.26685302292421	7.69600156190609	8.12070160829741	6.87086812367001	7.38752217009526	7.9621297795613
Aptr	3.30990047189843	3.07635570409268	2.53255500383054	2.53255500383054	3.89987439902655	3.74174688770301	3.54702092976746	4.0232349504856	3.80036990400047	3.81875930327372	3.96604806279567	3.25214919998305	3.88903422668095	3.80759299681858	2.53255500383054	3.04705843675096	3.68811082490033	3.9112597589324	3.18885966243233	3.58222474820904	3.87875648103315	3.30724945521241	3.32748858951763	3.51590203868186	3.43560417517183	3.60267118562645	3.65209779013971	3.80712439397363	4.05365890887618	3.95586080783385	3.70075627507427
Aptx	3.84913891608193	4.17264735439047	4.58346999512539	4.19429830105899	3.4462102120665	3.58703826547158	4.30877443193107	4.1320698521421	3.91320667823505	3.91480406487422	3.32085774470949	3.25214919998305	3.97576785536834	3.80759299681858	3.86413959008123	4.4021897501602	4.00043095708608	4.19294232262393	3.65092211369424	3.90018185806316	3.50108516038739	3.94255941262198	3.64339200222446	4.50251505145223	4.05124392477684	3.41275444591698	3.88797104282962	4.11689509639703	4.12859998105364	4.41533393373255	3.90098356512078
Aqp1	4.96101909611709	4.65635598215857	4.76594084941592	5.29514143922985	5.95920675454761	5.56944251279449	4.52576122030809	4.82699724943882	5.18481227311894	4.69093220327701	5.76401111613528	5.82109906591008	5.62692981415343	5.97981621388634	4.80770493346075	4.77914912175527	5.09076915385336	3.9112597589324	5.60429460399235	4.96833059235396	5.06976134386621	5.0723654002084	5.20102153690846	5.51608893591798	4.78295371642826	5.42636808486847	5.6782709643506	5.53919799385581	4.78621934126769	5.16692517644074	5.24515315526517
Aqp11	2.53255500383054	2.53255500383054	3.26726532639343	2.53255500383054	2.53255500383054	2.53255500383054	2.53255500383054	3.16351727133727	3.11401655706172	3.07205998516678	3.09339137413563	2.53255500383054	2.53255500383054	2.53255500383054	2.53255500383054	3.25641787050734	2.53255500383054	3.24129166220469	2.53255500383054	3.06599893921176	2.53255500383054	3.61572786342946	2.53255500383054	2.53255500383054	2.53255500383054	3.41275444591698	2.53255500383054	2.53255500383054	3.06045342289425	3.08913938764589	2.53255500383054
Aqp2	3.08550386822004	3.07635570409268	2.53255500383054	2.53255500383054	2.53255500383054	3.15027439315023	2.53255500383054	2.53255500383054	2.53255500383054	2.53255500383054	3.09339137413563	2.53255500383054	2.53255500383054	2.53255500383054	2.53255500383054	3.04705843675096	2.53255500383054	2.53255500383054	2.53255500383054	2.53255500383054	2.53255500383054	3.08359612731144	2.53255500383054	2.53255500383054	2.53255500383054	2.53255500383054	2.53255500383054	3.11726855256623	3.06045342289425	3.08913938764589	2.53255500383054
Aqp3	3.08550386822004	3.29718529201336	3.26726532639343	2.53255500383054	2.53255500383054	2.53255500383054	2.53255500383054	3.16351727133727	2.53255500383054	2.53255500383054	3.09339137413563	2.53255500383054	2.53255500383054	2.53255500383054	3.09215999027881	3.25641787050734	2.53255500383054	2.53255500383054	2.53255500383054	2.53255500383054	2.53255500383054	2.53255500383054	3.09816640027275	2.53255500383054	3.6865045885131	2.53255500383054	2.53255500383054	3.35399497491684	2.53255500383054	3.3149515718196	2.53255500383054
Aqp4	2.53255500383054	3.46378083440288	3.56094530577228	2.53255500383054	3.28260467779736	2.53255500383054	2.53255500383054	2.53255500383054	2.53255500383054	2.53255500383054	2.53255500383054	3.25214919998305	3.27636314915483	2.53255500383054	3.09215999027881	3.25641787050734	2.53255500383054	3.24129166220469	3.18885966243233	3.2827818064937	3.50108516038739	3.08359612731144	2.53255500383054	4.17823831744873	3.79039131482003	2.53255500383054	2.53255500383054	3.11726855256623	3.57164616676607	3.08913938764589	3.06633096268904
Aqp5	2.53255500383054	3.07635570409268	2.53255500383054	2.53255500383054	2.53255500383054	4.52629764985402	2.53255500383054	2.53255500383054	2.53255500383054	2.53255500383054	2.53255500383054	3.93127954044172	3.88903422668095	3.11749425453733	2.53255500383054	2.53255500383054	2.53255500383054	2.53255500383054	2.53255500383054	2.53255500383054	3.22371401365219	3.08359612731144	2.53255500383054	4.59423504530696	2.53255500383054	3.1596985804056	5.02317501769038	4.62451963664177	2.53255500383054	2.53255500383054	2.53255500383054
Aqp7	6.96437621047578	5.37657801938467	5.59832010077487	9.29044460448453	7.66774524916932	9.1258010755037	7.28007588475502	5.71533787618129	9.40798744762791	7.71089923758382	8.05293757162012	9.44059487944929	9.15603319328648	7.89499694423616	7.7306311571094	5.89114295988089	9.27824812212858	7.71039570132137	7.86504186795444	7.22656825238436	9.28069299388797	6.96510063591307	7.57479172281408	9.34095644191733	5.59547901369209	7.46657515257338	9.40539893456995	7.49183193424849	7.4966098475476	5.45754043502979	7.60030411084943
Aqp8	2.53255500383054	3.29718529201336	3.42771422097903	2.53255500383054	2.53255500383054	2.53255500383054	2.53255500383054	2.53255500383054	2.53255500383054	2.53255500383054	2.53255500383054	2.53255500383054	2.53255500383054	2.53255500383054	2.53255500383054	3.04705843675096	3.21141289291913	2.53255500383054	2.53255500383054	2.53255500383054	2.53255500383054	2.53255500383054	2.53255500383054	2.53255500383054	3.56992052320581	2.53255500383054	3.88797104282962	2.53255500383054	3.06045342289425	2.53255500383054	2.53255500383054
Aqp9	3.08550386822004	2.53255500383054	2.53255500383054	2.53255500383054	3.06587161534518	2.53255500383054	3.12620172217333	2.53255500383054	2.53255500383054	2.53255500383054	3.32085774470949	2.53255500383054	2.53255500383054	2.53255500383054	2.53255500383054	3.04705843675096	2.53255500383054	2.53255500383054	3.18885966243233	2.53255500383054	2.53255500383054	2.53255500383054	3.09816640027275	2.53255500383054	2.53255500383054	2.53255500383054	2.53255500383054	3.11726855256623	2.53255500383054	3.08913938764589	2.53255500383054
Aqr	5.35286847598492	5.31637227654594	5.59832010077487	5.01898234075412	4.96785135014217	4.45220335426839	4.59050904764376	5.65139529304514	4.78149543768759	4.78383668780737	4.85859351765499	5.0918343436097	4.50297875803888	5.11743446799959	4.70925510970856	5.41847517244534	4.90837454952539	5.39642341771438	4.90423988778786	5.24381825621685	4.15493110834623	5.0723654002084	4.87516739862752	5.10199009362187	5.49761039419404	4.62367778316244	4.74442010239305	4.98700919865116	5.22145942211674	5.20240849174164	5.27600454138727
Ar	4.40438350402246	3.60195496100929	3.42771422097903	4.0144338222781	4.40517059107412	4.45220335426839	4.13919370152458	2.53255500383054	4.83277644795029	4.23230555006563	4.60673883108575	4.44573733498062	4.55538844015601	4.62521956562778	4.0538323637877	3.41462775839625	4.12821004484602	3.9112597589324	5.17910486114926	4.21492611988571	3.87875648103315	4.26525016278442	4.30660759569724	4.40362436049408	3.05954928826326	4.39858589523557	4.63672303257564	4.28459598908928	4.12859998105364	3.3149515718196	4.51914447313098
Araf	6.9341762608549	6.86949734494107	6.75299959806917	7.36246380088736	7.27150539179684	7.25214504670767	7.06103219391045	6.88401437483379	7.48424675343254	7.07609408108271	7.30691873854688	7.44709086672811	7.53243157841718	7.21207656314815	7.02590306754616	6.91431280108781	7.28727988383034	6.83103711110409	7.41750241958732	6.82896961152381	7.14236418443543	7.12405657916033	7.50489595817284	7.46118197526571	6.72403628126526	7.35341196646193	7.26863398916671	7.31958543677388	6.91846931489903	6.64633213430011	7.12422110337145
Arap2	3.47909501930026	3.60195496100929	3.05484898433457	3.52613306998985	3.80473881769746	3.87539121323467	3.69642370151779	2.53255500383054	3.91320667823505	3.71277955288657	3.32085774470949	4.44573733498062	3.79456116023006	3.80759299681858	3.4902271041107	2.53255500383054	4.00043095708608	3.73720185979028	4.07896334403997	3.58222474820904	4.37781812326066	3.4759027858243	3.76737701993803	3.89867938094446	3.6865045885131	4.01480195808507	3.65209779013971	3.11726855256623	3.57164616676607	3.3149515718196	3.90098356512078
Arc	3.30990047189843	2.53255500383054	3.42771422097903	3.34899744884315	3.06587161534518	3.15027439315023	3.69642370151779	3.16351727133727	3.67340657970951	3.29121217985566	3.49228557674084	3.54019067494006	3.06138568374093	3.11749425453733	3.09215999027881	3.25641787050734	3.48414274140681	2.53255500383054	2.53255500383054	3.58222474820904	3.22371401365219	2.53255500383054	3.32748858951763	3.72602974131104	2.53255500383054	2.53255500383054	3.65209779013971	3.11726855256623	2.53255500383054	3.3149515718196	3.2832437001417
Arcn1	6.94431362578611	6.50876473578335	6.49449605050152	6.00753910883825	6.11830435653088	6.3428264958359	6.85309584009387	6.81346966102182	6.38497643081933	6.1635254395355	5.92134898096262	5.85849716594349	6.11405853339888	6.54185080455062	6.66042435789251	6.78372894287238	6.44081303303441	6.2872965430128	6.47833065600434	7.31633512291049	6.61259763026302	6.96510063591307	6.04466178214384	6.31466767502951	6.85662940919635	6.3619132728206	6.08426099088995	6.41563687893502	6.79126248380286	6.69586378678383	6.56275048160573
Areg	2.53255500383054	2.53255500383054	2.53255500383054	2.53255500383054	2.53255500383054	3.58703826547158	2.53255500383054	2.53255500383054	2.53255500383054	3.07205998516678	2.53255500383054	2.53255500383054	2.53255500383054	2.53255500383054	2.53255500383054	3.04705843675096	2.53255500383054	2.53255500383054	2.53255500383054	3.06599893921176	2.53255500383054	2.53255500383054	3.09816640027275	2.53255500383054	3.27380759315111	3.1596985804056	3.33386456775038	2.53255500383054	2.53255500383054	2.53255500383054	2.53255500383054
Arel1	5.00167755641622	4.92771767250898	4.4815358137181	4.10788013969648	4.80574255479855	4.19891949538893	4.6521505069446	4.8853316338076	4.55358297957677	4.59089908871827	4.36245052297314	4.88474357476453	4.70089073062133	4.62521956562778	4.65711087843846	4.45586814706748	4.61841864251493	4.77864098998688	4.29353757731824	4.57076525573038	4.37781812326066	4.86905278634181	4.44243242206861	4.17823831744873	4.94399023251849	4.62367778316244	4.63672303257564	4.36040128312209	4.60256365052769	4.12984238431506	4.67124244552392
Arf1	4.73683220717068	4.84329326931357	4.72265946633999	4.55251459343816	4.88925336572646	4.5963100340592	4.30877443193107	4.70200149422228	4.78149543768759	4.82794335525333	4.54993972624889	4.54628563606467	4.70089073062133	4.94165949334556	4.54606478637584	4.5073443977081	4.90837454952539	4.4198925245949	4.84183869512762	4.40556838066287	4.37781812326066	4.39862879711482	4.15363930217563	4.67984485357172	4.94399023251849	5.22231839293006	4.74442010239305	4.68282066836516	4.55227554951506	5.05459048260316	4.62251171899012
Arf2	5.90828236643453	6.19976453169224	6.49449605050152	6.04992208971451	6.15136538368092	5.78459235578889	5.99335669000843	6.62850343044021	5.77566381628776	5.9297284284683	6.35753601291805	6.24394938096557	6.09747234667753	6.16698909807044	5.97842606138525	6.43125784262229	5.9524027688558	6.11897129896338	6.1702530511414	5.82237745854687	5.96510772189213	6.34379035859518	6.19512508448445	5.87020376699913	6.45441881325057	6.43815850454789	6.26800063442142	6.51056209279632	5.62286245593047	6.25789960533194	6.1534997862424
Arf3	5.18848790414327	5.59430691798581	5.57496625013832	4.8316058650554	4.51764496239344	4.84377466765428	5.47906725260949	5.19052637381558	4.55358297957677	4.7382059461141	4.81193025602983	4.72641876307756	4.74598544500036	4.68353446126689	4.89933885684568	5.65314630757342	4.53459819220965	4.51942704590924	4.55768251365742	5.11301959802096	4.47567846141625	5.54661639339312	4.50516643901452	4.76017268712104	5.39235943881268	3.89478637899874	4.51924062179839	4.20371487685095	5.31156245913812	5.30367497527568	4.76355836724932
Arf4	7.99399616089647	8.0370585627742	8.19385153896202	7.48259014656804	7.90298597219662	7.47837258624825	8.11753864724952	7.9647655043176	7.8126222396609	8.14582579843823	7.61808524411988	7.67185767968706	7.66698892708518	7.62572551639146	8.02741446919014	8.3357501084049	7.73044430992885	8.10335611307047	7.90960349071083	7.79862566727121	7.64058312429279	8.2009896370228	8.1286863445529	7.48389950562911	8.21139957714279	7.79011232718671	7.79456071653737	7.9900512173783	7.96337160878946	8.11572768162549	7.97137457483985
Arf5	6.46974224580028	6.16652253520436	6.0332583062506	6.55452579608221	6.47195643016087	6.55686893618447	6.35237220096674	6.33761327272848	6.11271115772504	5.64955317899578	6.17400349457637	6.52409206849626	6.35611856452334	6.261236153263	6.16853631791947	6.0628334503887	6.20464799759383	5.8581977245852	6.28805869480361	6.71238556309811	6.1426999356211	6.40353876832195	5.98386194460684	6.31466767502951	6.21635922258454	6.38135931992954	5.82693025686713	6.3314140988963	6.28035621678611	6.08217999496593	6.51280155475072
Arf6	5.52741213877638	4.92771767250898	5.13554258785303	4.97453022823368	4.84815296588597	4.45220335426839	5.34176170039977	5.43995803124035	4.92976540692589	4.08458584931884	4.66113943662373	4.54628563606467	4.50297875803888	4.62521956562778	4.21612772648912	5.10421937723891	4.69712558297285	4.99513023748832	4.63474249003472	5.49940855298965	4.47567846141625	4.77821601013175	4.72921319538535	5.04021606283393	4.82507583325723	4.39858589523557	4.08052295989045	4.94088849677039	5.28217725236471	4.93211304553955	4.40660556757437
Arfgap1	4.87581653763416	3.92515092997656	4.58346999512539	4.55251459343816	4.06811353955554	4.52629764985402	4.45753747818317	4.32335921195735	3.91320667823505	4.2997840927557	4.05693838087943	3.93127954044172	4.13119042730248	4.20430425424894	4.21612772648912	4.16030458926684	4.61841864251493	4.31170592411747	4.47567619220087	4.92960188308699	4.15493110834623	4.86905278634181	4.37638710190302	4.17823831744873	4.44241605434117	4.12312705090088	3.33386456775038	4.11689509639703	4.86924870774495	4.69918787856965	4.46413413554563
Arfgap2	6.66655066238686	6.63532660518957	6.55479525658836	6.73344760859626	6.45884361635205	6.72841060539987	6.72307792241084	6.88401437483379	6.69567619725304	6.4068670074211	6.6787165391045	6.79702275144928	6.46331498886384	6.46487674996314	6.68543206027317	6.69303717962399	6.76995400631968	6.38940209569895	6.49798968269156	6.74513233438557	6.86866058709633	6.60768932136625	6.48487678392369	6.95942375507846	6.71331058642442	6.59616104191541	6.70941536406401	6.24191016533802	6.45880165085146	6.45809575823385	6.63455177158597
Arfgap3	5.22297034286951	5.51658325896771	5.52705658823801	5.10373786094712	5.36273483418469	5.53582709304518	5.74609675467025	5.74625188855114	5.22304176388705	6.09559552011611	5.21863194658641	5.0918343436097	5.28599392241375	5.41299694004899	5.71049190153751	5.75723233634405	5.39556273948409	5.44529102621649	5.12839890036647	5.73741269891083	5.06976134386621	5.14585230508198	5.23677734564722	5.10199009362187	5.66464100380768	5.38789190163313	5.91799795077012	5.15723003084904	5.83808272443802	5.76959651973232	5.60093412499398
Arfgef1	6.15646430723731	6.39878377383278	6.48212522250461	5.91877539806573	5.94037615448932	6.09093991026854	6.18414648073282	6.21120395955643	5.84979606182408	6.12996575311905	5.41491932895258	5.47966636444004	6.0806904464635	5.54007701502483	5.95793698769997	5.81618326471224	5.39556273948409	6.1484432321582	5.56716209025103	6.24677690675911	5.7620414572635	6.01978904385391	5.49372770071497	5.64429418209381	6.64721470305523	5.6695536419863	6.04448469880754	5.4771144631107	6.07635456943969	6.48655020786295	5.82385650695915
Arfgef2	4.27068126704666	4.17264735439047	3.87321189940824	3.79963994305428	3.89987439902655	4.10100834832328	3.94043390793551	4.1320698521421	4.19521696216772	4.00294056806077	4.14106202428863	3.93127954044172	4.05614814030085	3.53251625375109	3.86413959008123	4.22548984784804	3.48414274140681	3.9112597589324	3.65092211369424	4.40556838066287	4.15493110834623	3.94255941262198	3.97747221010101	4.17823831744873	3.88459233280674	3.60267118562645	3.88797104282962	3.35399497491684	3.68840582781597	3.74853414976011	4.21587941762712
Arfip1	4.12023446534522	3.82847830290112	4.11300563962098	3.79963994305428	3.80473881769746	3.58703826547158	3.82565288621932	3.60900023709767	3.91320667823505	3.81875930327372	4.05693838087943	3.75499004038639	3.57342522171091	2.53255500383054	3.75484354606756	3.66020094166081	4.00043095708608	3.52526856468407	3.65092211369424	4.06845285032985	2.53255500383054	3.94255941262198	3.64339200222446	3.23448092435228	4.12608671543058	4.12312705090088	3.88797104282962	4.11689509639703	4.32835512495593	4.20784037407968	3.4469804924467
Arfip2	4.68704421321528	4.84329326931357	4.88788190584479	5.01898234075412	4.4626658027614	4.66270743458992	4.59050904764376	4.63472706836903	4.72814182031864	4.69093220327701	5.07026019045953	4.72641876307756	5.06037422241267	4.28520804616753	4.98509667171362	5.19728021616694	4.61841864251493	4.4198925245949	4.29353757731824	4.84861654862119	4.56647896266646	4.73034475306025	5.00671454864927	4.50251505145223	4.78295371642826	4.39858589523557	4.63672303257564	4.84359899687516	5.12503381133899	4.64721521321693	4.80739403609287
Arfrp1	6.4123445173235	6.45483118691452	6.9179718587084	6.36681969146485	6.63231610773236	6.52334604113227	6.58008539951556	6.78425137741084	6.48083680456902	6.46173402532994	6.72789990468582	6.4770725086893	6.52644898851862	6.83862352691606	6.50045315540345	6.69303717962399	6.64344159617289	7.09484242642569	6.66373616690933	6.16820519095152	6.46507632460535	6.59494870413796	6.75012656572169	6.59147572807395	6.82710036085476	6.56252569436703	6.49099106323382	6.4796150397121	6.05938105908547	6.85687856456021	6.20170655678905
Arg1	3.61935398282494	4.24459371748267	3.26726532639343	3.52613306998985	3.69979161422212	3.87539121323467	4.04419667606803	4.0232349504856	3.34948472839718	4.00294056806077	3.09339137413563	3.54019067494006	4.33120251486987	3.11749425453733	4.60278451614993	3.93913834005291	3.48414274140681	4.31170592411747	3.65092211369424	4.28185683189336	3.50108516038739	4.11518720277105	3.09816640027275	3.89867938094446	3.79039131482003	4.2221563869714	4.08052295989045	3.80712439397363	3.97338989252897	3.08913938764589	3.2832437001417
Arg2	3.30990047189843	3.07635570409268	3.56094530577228	3.34899744884315	3.58198197580912	3.15027439315023	2.53255500383054	3.41803464761726	3.52671883443215	3.45658407818997	3.49228557674084	3.25214919998305	3.88903422668095	3.67998087194446	3.63199624195452	3.04705843675096	3.68811082490033	3.24129166220469	3.81397246768376	3.446423725755	3.50108516038739	3.61572786342946	3.32748858951763	3.72602974131104	2.53255500383054	3.1596985804056	3.33386456775038	3.35399497491684	3.68840582781597	2.53255500383054	3.06633096268904
Arglu1	5.90828236643453	6.24821731471812	5.89010722758679	5.69600649975037	5.49886996679117	5.63434643897723	5.47906725260949	6.29670868180635	5.67034051141565	5.41662264683748	5.38407650440982	6.3522801687469	5.76004891741349	5.68423703149762	5.46968585394537	6.15669478507261	5.79009480755961	5.66685729107612	5.90060054139453	6.32124452537977	5.34069630119317	6.09439593212172	5.04785837621313	5.21773479355259	5.93038626501936	5.38789190163313	5.02317501769038	5.11662830013416	5.85790352461742	5.79272617975734	5.18129442684138
Arhgap1	6.91368431256906	7.50712637242475	7.79603038566456	6.62600959332571	6.30605695235438	6.66838057500399	7.00622540989268	7.67023341583987	6.22792651987264	7.00417567717793	6.65347728208747	6.61373724254512	6.35611856452334	6.54185080455062	7.13869566351758	7.46339898241399	6.58560592325077	7.15386525299078	6.53651561422172	7.17149488734994	6.37340370088845	7.14165221162196	6.54200214094202	6.82334781067517	7.65180967961031	6.49278740255034	6.65785115779914	6.4796150397121	7.06098679792501	7.46796655891956	6.71401154231486
Arhgap10	4.12023446534522	3.46378083440288	4.11300563962098	4.35029118874168	4.4626658027614	4.45220335426839	3.69642370151779	3.7665945968175	5.22304176388705	4.00294056806077	4.05693838087943	4.08269643292233	4.13119042730248	4.68353446126689	4.0538323637877	3.41462775839625	4.12821004484602	3.9112597589324	3.95452258098592	3.58222474820904	3.70834632026823	3.8448345566994	3.50026499948453	3.72602974131104	4.26272129949149	4.2221563869714	4.38976037210743	4.68282066836516	4.60256365052769	4.28101778965933	4.34628359448319
Arhgap11a	4.83108818387587	5.28525781903675	5.62129132871577	3.34899744884315	4.66966037334759	3.3997175545011	4.76730733256602	5.43995803124035	3.67340657970951	4.36370591414171	3.49228557674084	3.75499004038639	4.26817589407323	3.67998087194446	4.70925510970856	5.31229684012664	3.85594267086755	4.61172103798859	3.81397246768376	4.67009894900661	4.27152596690398	4.51903775108754	3.64339200222446	4.04712039463771	5.05323121129017	3.75943584798032	3.33386456775038	4.02300073768433	4.78621934126769	5.39802429500208	4.34628359448319
Arhgap12	4.40438350402246	4.4378311997954	4.4815358137181	4.72700807204421	4.51764496239344	4.5963100340592	4.6521505069446	4.99488644124253	4.10875956339681	4.48241422327723	4.49049519798783	4.72641876307756	4.8317905324788	4.36103398011381	4.13781473363972	4.4021897501602	4.24326121533476	4.85477279110387	4.29353757731824	4.67009894900661	4.65126180985789	4.26525016278442	4.15363930217563	4.29616676803886	4.6478343185963	4.6907014933835	4.74442010239305	4.11689509639703	4.26540743960604	4.64721521321693	4.51914447313098
Arhgap15	3.30990047189843	3.46378083440288	3.42771422097903	3.34899744884315	4.06811353955554	3.74174688770301	3.12620172217333	3.16351727133727	3.52671883443215	3.91480406487422	4.14106202428863	3.25214919998305	3.88903422668095	3.35430796996127	3.31914746434674	3.25641787050734	3.48414274140681	3.52526856468407	4.07896334403997	3.06599893921176	3.87875648103315	3.73694444316045	3.09816640027275	3.72602974131104	3.27380759315111	4.01480195808507	4.08052295989045	3.80712439397363	3.57164616676607	3.08913938764589	3.2832437001417
Arhgap17	4.87581653763416	4.24459371748267	3.95907825549858	4.0144338222781	3.89987439902655	4.10100834832328	4.45753747818317	3.7665945968175	3.91320667823505	3.81875930327372	4.29308481216639	4.33640162133207	3.97576785536834	4.20430425424894	4.28959264604061	4.16030458926684	4.24326121533476	4.31170592411747	3.18885966243233	4.62138692011057	4.65126180985789	4.33375716665651	4.30660759569724	3.23448092435228	4.12608671543058	3.75943584798032	4.08052295989045	3.92048213831828	3.97338989252897	4.35001238103975	3.90098356512078
Arhgap18	6.29013247254463	6.07985430220816	6.5429369124994	5.43118424386761	6.32064194918555	5.86761155537088	6.42121515982066	6.16644811919447	5.92023430515813	6.32040261013823	6.15608498011452	5.0918343436097	6.0806904464635	6.22428173172441	6.30422978151147	6.4060589175222	5.75527009271667	6.05812987668915	5.74372142385295	5.99671487614695	5.12840166765629	6.41809353204671	6.24768794413618	6.33989591822711	6.23151757386603	6.03306816874453	5.87319669229555	6.3139567540722	5.66861923520232	6.3843793476545	6.24833570368541
Arhgap20	3.08550386822004	2.53255500383054	3.05484898433457	3.11366525721468	3.4462102120665	3.15027439315023	3.12620172217333	3.60900023709767	2.53255500383054	2.53255500383054	3.32085774470949	3.25214919998305	3.06138568374093	3.11749425453733	3.63199624195452	3.04705843675096	3.21141289291913	3.24129166220469	2.53255500383054	3.06599893921176	3.22371401365219	3.4759027858243	3.32748858951763	3.51590203868186	2.53255500383054	2.53255500383054	3.65209779013971	3.11726855256623	3.06045342289425	2.53255500383054	3.06633096268904
Arhgap21	5.52741213877638	5.00714309202599	4.99961761343319	5.14421597757392	5.41879708430692	4.95206449986371	5.10625895429435	4.7659809898125	5.22304176388705	4.7382059461141	5.47462651807932	4.9573653148149	5.06037422241267	5.19748318580604	5.41003373350892	4.73760970562047	4.84162969764415	4.85477279110387	5.52901805033976	5.90252093316511	5.64838609806267	5.34528434515247	5.3056191829282	4.59423504530696	4.90551535739265	4.6907014933835	5.18141117703449	5.27228456752253	5.34033614435175	4.53654754400038	5.39295267425516
Arhgap22	3.08550386822004	3.29718529201336	3.05484898433457	3.11366525721468	2.53255500383054	3.15027439315023	2.53255500383054	2.53255500383054	3.11401655706172	2.53255500383054	3.63433347228696	3.75499004038639	2.53255500383054	2.53255500383054	3.09215999027881	3.04705843675096	3.48414274140681	2.53255500383054	2.53255500383054	2.53255500383054	2.53255500383054	3.08359612731144	2.53255500383054	3.23448092435228	3.27380759315111	2.53255500383054	3.33386456775038	3.67955432496541	2.53255500383054	2.53255500383054	2.53255500383054
Arhgap24	5.04114848410124	5.51658325896771	5.6880327699607	5.25893356052853	4.7619287736247	4.89901483240376	5.54295810950484	5.71533787618129	4.88215110732204	4.95212195802226	4.66113943662373	5.02626801596934	4.8726968824122	4.73935144578917	5.10431586536116	5.03845380211662	4.84162969764415	4.99513023748832	5.44945626863227	5.04260367158494	5.12840166765629	5.34528434515247	4.62204427737946	5.16108525385806	5.89261635574579	4.8733852174738	4.93655161761543	5.11662830013416	4.90889952889643	5.64788560940384	4.76355836724932
Arhgap25	3.61935398282494	3.92515092997656	4.03867569347778	4.10788013969648	3.98719961296763	4.10100834832328	3.36637969638039	4.32335921195735	3.91320667823505	4.00294056806077	4.36245052297314	4.21632008354502	3.79456116023006	4.20430425424894	4.21612772648912	3.66020094166081	3.68811082490033	4.19294232262393	4.07896334403997	3.98752382019081	4.02536206637191	4.03219341476551	3.87765289986858	4.17823831744873	4.38538281349038	4.47814901839637	4.08052295989045	4.7386247104813	4.05365890887618	4.47739773979245	3.70075627507427
Arhgap26	3.61935398282494	3.07635570409268	3.05484898433457	2.53255500383054	3.06587161534518	3.87539121323467	3.12620172217333	3.16351727133727	3.52671883443215	3.07205998516678	3.49228557674084	2.53255500383054	3.88903422668095	3.80759299681858	3.31914746434674	2.53255500383054	3.48414274140681	3.24129166220469	2.53255500383054	3.70005901264585	2.53255500383054	3.08359612731144	3.50026499948453	3.51590203868186	3.27380759315111	4.12312705090088	3.33386456775038	4.28459598908928	3.57164616676607	3.62626087631524	3.4469804924467
Arhgap27	3.08550386822004	3.07635570409268	3.67661473220547	2.53255500383054	3.28260467779736	3.3997175545011	3.69642370151779	4.0232349504856	3.11401655706172	3.29121217985566	3.32085774470949	2.53255500383054	3.57342522171091	2.53255500383054	3.86413959008123	3.41462775839625	2.53255500383054	2.53255500383054	3.18885966243233	2.53255500383054	3.22371401365219	3.08359612731144	2.53255500383054	2.53255500383054	3.79039131482003	3.60267118562645	2.53255500383054	3.35399497491684	3.06045342289425	4.20784037407968	3.2832437001417
Arhgap28	3.47909501930026	4.17264735439047	3.77970940761975	3.52613306998985	3.80473881769746	3.15027439315023	3.82565288621932	3.16351727133727	2.53255500383054	3.71277955288657	3.32085774470949	2.53255500383054	3.06138568374093	3.67998087194446	3.31914746434674	4.16030458926684	3.21141289291913	3.52526856468407	3.18885966243233	3.80502751495502	3.50108516038739	3.94255941262198	3.64339200222446	2.53255500383054	3.79039131482003	3.41275444591698	2.53255500383054	3.35399497491684	4.05365890887618	4.04620748965919	3.06633096268904
Arhgap29	4.63527948949059	4.31245740462435	4.4815358137181	4.10788013969648	4.88925336572646	4.78614031381683	5.10625895429435	4.23154866693257	4.67252492239645	5.17069013753856	4.71335329655547	4.63948257094505	5.12871899871253	5.03239532907275	5.49858097129608	4.73760970562047	4.84162969764415	4.61172103798859	5.12839890036647	5.49940855298965	4.47567846141625	4.77821601013175	5.08779134208237	4.29616676803886	4.82507583325723	5.17761969544734	4.93655161761543	5.50850112693919	4.82838295710908	4.04620748965919	4.80739403609287
Arhgap30	2.53255500383054	3.29718529201336	3.05484898433457	2.53255500383054	3.06587161534518	2.53255500383054	2.53255500383054	2.53255500383054	3.11401655706172	3.07205998516678	3.09339137413563	2.53255500383054	2.53255500383054	3.11749425453733	2.53255500383054	2.53255500383054	2.53255500383054	3.24129166220469	2.53255500383054	3.06599893921176	3.22371401365219	2.53255500383054	3.32748858951763	2.53255500383054	2.53255500383054	2.53255500383054	2.53255500383054	2.53255500383054	2.53255500383054	3.08913938764589	3.06633096268904
Arhgap31	3.84913891608193	3.46378083440288	3.05484898433457	3.11366525721468	2.53255500383054	3.15027439315023	3.12620172217333	3.60900023709767	2.53255500383054	3.91480406487422	3.09339137413563	2.53255500383054	3.06138568374093	2.53255500383054	2.53255500383054	3.25641787050734	2.53255500383054	3.73720185979028	3.18885966243233	3.06599893921176	2.53255500383054	3.61572786342946	3.09816640027275	3.23448092435228	3.43560417517183	3.41275444591698	3.33386456775038	3.67955432496541	3.43712137759858	3.08913938764589	3.4469804924467
Arhgap35	5.90828236643453	5.96835571574225	5.9812550782499	5.25893356052853	5.17947347719078	5.46606919784574	5.54295810950484	5.68372990465294	4.92976540692589	4.95212195802226	5.18301941915141	5.21420743954072	4.91238636575382	5.37932848171061	5.78238742881887	5.83529905279811	4.97195029528765	5.53816792459149	5.44945626863227	5.95978483743019	4.94428276939028	5.46386670412005	5.37119417207096	5.16108525385806	5.85381098600727	5.53580355041225	5.32325396595298	5.23499267295574	5.73457827736998	5.90301401834486	5.33571299301318
Arhgap39	3.47909501930026	3.82847830290112	3.67661473220547	2.53255500383054	3.28260467779736	3.74174688770301	3.12620172217333	3.7665945968175	3.11401655706172	3.45658407818997	2.53255500383054	3.25214919998305	3.43868561428049	3.53251625375109	3.09215999027881	3.54605401740189	3.21141289291913	3.52526856468407	3.18885966243233	3.58222474820904	3.22371401365219	3.30724945521241	3.32748858951763	2.53255500383054	3.6865045885131	3.1596985804056	3.33386456775038	3.35399497491684	3.57164616676607	3.62626087631524	3.2832437001417
Arhgap4	3.08550386822004	3.29718529201336	3.26726532639343	2.53255500383054	3.4462102120665	2.53255500383054	3.12620172217333	3.16351727133727	2.53255500383054	3.81875930327372	3.32085774470949	2.53255500383054	3.43868561428049	2.53255500383054	3.09215999027881	2.53255500383054	3.21141289291913	2.53255500383054	3.65092211369424	2.53255500383054	3.70834632026823	3.08359612731144	3.32748858951763	3.23448092435228	3.05954928826326	2.53255500383054	3.65209779013971	3.35399497491684	3.27506583516428	3.3149515718196	3.4469804924467
Arhgap45	3.08550386822004	4.0138473206176	3.05484898433457	3.11366525721468	3.4462102120665	3.3997175545011	3.12620172217333	3.60900023709767	3.11401655706172	3.81875930327372	3.49228557674084	3.25214919998305	3.57342522171091	3.53251625375109	3.4902271041107	3.85431372859753	3.85594267086755	3.24129166220469	2.53255500383054	3.90018185806316	3.50108516038739	3.30724945521241	3.32748858951763	3.89867938094446	3.6865045885131	4.31356628789154	3.33386456775038	3.11726855256623	3.57164616676607	3.3149515718196	3.98836919053334
Arhgap5	5.49979769670708	5.46225766389444	5.19874148934779	5.69600649975037	5.94037615448932	5.81281094892186	5.26764941086532	5.14418402564724	5.52651108222659	4.87063170448204	5.76401111613528	5.85849716594349	5.69506301805661	5.81498390320698	5.60853497953041	5.25598823498463	5.68292778286678	5.39642341771438	5.36507296030139	5.88290667402523	5.7979767987431	5.49199834770384	5.33879477024897	4.76017268712104	6.05517960067982	5.53580355041225	6.39964911229464	5.50850112693919	5.62286245593047	5.39802429500208	5.64843400231727
Arhgap8	3.47909501930026	3.60195496100929	2.53255500383054	3.79963994305428	3.28260467779736	3.87539121323467	3.54702092976746	4.0232349504856	3.34948472839718	3.71277955288657	3.32085774470949	4.08269643292233	3.79456116023006	3.80759299681858	3.63199624195452	3.41462775839625	3.85594267086755	3.52526856468407	4.07896334403997	3.80502751495502	3.50108516038739	3.08359612731144	3.76737701993803	4.17823831744873	3.27380759315111	3.1596985804056	3.33386456775038	3.67955432496541	3.57164616676607	3.3149515718196	3.70075627507427
Arhgap9	3.84913891608193	3.29718529201336	3.05484898433457	3.52613306998985	3.06587161534518	3.3997175545011	2.53255500383054	3.41803464761726	3.52671883443215	3.45658407818997	3.49228557674084	3.54019067494006	3.43868561428049	3.67998087194446	3.31914746434674	3.04705843675096	2.53255500383054	3.24129166220469	3.18885966243233	3.58222474820904	3.22371401365219	3.30724945521241	3.32748858951763	2.53255500383054	2.53255500383054	2.53255500383054	3.88797104282962	3.53214007749104	3.06045342289425	2.53255500383054	3.2832437001417
Arhgdia	8.52908767023011	8.72538378581325	8.71989339036407	8.66661566971817	8.65015553050319	8.76411852873911	8.64377197022734	8.77368627076998	8.72790570791739	9.01742395127297	8.57925947639109	8.65245407054673	8.60597531918676	8.60894099847326	8.93712028435067	9.01879540543884	8.74505818068238	8.81472369147513	8.67890707192176	8.60115503069933	8.57877056871019	8.77709640637468	8.86818692107756	8.98299628833795	8.73743047905473	8.79656194464601	9.00876026488901	8.85003373664233	8.6154618595182	8.83066338026096	8.6725654938463
Arhgdib	6.4556073448699	5.98755759298451	5.81271270506068	6.84541270592369	7.33011822456588	7.05556620578459	6.82801766367379	6.12023992591109	7.16750925321456	7.40398486176337	7.47449258840426	7.48312512089091	6.99619522627339	7.40523592694593	6.83814568186044	6.11053809147179	7.03748396840583	6.88433338702691	7.08300061739402	6.05036851569631	6.7093808473058	6.7408339667117	7.42387631444986	7.77843475238879	6.10547878923858	7.24123043273225	7.82984878177016	7.20160565413355	6.3792011257164	5.64788560940384	7.115898352877
Arhgef1	4.91909448170924	4.37673504201189	4.53352292261616	4.10788013969648	4.57034146926884	4.19891949538893	5.14842313102391	4.1320698521421	4.27577049928536	4.2997840927557	4.49049519798783	4.08269643292233	4.70089073062133	4.43245651337668	4.48670537070544	4.55681080568781	4.53459819220965	4.31170592411747	4.07896334403997	4.92960188308699	4.47567846141625	4.73034475306025	4.37638710190302	5.04021606283393	4.38538281349038	4.01480195808507	4.24512220159332	4.56346294502652	4.74266553280823	4.35001238103975	4.80739403609287
Arhgef11	3.47909501930026	3.46378083440288	2.53255500383054	4.67141146517807	4.80574255479855	4.19891949538893	3.12620172217333	3.41803464761726	4.01526948188893	3.29121217985566	4.76356363590672	4.33640162133207	4.13119042730248	4.28520804616753	3.86413959008123	3.93913834005291	3.85594267086755	3.9112597589324	3.95452258098592	3.98752382019081	3.50108516038739	3.08359612731144	4.15363930217563	3.89867938094446	3.6865045885131	3.1596985804056	4.38976037210743	4.11689509639703	4.05365890887618	4.12984238431506	3.4469804924467
Arhgef12	4.33935655843441	3.92515092997656	4.03867569347778	4.35029118874168	4.57034146926884	4.37345384988892	4.13919370152458	3.60900023709767	4.4224082735034	4.7382059461141	4.29308481216639	4.9573653148149	4.74598544500036	4.1174593792699	4.28959264604061	3.76197600519143	4.34820229666594	4.19294232262393	4.29353757731824	4.28185683189336	3.70834632026823	4.11518720277105	4.15363930217563	4.04712039463771	4.44241605434117	4.47814901839637	5.02317501769038	4.28459598908928	4.05365890887618	4.47739773979245	4.14491468217104
Arhgef15	4.87581653763416	4.37673504201189	4.2487377438312	4.35029118874168	4.71660718981926	4.28933188889881	4.45753747818317	4.32335921195735	4.27577049928536	4.42447198950431	4.66113943662373	4.44573733498062	4.05614814030085	4.28520804616753	4.42441610189833	4.09126749352237	4.90837454952539	4.19294232262393	4.38795555403209	4.57076525573038	4.73084098550193	4.68066000317325	4.9204634421604	4.29616676803886	4.19637923554041	4.62367778316244	4.24512220159332	4.7921535381211	4.55227554951506	4.12984238431506	4.34628359448319
Arhgef16	3.74093470481358	3.60195496100929	3.77970940761975	2.53255500383054	3.28260467779736	2.53255500383054	3.69642370151779	3.16351727133727	3.34948472839718	3.45658407818997	3.63433347228696	3.25214919998305	3.06138568374093	3.11749425453733	3.09215999027881	4.09126749352237	3.21141289291913	3.9112597589324	3.65092211369424	3.446423725755	3.22371401365219	3.4759027858243	3.50026499948453	3.51590203868186	3.05954928826326	3.41275444591698	2.53255500383054	3.11726855256623	3.43712137759858	3.85733549315714	3.70075627507427
Arhgef18	3.94713975589303	3.29718529201336	4.03867569347778	3.34899744884315	3.89987439902655	3.99395043020818	3.54702092976746	3.7665945968175	3.11401655706172	3.07205998516678	3.75741442631693	3.54019067494006	3.69036582557686	3.35430796996127	3.4902271041107	3.54605401740189	4.12821004484602	4.19294232262393	3.18885966243233	3.90018185806316	3.50108516038739	3.4759027858243	3.64339200222446	3.89867938094446	3.56992052320581	3.89478637899874	4.08052295989045	4.20371487685095	3.68840582781597	3.74853414976011	4.21587941762712
Arhgef19	3.08550386822004	2.53255500383054	2.53255500383054	3.11366525721468	3.06587161534518	2.53255500383054	2.53255500383054	3.16351727133727	2.53255500383054	3.07205998516678	2.53255500383054	2.53255500383054	2.53255500383054	3.11749425453733	3.09215999027881	2.53255500383054	2.53255500383054	2.53255500383054	3.18885966243233	3.06599893921176	2.53255500383054	2.53255500383054	2.53255500383054	3.23448092435228	3.05954928826326	2.53255500383054	2.53255500383054	3.11726855256623	3.43712137759858	2.53255500383054	3.06633096268904
Arhgef2	5.35286847598492	5.22084110083456	4.67789953802804	4.48865474845457	4.4626658027614	4.5963100340592	5.18932635763381	5.04649686596608	4.4224082735034	4.59089908871827	4.81193025602983	4.33640162133207	3.97576785536834	4.68353446126689	4.80770493346075	5.03845380211662	4.00043095708608	4.99513023748832	4.47567619220087	5.07826717447979	4.94428276939028	5.10960375196813	4.44243242206861	4.40362436049408	5.15433101087882	4.39858589523557	4.38976037210743	4.62451963664177	5.02127630113319	4.7973243671756	4.57187020507879
Arhgef25	4.58135766426324	4.65635598215857	4.37062678476327	3.79963994305428	4.21456051215199	3.99395043020818	4.6521505069446	4.8853316338076	4.4224082735034	3.91480406487422	4.14106202428863	3.54019067494006	4.05614814030085	3.53251625375109	4.48670537070544	4.4021897501602	4.12821004484602	4.6978466154987	4.47567619220087	4.84861654862119	3.70834632026823	4.11518720277105	3.76737701993803	3.51590203868186	4.54925480850598	4.2221563869714	3.65209779013971	3.67955432496541	4.38821684266567	3.85733549315714	3.06633096268904
Arhgef28	3.84913891608193	4.0138473206176	3.05484898433457	3.11366525721468	3.4462102120665	3.3997175545011	3.69642370151779	2.53255500383054	3.11401655706172	3.81875930327372	3.75741442631693	2.53255500383054	3.43868561428049	3.35430796996127	3.75484354606756	3.25641787050734	3.48414274140681	3.73720185979028	3.65092211369424	3.58222474820904	3.22371401365219	3.94255941262198	3.32748858951763	3.51590203868186	3.27380759315111	3.60267118562645	3.88797104282962	3.67955432496541	3.68840582781597	3.3149515718196	3.4469804924467
Arhgef3	4.87581653763416	4.31245740462435	4.58346999512539	4.4213922629914	4.7619287736247	4.66270743458992	4.76730733256602	4.63472706836903	4.48969797720936	4.64188095128881	4.90367749036933	4.63948257094505	4.60573288569082	5.19748318580604	4.70925510970856	4.81942104679881	4.53459819220965	4.4198925245949	5.02095485716894	4.57076525573038	4.73084098550193	4.68066000317325	4.50516643901452	5.32448372427974	4.44241605434117	4.2221563869714	5.10458786599873	4.94088849677039	4.74266553280823	4.41533393373255	4.80739403609287
Arhgef37	3.08550386822004	3.07635570409268	2.53255500383054	3.34899744884315	3.06587161534518	3.58703826547158	3.12620172217333	3.41803464761726	3.11401655706172	2.53255500383054	2.53255500383054	3.54019067494006	3.79456116023006	2.53255500383054	3.09215999027881	3.04705843675096	3.48414274140681	3.24129166220469	3.18885966243233	3.2827818064937	3.50108516038739	2.53255500383054	3.09816640027275	2.53255500383054	3.05954928826326	3.41275444591698	3.65209779013971	2.53255500383054	3.06045342289425	2.53255500383054	3.5828578034814
Arhgef39	3.47909501930026	3.46378083440288	3.67661473220547	2.53255500383054	2.53255500383054	3.15027439315023	2.53255500383054	3.60900023709767	3.11401655706172	3.07205998516678	3.09339137413563	2.53255500383054	3.06138568374093	2.53255500383054	2.53255500383054	3.66020094166081	3.48414274140681	3.24129166220469	3.18885966243233	3.98752382019081	2.53255500383054	3.08359612731144	2.53255500383054	2.53255500383054	3.56992052320581	3.41275444591698	2.53255500383054	2.53255500383054	3.27506583516428	3.48517636231388	2.53255500383054
Arhgef40	5.07950306872653	5.31637227654594	4.99961761343319	4.4213922629914	4.57034146926884	4.19891949538893	4.71099558109118	5.19052637381558	3.80036990400047	4.2997840927557	4.42811436303698	4.33640162133207	4.33120251486987	4.50001478530935	4.42441610189833	5.00433598612304	4.00043095708608	4.6978466154987	4.70746981136294	5.24381825621685	4.02536206637191	5.21559068502235	4.77967571702921	3.89867938094446	5.01778935328373	3.41275444591698	4.24512220159332	3.53214007749104	5.09131956849306	4.84378585400707	4.51914447313098
Arhgef6	3.30990047189843	2.53255500383054	3.05484898433457	3.67274225114131	3.69979161422212	3.58703826547158	2.53255500383054	3.41803464761726	4.10875956339681	3.29121217985566	3.32085774470949	3.93127954044172	3.79456116023006	4.1174593792699	3.09215999027881	2.53255500383054	3.21141289291913	2.53255500383054	2.53255500383054	3.58222474820904	2.53255500383054	3.30724945521241	3.50026499948453	3.51590203868186	3.6865045885131	3.89478637899874	3.88797104282962	3.35399497491684	3.57164616676607	3.3149515718196	3.5828578034814
Arhgef7	6.22486456282364	6.06186844292553	6.19402542859894	5.72256800204434	5.80104532540525	5.81281094892186	6.16416797239709	6.31730747745272	5.72398641050272	5.74183253057281	6.13793808768295	5.52717476539555	6.0806904464635	5.86406975668536	6.27149757421533	6.28681751271428	5.8896955590124	5.99456662999364	5.64046925470774	6.37814233677035	6.02680491490143	6.00050856554265	5.96300239983253	5.37491776194712	5.93038626501936	5.8767953548352	5.4518947883175	5.65566880805502	5.93452171456943	6.36916859403765	5.78200456910604
Arhgef9	4.46617434321476	4.17264735439047	4.31120833943489	4.55251459343816	4.40517059107412	4.52629764985402	4.76730733256602	4.1320698521421	4.19521696216772	4.53781111046372	4.29308481216639	4.63948257094505	4.26817589407323	4.02353701886823	4.65711087843846	3.76197600519143	4.00043095708608	4.31170592411747	3.81397246768376	4.14399414194577	4.73084098550193	4.26525016278442	3.87765289986858	4.76017268712104	3.97108294099612	4.6907014933835	4.38976037210743	4.28459598908928	4.38821684266567	3.85733549315714	4.21587941762712
Arid1a	6.61665556197566	6.48205209830774	6.49449605050152	5.43118424386761	5.54980830715946	5.42983679067975	5.97048550683216	6.62850343044021	5.43253378383868	4.9910853572061	5.47462651807932	5.47966636444004	5.34419886293162	5.65656520655294	5.8728833464647	6.35428765212038	5.64531234792396	5.8581977245852	5.52901805033976	6.82896961152381	5.4357461234865	6.31295198175789	5.3056191829282	5.60284864444592	6.07214450080497	5.53580355041225	5.02317501769038	5.19666197949136	6.17415009292869	5.81548295075841	5.62488499347814
Arid3a	2.53255500383054	3.07635570409268	3.05484898433457	2.53255500383054	3.06587161534518	2.53255500383054	2.53255500383054	2.53255500383054	3.11401655706172	2.53255500383054	2.53255500383054	2.53255500383054	2.53255500383054	2.53255500383054	3.31914746434674	2.53255500383054	2.53255500383054	2.53255500383054	2.53255500383054	3.06599893921176	2.53255500383054	2.53255500383054	3.09816640027275	2.53255500383054	3.05954928826326	2.53255500383054	2.53255500383054	2.53255500383054	3.06045342289425	2.53255500383054	2.53255500383054
[truncated: 12,152 more rows]
